# Supplementary material for: N-Hydroxyalkyl and 4-Substituted-N-(hydroxyhexyl)-1,8-naphthalimides: Synthesis and Impact of Molecular Structure on Electrochemical and Photophysical Properties
Source: Molecules. 2026 Apr 2;31(7):1178. doi: 10.3390/molecules31071178 (PMC13074862; doi:10.3390/molecules31071178)
Supplement: Supplementary file 1 [file molecules-31-01178-s001.zip]

Archive with 11 entries (10 files):
- Cartesian coordinates/
- Cartesian coordinates/3c AC-002.property.txt
- Cartesian coordinates/3h AC-0013.property.txt
- Cartesian coordinates/3i AC-038.property.txt
- Cartesian coordinates/5a AC-017.property.txt
- Cartesian coordinates/5b AC-059.property.txt
- Cartesian coordinates/5c AC-055.property.txt
- Cartesian coordinates/5e AC-028.property.txt
- Cartesian coordinates/5f AC-049.property.txt
- Cartesian coordinates/5g AC-015.property.txt
- Suplementary information Manuscript .pdf
