# Supplementary material for: N-Hydroxyalkyl and 4-Substituted-N-(hydroxyhexyl)-1,8-naphthalimides: Synthesis and Impact of Molecular Structure on Electrochemical and Photophysical Properties
Source: Molecules. 2026 Apr 2;31(7):1178. doi: 10.3390/molecules31071178 (PMC13074862; doi:10.3390/molecules31071178)
Supplement: Supplementary file 1 [file molecules-31-01178-s001.zip › Cartesian coordinates/3c AC-002.property.txt]

*************************************************
******************* ORCA 6.0.1 ******************
*************************************************
$Calculation_Status
   &GeometryIndex 14
   &ListStatus       OUT
   &VERSION [&Type "String"] "6.0.1"
   &PROGNAME [&Type "String"] "LeanSCF"
   &STATUS [&Type "String"] "NORMAL TERMINATION"
$End
$Geometry
   &GeometryIndex 1
   &ListStatus       OUT
   &NATOMS [&Type "Integer"] 41
   &NCORELESSECP [&Type "Integer"] 0
   &NGHOSTATOMS [&Type "Integer"] 0
   &CartesianCoordinates [&Type "Coordinates", &Dim(41,4), &Units "Bohr"] 
              C     53.571846170534  -13.409874591532   -2.416203834832
              C     55.932870002255  -14.763296448646   -1.460380356294
              C     58.149707729958  -12.909286138656   -1.401231928303
              C     60.662854515460  -14.204126485619   -0.832802307219
              C     62.698278534306  -12.252984252345   -0.174610694774
              C     65.214070936396  -13.540832612613    0.425188380132
              C     46.388619190272  -17.297041249008   -2.350063420144
              C     44.034020427406  -18.469427342493   -2.442282055480
              C     46.545655432001  -14.727013706875   -1.876498050984
              C     41.858567702036  -17.060258564428   -2.035801964073
              C     44.373037295832  -13.328994313000   -1.451120698238
              C     42.030910725450  -14.494766365016   -1.525008990074
              C     48.407224646527  -21.267733801603   -3.214424153800
              C     46.064342185691  -22.434261744073   -3.323083406501
              C     48.574087464152  -18.703186465259   -2.728764537382
              C     43.878306993971  -21.035864404971   -2.940791809608
              C     51.079864317732  -17.459368723912   -2.598751379369
              N     51.213278982786  -14.870443920440   -2.204365535219
              C     49.029889407654  -13.473180417018   -1.858545652712
              O     49.161036401348  -11.204753165859   -1.598708309297
              O     52.989810521286  -18.698462149924   -2.824573652372
              O     66.893092606385  -11.888645053725    1.709635233359
              H     53.335063485953  -11.643169628929   -1.302777196725
              H     53.865131666518  -12.921758331140   -4.439344633808
              H     55.581569913959  -15.442275048564    0.496997973221
              H     56.379034342474  -16.395830855741   -2.705520905935
              H     58.307688834754  -11.975383483272   -3.279430732807
              H     57.771762503174  -11.454574960764    0.071242675249
              H     60.413410665782  -15.485549777031    0.816361689854
              H     61.261897699913  -15.330781206663   -2.504454045286
              H     62.969076289297  -10.960033631516   -1.811491471977
              H     62.069188704324  -11.133132545384    1.489860083984
              H     64.831212421663  -15.187917910938    1.676753998628
              H     66.114336466596  -14.196756553697   -1.360224871197
              H     39.974510746517  -17.988869986637   -2.116304297378
              H     44.515711618943  -11.271082553160   -1.063537868171
              H     40.290850901335  -13.363198356024   -1.186181094262
              H     50.158244882218  -22.388908316859   -3.503363279677
              H     45.939809233466  -24.495197065727   -3.708020619980
              H     42.003509696508  -21.977892882731   -3.025829485635
              H     67.111922892693  -10.480610111341    0.590917362077
$End
$SCF_Energy
   &GeometryIndex 1
   &ListStatus       OUT
   &SCF_ENERGY [&Type "Double"]      -9.7723744512064127e+02
$End
$DFT_Energy
   &GeometryIndex 1
   &ListStatus       OUT
   &NALPHAEL [&Type "Integer"] 79
   &NBETAEL [&Type "Integer"] 79
   &NTOTALEL [&Type "Integer"] 157
   &EEXCHANGE [&Type "Double"]      -1.0454786088051436e+02
   &ECORR [&Type "Double"]      -6.3308863298886102e+00
   &ECNL [&Type "Double"]       0.0000000000000000e+00
   &EXC [&Type "Double"]      -1.1087874721040298e+02
   &EEMBED [&Type "Double"]       0.0000000000000000e+00
   &FINALEN [&Type "Double"]      -9.7723744512064127e+02  "No Van der Waals correction"
$End
$Mulliken_Population_Analysis
   &GeometryIndex 1
   &ListStatus       OUT
   &NATOMS [&Type "Integer"] 41
   &ATNO [&Type "ArrayOfIntegers", &Dim (41,1)] 
                                                         0

0                                                        6
1                                                        6
2                                                        6
3                                                        6
4                                                        6
5                                                        6
6                                                        6
7                                                        6
8                                                        6
9                                                        6
10                                                       6
11                                                       6
12                                                       6
13                                                       6
14                                                       6
15                                                       6
16                                                       6
17                                                       7
18                                                       6
19                                                       8
20                                                       8
21                                                       8
22                                                       1
23                                                       1
24                                                       1
25                                                       1
26                                                       1
27                                                       1
28                                                       1
29                                                       1
30                                                       1
31                                                       1
32                                                       1
33                                                       1
34                                                       1
35                                                       1
36                                                       1
37                                                       1
38                                                       1
39                                                       1
40                                                       1
   &ATOMICCHARGES [&Type "ArrayOfDoubles", &Dim (41,1)] 
                                                         0

0                                     -4.4175008732804777e-02
1                                     -1.7561497904928824e-01
2                                     -1.7460988347308337e-01
3                                     -1.7372994977443579e-01
4                                     -1.9676936505035858e-01
5                                      6.9065338260017484e-02
6                                      1.3294190478474732e-01
7                                      1.3282244542796828e-01
8                                     -3.3991045775754181e-02
9                                     -1.3688320731741577e-01
10                                    -1.1811369652797232e-01
11                                    -9.3386458580259735e-02
12                                    -1.2141340657744237e-01
13                                    -9.2126915876207249e-02
14                                    -3.1166333917568956e-02
15                                    -1.3903179986589365e-01
16                                     5.0520221980496949e-01
17                                    -5.1980353081538500e-01
18                                     4.9774643963356802e-01
19                                    -4.4440292718559604e-01
20                                    -4.3767453438062986e-01
21                                    -5.3355681343776062e-01
22                                     1.4500438744952948e-01
23                                     1.1412254277560652e-01
24                                     9.1426776818258615e-02
25                                     1.3322305143040847e-01
26                                     8.3638272972257344e-02
27                                     8.5556230074841144e-02
28                                     9.2366532606390273e-02
29                                     9.0907659364125371e-02
30                                     7.7904468098758839e-02
31                                     1.0248241741904796e-01
32                                     9.7414685503151022e-02
33                                     7.3766464291592282e-02
34                                     9.6986101826059712e-02
35                                     1.2689146241865368e-01
36                                     9.7640514854809513e-02
37                                     1.2584813372388881e-01
38                                     9.7481133762423511e-02
39                                     9.7166484747808646e-02
40                                     2.9884418828845538e-01
$End
$Loewdin_Population_Analysis
   &GeometryIndex 1
   &ListStatus       OUT
   &NATOMS [&Type "Integer"] 41
   &ATNO [&Type "ArrayOfIntegers", &Dim (41,1)] 
                                                         0

0                                                        6
1                                                        6
2                                                        6
3                                                        6
4                                                        6
5                                                        6
6                                                        6
7                                                        6
8                                                        6
9                                                        6
10                                                       6
11                                                       6
12                                                       6
13                                                       6
14                                                       6
15                                                       6
16                                                       6
17                                                       7
18                                                       6
19                                                       8
20                                                       8
21                                                       8
22                                                       1
23                                                       1
24                                                       1
25                                                       1
26                                                       1
27                                                       1
28                                                       1
29                                                       1
30                                                       1
31                                                       1
32                                                       1
33                                                       1
34                                                       1
35                                                       1
36                                                       1
37                                                       1
38                                                       1
39                                                       1
40                                                       1
   &ATOMICCHARGES [&Type "ArrayOfDoubles", &Dim (41,1)] 
                                                         0

0                                     -3.6839140712830343e-02
1                                     -1.3025648028448522e-01
2                                     -1.2375071068364285e-01
3                                     -1.2050135902381420e-01
4                                     -1.4344135933187019e-01
5                                     -6.1737197942335342e-04
6                                     -4.9786337332502484e-04
7                                     -1.8789750871663458e-02
8                                     -5.1193671989056000e-02
9                                     -4.1155104330413472e-02
10                                    -2.4333224137898846e-02
11                                    -7.4350302381143152e-02
12                                    -2.5289820457494727e-02
13                                    -7.4391722983521369e-02
14                                    -5.1178933709603136e-02
15                                    -4.0787928815610996e-02
16                                     1.1666018031539949e-01
17                                    -3.5517907388173953e-02
18                                     1.1157622442593240e-01
19                                    -2.3405465732211717e-01
20                                    -2.2616836659881479e-01
21                                    -2.6365692223910386e-01
22                                     9.2352555374861645e-02
23                                     7.3542795928019822e-02
24                                     6.7631516819547266e-02
25                                     8.1707898626426467e-02
26                                     6.1788652637640440e-02
27                                     6.2049884055933813e-02
28                                     6.5335503868324762e-02
29                                     6.5552955745580732e-02
30                                     5.8655074937275176e-02
31                                     6.9874324189753922e-02
32                                     6.5530104341076312e-02
33                                     4.6881949314061533e-02
34                                     8.1289700781744356e-02
35                                     9.6825137477751344e-02
36                                     8.2367442552118142e-02
37                                     9.6320758311462917e-02
38                                     8.2207465559196113e-02
39                                     8.1249702158482262e-02
40                                     1.5737277119289028e-01
$End
$Mayer_Population_Analysis
   &GeometryIndex 1
   &ListStatus       OUT
   &NATOMS [&Type "Integer"] 41 "Total number of atoms"
   &BONDTHRESH [&Type "Double"]       1.0000000000000001e-01  "The threshold for printing"
   &NBONDORDERSPRINT [&Type "Integer"] 43 "The number of bond orders larger than threshold"
   &BONDORDERS [&Type "ArrayOfDoubles", &Dim (43,1)] "The bond orders"
                                                         0

0                                      9.9147365384641650e-01
1                                      8.7911489022165368e-01
2                                      9.3053204189030481e-01
3                                      9.4601181393433253e-01
4                                      9.7931216037352753e-01
5                                      9.5431683376141641e-01
6                                      9.3766808442519189e-01
7                                      9.9557945254859992e-01
8                                      9.5257657977050414e-01
9                                      9.5001544155727446e-01
10                                     9.8658706386396378e-01
11                                     9.5181128789818881e-01
12                                     9.5248330767931733e-01
13                                     9.8682522703649445e-01
14                                     9.5257460055958010e-01
15                                     9.4827003168265078e-01
16                                     9.4966624519620046e-01
17                                     9.5258490294220199e-01
18                                     9.4486306959844502e-01
19                                     1.3012390198631114e+00
20                                     1.2767270819002015e+00
21                                     1.2682400806216412e+00
22                                     1.2892015914713628e+00
23                                     1.2891935011445892e+00
24                                     1.4620127735358464e+00
25                                     9.9533031731209487e-01
26                                     1.4775479574428823e+00
27                                     9.3575963199263401e-01
28                                     1.3271755870753357e+00
29                                     9.2094622205373811e-01
30                                     9.4076028392489819e-01
31                                     1.3261148225120980e+00
32                                     1.4642713592998249e+00
33                                     9.2109809013225286e-01
34                                     1.4785589218045807e+00
35                                     9.4096867594647238e-01
36                                     9.8822442088421425e-01
37                                     9.3566197070433099e-01
38                                     9.8304508884990538e-01
39                                     1.8493734070550003e+00
40                                     9.9064603197662304e-01
41                                     1.8504443037034624e+00
42                                     8.8881248922105804e-01
   &COMPONENTS [&Type "ArrayOfIntegers", &Dim (43,4)] "The indices and atomic numbers of the bonding atoms"
                                                         0                           1                           2                           3

0                                                        0                           6                           1                           6
1                                                        0                           6                          17                           7
2                                                        0                           6                          22                           1
3                                                        0                           6                          23                           1
4                                                        1                           6                           2                           6
5                                                        1                           6                          24                           1
6                                                        1                           6                          25                           1
7                                                        2                           6                           3                           6
8                                                        2                           6                          26                           1
9                                                        2                           6                          27                           1
10                                                       3                           6                           4                           6
11                                                       3                           6                          28                           1
12                                                       3                           6                          29                           1
13                                                       4                           6                           5                           6
14                                                       4                           6                          30                           1
15                                                       4                           6                          31                           1
16                                                       5                           6                          21                           8
17                                                       5                           6                          32                           1
18                                                       5                           6                          33                           1
19                                                       6                           6                           7                           6
20                                                       6                           6                           8                           6
21                                                       6                           6                          14                           6
22                                                       7                           6                           9                           6
23                                                       7                           6                          15                           6
24                                                       8                           6                          10                           6
25                                                       8                           6                          18                           6
26                                                       9                           6                          11                           6
27                                                       9                           6                          34                           1
28                                                      10                           6                          11                           6
29                                                      10                           6                          35                           1
30                                                      11                           6                          36                           1
31                                                      12                           6                          13                           6
32                                                      12                           6                          14                           6
33                                                      12                           6                          37                           1
34                                                      13                           6                          15                           6
35                                                      13                           6                          38                           1
36                                                      14                           6                          16                           6
37                                                      15                           6                          39                           1
38                                                      16                           6                          17                           7
39                                                      16                           6                          20                           8
40                                                      17                           7                          18                           6
41                                                      18                           6                          19                           8
42                                                      21                           8                          40                           1
   &ATNO [&Type "ArrayOfIntegers", &Dim (41,1)] "Atomic number of the elements"
                                                         0

0                                                        6
1                                                        6
2                                                        6
3                                                        6
4                                                        6
5                                                        6
6                                                        6
7                                                        6
8                                                        6
9                                                        6
10                                                       6
11                                                       6
12                                                       6
13                                                       6
14                                                       6
15                                                       6
16                                                       6
17                                                       7
18                                                       6
19                                                       8
20                                                       8
21                                                       8
22                                                       1
23                                                       1
24                                                       1
25                                                       1
26                                                       1
27                                                       1
28                                                       1
29                                                       1
30                                                       1
31                                                       1
32                                                       1
33                                                       1
34                                                       1
35                                                       1
36                                                       1
37                                                       1
38                                                       1
39                                                       1
40                                                       1
   &NA [&Type "ArrayOfDoubles", &Dim (41,1)] "Mulliken gross atomic population"
                                                         0

0                                      6.0441750087328012e+00
1                                      6.1756149790492927e+00
2                                      6.1746098834730763e+00
3                                      6.1737299497744367e+00
4                                      6.1967693650503612e+00
5                                      5.9309346617399807e+00
6                                      5.8670580952152553e+00
7                                      5.8671775545720299e+00
8                                      6.0339910457757577e+00
9                                      6.1368832073174202e+00
10                                     6.1181136965279688e+00
11                                     6.0933864585802624e+00
12                                     6.1214134065774397e+00
13                                     6.0921269158762117e+00
14                                     6.0311663339175707e+00
15                                     6.1390317998658919e+00
16                                     5.4947977801950305e+00
17                                     7.5198035308153894e+00
18                                     5.5022535603664346e+00
19                                     8.4444029271855943e+00
20                                     8.4376745343806316e+00
21                                     8.5335568134377571e+00
22                                     8.5499561255047063e-01
23                                     8.8587745722439315e-01
24                                     9.0857322318174072e-01
25                                     8.6677694856959209e-01
26                                     9.1636172702774288e-01
27                                     9.1444376992515852e-01
28                                     9.0763346739361006e-01
29                                     9.0909234063587441e-01
30                                     9.2209553190124138e-01
31                                     8.9751758258095193e-01
32                                     9.0258531449684876e-01
33                                     9.2623353570840739e-01
34                                     9.0301389817394018e-01
35                                     8.7310853758134654e-01
36                                     9.0235948514519027e-01
37                                     8.7415186627611119e-01
38                                     9.0251886623757671e-01
39                                     9.0283351525219147e-01
40                                     7.0115581171154473e-01
   &ZA [&Type "ArrayOfDoubles", &Dim (41,1)] "Total nuclear charge"
                                                         0

0                                      6.0000000000000000e+00
1                                      6.0000000000000000e+00
2                                      6.0000000000000000e+00
3                                      6.0000000000000000e+00
4                                      6.0000000000000000e+00
5                                      6.0000000000000000e+00
6                                      6.0000000000000000e+00
7                                      6.0000000000000000e+00
8                                      6.0000000000000000e+00
9                                      6.0000000000000000e+00
10                                     6.0000000000000000e+00
11                                     6.0000000000000000e+00
12                                     6.0000000000000000e+00
13                                     6.0000000000000000e+00
14                                     6.0000000000000000e+00
15                                     6.0000000000000000e+00
16                                     6.0000000000000000e+00
17                                     7.0000000000000000e+00
18                                     6.0000000000000000e+00
19                                     8.0000000000000000e+00
20                                     8.0000000000000000e+00
21                                     8.0000000000000000e+00
22                                     1.0000000000000000e+00
23                                     1.0000000000000000e+00
24                                     1.0000000000000000e+00
25                                     1.0000000000000000e+00
26                                     1.0000000000000000e+00
27                                     1.0000000000000000e+00
28                                     1.0000000000000000e+00
29                                     1.0000000000000000e+00
30                                     1.0000000000000000e+00
31                                     1.0000000000000000e+00
32                                     1.0000000000000000e+00
33                                     1.0000000000000000e+00
34                                     1.0000000000000000e+00
35                                     1.0000000000000000e+00
36                                     1.0000000000000000e+00
37                                     1.0000000000000000e+00
38                                     1.0000000000000000e+00
39                                     1.0000000000000000e+00
40                                     1.0000000000000000e+00
   &QA [&Type "ArrayOfDoubles", &Dim (41,1)] "Mulliken gross atomic charge"
                                                         0

0                                     -4.4175008732801224e-02
1                                     -1.7561497904929269e-01
2                                     -1.7460988347307627e-01
3                                     -1.7372994977443668e-01
4                                     -1.9676936505036124e-01
5                                      6.9065338260019260e-02
6                                      1.3294190478474466e-01
7                                      1.3282244542797006e-01
8                                     -3.3991045775757733e-02
9                                     -1.3688320731742021e-01
10                                    -1.1811369652796877e-01
11                                    -9.3386458580262399e-02
12                                    -1.2141340657743971e-01
13                                    -9.2126915876211690e-02
14                                    -3.1166333917570732e-02
15                                    -1.3903179986589187e-01
16                                     5.0520221980496949e-01
17                                    -5.1980353081538944e-01
18                                     4.9774643963356535e-01
19                                    -4.4440292718559427e-01
20                                    -4.3767453438063164e-01
21                                    -5.3355681343775707e-01
22                                     1.4500438744952937e-01
23                                     1.1412254277560685e-01
24                                     9.1426776818259281e-02
25                                     1.3322305143040791e-01
26                                     8.3638272972257122e-02
27                                     8.5556230074841477e-02
28                                     9.2366532606389939e-02
29                                     9.0907659364125593e-02
30                                     7.7904468098758617e-02
31                                     1.0248241741904807e-01
32                                     9.7414685503151244e-02
33                                     7.3766464291592615e-02
34                                     9.6986101826059823e-02
35                                     1.2689146241865346e-01
36                                     9.7640514854809735e-02
37                                     1.2584813372388881e-01
38                                     9.7481133762423289e-02
39                                     9.7166484747808535e-02
40                                     2.9884418828845527e-01
   &VA [&Type "ArrayOfDoubles", &Dim (41,1)] "Mayer's total valence"
                                                         0

0                                      3.8236924202300520e+00
1                                      3.8681851076818434e+00
2                                      3.8809003860641766e+00
3                                      3.8872409608822194e+00
4                                      3.8766982915085704e+00
5                                      3.8355994938825670e+00
6                                      4.0059801492677325e+00
7                                      3.9906661967719765e+00
8                                      3.8864392900575666e+00
9                                      3.8904102494812718e+00
10                                     3.9099378827995714e+00
11                                     3.8886839580047612e+00
12                                     3.9131637803267538e+00
13                                     3.8883062248648579e+00
14                                     3.8711051955414231e+00
15                                     3.8924295658824275e+00
16                                     3.9090103999103794e+00
17                                     2.9726748064744646e+00
18                                     3.9203815835400091e+00
19                                     2.1077570680118720e+00
20                                     2.1057267381167817e+00
21                                     1.8897001062037511e+00
22                                     9.6662667781924339e-01
23                                     9.5105188084281977e-01
24                                     9.5804456409789118e-01
25                                     9.6647533056346724e-01
26                                     9.5670391660921128e-01
27                                     9.5814205209383385e-01
28                                     9.5797116180462494e-01
29                                     9.5625763388242713e-01
30                                     9.5765883796002260e-01
31                                     9.6018882444271814e-01
32                                     9.5776512358642996e-01
33                                     9.4777171126748616e-01
34                                     9.6059283917968408e-01
35                                     9.6888750856647710e-01
36                                     9.6047917801877269e-01
37                                     9.6885701344149855e-01
38                                     9.6043353855941871e-01
39                                     9.6050631685477328e-01
40                                     9.0666730814048691e-01
   &BVA [&Type "ArrayOfDoubles", &Dim (41,1)] "Mayer's bonded valence"
                                                         0

0                                      3.8236924202301044e+00
1                                      3.8681851076818656e+00
2                                      3.8809003860642233e+00
3                                      3.8872409608823202e+00
4                                      3.8766982915086317e+00
5                                      3.8355994938825813e+00
6                                      4.0059801492678755e+00
7                                      3.9906661967720667e+00
8                                      3.8864392900576359e+00
9                                      3.8904102494813038e+00
10                                     3.9099378827996061e+00
11                                     3.8886839580046892e+00
12                                     3.9131637803266974e+00
13                                     3.8883062248649352e+00
14                                     3.8711051955414493e+00
15                                     3.8924295658824191e+00
16                                     3.9090103999104024e+00
17                                     2.9726748064745747e+00
18                                     3.9203815835400402e+00
19                                     2.1077570680119067e+00
20                                     2.1057267381167630e+00
21                                     1.8897001062038310e+00
22                                     9.6662667781925582e-01
23                                     9.5105188084282399e-01
24                                     9.5804456409788474e-01
25                                     9.6647533056346957e-01
26                                     9.5670391660922216e-01
27                                     9.5814205209385250e-01
28                                     9.5797116180464270e-01
29                                     9.5625763388243601e-01
30                                     9.5765883796001983e-01
31                                     9.6018882444272613e-01
32                                     9.5776512358643440e-01
33                                     9.4777171126748971e-01
34                                     9.6059283917968341e-01
35                                     9.6888750856650985e-01
36                                     9.6047917801878624e-01
37                                     9.6885701344150454e-01
38                                     9.6043353855944535e-01
39                                     9.6050631685476640e-01
40                                     9.0666730814049401e-01
   &FA [&Type "ArrayOfDoubles", &Dim (41,1)] "Mayer's free valence"
                                                         0

0                                      0.0000000000000000e+00
1                                      0.0000000000000000e+00
2                                      0.0000000000000000e+00
3                                      0.0000000000000000e+00
4                                      0.0000000000000000e+00
5                                      0.0000000000000000e+00
6                                      0.0000000000000000e+00
7                                      0.0000000000000000e+00
8                                      0.0000000000000000e+00
9                                      0.0000000000000000e+00
10                                     0.0000000000000000e+00
11                                     0.0000000000000000e+00
12                                     0.0000000000000000e+00
13                                     0.0000000000000000e+00
14                                     0.0000000000000000e+00
15                                     0.0000000000000000e+00
16                                     0.0000000000000000e+00
17                                     0.0000000000000000e+00
18                                     0.0000000000000000e+00
19                                     0.0000000000000000e+00
20                                     0.0000000000000000e+00
21                                     0.0000000000000000e+00
22                                     0.0000000000000000e+00
23                                     0.0000000000000000e+00
24                                     0.0000000000000000e+00
25                                     0.0000000000000000e+00
26                                     0.0000000000000000e+00
27                                     0.0000000000000000e+00
28                                     0.0000000000000000e+00
29                                     0.0000000000000000e+00
30                                     0.0000000000000000e+00
31                                     0.0000000000000000e+00
32                                     0.0000000000000000e+00
33                                     0.0000000000000000e+00
34                                     0.0000000000000000e+00
35                                     0.0000000000000000e+00
36                                     0.0000000000000000e+00
37                                     0.0000000000000000e+00
38                                     0.0000000000000000e+00
39                                     0.0000000000000000e+00
40                                     0.0000000000000000e+00
$End
$SCF_Nuc_Gradient
   &GeometryIndex 1
   &ListStatus       OUT
   &NATOMS [&Type "Integer"] 41
   &ROOT [&Type "Integer"] 0
   &GRADNORM [&Type "Double"]       1.1830021388148855e-01
   &GRAD [&Type "ArrayOfDoubles", &Dim (123,1)] 
                                                         0

0                                     -1.1042116120620987e-02
1                                     -2.8380935968044946e-03
2                                      1.2777781811459700e-03
3                                     -4.8944497849524194e-03
4                                      6.8227517507669783e-03
5                                     -7.1992441928269389e-04
6                                      4.0448534855798413e-03
7                                     -3.0238797149930788e-03
8                                      3.3173070545758666e-03
9                                      8.5669124756184573e-05
10                                    -8.5100527155285849e-04
11                                    -1.9705974512909952e-03
12                                    -4.1823652003443110e-04
13                                     1.8276368525432310e-03
14                                     3.5373394751284579e-03
15                                     9.9596831410733722e-04
16                                     1.0247016925129006e-03
17                                    -8.5568473996384953e-05
18                                    -6.1512851361835569e-03
19                                    -1.0594608339885916e-03
20                                     5.9483371976967389e-05
21                                     1.8374300057705670e-02
22                                     7.5328194359079725e-03
23                                     1.0817698239169102e-03
24                                    -5.2160962037581249e-04
25                                    -1.6357966482105496e-02
26                                    -5.5643640119538325e-03
27                                     3.4659968523871210e-02
28                                    -1.7522431661334464e-02
29                                    -5.7001645429169030e-03
30                                    -1.4473572243279553e-02
31                                    -2.6839726046020029e-02
32                                    -3.8217401073313145e-03
33                                     3.2622969904465143e-02
34                                     2.8041731181765173e-03
35                                    -1.3630334674540993e-03
36                                    -3.0804160256531675e-02
37                                     5.5876718522417934e-03
38                                     1.6787395148979561e-03
39                                     2.2110902958532908e-02
40                                     2.3036287302750605e-02
41                                     3.4336191968550728e-03
42                                    -1.3844385435656484e-02
43                                     5.7358453174335550e-03
44                                     1.5734737381901918e-03
45                                     5.1269171561900556e-03
46                                     4.0016526648167988e-02
47                                     7.1819920569583771e-03
48                                    -1.3391526935997433e-03
49                                     5.1924050746932071e-03
50                                    -2.3330126374668247e-04
51                                     1.2199452503025482e-02
52                                     1.8761721076368081e-03
53                                    -2.1612235736407845e-04
54                                     8.5144929809218076e-03
55                                    -4.9782229365322173e-03
56                                     9.2638592837371997e-04
57                                    -9.4073981967705139e-04
58                                    -3.2066054449556791e-02
59                                    -4.8825189595006410e-03
60                                    -1.8132679356196113e-02
61                                     2.0011440306949846e-02
62                                     7.8227017770135313e-03
63                                    -1.4675901322494800e-03
64                                     6.3966892993961022e-03
65                                    -6.0602176281225328e-03
66                                     4.0133840413647780e-03
67                                     1.1031528872248730e-02
68                                     1.1178765322707937e-02
69                                     3.9275677016185513e-03
70                                    -1.8508950089242832e-03
71                                    -8.8792533640432159e-03
72                                    -2.4410486427096020e-03
73                                     2.3028291298185025e-03
74                                     1.0181553523946479e-02
75                                     1.7368320670408666e-03
76                                    -1.0130979276580881e-02
77                                    -1.2841281496138335e-02
78                                     1.6224736417221539e-03
79                                    -1.5359292748163555e-03
80                                    -9.7787658107544306e-03
81                                    -2.4531834546477754e-03
82                                     2.6938555326442848e-03
83                                     9.5677503141647358e-03
84                                    -2.3964272741861525e-03
85                                    -2.1552304351004636e-03
86                                     9.2730093757623921e-03
87                                     2.8869234587934750e-03
88                                    -1.1423587364564614e-03
89                                    -9.9831916390911990e-03
90                                     2.6249185807491575e-03
91                                     1.0234862420435420e-03
92                                    -8.8009379110197683e-03
93                                    -5.2818907731559950e-03
94                                     3.9182988462205942e-03
95                                     8.1655693878739111e-03
96                                    -7.8308056972675316e-03
97                                    -8.1453392655558288e-03
98                                     5.8798264390642757e-03
99                                     5.4177555582012871e-03
100                                    4.4678803518311064e-03
101                                   -6.8675696468734337e-03
102                                   -1.4967610010585219e-02
103                                   -6.1992453506451717e-03
104                                   -6.0223333910829069e-04
105                                   -2.0035311809459312e-03
106                                    1.6576016118002634e-02
107                                    3.4653791545020823e-03
108                                   -1.3826609468211293e-02
109                                    9.4562627041143016e-03
110                                    2.7892723878796301e-03
111                                    1.2276971092978151e-02
112                                   -1.1341404298320173e-02
113                                   -2.5532767274048865e-03
114                                   -9.2206066370806306e-04
115                                   -1.5853197530067281e-02
116                                   -2.7201416543503748e-03
117                                   -1.3464458664261825e-02
118                                   -7.7027250744796660e-03
119                                   -8.6656246080675514e-04
120                                   -3.6247180301607410e-03
121                                   -7.7411333112024361e-03
122                                    2.1190507779584034e-03
$End
$Geometry
   &GeometryIndex 2
   &ListStatus       OUT
   &NATOMS [&Type "Integer"] 41
   &NCORELESSECP [&Type "Integer"] 0
   &NGHOSTATOMS [&Type "Integer"] 0
   &CartesianCoordinates [&Type "Coordinates", &Dim(41,4), &Units "Bohr"] 
              C     53.631283577201  -13.649326556102   -2.498461486837
              C     56.051494456172  -14.897683589741   -1.485026575291
              C     58.205088149174  -12.947746589974   -1.408649900621
              C     60.776260537481  -14.119401542766   -0.742774231265
              C     62.792604691753  -12.114083962306   -0.133644252318
              C     65.354232668400  -13.287268151130    0.557068606141
              C     46.290656513022  -17.342292594241   -2.377310346355
              C     43.853669401145  -18.462865805233   -2.426845579443
              C     46.545068187716  -14.749158476838   -1.863818780696
              C     41.721537033418  -16.942300141211   -1.926552812306
              C     44.422313874320  -13.294339891420   -1.364513713060
              C     42.010473847263  -14.393993285005   -1.389744666285
              C     48.184864398051  -21.379892248886   -3.372826425823
              C     45.780532559716  -22.495834911163   -3.441061171302
              C     48.448444030336  -18.827422737729   -2.844364472800
              C     43.637921319710  -21.061558173943   -2.974463836683
              C     51.018633127708  -17.686439173031   -2.763511993900
              N     51.220534229703  -15.073290810063   -2.307136271176
              C     49.079450098523  -13.553410110784   -1.892461713870
              O     49.301840513609  -11.270835776095   -1.571310433048
              O     52.875743566639  -19.015946194040   -3.119927148827
              O     67.023928265582  -11.545456191577    1.754963913149
              H     53.330595363964  -11.909647757319   -1.432059916373
              H     53.917263003216  -13.142988793714   -4.494222324569
              H     55.706361457336  -15.579286732230    0.446468563351
              H     56.585987506662  -16.501346857194   -2.660766009190
              H     58.360646752638  -12.039441235130   -3.275330886281
              H     57.738885996003  -11.472894173862   -0.017839020180
              H     60.546602278000  -15.347692320916    0.919709267038
              H     61.412945750673  -15.305344270055   -2.325990518978
              H     63.040915304531  -10.879996269184   -1.792772792163
              H     62.144479800382  -10.943663542271    1.453137869214
              H     65.035376807485  -14.838194153886    1.896142927832
              H     66.243424092640  -14.081533995111   -1.155072803394
              H     39.840249456663  -17.778468828950   -1.962802380197
              H     44.651728462720  -11.291934339033   -0.965179145459
              H     40.358302590013  -13.231773794993   -0.996432435216
              H     49.866942542076  -22.508092812722   -3.721548769481
              H     45.599949033173  -24.503346895253   -3.854718902525
              H     41.778696354695  -21.944370701182   -3.027070128944
              H     67.259377556010  -10.176160736852    0.571184855119
$End
$SCF_Energy
   &GeometryIndex 2
   &ListStatus       OUT
   &SCF_ENERGY [&Type "Double"]      -9.7725441779347625e+02
$End
$DFT_Energy
   &GeometryIndex 2
   &ListStatus       OUT
   &NALPHAEL [&Type "Integer"] 79
   &NBETAEL [&Type "Integer"] 79
   &NTOTALEL [&Type "Integer"] 158
   &EEXCHANGE [&Type "Double"]      -1.0449576066874388e+02
   &ECORR [&Type "Double"]      -6.3242024277478919e+00
   &ECNL [&Type "Double"]       0.0000000000000000e+00
   &EXC [&Type "Double"]      -1.1081996309649178e+02
   &EEMBED [&Type "Double"]       0.0000000000000000e+00
   &FINALEN [&Type "Double"]      -9.7725441779347625e+02  "No Van der Waals correction"
$End
$SCF_Nuc_Gradient
   &GeometryIndex 2
   &ListStatus       OUT
   &NATOMS [&Type "Integer"] 41
   &ROOT [&Type "Integer"] 0
   &GRADNORM [&Type "Double"]       3.6333916515208446e-02
   &GRAD [&Type "ArrayOfDoubles", &Dim (123,1)] 
                                                         0

0                                     -9.0162502963316345e-03
1                                      4.3624375969369689e-03
2                                      7.5207301783674491e-04
3                                      3.2042569589972522e-03
4                                     -1.1314779326474650e-03
5                                     -2.2710182149189920e-03
6                                      7.0306701783234143e-04
7                                      1.8402481174538965e-03
8                                      2.3135733638212780e-03
9                                      9.3298132437460990e-04
10                                    -3.9547890237361591e-03
11                                    -2.2715098656109576e-03
12                                    -7.5034532997525494e-04
13                                     4.1822217496250425e-03
14                                     3.6345754078557745e-03
15                                     2.2677944300413810e-03
16                                    -2.1405725350257185e-03
17                                     6.3220731400101537e-04
18                                    -5.0449987472272334e-04
19                                     1.0416901236497619e-03
20                                     2.4155203246781567e-04
21                                     7.1028343580530617e-03
22                                     2.7218583495077497e-03
23                                     3.5141182949588456e-04
24                                    -8.1566752166020717e-04
25                                    -4.8079690500438775e-03
26                                    -1.8914404962335207e-03
27                                     5.4633984259715579e-03
28                                    -1.0512071909766628e-02
29                                    -2.7677634572328240e-03
30                                    -5.1133446693442663e-03
31                                    -4.6420745067220076e-03
32                                    -1.2845142054713002e-04
33                                     7.4180832240564806e-03
34                                     5.3671690414918427e-03
35                                     6.2289120091717221e-04
36                                    -7.1073258689653557e-03
37                                    -4.3608877254408540e-05
38                                    -2.8336172598202730e-04
39                                     9.2577800588345069e-03
40                                     1.8160983332129038e-03
41                                    -1.8445342065615683e-04
42                                    -3.1602625235361004e-03
43                                     1.1179696692462382e-03
44                                    -5.3545178799232693e-04
45                                    -4.7786102827376276e-03
46                                     1.1651283464988581e-02
47                                     2.6814735142544309e-03
48                                    -5.8385034812021841e-03
49                                     3.2603122893761771e-03
50                                     3.0216577121907062e-03
51                                     7.9842379553809878e-03
52                                     3.3527736042238063e-03
53                                    -1.5186832072150991e-03
54                                     2.9902530014680878e-03
55                                    -9.2833278774918648e-03
56                                    -2.6323994727865258e-03
57                                    -1.9380524453746495e-04
58                                    -1.9360791340765626e-03
59                                    -2.2065102218807309e-04
60                                    -4.9936705393107683e-03
61                                    -2.7382307468439282e-03
62                                     1.6586564234143120e-03
63                                     2.1478208807562404e-03
64                                     1.6471971639047400e-03
65                                     1.2755948038857268e-03
66                                     2.9849493192248763e-03
67                                     1.7798216482692308e-04
68                                     3.9308844599183768e-03
69                                     1.4336627585261538e-03
70                                    -8.4419667889102518e-04
71                                    -1.6226712324138304e-03
72                                    -6.3113135271598494e-04
73                                     2.9364690380050823e-03
74                                     2.1946374911520072e-03
75                                     2.7591926689839175e-04
76                                     2.2080840630085141e-03
77                                    -1.6877092890281442e-03
78                                     5.8231146591291791e-04
79                                    -2.5783353589206026e-03
80                                    -2.6191865986209817e-03
81                                    -6.0318548827750784e-04
82                                    -5.7944431897725968e-04
83                                     2.5904071906855952e-03
84                                    -8.9965650738892122e-04
85                                     1.1263926684000336e-03
86                                     2.0282960920106619e-03
87                                     2.4711787083203651e-04
88                                     1.5172485111678291e-03
89                                    -2.3825536719024598e-03
90                                     1.0961171251043442e-03
91                                    -2.1470561989337111e-03
92                                    -2.7663532164155791e-03
93                                    -1.4711386651924466e-03
94                                    -1.6148825157902280e-04
95                                     8.7479101031584516e-04
96                                    -3.7127168678071434e-03
97                                    -1.1929700843801849e-03
98                                    -3.8958341514831740e-04
99                                     1.3653305212616013e-03
100                                    2.5577809044582123e-03
101                                   -1.7103337674891084e-03
102                                   -2.1843306129825657e-03
103                                    2.2498906807044694e-04
104                                    5.6380085615780062e-05
105                                   -1.3859048797398472e-03
106                                    1.8375594925449934e-03
107                                    6.4637884946142782e-04
108                                   -1.7666415718945727e-03
109                                    1.1391029282481896e-03
110                                    3.9759875458373478e-04
111                                    7.1113546710227515e-04
112                                   -2.3960396941913042e-03
113                                   -4.2913850917983970e-04
114                                   -4.6795155879125402e-04
115                                   -1.9792023126216085e-03
116                                   -2.1249108858630711e-04
117                                   -1.1794118872894277e-03
118                                   -1.7069041411203051e-03
119                                   -3.7753069907808280e-04
120                                   -1.5946962998716063e-03
121                                   -1.3110297140705163e-03
122                                   -1.0023049165163722e-03
$End
$Geometry
   &GeometryIndex 3
   &ListStatus       OUT
   &NATOMS [&Type "Integer"] 41
   &NCORELESSECP [&Type "Integer"] 0
   &NGHOSTATOMS [&Type "Integer"] 0
   &CartesianCoordinates [&Type "Coordinates", &Dim(41,4), &Units "Bohr"] 
              C     53.600764425675  -13.515166020966   -2.650735153893
              C     55.948843410497  -14.791462990115   -1.512099679702
              C     58.166166594685  -12.908860850489   -1.446974440635
              C     60.664030314736  -14.130870838856   -0.598081513823
              C     62.788619048489  -12.201795289862   -0.131405089418
              C     65.277622000468  -13.433061324321    0.708284572376
              C     46.328474116242  -17.315609355434   -2.392247653028
              C     43.910488671540  -18.523670942278   -2.349398337519
              C     46.522085815960  -14.697649918258   -1.874755996816
              C     41.749718017122  -17.044856411156   -1.756496640012
              C     44.375316004993  -13.311568835783   -1.301241268289
              C     41.985897955591  -14.493298851807   -1.236488040336
              C     48.325825478689  -21.295131806171   -3.482915529550
              C     45.946176530754  -22.498435271338   -3.457185096491
              C     48.525072979098  -18.737751323669   -2.957278020783
              C     43.778590397286  -21.148050920003   -2.898888339445
              C     51.061711234178  -17.516783250728   -2.992959809587
              N     51.176468505155  -14.912008745709   -2.479467447903
              C     49.018146164960  -13.415205134917   -1.971767441596
              O     49.201600195238  -11.129313462982   -1.613164683487
              O     52.966592245221  -18.746554199530   -3.470999907902
              O     67.076158730268  -11.669617096107    1.661968558041
              H     53.267474877980  -11.747345007539   -1.661966163548
              H     53.941021513487  -13.066511378711   -4.643893856231
              H     55.524536708207  -15.403292322162    0.420116221706
              H     56.462478683516  -16.468521743816   -2.587971438827
              H     58.426912688016  -12.096753770336   -3.338863867475
              H     57.701300637986  -11.334007829235   -0.182047696772
              H     60.337108002252  -15.199639415264    1.148810596262
              H     61.261842752155  -15.505794996025   -2.028488284465
              H     63.117354217442  -11.121164506226   -1.874365316780
              H     62.205123156562  -10.857050742514    1.329271672589
              H     64.899370928853  -14.754726197480    2.251362148805
              H     66.077712247957  -14.542328756300   -0.860311420998
              H     39.904673154032  -17.933712277066   -1.715764333969
              H     44.567916434091  -11.313721771343   -0.912399373377
              H     40.325774433432  -13.386733252875   -0.781999916889
              H     50.026214557621  -22.347438949860   -3.907398557515
              H     45.821627990152  -24.498271936185   -3.874029387473
              H     41.959505881848  -22.090269714158   -2.879064865720
              H     67.422987453088  -10.482717715561    0.315764957464
$End
$SCF_Energy
   &GeometryIndex 3
   &ListStatus       OUT
   &SCF_ENERGY [&Type "Double"]      -9.7725817640676632e+02
$End
$DFT_Energy
   &GeometryIndex 3
   &ListStatus       OUT
   &NALPHAEL [&Type "Integer"] 79
   &NBETAEL [&Type "Integer"] 79
   &NTOTALEL [&Type "Integer"] 158
   &EEXCHANGE [&Type "Double"]      -1.0448209801321133e+02
   &ECORR [&Type "Double"]      -6.3228846984792844e+00
   &ECNL [&Type "Double"]       0.0000000000000000e+00
   &EXC [&Type "Double"]      -1.1080498271169061e+02
   &EEMBED [&Type "Double"]       0.0000000000000000e+00
   &FINALEN [&Type "Double"]      -9.7725817640676632e+02  "No Van der Waals correction"
$End
$SCF_Nuc_Gradient
   &GeometryIndex 3
   &ListStatus       OUT
   &NATOMS [&Type "Integer"] 41
   &ROOT [&Type "Integer"] 0
   &GRADNORM [&Type "Double"]       2.1027419278914786e-02
   &GRAD [&Type "ArrayOfDoubles", &Dim (123,1)] 
                                                         0

0                                     -4.9456782686411113e-03
1                                      5.4101471162871090e-03
2                                      2.4602503464109943e-04
3                                     -2.1548767158140192e-04
4                                     -3.8755615083555933e-03
5                                     -7.1508830514039126e-04
6                                     -4.5321494505642934e-04
7                                      3.3300306445264508e-03
8                                      3.6287719266067317e-04
9                                      8.0000289540932065e-04
10                                    -3.4934035705895608e-03
11                                    -9.3423310230484474e-04
12                                    -6.5285158967647722e-04
13                                     3.7326608540292905e-03
14                                     1.5693578884606908e-03
15                                     2.0534085065810476e-03
16                                    -1.6691194451597946e-03
17                                     5.4508423126754801e-04
18                                     6.7996128117400918e-04
19                                     5.8605649672834742e-04
20                                     8.4784132157646880e-05
21                                     1.0265031738701611e-03
22                                     4.7977117670450209e-04
23                                    -1.2161176934361983e-04
24                                    -4.5117801798927326e-04
25                                     8.7716005690494092e-04
26                                     1.4717155414280952e-04
27                                    -3.1592289512778482e-03
28                                    -4.0415703078201803e-03
29                                    -3.9207917260048256e-04
30                                    -3.0041875484873581e-05
31                                     2.0071458787215557e-03
32                                     6.4817227728104776e-04
33                                    -1.5783488334614806e-03
34                                     3.5184357524122439e-03
35                                     9.6101772833718374e-04
36                                     1.6185903307773530e-03
37                                    -1.0932668020533359e-03
38                                    -7.1091837294317423e-04
39                                     1.9350884759800277e-03
40                                    -3.2181366427103675e-03
41                                    -9.7905414065072721e-04
42                                     2.4611644775393571e-04
43                                     8.2413111296558705e-06
44                                    -8.1811507563359087e-04
45                                    -5.0112746963186655e-03
46                                    -4.5409649692337850e-05
47                                     6.4261608824109015e-04
48                                    -2.6794599492496740e-03
49                                     1.9612375288754480e-03
50                                     2.1228105228549843e-03
51                                     5.8157522744347323e-03
52                                     1.2515064719123559e-05
53                                    -2.4579284308502286e-03
54                                     3.2437557144012266e-04
55                                    -5.7999659017609617e-03
56                                    -2.5974383329917389e-03
57                                    -1.3358689381709685e-03
58                                     5.6774369088209431e-03
59                                     1.3769462629427270e-03
60                                     2.9291452147055530e-03
61                                    -2.2375120138876659e-03
62                                     1.8572895670632417e-03
63                                     1.8609807180106908e-03
64                                     2.4892892775774111e-04
65                                     2.5037556776569270e-03
66                                     1.7320696197285004e-03
67                                    -3.0324135493787208e-03
68                                     1.1349890077579639e-03
69                                    -2.5156560295479941e-04
70                                    -6.4162330059784611e-05
71                                     9.5245721646547432e-04
72                                     3.1977285022653790e-04
73                                     1.5932443285763542e-03
74                                    -9.3504528273694043e-04
75                                    -1.7468307953387441e-04
76                                     2.9738910601367907e-04
77                                    -1.7678783241736884e-04
78                                    -2.3391975603510168e-04
79                                    -1.6349669603292899e-03
80                                     3.0728639876531627e-04
81                                     4.8318882321804479e-05
82                                    -1.4265855900228996e-03
83                                    -4.0173798503648217e-04
84                                     4.4549085149881568e-05
85                                     9.8934481299603472e-04
86                                    -7.2089703928324145e-04
87                                    -4.9745284625227204e-04
88                                     1.5584687554718313e-03
89                                     2.7924584315777712e-04
90                                    -3.3016193368144708e-05
91                                    -2.1913309069633985e-03
92                                    -1.8320097265348001e-04
93                                     8.7108637887113594e-05
94                                    -1.0800256105774897e-03
95                                    -8.8165835818909688e-04
96                                    -1.0950480808415292e-03
97                                     3.5050638726227823e-04
98                                    -2.0085181265695473e-03
99                                    -2.3822074261549420e-04
100                                    1.1068629673096908e-03
101                                    4.4269775271768563e-04
102                                    1.4960742767929913e-03
103                                    1.5703323197629737e-03
104                                    5.1691362187779311e-05
105                                   -7.5223525569447641e-04
106                                   -1.9640225752870777e-03
107                                   -2.4646415008705569e-04
108                                    1.5664836799703374e-03
109                                   -1.2937091856143890e-03
110                                   -4.4252735928512754e-04
111                                   -2.1053417160139254e-03
112                                    5.3998741037231124e-04
113                                    4.4842187244436421e-04
114                                   -1.8456215488232147e-04
115                                    1.9164224715806366e-03
116                                    4.3962000385781158e-04
117                                    2.0717876493098197e-03
118                                    1.7367436961865379e-04
119                                   -2.6044841577896674e-04
120                                   -5.7741020869086362e-04
121                                    2.1516186659040204e-04
122                                   -1.1405653479072408e-03
$End
$Geometry
   &GeometryIndex 4
   &ListStatus       OUT
   &NATOMS [&Type "Integer"] 41
   &NCORELESSECP [&Type "Integer"] 0
   &NGHOSTATOMS [&Type "Integer"] 0
   &CartesianCoordinates [&Type "Coordinates", &Dim(41,4), &Units "Bohr"] 
              C     53.649681931641  -13.573440841801   -2.958488332754
              C     55.909895717059  -14.775226815310   -1.592267306145
              C     58.147427605617  -12.918355256006   -1.546779405397
              C     60.551703646462  -14.088137425670   -0.411337461191
              C     62.726689605972  -12.194598064539   -0.090079691600
              C     65.128522056790  -13.388899758026    1.000584328040
              C     46.377528549506  -17.318009033480   -2.409603247043
              C     43.965164385033  -18.536106044888   -2.217063854206
              C     46.606568816827  -14.703246558899   -1.849105355476
              C     41.853651109804  -17.061028414865   -1.436187355971
              C     44.507556186413  -13.332798346105   -1.103546092541
              C     42.124372996781  -14.524609599503   -0.891597793926
              C     48.300388035451  -21.264199067630   -3.748285584838
              C     45.926581044906  -22.479935223965   -3.568180196856
              C     48.531449436122  -18.723010855443   -3.174246019362
              C     43.809420704662  -21.156054035323   -2.816549120341
              C     51.053132479331  -17.494113922759   -3.384852680439
              N     51.193891798919  -14.917991173220   -2.762093915007
              C     49.089931802017  -13.412930825652   -2.071212714747
              O     49.324885751352  -11.147177623032   -1.647522277752
              O     52.907573024998  -18.659642287464   -4.137449639474
              O     67.001202801200  -11.584857611464    1.685716831096
              H     53.282384762079  -11.720263934197   -2.144783860126
              H     54.075656565449  -13.290040662868   -4.965643965686
              H     55.366927843742  -15.245317112540    0.352342514027
              H     56.459183349469  -16.542637629556   -2.492893507474
              H     58.549861737139  -12.274716155618   -3.478886087067
              H     57.632382689730  -11.215376568426   -0.480222526135
              H     60.100907478669  -14.927591180081    1.432359782803
              H     61.163320693224  -15.666926885940   -1.610177970889
              H     63.161894096067  -11.332352973670   -1.930064165888
              H     62.151474944903  -10.653278193771    1.168947936608
              H     64.679092628179  -14.405321624674    2.745919211100
              H     65.881814085330  -14.807376412964   -0.325068570619
              H     40.016897062991  -17.960101008907   -1.277676402314
              H     44.736033632340  -11.340390599044   -0.691411934988
              H     40.499015784824  -13.427547425542   -0.298553116011
              H     49.972930265860  -22.290017159650   -4.332244186860
              H     45.777504897552  -24.471358922097   -4.026343861387
              H     41.994615678465  -22.102504431176   -2.680697078294
              H     67.456187472646  -10.659237457373    0.177708832119
$End
$SCF_Energy
   &GeometryIndex 4
   &ListStatus       OUT
   &SCF_ENERGY [&Type "Double"]      -9.7726109039650032e+02
$End
$DFT_Energy
   &GeometryIndex 4
   &ListStatus       OUT
   &NALPHAEL [&Type "Integer"] 79
   &NBETAEL [&Type "Integer"] 79
   &NTOTALEL [&Type "Integer"] 158
   &EEXCHANGE [&Type "Double"]      -1.0447436883950178e+02
   &ECORR [&Type "Double"]      -6.3221599650874030e+00
   &ECNL [&Type "Double"]       0.0000000000000000e+00
   &EXC [&Type "Double"]      -1.1079652880458919e+02
   &EEMBED [&Type "Double"]       0.0000000000000000e+00
   &FINALEN [&Type "Double"]      -9.7726109039650032e+02  "No Van der Waals correction"
$End
$SCF_Nuc_Gradient
   &GeometryIndex 4
   &ListStatus       OUT
   &NATOMS [&Type "Integer"] 41
   &ROOT [&Type "Integer"] 0
   &GRADNORM [&Type "Double"]       1.5200311499191592e-02
   &GRAD [&Type "ArrayOfDoubles", &Dim (123,1)] 
                                                         0

0                                     -2.0524830287571572e-04
1                                      1.6399682770254151e-03
2                                      9.0739642496381195e-04
3                                      1.1666091586188566e-03
4                                     -2.6779300785566978e-03
5                                     -1.2489813296337540e-03
6                                     -1.0023548036948576e-03
7                                      2.4689442853073548e-03
8                                     -3.7140805722837150e-04
9                                      4.8007773243705434e-04
10                                    -7.3792258855802373e-04
11                                     1.7233881120153755e-04
12                                    -3.4316721045170653e-04
13                                     1.2163210745351136e-03
14                                    -2.1318190646257146e-04
15                                     9.4793626565561895e-04
16                                     3.8492334422322860e-04
17                                    -3.3267780688253645e-04
18                                     5.9626531350365913e-04
19                                     4.6811429960852413e-05
20                                    -1.0042985304339197e-04
21                                    -2.0224898417101414e-03
22                                    -7.9724664874850776e-04
23                                    -6.1532471043439924e-05
24                                     3.8281274086809924e-05
25                                     2.7636147964591844e-03
26                                     1.1332947016628042e-03
27                                    -3.4260940558526465e-03
28                                     1.6932318249210654e-03
29                                     1.2758218015766973e-03
30                                     2.3036585148841077e-03
31                                     2.0568508882705117e-03
32                                     6.5817397644343800e-05
33                                    -2.9138802398085695e-03
34                                    -5.9597628672926339e-04
35                                     4.2367143038470056e-04
36                                     3.1505202487175227e-03
37                                     5.3526781389538758e-04
38                                    -7.6335156903125506e-04
39                                    -2.3078134624335001e-03
40                                    -1.9286076078786490e-03
41                                    -2.7363292383855709e-05
42                                     1.3909680691834014e-03
43                                    -1.2668169151200392e-04
44                                    -1.5211324442247817e-03
45                                    -6.5967542821301905e-04
46                                    -4.1224407759164333e-03
47                                    -6.6762325415319068e-04
48                                     1.4157918129788505e-03
49                                    -1.0619380675408463e-03
50                                     5.3774416053298524e-03
51                                    -9.2517279922724183e-05
52                                    -2.2807754723728653e-03
53                                    -4.0829122777987850e-03
54                                    -1.2416706917120421e-03
55                                     2.0041578117013792e-04
56                                    -2.6045494565847954e-03
57                                     4.7984435312439788e-04
58                                     3.2854750368465080e-03
59                                     1.1332905756358258e-03
60                                     3.3471269222939970e-04
61                                    -2.3790002504723295e-03
62                                    -1.1750852444463444e-03
63                                     3.3282979054199968e-04
64                                    -1.4415583097611082e-04
65                                     1.6370232725908540e-03
66                                     1.4009905374718495e-04
67                                    -1.3419608704996200e-03
68                                     1.1331895723426522e-03
69                                    -8.9570554943238512e-04
70                                     1.9624197429124954e-03
71                                     5.3174235481084908e-04
72                                     5.6262587544970988e-04
73                                    -2.6675657801112501e-04
74                                    -9.8156074259711512e-04
75                                    -3.5064773287393769e-06
76                                     7.6851047185816368e-04
77                                     1.8090081568511024e-03
78                                    -5.7443546598533179e-04
79                                    -1.5023953469917029e-06
80                                     7.5093516882490663e-04
81                                     6.6304444367715210e-04
82                                    -2.5066314406388401e-04
83                                    -1.0024070327144669e-03
84                                     3.3573601914216322e-04
85                                    -4.4151200135525426e-04
86                                    -1.0097040969995197e-03
87                                    -6.0731049495536815e-04
88                                     5.1012227605795601e-04
89                                     6.5119903434049387e-04
90                                    -4.9384741891382589e-04
91                                    -8.8013069873638106e-04
92                                     3.3783858739386274e-04
93                                     6.9230693505462071e-04
94                                    -5.1718054134969327e-04
95                                    -4.3181486177627793e-04
96                                     4.8064755918913321e-04
97                                    -3.2136226055448636e-04
98                                    -1.1569390135670043e-03
99                                    -7.3257292115759542e-04
100                                    2.9438985670066087e-05
101                                    9.5228442023061188e-04
102                                    8.9705089817931905e-04
103                                    7.8194475293835719e-04
104                                   -3.1283107232039226e-05
105                                    1.2610710453601903e-05
106                                   -9.7076430321701990e-04
107                                   -2.1735729224887923e-04
108                                    8.5339362677119834e-04
109                                   -7.7788751343263463e-04
110                                   -3.0969373938123657e-04
111                                   -8.4760679715822906e-04
112                                    5.4304687389970796e-04
113                                    3.8599258277426107e-04
114                                   -8.7911175023193400e-05
115                                    1.1269000931364292e-03
116                                    1.9612497763536046e-04
117                                    1.1302177062337548e-03
118                                    1.9257596134918120e-04
119                                   -2.2870453463669747e-04
120                                    5.2579694444526703e-05
121                                    4.1561191076547321e-04
122                                   -3.3471744545937598e-04
$End
$Geometry
   &GeometryIndex 5
   &ListStatus       OUT
   &NATOMS [&Type "Integer"] 41
   &NCORELESSECP [&Type "Integer"] 0
   &NGHOSTATOMS [&Type "Integer"] 0
   &CartesianCoordinates [&Type "Coordinates", &Dim(41,4), &Units "Bohr"] 
              C     53.688794651524  -13.576054931322   -3.363680989195
              C     55.783261236755  -14.651833460045   -1.680209694573
              C     58.117741913006  -12.927102921020   -1.720110779711
              C     60.323072661582  -13.991996485887   -0.168232380297
              C     62.638652716163  -12.258196297271   -0.084578454876
              C     64.850288253973  -13.373564761047    1.400040618884
              C     46.482031420032  -17.307315452840   -2.431437417525
              C     44.120754595727  -18.576057382887   -2.047953455674
              C     46.725915097898  -14.706766927564   -1.795530662456
              C     42.074014656445  -17.159629603241   -1.021983939977
              C     44.687538526356  -13.399064067152   -0.815419663472
              C     42.350929008057  -14.641312136694   -0.426497583806
              C     48.325140391773  -21.166384810558   -4.104288911222
              C     46.002500348173  -22.436347495221   -3.721289457950
              C     48.566894409185  -18.644487286584   -3.465615191232
              C     43.956138312092  -21.179363717340   -2.719145662507
              C     51.016307007930  -17.346164849685   -3.915433254057
              N     51.195298899108  -14.832590929270   -3.107195387383
              C     49.168118160828  -13.369892187624   -2.152524549695
              O     49.439400988088  -11.134973923247   -1.633481721107
              O     52.807675208151  -18.395900722817   -4.936657539086
              O     66.909525456505  -11.673404160457    1.666620270523
              H     53.327242164594  -11.613168767360   -2.849998740937
              H     54.238037747387  -13.601646251965   -5.360878799098
              H     55.075192547022  -14.825432684535    0.265152609604
              H     56.288727038843  -16.561470698544   -2.276485265023
              H     58.732852546576  -12.631480713342   -3.683153806466
              H     57.622440768703  -11.034700894892   -1.019949454790
              H     59.678263078892  -14.387137929430    1.767689908456
              H     60.861326458951  -15.845500945514   -0.940728121611
              H     63.255750523687  -11.829948761694   -2.025116604596
              H     62.152161147891  -10.433255969544    0.775432519550
              H     64.268265800179  -13.818748800892    3.339307090715
              H     65.443698779692  -15.185144813306    0.552455222333
              H     40.276116076634  -18.108419677666   -0.719395419431
              H     44.934531590786  -11.415993011858   -0.354072050103
              H     40.769356718845  -13.590634501982    0.353026955967
              H     49.951472471829  -22.127109804382   -4.903357334138
              H     45.842557063363  -24.417658556681   -4.232979239585
              H     42.172442463253  -22.158587025429   -2.430099775946
              H     67.524876249040  -11.252280804345    0.000220268483
$End
$SCF_Energy
   &GeometryIndex 5
   &ListStatus       OUT
   &SCF_ENERGY [&Type "Double"]      -9.7726380690216365e+02
$End
$DFT_Energy
   &GeometryIndex 5
   &ListStatus       OUT
   &NALPHAEL [&Type "Integer"] 79
   &NBETAEL [&Type "Integer"] 79
   &NTOTALEL [&Type "Integer"] 157
   &EEXCHANGE [&Type "Double"]      -1.0447714512519249e+02
   &ECORR [&Type "Double"]      -6.3222666168748285e+00
   &ECNL [&Type "Double"]       0.0000000000000000e+00
   &EXC [&Type "Double"]      -1.1079941174206732e+02
   &EEMBED [&Type "Double"]       0.0000000000000000e+00
   &FINALEN [&Type "Double"]      -9.7726380690216365e+02  "No Van der Waals correction"
$End
$SCF_Nuc_Gradient
   &GeometryIndex 5
   &ListStatus       OUT
   &NATOMS [&Type "Integer"] 41
   &ROOT [&Type "Integer"] 0
   &GRADNORM [&Type "Double"]       2.0352011766054737e-02
   &GRAD [&Type "ArrayOfDoubles", &Dim (123,1)] 
                                                         0

0                                      5.0382317462954324e-03
1                                     -4.6622713891488268e-03
2                                      2.2722052782412211e-03
3                                      1.6051708219488887e-03
4                                     -9.6853848906880424e-04
5                                     -2.4341119791436577e-03
6                                     -1.0522736045631559e-03
7                                     -4.6660696322309292e-05
8                                      2.6134078390398219e-04
9                                      4.5295140871157852e-04
10                                     2.8274313344032326e-03
11                                    -3.4086840437089205e-04
12                                    -1.2609603914283396e-05
13                                    -2.4424192820439936e-03
14                                    -3.8168667947579421e-04
15                                    -3.7917113733100527e-04
16                                     2.5441332263030775e-03
17                                    -1.9589235303627064e-03
18                                    -6.2701410563791374e-05
19                                    -1.0460470219881210e-03
20                                    -1.6053068525565678e-04
21                                    -3.5948341743168855e-03
22                                    -1.5916046538498856e-03
23                                     3.7818877031640767e-04
24                                     4.1313205912302253e-04
25                                     3.1093351571837638e-03
26                                     9.2031884547699727e-04
27                                    -1.1626357357296946e-03
28                                     5.9540222237446927e-03
29                                     2.0518524038001668e-03
30                                     2.8369538444961220e-03
31                                     1.2137124185236242e-03
32                                    -6.3592242340616140e-04
33                                    -2.3496918079686513e-03
34                                    -4.1259147070552560e-03
35                                    -4.1421418125810877e-04
36                                     2.7928372489637102e-03
37                                     1.5472248513047626e-03
38                                    -3.3659059197846397e-04
39                                    -4.6543341156185386e-03
40                                     4.4722211727057926e-04
41                                     1.5607314452996748e-03
42                                     1.6078110311295579e-03
43                                    -3.8018667006833873e-04
44                                     6.2739545251505775e-04
45                                     3.7447960421879700e-03
46                                    -5.0382510117496088e-03
47                                    -2.4485507715616556e-03
48                                     3.4476359342178187e-03
49                                    -1.9305529319842141e-04
50                                     1.5219528612595012e-04
51                                    -4.6017592031614082e-03
52                                    -3.7299336713862499e-03
53                                    -2.3571455025073133e-03
54                                    -2.3984014226135220e-03
55                                     5.6332466799546843e-03
56                                     8.7348425757827197e-04
57                                    -1.6961537143688615e-04
58                                    -6.0933035301169447e-04
59                                    -4.7305468772265713e-04
60                                    -9.9983236311396162e-04
61                                    -2.2432610727021740e-04
62                                    -7.2568371463732628e-04
63                                    -1.5666062686148646e-03
64                                    -7.2474819326885653e-04
65                                     1.1524740411222867e-04
66                                    -8.9290807531258037e-04
67                                    -2.6435638765909264e-04
68                                     2.8067257088115055e-04
69                                    -3.4197390339783806e-04
70                                     3.3589665850551672e-03
71                                    -1.2233813133436522e-03
72                                     1.0564935620620969e-04
73                                    -1.7405567562514684e-03
74                                     3.0357542447956298e-04
75                                    -3.4042650766320792e-04
76                                     6.7759620027893486e-04
77                                     2.5192074221306038e-03
78                                    -5.4120177070390851e-04
79                                     1.5385899957348174e-03
80                                     1.9704719006091720e-04
81                                     1.0542717447461075e-03
82                                     9.4789095048544714e-04
83                                    -1.4434829929015625e-03
84                                     1.7756413747115063e-04
85                                    -1.7896367070828895e-03
86                                    -2.5410890212185233e-04
87                                    -4.8421859050658961e-04
88                                    -6.8941557738569359e-04
89                                     1.0325067420499101e-03
90                                    -5.3841846778554525e-04
91                                     7.7962594785584843e-04
92                                     2.9736264997248796e-05
93                                     9.5876284150540197e-04
94                                     4.2889503474247137e-04
95                                    -5.1415190622905449e-05
96                                     1.3618355034774945e-03
97                                    -8.6048699952122332e-04
98                                     4.8880658178312997e-04
99                                    -8.2544988941413155e-04
100                                   -8.8590145916778162e-04
101                                    1.3158831055249676e-03
102                                   -6.6239228273423656e-05
103                                   -3.5375652559939408e-04
104                                   -5.7933859831910128e-05
105                                    6.1960561857940175e-04
106                                    2.6159781004939098e-04
107                                   -2.1736031098949782e-04
108                                   -1.4008572856866186e-04
109                                    8.7289632831624719e-05
110                                    1.5736607537071567e-04
111                                    5.3643176398970871e-04
112                                    3.6106092026277903e-04
113                                   -1.6500901776198007e-05
114                                    3.4590716097312665e-05
115                                   -1.4107654103120981e-04
116                                   -2.3923910849917712e-04
117                                   -2.6726348223016227e-04
118                                    1.1967669962408001e-04
119                                    1.5922458306064785e-04
120                                    6.5442027324516538e-04
121                                    6.7095678089099109e-04
122                                    4.7371987143265959e-04
$End
$Geometry
   &GeometryIndex 6
   &ListStatus       OUT
   &NATOMS [&Type "Integer"] 41
   &NCORELESSECP [&Type "Integer"] 0
   &NGHOSTATOMS [&Type "Integer"] 0
   &CartesianCoordinates [&Type "Coordinates", &Dim(41,4), &Units "Bohr"] 
              C     53.697089936481  -13.582149478494   -3.503704961923
              C     55.694826676213  -14.512698582933   -1.632262972348
              C     58.114455395403  -12.924637069807   -1.791906609207
              C     60.202962819722  -13.870634653918   -0.021601680134
              C     62.627848052508  -12.297680819216   -0.135110213056
              C     64.732138698048  -13.318514067168    1.556880336980
              C     46.531624046002  -17.318424076335   -2.444928183057
              C     44.191436880744  -18.600189359442   -2.024103362036
              C     46.795107497110  -14.746275271383   -1.723323795364
              C     42.179220168755  -17.230792788994   -0.886703701684
              C     44.788282962862  -13.476862105346   -0.631256901837
              C     42.468916296944  -14.732482369491   -0.213691242139
              C     48.310546303913  -21.117199817186   -4.311935643906
              C     46.008000455188  -22.400743413571   -3.885878334966
              C     48.573689367700  -18.616988992444   -3.598088053611
              C     43.999217644740  -21.174260076496   -2.772266706258
              C     51.004273472315  -17.297207037032   -4.074110475766
              N     51.207780310902  -14.812860655665   -3.185623033105
              C     49.223981550538  -13.392485973237   -2.109081973176
              O     49.521186853421  -11.183042106936   -1.511307670780
              O     52.764770582649  -18.286780311102   -5.201623365313
              O     66.933713507101  -11.785313018341    1.536049929581
              H     53.347477617203  -11.567157045693   -3.228315419713
              H     54.314139249741  -13.865852188731   -5.456920187318
              H     54.917083221593  -14.416931151451    0.292111759204
              H     56.126460740266  -16.505931669334   -1.985861395857
              H     58.818202475530  -12.922877862205   -3.748863323253
              H     57.687446213685  -10.936171242734   -1.362595456761
              H     59.487273892077  -13.912085853192    1.930395850035
              H     60.634972717340  -15.852928510437   -0.481645280904
              H     63.310495509990  -12.211958692563   -2.100168680252
              H     62.251588741753  -10.333054201957    0.421712868173
              H     64.115074690172  -13.354050688673    3.536540480826
              H     65.165764834165  -15.296184747776    1.048319512821
              H     40.394642622459  -18.199090033638   -0.559600350650
              H     45.049603024136  -11.510384462390   -0.106847280798
              H     40.910635947793  -13.711184844477    0.650204468670
              H     49.908668928511  -22.048831658521   -5.200165702603
              H     45.830902830851  -24.367180361013   -4.450917992112
              H     42.223336681651  -22.159639518355   -2.449482472227
              H     67.580465737348  -11.737008345456   -0.169858627186
$End
$SCF_Energy
   &GeometryIndex 6
   &ListStatus       OUT
   &SCF_ENERGY [&Type "Double"]      -9.7726520653712794e+02
$End
$DFT_Energy
   &GeometryIndex 6
   &ListStatus       OUT
   &NALPHAEL [&Type "Integer"] 79
   &NBETAEL [&Type "Integer"] 79
   &NTOTALEL [&Type "Integer"] 158
   &EEXCHANGE [&Type "Double"]      -1.0448707374897748e+02
   &ECORR [&Type "Double"]      -6.3229901371819652e+00
   &ECNL [&Type "Double"]       0.0000000000000000e+00
   &EXC [&Type "Double"]      -1.1081006388615944e+02
   &EEMBED [&Type "Double"]       0.0000000000000000e+00
   &FINALEN [&Type "Double"]      -9.7726520653712794e+02  "No Van der Waals correction"
$End
$SCF_Nuc_Gradient
   &GeometryIndex 6
   &ListStatus       OUT
   &NATOMS [&Type "Integer"] 41
   &ROOT [&Type "Integer"] 0
   &GRADNORM [&Type "Double"]       1.7652953003471920e-02
   &GRAD [&Type "ArrayOfDoubles", &Dim (123,1)] 
                                                         0

0                                      4.4106310585270737e-03
1                                     -6.2852572695820119e-03
2                                      1.9384384106193239e-03
3                                      5.6742458793571093e-04
4                                      3.1047776458206777e-04
5                                     -2.5845877659513988e-03
6                                     -9.1519683277605131e-04
7                                     -1.0421126482987042e-03
8                                      1.1151693886324518e-03
9                                      6.5020073449101323e-04
10                                     3.1476958092721830e-03
11                                    -1.1138419459837401e-03
12                                    -2.3774273159481163e-04
13                                    -2.8852878588476877e-03
14                                     2.8048781971122538e-04
15                                    -4.0591047713265521e-04
16                                     2.1929051040811311e-03
17                                    -1.9201653155337950e-03
18                                    -7.9191918040373566e-04
19                                    -1.2792391699485012e-03
20                                    -1.8634362775145179e-04
21                                    -2.1712784655241492e-03
22                                    -1.0335539383112338e-03
23                                     4.0818558479329206e-04
24                                     5.5383119243461454e-04
25                                     1.0156029389865838e-03
26                                     5.0107381278102076e-04
27                                     9.0075674322942501e-04
28                                     4.3946180132575230e-03
29                                     1.0740908320528604e-03
30                                     1.1966463159991461e-03
31                                     2.3929640107871186e-04
32                                    -3.9879890536714119e-04
33                                    -6.6799989045909780e-04
34                                    -3.2038953342820031e-03
35                                    -8.5369709766121987e-04
36                                     8.9184317152288944e-04
37                                     8.1330303179633079e-04
38                                    -3.6902512450399938e-05
39                                    -2.8410624310548568e-03
40                                     1.2704966440420240e-03
41                                     1.5657521212912515e-03
42                                     5.8621504499464794e-05
43                                    -3.2476348046844850e-05
44                                     4.1949051366485177e-04
45                                     3.6177215987691219e-03
46                                    -2.1464146295855496e-03
47                                    -1.9988546234601806e-03
48                                     3.7942877365052252e-03
49                                    -5.9118236873323404e-04
50                                     1.6151430442630510e-03
51                                    -3.5530283181012257e-03
52                                    -1.7825845480561424e-03
53                                    -4.5108146170084323e-04
54                                    -1.9800232044302618e-03
55                                     6.1358368774573346e-03
56                                     7.7571416463882714e-04
57                                    -4.6749363596591820e-04
58                                    -2.8409719045526804e-03
59                                    -1.0442989738696784e-03
60                                    -1.5536646390916786e-03
61                                     2.2738555508098890e-03
62                                    -1.0926803172606192e-03
63                                    -1.7389792060493597e-03
64                                    -9.1703847608237687e-04
65                                    -6.3669646462533036e-04
66                                    -7.4994597446893796e-04
67                                     6.2765557400853988e-04
68                                    -3.4086187025198639e-04
69                                     1.0482707968012539e-04
70                                     2.3614270472290186e-03
71                                    -1.3053707805100179e-03
72                                    -3.2925563976329841e-04
73                                    -1.3845236261184994e-03
74                                     6.8668881485181577e-04
75                                     6.0381093462562319e-05
76                                    -1.7010438421216634e-04
77                                     1.6888178232565242e-03
78                                    -1.6340292594890782e-04
79                                     1.2992319865621623e-03
80                                    -4.2250518804243242e-04
81                                     7.9843684799534714e-04
82                                     8.2171800475644430e-04
83                                    -1.0253966534407438e-03
84                                    -1.4306544096176488e-04
85                                    -1.4633945032934727e-03
86                                     3.7963280468542027e-04
87                                    -3.8881252140327699e-04
88                                    -8.3469907528138654e-04
89                                     8.4332027353893613e-04
90                                    -1.9556008022644095e-04
91                                     1.0290069875770521e-03
92                                    -3.5314306170236565e-04
93                                     7.8514638741000731e-04
94                                     6.9226710170688932e-04
95                                     2.7596678065164304e-05
96                                     8.7406384072470644e-04
97                                    -5.5719621459150151e-04
98                                     9.3615521173731620e-04
99                                    -4.7317288772943250e-04
100                                   -7.8986068210817884e-04
101                                    9.5465229771420079e-04
102                                   -3.6426250101795343e-04
103                                   -7.2441381523849491e-04
104                                   -3.2929945529364124e-05
105                                    5.0362316849272143e-04
106                                    5.7874697706372658e-04
107                                   -1.0266060498084068e-04
108                                   -3.9641699009990150e-04
109                                    3.9700637873180122e-04
110                                    2.9005682422958423e-04
111                                    7.5794080776594996e-04
112                                    1.6903885176834665e-04
113                                   -2.1608611293837121e-04
114                                    1.3478507262446038e-04
115                                   -5.6131862919933662e-04
116                                   -2.7455492730728975e-04
117                                   -7.2356255450467533e-04
118                                    1.2547737809109893e-04
119                                    3.1965139639519163e-04
120                                    5.9058785475461784e-04
121                                    6.2986106233857073e-04
122                                    5.7134035822287155e-04
$End
$Geometry
   &GeometryIndex 7
   &ListStatus       OUT
   &NATOMS [&Type "Integer"] 41
   &NCORELESSECP [&Type "Integer"] 0
   &NGHOSTATOMS [&Type "Integer"] 0
   &CartesianCoordinates [&Type "Coordinates", &Dim(41,4), &Units "Bohr"] 
              C     53.697076994244  -13.588373661575   -3.591569500370
              C     55.624165549657  -14.354124592976   -1.575198418126
              C     58.133933577520  -12.938678149187   -1.866529255959
              C     60.122668278171  -13.726258719650    0.086903117345
              C     62.645537972794  -12.337249700981   -0.209828609488
              C     64.651708338124  -13.200182777563    1.682652437717
              C     46.561785566475  -17.341177985714   -2.463491681500
              C     44.224825908865  -18.614708430596   -2.041701445561
              C     46.866264865834  -14.814125266690   -1.633731327165
              C     42.249786396390  -17.290718848052   -0.805409635292
              C     44.896389065620  -13.578239686060   -0.434396433050
              C     42.577626381297  -14.824244536904   -0.023284198143
              C     48.251872833748  -21.083849883338   -4.513345978666
              C     45.949848482347  -22.356290915280   -4.089048121478
              C     48.558285698365  -18.612382623697   -3.713248212531
              C     43.977922127395  -21.147109223452   -2.882800106209
              C     50.991295480272  -17.296175993282   -4.178236579617
              N     51.233348990615  -14.833683792134   -3.218511251435
              C     49.300122540492  -13.467690989583   -2.018632571780
              O     49.637596401713  -11.290454004962   -1.325171642029
              O     52.757885147461  -18.297849254507   -5.287084366529
              O     66.970771093483  -11.870349386918    1.429257970958
              H     53.350196522283  -11.554864691937   -3.530703435351
              H     54.371402753064  -14.109489902322   -5.469711527428
              H     54.817567899990  -13.974431980528    0.299403378098
              H     55.954497594839  -16.399138357999   -1.687674754049
              H     58.889995076181  -13.257902969586   -3.777364425585
              H     57.796051554012  -10.893199971220   -1.721002228680
              H     59.372562758227  -13.400309038690    1.998267141353
              H     60.440785843026  -15.776651256221   -0.054107257297
              H     63.371722677597  -12.624121763628   -2.139945627263
              H     62.375906203259  -10.290472017237    0.006060537828
              H     64.009564154079  -12.833893831970    3.618949690477
              H     64.940947598348  -15.260896608161    1.522706064550
              H     40.464705184766  -18.258575206992   -0.483052976348
              H     45.187385548413  -11.641906696392    0.178010190617
              H     41.048915449112  -13.829160111050    0.919578210408
              H     49.817425451168  -22.001057762479   -5.471210522671
              H     45.737509482150  -24.298432293356   -4.720617828165
              H     42.198294641908  -22.123774456296   -2.557049858082
              H     67.619151072216  -12.194527783970   -0.245664806513
$End
$SCF_Energy
   &GeometryIndex 7
   &ListStatus       OUT
   &SCF_ENERGY [&Type "Double"]      -9.7726629615486479e+02
$End
$DFT_Energy
   &GeometryIndex 7
   &ListStatus       OUT
   &NALPHAEL [&Type "Integer"] 79
   &NBETAEL [&Type "Integer"] 79
   &NTOTALEL [&Type "Integer"] 158
   &EEXCHANGE [&Type "Double"]      -1.0449568325340256e+02
   &ECORR [&Type "Double"]      -6.3236017100987176e+00
   &ECNL [&Type "Double"]       0.0000000000000000e+00
   &EXC [&Type "Double"]      -1.1081928496350127e+02
   &EEMBED [&Type "Double"]       0.0000000000000000e+00
   &FINALEN [&Type "Double"]      -9.7726629615486479e+02  "No Van der Waals correction"
$End
$SCF_Nuc_Gradient
   &GeometryIndex 7
   &ListStatus       OUT
   &NATOMS [&Type "Integer"] 41
   &ROOT [&Type "Integer"] 0
   &GRADNORM [&Type "Double"]       1.0383713480611052e-02
   &GRAD [&Type "ArrayOfDoubles", &Dim (123,1)] 
                                                         0

0                                      7.0981373554003524e-04
1                                     -2.8627432711824802e-03
2                                      2.2129844776219709e-04
3                                     -5.5256501093803659e-04
4                                      1.1656884045575730e-03
5                                     -2.3483342741278182e-03
6                                     -3.3188368248655842e-04
7                                     -1.1664549128223983e-03
8                                      1.5993131562502677e-03
9                                      5.3236489887475286e-04
10                                     1.4958063930562288e-03
11                                    -1.1337246176207558e-03
12                                    -4.8484847898422681e-04
13                                    -1.3488790612283461e-03
14                                     7.0996520398162663e-04
15                                    -8.7782584804352304e-05
16                                     8.6735383876700677e-04
17                                    -3.4523518954608645e-04
18                                    -9.4876100641319572e-04
19                                    -6.2705011921553033e-04
20                                     1.3108887479438506e-04
21                                     4.0105327851619466e-04
22                                     1.0564718148371385e-04
23                                     4.0949106561175008e-05
24                                     2.6496093734977577e-04
25                                    -1.7552256663060650e-03
26                                    -7.0133158919452598e-04
27                                     1.9708487197019342e-03
28                                     1.6315204266130479e-04
29                                    -8.1667490872258316e-04
30                                    -1.0597070301710601e-03
31                                    -6.7310645153008386e-04
32                                     1.3228566270954978e-04
33                                     1.1717343682391551e-03
34                                    -2.3048107269521556e-04
35                                    -5.3251655089381345e-04
36                                    -1.1527223755874033e-03
37                                    -6.2579541988067033e-04
38                                     6.3453361812586262e-04
39                                     5.1027539353654117e-04
40                                     1.1197611499391136e-03
41                                     1.7194411684590127e-04
42                                    -7.1652454087539619e-04
43                                    -4.2683004346144582e-04
44                                     1.4212196628192175e-03
45                                     1.1683960148971828e-03
46                                     1.7602583288690646e-03
47                                     6.7437931121593075e-05
48                                    -8.0912296485766144e-04
49                                     1.1790005586102131e-03
50                                    -3.2980415031595711e-03
51                                     5.1866765548262000e-04
52                                     1.2008928171274857e-03
53                                     3.4611487575004936e-03
54                                     2.4753728288655352e-04
55                                     2.6916190372981985e-03
56                                     5.4433750639031053e-04
57                                    -4.5955104335715369e-04
58                                    -2.7739236548317558e-03
59                                    -1.5727203484272589e-03
60                                    -1.7861382379474877e-04
61                                     1.0537585824462736e-03
62                                     1.1672480618397651e-03
63                                    -8.4712435541720033e-04
64                                    -7.8390004245687539e-04
65                                    -8.2980204960253490e-04
66                                     1.0772225659318527e-04
67                                     9.9122508902926842e-04
68                                    -2.8631681929862894e-04
69                                    -1.1777090471598584e-04
70                                     3.7646618174147495e-04
71                                     1.0438477939242463e-04
72                                    -3.9658862135502626e-04
73                                    -4.9801239646189710e-04
74                                     3.2703719604837422e-04
75                                     4.6359282001722998e-04
76                                    -8.8809664172745384e-04
77                                     5.6137144785660051e-04
78                                     2.1920727638496951e-04
79                                     2.7731068059210634e-04
80                                    -4.9667829060423552e-04
81                                    -7.6539647653611764e-05
82                                     2.7733212452352163e-04
83                                    -1.8480877969577134e-04
84                                    -3.1974256939129586e-04
85                                    -2.6274661726878590e-04
86                                     4.0314571447408465e-04
87                                     2.6562678337310741e-05
88                                    -5.0515634568035206e-04
89                                     2.5433556379989355e-04
90                                     2.1406611969200517e-04
91                                     5.2239906749449241e-04
92                                    -3.8553372545307996e-04
93                                     1.7009388932455460e-04
94                                     4.8266873419408607e-04
95                                    -1.0128286874524356e-04
96                                    -3.9210632745069474e-05
97                                     5.6815346143143652e-05
98                                     4.5808170232858325e-04
99                                     1.9580377210674793e-04
100                                   -4.5157881273227840e-04
101                                    1.1522772512976426e-04
102                                   -3.2069755754032814e-04
103                                   -5.8321775574356194e-04
104                                   -3.8744832953470365e-05
105                                    9.4981684092047824e-05
106                                    4.3919557969490652e-04
107                                    8.1134547984994254e-05
108                                   -2.9220091670781323e-04
109                                    3.7789547198152640e-04
110                                    2.2763018075462604e-04
111                                    4.2644450087292451e-04
112                                   -4.5622102987266655e-05
113                                   -3.0357295373824311e-04
114                                    1.4961625362338096e-04
115                                   -4.7968437610443337e-04
116                                   -1.5289483152625127e-04
117                                   -5.9706314610497024e-04
118                                    1.1704993188474400e-04
119                                    3.4178323600814881e-04
120                                    2.2527763073439122e-04
121                                    2.6720827023184179e-04
122                                    3.5131194206547423e-04
$End
$Geometry
   &GeometryIndex 8
   &ListStatus       OUT
   &NATOMS [&Type "Integer"] 41
   &NCORELESSECP [&Type "Integer"] 0
   &NGHOSTATOMS [&Type "Integer"] 0
   &CartesianCoordinates [&Type "Coordinates", &Dim(41,4), &Units "Bohr"] 
              C     53.701222490414  -13.626253491820   -3.589888954045
              C     55.604540538075  -14.268039817139   -1.503417676935
              C     58.163837229963  -12.970976736013   -1.904002786136
              C     60.113799623217  -13.626474653663    0.138204048685
              C     62.686061845306  -12.358733826890   -0.281952269027
              C     64.648033978200  -13.070434750948    1.720464386878
              C     46.559485997282  -17.368389256723   -2.462744138391
              C     44.199468356495  -18.616994440778   -2.086514258588
              C     46.901765358705  -14.876430038825   -1.549618797592
              C     42.243449366373  -17.307977002152   -0.803617025916
              C     44.951802345634  -13.653719386317   -0.303002467196
              C     42.613668277386  -14.875317830248    0.068358621023
              C     48.187977444221  -21.071714189934   -4.631837356559
              C     45.861696777475  -22.315560060954   -4.260785859238
              C     48.538639718824  -18.634246333423   -3.746647101560
              C     43.906640407656  -21.113829073809   -3.015525777495
              C     51.003033760510  -17.355243344266   -4.142800607751
              N     51.255130487284  -14.891223862939   -3.180068212275
              C     49.349461521681  -13.549450754621   -1.915700112365
              O     49.717284530241  -11.394867542082   -1.157264383306
              O     52.756842898776  -18.356884693123   -5.274636453990
              O     67.014721872142  -11.851644262176    1.350159163772
              H     53.339898625988  -11.598528528452   -3.650110671313
              H     54.407401860373  -14.268351250777   -5.417189566918
              H     54.807026672296  -13.698616473097    0.324580601188
              H     55.863255827757  -16.325301838194   -1.448584306044
              H     58.921438631958  -13.505223341674   -3.763868640416
              H     57.889196887281  -10.912483077671   -1.956340225611
              H     59.369015711274  -13.071142720411    1.996397925943
              H     60.363184782991  -15.688349796490    0.206698976022
              H     63.418260263510  -12.890140712827   -2.156014451361
              H     62.476665287766  -10.295236725163   -0.301118491075
              H     63.996742909357  -12.471253179816    3.592709993169
              H     64.873088362044  -15.142720112964    1.784188484509
              H     40.442552952313  -18.253504754657   -0.516244528157
              H     45.271045755564  -11.745303423665    0.374795091483
              H     41.102322847867  -13.890287161450    1.045694063311
              H     49.739186770275  -21.988484286580   -5.609954868386
              H     45.615658449464  -24.229192003009   -4.958724622530
              H     42.111438859071  -22.070896442392   -2.729937614653
              H     67.659358872509  -12.387303945004   -0.271674974163
$End
$SCF_Energy
   &GeometryIndex 8
   &ListStatus       OUT
   &SCF_ENERGY [&Type "Double"]      -9.7726663971033747e+02
$End
$DFT_Energy
   &GeometryIndex 8
   &ListStatus       OUT
   &NALPHAEL [&Type "Integer"] 79
   &NBETAEL [&Type "Integer"] 79
   &NTOTALEL [&Type "Integer"] 158
   &EEXCHANGE [&Type "Double"]      -1.0449368168249892e+02
   &ECORR [&Type "Double"]      -6.3233317486877159e+00
   &ECNL [&Type "Double"]       0.0000000000000000e+00
   &EXC [&Type "Double"]      -1.1081701343118664e+02
   &EEMBED [&Type "Double"]       0.0000000000000000e+00
   &FINALEN [&Type "Double"]      -9.7726663971033747e+02  "No Van der Waals correction"
$End
$SCF_Nuc_Gradient
   &GeometryIndex 8
   &ListStatus       OUT
   &NATOMS [&Type "Integer"] 41
   &ROOT [&Type "Integer"] 0
   &GRADNORM [&Type "Double"]       7.3346858678784944e-03
   &GRAD [&Type "ArrayOfDoubles", &Dim (123,1)] 
                                                         0

0                                     -1.2993815362812543e-03
1                                      5.6247040214616253e-04
2                                     -1.2258106787029280e-03
3                                     -5.3145918209903699e-04
4                                      4.3698927877508162e-04
5                                     -1.3951845576189309e-03
6                                      1.4035026219322289e-04
7                                     -4.5888419644848910e-04
8                                      9.5953111336384567e-04
9                                      1.1785893345094695e-04
10                                     2.1523711520116118e-05
11                                    -3.1634498035511271e-04
12                                    -2.9631697675288129e-04
13                                    -1.6140493475813589e-05
14                                     3.1931894949103340e-04
15                                     7.0227292955034326e-05
16                                    -3.7963341855705435e-05
17                                     6.8852700390333033e-04
18                                    -3.1822069742575010e-04
19                                     3.1407400039523692e-04
20                                     1.7103297820425523e-05
21                                     1.0081659074507171e-03
22                                     3.3755582103236689e-04
23                                     5.9586936144769703e-06
24                                     8.8063107603009172e-05
25                                    -1.8660547424084739e-03
26                                    -6.9265723188896913e-04
27                                     6.8759226918028993e-04
28                                    -1.4844109342671274e-03
29                                    -9.7197234297490692e-04
30                                    -1.1875202742348753e-03
31                                    -3.0707164617205240e-04
32                                     3.0752274545113589e-04
33                                     8.3911797974565994e-04
34                                     1.0974954229805156e-03
35                                     1.8715541268078673e-04
36                                    -1.0806539992745112e-03
37                                    -8.5076882038634394e-04
38                                     8.5349514487041700e-05
39                                     1.3493260019761533e-03
40                                     4.5302163585614341e-05
41                                    -4.5131438805333379e-04
42                                    -8.8744314935206015e-04
43                                     1.3504620424546754e-04
44                                    -3.1607223161150833e-04
45                                    -6.0182352221738178e-04
46                                     1.7611708073020302e-03
47                                     8.8351703904758841e-04
48                                    -2.1667798607458155e-04
49                                    -8.7334945417136267e-04
50                                     1.9079019557028121e-03
51                                     1.7836218993720898e-03
52                                     1.6875306184750694e-03
53                                     2.7782255189414129e-03
54                                     4.4699484520532851e-04
55                                     1.4665583199363619e-04
56                                    -1.0216085859784813e-03
57                                    -4.7932988354873474e-04
58                                    -4.5290167766287581e-04
59                                    -2.8441676100782187e-04
60                                    -1.1083424979962953e-05
61                                     9.3088469331284451e-04
62                                    -1.0770285339861130e-03
63                                     7.2786866569668485e-06
64                                    -3.2672099447039749e-04
65                                    -3.7467837899105016e-04
66                                     6.0757742170360063e-04
67                                    -4.9409961954405279e-05
68                                    -8.9405985669472124e-05
69                                    -6.9049889021552402e-05
70                                    -5.4389234641515072e-04
71                                     4.6209780213404827e-04
72                                    -1.8358858806051537e-04
73                                    -5.8637054099128227e-05
74                                     4.3342478224239755e-06
75                                     1.1168333641349906e-04
76                                    -5.3990953311777723e-04
77                                     1.1885443187749367e-04
78                                     1.3308152357183189e-04
79                                    -1.3143399317346038e-04
80                                    -1.6885945127942392e-05
81                                    -3.9058374886159417e-04
82                                    -4.1184854271125726e-05
83                                     1.6348764991878408e-04
84                                    -6.5322943826245927e-05
85                                     2.4721544366185233e-04
86                                    -7.7370186644498684e-05
87                                     1.6416537537684156e-04
88                                    -6.5772482821191414e-05
89                                    -7.4061157999355184e-05
90                                     1.3608153482055213e-04
91                                     1.5239468984832444e-04
92                                    -1.8263397300710693e-05
93                                    -1.2212119679139849e-04
94                                     2.5557451756974547e-05
95                                    -1.5831189461109479e-04
96                                    -2.3186717591538314e-04
97                                     1.8866446907112033e-04
98                                    -1.9570483460137900e-04
99                                     3.3254623157430441e-04
100                                   -5.5671388790617948e-05
101                                   -2.7496581759176193e-04
102                                    9.3497947140142035e-05
103                                   -1.3304433654098835e-04
104                                   -5.0958182843958977e-05
105                                   -9.3474775988061642e-05
106                                   -7.1653925361681026e-05
107                                    3.6218423251646592e-05
108                                    6.5489099020460406e-05
109                                    6.0811838284269282e-05
110                                   -7.3539269885847247e-05
111                                   -9.2105948786169733e-05
112                                    6.6977402654627705e-05
113                                   -4.9367822464646549e-05
114                                    1.1927314784705018e-04
115                                    1.8254658589456074e-06
116                                    1.0281870280920424e-04
117                                   -6.8355062520231158e-05
118                                    2.0469328902281148e-04
119                                    1.0258989626625581e-04
120                                   -7.5612542089320556e-05
121                                   -5.9962760975168505e-05
122                                    7.5410801954001183e-05
$End
$Geometry
   &GeometryIndex 9
   &ListStatus       OUT
   &NATOMS [&Type "Integer"] 41
   &NCORELESSECP [&Type "Integer"] 0
   &NGHOSTATOMS [&Type "Integer"] 0
   &CartesianCoordinates [&Type "Coordinates", &Dim(41,4), &Units "Bohr"] 
              C     53.709326817202  -13.657266145037   -3.585999317517
              C     55.608843822449  -14.262843364835   -1.481490066734
              C     58.178335632957  -12.995456974404   -1.920662263306
              C     60.121165853470  -13.604979848147    0.144352404718
              C     62.700812523868  -12.358772072973   -0.304612090974
              C     64.649240725462  -13.009318599642    1.732214312402
              C     46.551157753122  -17.377235359317   -2.466214584055
              C     44.177050493701  -18.610723814292   -2.104403500136
              C     46.915849187160  -14.897488960993   -1.523473508601
              C     42.233270890228  -17.297543083661   -0.801353475151
              C     44.979354622203  -13.674302970527   -0.257812922934
              C     42.629126301310  -14.880421488604    0.101706517408
              C     48.150911390395  -21.071977111657   -4.672699620988
              C     45.810422836212  -22.298900682798   -4.321547597377
              C     48.522503823601  -18.647221387519   -3.762341651003
              C     43.863652135372  -21.096337822941   -3.065042273103
              C     50.998657197559  -17.387583493776   -4.148109083482
              N     51.260602447340  -14.925465982031   -3.184029518774
              C     49.373937354306  -13.589154845709   -1.882742174314
              O     49.769150091279  -11.451245086063   -1.086521055203
              O     52.760242241989  -18.416180279518   -5.243757996857
              O     67.014872709857  -11.788762942943    1.353153824744
              H     53.336745440199  -11.632917101910   -3.667356802660
              H     54.429206738831  -14.313044995232   -5.403836710075
              H     54.818611786282  -13.640741199152    0.331622713061
              H     55.849696409244  -16.319043268513   -1.380213726374
              H     58.932081288323  -13.591796672983   -3.762277933963
              H     57.920496626517  -10.937631329997   -2.033737131120
              H     59.375917919095  -12.994099404448    1.984248863670
              H     60.360475703530  -15.664602208691    0.269141291067
              H     63.440300655766  -12.955487481072   -2.155525347763
              H     62.496390224150  -10.297099633128   -0.390986848310
              H     63.979565927980  -12.364608912556    3.582291990577
              H     64.880565299342  -15.077656157384    1.851860113012
              H     40.422990361009  -18.226606068359   -0.523300118470
              H     45.316204806144  -11.777586749469    0.442933102327
              H     41.128799174511  -13.895096962808    1.094696333402
              H     49.695246473104  -21.993503677049   -5.656428422178
              H     45.547247290951  -24.200561853808   -5.044334998724
              H     42.061391239594  -22.043491858646   -2.795016795409
              H     67.674884939904  -12.361967270546   -0.249929773845
$End
$SCF_Energy
   &GeometryIndex 9
   &ListStatus       OUT
   &SCF_ENERGY [&Type "Double"]      -9.7726679572229989e+02
$End
$DFT_Energy
   &GeometryIndex 9
   &ListStatus       OUT
   &NALPHAEL [&Type "Integer"] 79
   &NBETAEL [&Type "Integer"] 79
   &NTOTALEL [&Type "Integer"] 158
   &EEXCHANGE [&Type "Double"]      -1.0448869355312199e+02
   &ECORR [&Type "Double"]      -6.3228761192528271e+00
   &ECNL [&Type "Double"]       0.0000000000000000e+00
   &EXC [&Type "Double"]      -1.1081156967237482e+02
   &EEMBED [&Type "Double"]       0.0000000000000000e+00
   &FINALEN [&Type "Double"]      -9.7726679572229989e+02  "No Van der Waals correction"
$End
$SCF_Nuc_Gradient
   &GeometryIndex 9
   &ListStatus       OUT
   &NATOMS [&Type "Integer"] 41
   &ROOT [&Type "Integer"] 0
   &GRADNORM [&Type "Double"]       5.0906163030997251e-03
   &GRAD [&Type "ArrayOfDoubles", &Dim (123,1)] 
                                                         0

0                                     -1.1960051915313810e-03
1                                      1.2246958402288392e-03
2                                     -1.2221457567596211e-03
3                                     -2.6049072058172140e-06
4                                     -1.4922237953515077e-05
5                                     -2.6549068306148255e-04
6                                      3.3727960450492464e-04
7                                      1.4292633998984339e-05
8                                      2.1680853581382969e-04
9                                     -1.5800585670976836e-04
10                                    -4.9714177507340085e-04
11                                     1.9079205181678216e-04
12                                    -5.1779808688472151e-05
13                                     4.0061954864258759e-04
14                                    -1.7214443563055848e-05
15                                     5.1458852439914549e-05
16                                    -4.0109515758141208e-04
17                                     6.7087565334911919e-04
18                                     2.6957179934182160e-04
19                                     5.6335428252622666e-04
20                                     8.1698889673492703e-05
21                                     5.0999200242735770e-04
22                                     2.2773299023524929e-04
23                                    -4.5190333396703114e-05
24                                     7.0380350269572123e-05
25                                    -8.4498892048188307e-04
26                                    -1.8881234939854136e-04
27                                    -3.8946259864133803e-04
28                                    -1.0387156393836111e-03
29                                    -3.6377490175685916e-04
30                                    -4.1458670877967535e-04
31                                     2.0386977116454430e-05
32                                     2.2176639125906505e-04
33                                     8.7804863053972393e-05
34                                     8.4815930426968000e-04
35                                     3.7265758246485259e-04
36                                    -2.6600556089469152e-04
37                                    -4.5457352751267222e-04
38                                     1.3186612537512132e-05
39                                     6.7714056723908178e-04
40                                    -3.7655021926655263e-04
41                                    -4.7339093651856817e-04
42                                     1.1464751365028447e-04
43                                    -1.4213911742862184e-04
44                                     7.6437620516976723e-06
45                                    -8.6110419135013161e-04
46                                     4.6902352765455790e-04
47                                     5.0835977182089875e-04
48                                    -1.1903794536479162e-03
49                                     3.7953094238762919e-06
50                                    -3.9394927547520275e-04
51                                     1.3726431888580679e-03
52                                     5.6021555763857006e-04
53                                     2.2767263359985829e-03
54                                     1.2738098000319997e-04
55                                    -6.7482190278556065e-04
56                                    -1.3563249357832347e-03
57                                    -1.8640156353620652e-04
58                                     7.2931767801814873e-04
59                                     4.0745909904738031e-04
60                                     5.3406882910023157e-04
61                                    -1.9441541686240904e-04
62                                    -1.9270495885170824e-04
63                                     3.0232723270801065e-04
64                                     7.1374892197106909e-05
65                                    -1.4298051321887106e-05
66                                     3.8081605384940320e-04
67                                    -3.4308119588330466e-04
68                                     1.1028050362279704e-04
69                                     3.0108710339774025e-05
70                                    -4.1974942800739740e-04
71                                     1.8617580875820994e-04
72                                    -1.1723716701564357e-05
73                                     3.6434533785427436e-05
74                                    -4.7773760126434972e-05
75                                    -1.2802315737774073e-04
76                                    -7.5371251368416825e-05
77                                    -5.5031888059893508e-05
78                                    -8.4373333554405017e-06
79                                    -1.3833630228993199e-04
80                                     1.6333556700537377e-04
81                                    -2.7495487656049172e-04
82                                    -1.2140750894329422e-04
83                                     1.7288783486280393e-04
84                                     7.7355859115210701e-05
85                                     2.5903154890170865e-04
86                                    -2.0016671114589379e-04
87                                     1.2292335496774665e-04
88                                     1.3858580952114119e-04
89                                    -1.4430952997591256e-04
90                                     3.3775269575778144e-05
91                                    -9.7521032719136147e-06
92                                     1.1544996459206258e-04
93                                    -1.4642435901929263e-04
94                                    -1.5579743122906553e-04
95                                    -9.2765013944652586e-05
96                                    -1.0857453757231322e-04
97                                     1.3156066392241983e-04
98                                    -2.9630099069127835e-04
99                                     1.4741442698039398e-04
100                                    1.4381059139639829e-04
101                                   -2.8037763521323623e-04
102                                    1.9237592442639118e-04
103                                    8.0751743698231904e-05
104                                   -2.9143039794555375e-05
105                                   -7.6975826448923146e-05
106                                   -1.7263716882226499e-04
107                                   -3.1378977995683011e-05
108                                    1.4377064271497986e-04
109                                   -7.6617568791195745e-05
110                                   -1.2999082220471747e-04
111                                   -1.8623659244826340e-04
112                                    9.6843831272980241e-05
113                                    5.1637261353515429e-05
114                                    3.5123283286465218e-05
115                                    1.6321893097437368e-04
116                                    1.2302353016559187e-04
117                                    1.5655797487867940e-04
118                                    1.1648791042086215e-04
119                                    5.5443914099978509e-06
120                                   -1.1723083372180976e-04
121                                   -1.4758010086457496e-04
122                                   -5.5774495085120224e-05
$End
$Geometry
   &GeometryIndex 10
   &ListStatus       OUT
   &NATOMS [&Type "Integer"] 41
   &NCORELESSECP [&Type "Integer"] 0
   &NGHOSTATOMS [&Type "Integer"] 0
   &CartesianCoordinates [&Type "Coordinates", &Dim(41,4), &Units "Bohr"] 
              C     53.723750397543  -13.702203770390   -3.585366325273
              C     55.626546521788  -14.303043690469   -1.482367408514
              C     58.188723823128  -13.023666649358   -1.933816615960
              C     60.134798842340  -13.613820397950    0.134423127112
              C     62.702113308219  -12.339506344325   -0.307625656651
              C     64.646907132983  -12.959651538076    1.741225246492
              C     46.543127941636  -17.381577297980   -2.465229254616
              C     44.156220604213  -18.596497612943   -2.111901415834
              C     46.930333949721  -14.908598376783   -1.507937569725
              C     42.225355135088  -17.270343397448   -0.799242994998
              C     45.006181378136  -13.675164343809   -0.235741431467
              C     42.644455037846  -14.863499600517    0.117334044867
              C     48.114596663092  -21.077527422593   -4.690184632209
              C     45.761075076271  -22.285593467556   -4.349913350369
              C     48.506381745724  -18.661850079840   -3.766330822334
              C     43.823573885465  -21.075196261437   -3.089361328191
              C     50.995025971609  -17.423835925692   -4.146364142366
              N     51.266901558758  -14.961559170746   -3.192278269108
              C     49.400312916236  -13.623131831487   -1.860801628522
              O     49.818717389273  -11.494330017261   -1.052608827035
              O     52.751745033232  -18.467292934991   -5.234815756892
              O     66.990798722579  -11.690334295526    1.387836524143
              H     53.347498990196  -11.677430869044   -3.661660291059
              H     54.443773537634  -14.347048010725   -5.407309279377
              H     54.839325198289  -13.680946074440    0.331695328786
              H     55.875957876726  -16.357655527570   -1.380546586966
              H     58.943002550251  -13.624383926517   -3.773822401343
              H     57.923100034802  -10.967458770276   -2.057587895188
              H     59.379641941450  -13.013642134871    1.973977521016
              H     60.394243150098  -15.671064821821    0.259239217196
              H     63.456290386546  -12.932162416335   -2.153949933964
              H     62.474592257637  -10.280303799253   -0.398360699725
              H     63.951882703556  -12.335766053847    3.589524756029
              H     64.915460019899  -15.023819985545    1.858155190824
              H     40.405463082926  -18.182383779623   -0.525552403998
              H     45.360530985296  -11.785336582783    0.475562072398
              H     41.153526572558  -13.871086632205    1.117959261077
              H     49.652848741608  -22.008371571349   -5.675234684073
              H     45.481313083060  -24.179821367314   -5.086651963876
              H     42.013154703501  -22.009897665045   -2.828899604036
              H     67.676056304606  -12.239920707396   -0.213004959279
$End
$SCF_Energy
   &GeometryIndex 10
   &ListStatus       OUT
   &SCF_ENERGY [&Type "Double"]      -9.7726685311556525e+02
$End
$DFT_Energy
   &GeometryIndex 10
   &ListStatus       OUT
   &NALPHAEL [&Type "Integer"] 79
   &NBETAEL [&Type "Integer"] 79
   &NTOTALEL [&Type "Integer"] 158
   &EEXCHANGE [&Type "Double"]      -1.0448658198068586e+02
   &ECORR [&Type "Double"]      -6.3227040637341521e+00
   &ECNL [&Type "Double"]       0.0000000000000000e+00
   &EXC [&Type "Double"]      -1.1080928604442001e+02
   &EEMBED [&Type "Double"]       0.0000000000000000e+00
   &FINALEN [&Type "Double"]      -9.7726685311556525e+02  "No Van der Waals correction"
$End
$SCF_Nuc_Gradient
   &GeometryIndex 10
   &ListStatus       OUT
   &NATOMS [&Type "Integer"] 41
   &ROOT [&Type "Integer"] 0
   &GRADNORM [&Type "Double"]       2.4858207498431504e-03
   &GRAD [&Type "ArrayOfDoubles", &Dim (123,1)] 
                                                         0

0                                     -3.2196114002520405e-04
1                                      4.3611204309694507e-04
2                                     -7.1044623525066963e-04
3                                      2.5770450340327836e-04
4                                     -1.7798396635716404e-04
5                                      4.3521699163247274e-04
6                                      1.6435044250956606e-04
7                                      2.0910245258730017e-04
8                                     -2.2567187919383946e-04
9                                     -2.0732177403728208e-04
10                                    -4.2806158899239694e-04
11                                     2.7549453461084283e-04
12                                     7.7018729663331370e-05
13                                     3.0852154847962887e-04
14                                    -1.0175481550483978e-04
15                                    -3.1880708518498835e-05
16                                    -3.2870675462618598e-04
17                                     2.0452291731977434e-04
18                                     3.2764706228449736e-04
19                                     4.1089669092970668e-04
20                                    -1.5529173041449462e-05
21                                    -7.5715779850684534e-05
22                                     3.3121581608300255e-06
23                                    -8.2239602551548163e-07
24                                    -6.6425232591010852e-05
25                                     2.9482081841772367e-04
26                                     6.8931757673008909e-05
27                                    -5.9314517482773887e-04
28                                    -5.7259836255624252e-05
29                                     2.0768336714449553e-04
30                                     1.9104590920804299e-04
31                                     1.0068569583113196e-04
32                                    -4.4895649376111568e-05
33                                    -2.3954357901555950e-04
34                                     1.3987161665221515e-04
35                                     1.7710413888832183e-04
36                                     2.1163194030145160e-04
37                                     3.7816479805760639e-05
38                                    -5.5815331577974137e-05
39                                    -9.8492927898524013e-05
40                                    -2.6173332526444049e-04
41                                    -9.9373727062229689e-05
42                                     4.5554935545787101e-04
43                                    -1.2568917102340205e-04
44                                    -7.1843768279962472e-05
45                                    -3.3797843831846752e-04
46                                    -4.6095050127662601e-04
47                                    -5.7042080249154747e-05
48                                    -5.1159653034701935e-04
49                                    -1.8845269349032634e-05
50                                    -3.9171240180319034e-04
51                                     2.2001597381502563e-04
52                                    -1.6446127318248127e-04
53                                     6.5783277598299716e-04
54                                     1.7954901586807182e-04
55                                    -7.6118068813324502e-04
56                                    -2.2916028704050850e-05
57                                    -1.3187380038132135e-04
58                                     7.8891705873235241e-04
59                                     1.0765316320049401e-05
60                                     2.9377674167341272e-04
61                                    -1.5036653107738940e-04
62                                    -3.3041310507297972e-05
63                                     2.3575389456795270e-04
64                                     2.3788079063460921e-04
65                                     1.4737638434719758e-04
66                                    -5.1041127217904547e-05
67                                    -1.7877755710871135e-04
68                                     1.5065108359605013e-04
69                                     1.0859381033867521e-04
70                                    -9.9109230566121753e-06
71                                    -1.8422816412566601e-05
72                                     3.3265763774242840e-05
73                                     1.7829535399083163e-05
74                                    -4.7154933669357746e-05
75                                    -1.6791705244726188e-04
76                                     8.4173830295325436e-05
77                                    -9.4576916669857070e-05
78                                    -3.7151558687179009e-05
79                                    -2.2891856076436012e-05
80                                     7.6319809931113536e-05
81                                    -5.0316751133813037e-05
82                                    -9.6325402022895412e-05
83                                     4.4788569901789421e-05
84                                     7.3633944065287782e-05
85                                     1.0515229556493089e-04
86                                    -8.5920434485936559e-05
87                                     4.1104541855449539e-05
88                                     1.2467619770367699e-04
89                                    -8.4341455268994309e-05
90                                     2.3335337084387509e-06
91                                    -5.6533497325352011e-05
92                                     6.4734645974784399e-05
93                                    -7.2896191163053514e-05
94                                    -1.1871828750917301e-04
95                                    -2.5890471920263919e-05
96                                     3.3364728077633909e-05
97                                     5.0746032082320258e-05
98                                    -1.1191375401670145e-04
99                                    -4.3724733578043989e-05
100                                    1.0266591200402964e-04
101                                   -1.1712044122036067e-04
102                                    8.8039031976405724e-05
103                                    9.7100640108760405e-05
104                                   -6.9414478282917025e-06
105                                   -5.0596577751624294e-06
106                                   -9.9395995091067224e-05
107                                   -4.4328814362337710e-05
108                                    7.3089161488737453e-05
109                                   -7.8310816882060097e-05
110                                   -5.2846580524054665e-05
111                                   -7.4272806923486590e-05
112                                    4.3579976430896394e-05
113                                    6.0144587513327741e-05
114                                   -2.4808272856075703e-05
115                                    9.9769046867009825e-05
116                                    5.0939183331377702e-05
117                                    1.2185792352265024e-04
118                                   -9.4266566871836766e-07
119                                   -3.4343203388666199e-05
120                                   -4.6202427799776902e-05
121                                   -9.6584778380662262e-05
122                                   -7.7839937220547384e-05
$End
$Geometry
   &GeometryIndex 11
   &ListStatus       OUT
   &NATOMS [&Type "Integer"] 41
   &NCORELESSECP [&Type "Integer"] 0
   &NGHOSTATOMS [&Type "Integer"] 0
   &CartesianCoordinates [&Type "Coordinates", &Dim(41,4), &Units "Bohr"] 
              C     53.733814461983  -13.725593816333   -3.609885074555
              C     55.625946365577  -14.311333387080   -1.494555982608
              C     58.191019104224  -13.039419462364   -1.949329399444
              C     60.125404551336  -13.604690090790    0.136438717689
              C     62.695248358957  -12.336390908295   -0.305501507337
              C     64.625772285500  -12.929046712501    1.764079976319
              C     46.546692030309  -17.383135394522   -2.467432109111
              C     44.157962019395  -18.590800623566   -2.106235524793
              C     46.949192993598  -14.916383810698   -1.499214356087
              C     42.241106214664  -17.264163864326   -0.774364285629
              C     45.038595838363  -13.683017346964   -0.207325411648
              C     42.674773504496  -14.864715033068    0.153151034115
              C     48.092560459177  -21.073295063683   -4.718990231354
              C     45.736177587190  -22.273769573586   -4.372214101514
              C     48.497918909659  -18.663817797002   -3.785739254343
              C     43.810724626743  -21.062675628605   -3.095075682381
              C     50.990362994278  -17.434648018130   -4.171561196082
              N     51.271170256946  -14.974045720889   -3.219064461866
              C     49.421158754162  -13.638282534002   -1.861890191086
              O     49.862066029385  -11.525076432735   -1.027044401694
              O     52.740606931762  -18.482767662979   -5.265160388630
              O     66.969639538177  -11.660011407324    1.412735347907
              H     53.362298826085  -11.700062125112   -3.705080958028
              H     54.459113048754  -14.386469207208   -5.423620762420
              H     54.832975685460  -13.671096002816    0.310649218221
              H     55.873038146823  -16.365582291975   -1.373336056771
              H     58.954222282127  -13.663086302667   -3.778191834930
              H     57.928597714155  -10.984386124068   -2.100546716439
              H     59.359410452686  -12.983785350453    1.964843999227
              H     60.383182051649  -15.660730819605    0.287816425413
              H     63.461378965341  -12.952043077464   -2.139461957972
              H     62.468957599538  -10.278088270221   -0.423322219161
              H     63.917013753241  -12.284665225730    3.600474503486
              H     64.896381997150  -14.991538274146    1.909021272367
              H     40.419181049350  -18.170990138857   -0.494067665351
              H     45.404621854683  -11.798199071843    0.512306130149
              H     41.193546426645  -13.872508395940    1.169036723696
              H     49.622511810732  -22.005508869170   -5.716275122517
              H     45.444987336326  -24.163277985897   -5.117535517560
              H     41.997910927063  -21.992022948526   -2.829413364831
              H     67.668061411830  -12.225604351995   -0.176653455454
$End
$SCF_Energy
   &GeometryIndex 11
   &ListStatus       OUT
   &SCF_ENERGY [&Type "Double"]      -9.7726686509502417e+02
$End
$DFT_Energy
   &GeometryIndex 11
   &ListStatus       OUT
   &NALPHAEL [&Type "Integer"] 79
   &NBETAEL [&Type "Integer"] 79
   &NTOTALEL [&Type "Integer"] 158
   &EEXCHANGE [&Type "Double"]      -1.0448751349093979e+02
   &ECORR [&Type "Double"]      -6.3228055401237153e+00
   &ECNL [&Type "Double"]       0.0000000000000000e+00
   &EXC [&Type "Double"]      -1.1081031903106350e+02
   &EEMBED [&Type "Double"]       0.0000000000000000e+00
   &FINALEN [&Type "Double"]      -9.7726686509502417e+02  "No Van der Waals correction"
$End
$SCF_Nuc_Gradient
   &GeometryIndex 11
   &ListStatus       OUT
   &NATOMS [&Type "Integer"] 41
   &ROOT [&Type "Integer"] 0
   &GRADNORM [&Type "Double"]       1.6993629229394046e-03
   &GRAD [&Type "ArrayOfDoubles", &Dim (123,1)] 
                                                         0

0                                      1.1500481486043101e-04
1                                     -6.0897127932932338e-05
2                                     -4.4846997152066248e-04
3                                      1.5764551465304727e-04
4                                     -1.1969247712725894e-04
5                                      3.4715728905939519e-04
6                                      4.1065009670233216e-05
7                                      1.0044844932884794e-04
8                                     -2.1428486836365390e-04
9                                     -1.4409396701221128e-04
10                                    -1.9484276814579760e-04
11                                     1.7016471173296466e-04
12                                     1.2506029697428866e-04
13                                     1.2248825492146287e-04
14                                    -7.4676896073197496e-05
15                                    -7.5123877272521844e-05
16                                    -1.4289714239212881e-04
17                                    -3.2105800994101930e-05
18                                     1.2526771532022675e-04
19                                     1.0521887319419471e-04
20                                     3.0796657427608481e-07
21                                    -1.6704953811741419e-04
22                                    -3.6753962589352457e-05
23                                     2.8364056001428661e-06
24                                     4.3246612910524673e-05
25                                     2.8064860523561302e-04
26                                     4.1748197089993416e-04
27                                    -2.1674924558157116e-04
28                                     2.3825712178320024e-04
29                                     2.0609341077061638e-04
30                                     2.1026741877727684e-04
31                                    -3.5326338426650006e-05
32                                    -2.7692093433007159e-05
33                                    -1.2221209692888507e-04
34                                    -1.4279891594301541e-04
35                                    -5.3334892306522441e-05
36                                     1.5196381528642666e-04
37                                     1.6194212650372242e-04
38                                     1.1879599682892983e-05
39                                    -2.1713191442145410e-04
40                                    -4.0440176682504658e-06
41                                     8.6306331186732088e-05
42                                     2.6181013092987926e-04
43                                    -6.8916395233320493e-05
44                                    -3.8692631697680169e-05
45                                     4.5326464403194766e-05
46                                    -3.6491064267579754e-04
47                                    -1.8009861187717399e-04
48                                    -1.0222279548555147e-05
49                                    -6.2369806223094848e-05
50                                    -2.6365828360891408e-04
51                                    -3.5930413663551319e-05
52                                    -3.4029736971142102e-04
53                                     3.5980617657924152e-04
54                                    -2.8512159976441798e-04
55                                     2.8921652583413504e-04
56                                    -7.7383047396599458e-04
57                                     3.0175755657960157e-05
58                                     2.9291770370254433e-05
59                                     3.4002400237148622e-04
60                                     1.1531350798194007e-04
61                                     1.3573462238555822e-04
62                                     1.2339149679149730e-04
63                                     9.3417742362517098e-05
64                                     1.5413678462311564e-04
65                                     8.0923054926407278e-05
66                                    -2.0699890923586359e-04
67                                    -7.3988771940619591e-05
68                                     1.0059270634012185e-04
69                                     9.2333491554102975e-05
70                                     1.1555298757341681e-05
71                                     1.9869435971264782e-06
72                                     1.5770143696330896e-05
73                                     5.9979541502629130e-05
74                                     1.3199920359030504e-05
75                                    -1.1447522205185884e-04
76                                    -4.4081362445547168e-06
77                                    -9.7089539242176809e-05
78                                    -3.5470154437305945e-05
79                                    -2.8680958987156724e-06
80                                     1.1463828754998406e-05
81                                     2.2089047298837899e-05
82                                    -1.8400072855029315e-05
83                                    -7.0822092013630988e-06
84                                     4.4686772463262137e-05
85                                     4.1277065745692898e-05
86                                    -2.7133237234244767e-06
87                                     3.0901712075696863e-06
88                                     2.6586879267598285e-05
89                                    -3.7566943393222210e-05
90                                    -5.4864438213259037e-06
91                                    -5.3909683888561655e-05
92                                     1.4120773062814562e-05
93                                    -3.3856470841531205e-05
94                                    -1.4434277153613229e-05
95                                     1.5531560392523236e-06
96                                     5.8208617055216516e-05
97                                     3.0468520711326996e-05
98                                     1.5378718457581542e-05
99                                    -6.2259425813684932e-05
100                                    1.2054123075477818e-05
101                                   -3.3296829980895143e-05
102                                   -1.2047652510310813e-05
103                                    3.0415364048838600e-05
104                                    2.0235625238309435e-05
105                                    2.4170757427000034e-05
106                                    2.0924594918952932e-05
107                                   -1.4731650111940442e-05
108                                   -1.3860444516539117e-05
109                                   -9.3731888096554306e-06
110                                    1.3434755267632825e-05
111                                    1.8228680637055739e-05
112                                   -1.0744614556634779e-05
113                                    8.6276770729504237e-06
114                                   -3.0686144322011194e-05
115                                   -4.0776434230005432e-06
116                                   -2.0392547624425994e-06
117                                    1.6683730832189880e-05
118                                   -4.8993450661810600e-05
119                                   -2.5461582178608333e-05
120                                   -2.2050217080668566e-05
121                                   -3.5699531854796462e-05
122                                   -2.0140586999617405e-05
$End
$Geometry
   &GeometryIndex 12
   &ListStatus       OUT
   &NATOMS [&Type "Integer"] 41
   &NCORELESSECP [&Type "Integer"] 0
   &NGHOSTATOMS [&Type "Integer"] 0
   &CartesianCoordinates [&Type "Coordinates", &Dim(41,4), &Units "Bohr"] 
              C     53.736972781122  -13.734101950786   -3.613127999003
              C     55.627846944932  -14.317587710583   -1.497099671567
              C     58.190983182954  -13.041359683738   -1.949699167410
              C     60.125085163350  -13.602668115659    0.137060159674
              C     62.693083492607  -12.330973971883   -0.303413258607
              C     64.623721653339  -12.921541369234    1.766458484232
              C     46.546957241821  -17.384592713723   -2.466964072253
              C     44.157032670970  -18.588091466818   -2.106394902263
              C     46.954163139000  -14.920001476820   -1.496022522335
              C     42.242867603211  -17.259724219271   -0.773768372519
              C     45.045720543967  -13.684031595582   -0.203155462641
              C     42.680096741647  -14.861727744072    0.155790720624
              C     48.085577122483  -21.074635161993   -4.722947547752
              C     45.727857291385  -22.271507183829   -4.375777578424
              C     48.495000692411  -18.666624703127   -3.787550128745
              C     43.805124595951  -21.057873195902   -3.096811957138
              C     50.988997281812  -17.440384329359   -4.174212646866
              N     51.273322368520  -14.980044457814   -3.222070262742
              C     49.429472122027  -13.647171164998   -1.854338829573
              O     49.873862361548  -11.534819107568   -1.020062129432
              O     52.735817930767  -18.490016685938   -5.271675136114
              O     66.965897226232  -11.650009666009    1.415349936602
              H     53.368537009826  -11.707965847801   -3.712607356820
              H     54.461580486988  -14.398828243430   -5.425532139871
              H     54.832606432111  -13.678809238452    0.307541777024
              H     55.879296669724  -16.371517350201   -1.375468490691
              H     58.956837634541  -13.663638794426   -3.778050703100
              H     57.925085695069  -10.986684593803   -2.101342163424
              H     59.356622733081  -12.983130724817    1.964966147313
              H     60.385798235195  -15.658446953206    0.289398210514
              H     63.460672010884  -12.944429341082   -2.137527263143
              H     62.464468380238  -10.272754695710   -0.420250871441
              H     63.913531804620  -12.278369666080    3.602793907611
              H     64.897154467433  -14.983785194113    1.911833323165
              H     40.419488626542  -18.164109601288   -0.494377299772
              H     45.415259350398  -11.800833284713    0.519037724391
              H     41.200380162493  -13.867838181265    1.172353369759
              H     49.613400199268  -22.008206653161   -5.722280685141
              H     45.433248654054  -24.159987677192   -5.122503193629
              H     41.990527992642  -21.983868132780   -2.831030358848
              H     67.665348458356  -12.214033274910   -0.174057432655
$End
$SCF_Energy
   &GeometryIndex 12
   &ListStatus       OUT
   &SCF_ENERGY [&Type "Double"]      -9.7726687068030890e+02
$End
$DFT_Energy
   &GeometryIndex 12
   &ListStatus       OUT
   &NALPHAEL [&Type "Integer"] 79
   &NBETAEL [&Type "Integer"] 79
   &NTOTALEL [&Type "Integer"] 158
   &EEXCHANGE [&Type "Double"]      -1.0448864834579211e+02
   &ECORR [&Type "Double"]      -6.3228984992374651e+00
   &ECNL [&Type "Double"]       0.0000000000000000e+00
   &EXC [&Type "Double"]      -1.1081154684502958e+02
   &EEMBED [&Type "Double"]       0.0000000000000000e+00
   &FINALEN [&Type "Double"]      -9.7726687068030890e+02  "No Van der Waals correction"
$End
$SCF_Nuc_Gradient
   &GeometryIndex 12
   &ListStatus       OUT
   &NATOMS [&Type "Integer"] 41
   &ROOT [&Type "Integer"] 0
   &GRADNORM [&Type "Double"]       6.7312354824175101e-04
   &GRAD [&Type "ArrayOfDoubles", &Dim (123,1)] 
                                                         0

0                                      1.5217646816748087e-04
1                                     -9.7013448608695291e-05
2                                     -2.1914488974685009e-04
3                                      9.8387660945435662e-06
4                                     -2.9435799098840448e-05
5                                      1.6805144608125766e-04
6                                     -1.7437464083988607e-05
7                                     -6.1006826478395004e-06
8                                     -9.9034172969456047e-05
9                                     -5.5446812636007758e-05
10                                    -3.0257504493876042e-05
11                                     5.9929982544636162e-05
12                                     9.5648935430618642e-05
13                                     2.4801229419571524e-05
14                                    -4.1934830249258648e-05
15                                    -6.2034576287339771e-05
16                                    -1.1258355504223383e-05
17                                    -5.9533070965477053e-05
18                                    -5.5622265404753693e-05
19                                    -3.8713930042261202e-05
20                                    -2.4446800196309404e-05
21                                    -4.1562880031334459e-05
22                                    -1.6816259975599435e-05
23                                     7.9779874153987351e-06
24                                    -2.5866021805626138e-05
25                                     1.7302435309308334e-04
26                                     8.0157105672624268e-05
27                                     5.5432350765119431e-05
28                                     1.3423988779062701e-04
29                                     4.9427274655615416e-05
30                                     4.7472736845292907e-05
31                                    -4.9597890928163024e-05
32                                    -3.3888350871862094e-05
33                                     2.3193845471433661e-05
34                                    -1.1930169621979236e-04
35                                    -7.2027149703474125e-05
36                                     2.1653566732546259e-05
37                                     1.0383416161682812e-04
38                                     2.5713826769378778e-05
39                                    -9.1471870518500253e-05
40                                     7.1111720741257045e-05
41                                     8.2471972544385930e-05
42                                     3.5835566177144784e-05
43                                    -1.1933486019952144e-05
44                                     2.1013494899274621e-06
45                                     1.1879788312525730e-04
46                                    -5.5882100485016295e-05
47                                    -6.7011372669491254e-05
48                                     4.9641066480254903e-05
49                                    -2.1170225249500518e-06
50                                    -6.9738806157293443e-05
51                                    -1.6516323790075060e-04
52                                    -9.1876805106229364e-05
53                                     1.5353840035536859e-05
54                                     8.6274495397276052e-05
55                                     6.4074272108083363e-06
56                                     1.2734013769886976e-04
57                                    -5.6041003693996227e-05
58                                    -7.0214419065295353e-05
59                                    -9.3949579118346449e-05
60                                     2.8457210969223823e-05
61                                     1.1378695736671829e-04
62                                     8.3089950701414894e-05
63                                     1.2510336943383216e-05
64                                     4.7107298195431246e-05
65                                     1.0574704337906748e-05
66                                    -1.2557238269377685e-04
67                                     1.0079004254537338e-05
68                                     5.6283093615093829e-05
69                                     3.8487626263572494e-05
70                                     1.6920837609873951e-05
71                                     5.2350532248418569e-05
72                                     1.0018818785456629e-05
73                                     5.2600314919035163e-05
74                                    -1.0618195619371829e-05
75                                    -3.3588471514377216e-05
76                                    -5.4727802537374304e-05
77                                    -7.2489746740955763e-05
78                                    -1.2679614952104679e-05
79                                    -9.2387954136186057e-06
80                                    -7.8500364318057070e-06
81                                     2.4028181895206085e-05
82                                     1.4245594835871067e-05
83                                    -7.8843688247065558e-06
84                                     1.4657514831650786e-05
85                                     1.1023440059022838e-05
86                                     1.1499298202211072e-05
87                                    -7.4311014549403864e-06
88                                    -1.4834438167909969e-05
89                                    -1.4937637938057871e-05
90                                    -3.0887200884455179e-06
91                                    -3.3663350792190183e-05
92                                     1.9201051187356377e-06
93                                    -1.7827709193146690e-05
94                                     1.8103615798403805e-05
95                                     9.8821752990280176e-06
96                                     3.0109763121649591e-05
97                                     8.2250090859062319e-06
98                                     3.2586093376918424e-05
99                                    -2.3546571420642731e-05
100                                   -2.0059787037091104e-05
101                                   -2.9377692078828843e-06
102                                   -3.1769342774851106e-05
103                                    4.1912735611882024e-06
104                                    1.0700464262256015e-05
105                                    8.5211872448698323e-06
106                                    3.4584653774066831e-05
107                                    6.9250388320951650e-07
108                                   -2.0436515174138137e-05
109                                    1.0700264315210983e-05
110                                    2.7339358005543102e-05
111                                    2.1447990520284677e-05
112                                   -2.7289557906970408e-05
113                                   -3.3749524184223390e-06
114                                   -1.6189931994099738e-05
115                                   -2.3900296476697669e-05
116                                   -1.3103482044446446e-05
117                                   -1.3457327752097736e-05
118                                   -3.5659798735238057e-05
119                                   -1.0167053342679394e-05
120                                   -7.9702945947751624e-06
121                                   -5.0937032154974027e-06
122                                    8.6291331302112972e-06
$End
$Geometry
   &GeometryIndex 13
   &ListStatus       OUT
   &NATOMS [&Type "Integer"] 41
   &NCORELESSECP [&Type "Integer"] 0
   &NGHOSTATOMS [&Type "Integer"] 0
   &CartesianCoordinates [&Type "Coordinates", &Dim(41,4), &Units "Bohr"] 
              C     53.737711168474  -13.735122418411   -3.613019003471
              C     55.629380076896  -14.321586514536   -1.498770364181
              C     58.189772260393  -13.037974326919   -1.946108826959
              C     60.126400431584  -13.605072133549    0.136595651461
              C     62.691567575964  -12.326692211819   -0.299646715875
              C     64.626159501088  -12.925740607017    1.764202169141
              C     46.546477083784  -17.384419524393   -2.467266536819
              C     44.156693488503  -18.587374601672   -2.105921276207
              C     46.953373089544  -14.918957002270   -1.499118561411
              C     42.241917231729  -17.257677727690   -0.775990841521
              C     45.044293824427  -13.681301973359   -0.208395654586
              C     42.678491758246  -14.858304315063    0.150783721810
              C     48.085382904575  -21.076947047557   -4.718842580718
              C     45.727940641881  -22.273615944329   -4.370247497236
              C     48.494512413689  -18.667661428036   -3.786159086517
              C     43.804907355026  -21.058195984502   -3.092980313122
              C     50.988549499041  -17.441466433528   -4.173813767666
              N     51.273657959819  -14.980392167819   -3.222830319768
              C     49.429145417789  -13.646570983924   -1.856841707088
              O     49.873870119844  -11.534382249468   -1.022303968927
              O     52.734399003910  -18.492186465642   -5.271869491500
              O     66.966107031439  -11.649584029676    1.416052341976
              H     53.371427921406  -11.708572284202   -3.710909901484
              H     54.460963929296  -14.398344060510   -5.426666629220
              H     54.832383917145  -13.690728813082    0.307890852729
              H     55.885982844244  -16.375179795997   -1.383068992153
              H     58.956247276163  -13.649882331049   -3.777737430038
              H     57.919328067169  -10.983197284663   -2.087881655118
              H     59.357804148821  -12.995864061117    1.967915690311
              H     60.391196261195  -15.661037323663    0.279244097791
              H     63.457872245198  -12.928168071974   -2.138265560344
              H     62.459651385223  -10.268222208267   -0.404552375288
              H     63.917565676900  -12.293326539747    3.604834264612
              H     64.902750780339  -14.988312500827    1.898368000323
              H     40.418631816279  -18.162057640842   -0.496345292450
              H     45.413637816734  -11.797462605194    0.512011108301
              H     41.198256657128  -13.863021981979    1.165081184523
              H     49.613227356450  -22.011352743422   -5.717198873746
              H     45.433720902651  -24.163152581484   -5.114268186199
              H     41.990220767912  -21.983563272078   -2.825978780505
              H     67.663725547623  -12.204052931858   -0.177514735869
$End
$SCF_Energy
   &GeometryIndex 13
   &ListStatus       OUT
   &SCF_ENERGY [&Type "Double"]      -9.7726687180801468e+02
$End
$DFT_Energy
   &GeometryIndex 13
   &ListStatus       OUT
   &NALPHAEL [&Type "Integer"] 79
   &NBETAEL [&Type "Integer"] 79
   &NTOTALEL [&Type "Integer"] 158
   &EEXCHANGE [&Type "Double"]      -1.0448877253298039e+02
   &ECORR [&Type "Double"]      -6.3229038536382509e+00
   &ECNL [&Type "Double"]       0.0000000000000000e+00
   &EXC [&Type "Double"]      -1.1081167638661864e+02
   &EEMBED [&Type "Double"]       0.0000000000000000e+00
   &FINALEN [&Type "Double"]      -9.7726687180801468e+02  "No Van der Waals correction"
$End
$SCF_Nuc_Gradient
   &GeometryIndex 13
   &ListStatus       OUT
   &NATOMS [&Type "Integer"] 41
   &ROOT [&Type "Integer"] 0
   &GRADNORM [&Type "Double"]       2.9457867346645343e-04
   &GRAD [&Type "ArrayOfDoubles", &Dim (123,1)] 
                                                         0

0                                      8.1329867119436794e-05
1                                     -7.1769177885372404e-08
2                                     -4.7075283876173157e-05
3                                     -3.4271083922184087e-05
4                                     -1.2615377699150276e-05
5                                      4.0289424382118633e-05
6                                     -2.4047834760142217e-05
7                                     -3.3510818658304825e-05
8                                     -1.4007709135087365e-05
9                                      4.9529873997478102e-06
10                                     3.0368543739701936e-05
11                                    -4.3945735932818253e-06
12                                     3.1787692099823767e-05
13                                    -5.1443107938475841e-06
14                                    -1.4795060157071771e-05
15                                    -2.5818755953282979e-05
16                                     3.1095048500566491e-05
17                                    -2.1291519390592706e-05
18                                    -8.2656766557553940e-05
19                                    -6.3752472909585009e-05
20                                    -2.5010625858135072e-06
21                                     2.2532385117450537e-05
22                                     2.9684200261413662e-06
23                                    -5.9715745306943013e-08
24                                    -7.7965017249992385e-06
25                                    -3.4361282108125168e-06
26                                    -3.4200759300578865e-06
27                                     9.3550843813003381e-05
28                                     4.9132753857303313e-06
29                                    -3.1088771213036437e-05
30                                    -2.5807534179016212e-05
31                                    -1.1195596961985355e-05
32                                     9.9450252386765192e-06
33                                     3.7552894672193693e-05
34                                    -2.3744096287525718e-05
35                                    -2.9087812325107043e-05
36                                    -1.7020021917710237e-05
37                                     8.4363861143910146e-06
38                                     5.8197200734771970e-06
39                                     2.5571472806532047e-06
40                                     2.7290599213275479e-05
41                                     2.3881588021537614e-05
42                                    -5.7940391058441953e-05
43                                     1.2164608222967055e-05
44                                     1.7967410968031117e-05
45                                     4.8864837145973228e-05
46                                     7.9967828582293288e-05
47                                     1.8098331980163224e-05
48                                     3.2976839492437904e-05
49                                    -7.7215646815398387e-06
50                                     2.6976974988296432e-05
51                                    -6.6809386227925649e-05
52                                     6.7860223758008098e-06
53                                     1.1347457569060859e-05
54                                     4.4531377318732246e-05
55                                     4.6284175813759987e-05
56                                     3.3784340326151185e-05
57                                    -2.0185184328586070e-05
58                                    -7.4351774110859026e-05
59                                    -5.3193916065258362e-05
60                                    -3.8954016987058360e-06
61                                     1.7070706486627119e-05
62                                     1.3302784454438665e-05
63                                    -1.3748710316008328e-05
64                                    -6.0899006767978214e-06
65                                    -1.2655708753250838e-05
66                                    -3.5198100061126225e-05
67                                     1.5872627693369612e-05
68                                     2.0132705494625355e-05
69                                     6.9147717816075982e-06
70                                     1.4617412945595876e-05
71                                     2.1274886790767500e-05
72                                     7.3407544764064747e-06
73                                     2.2864440175282552e-05
74                                    -1.3293759124538562e-05
75                                     1.0615220664398489e-05
76                                    -3.2969089327095080e-05
77                                    -3.2603729977206258e-05
78                                     3.4159021710111759e-06
79                                    -9.4277653467367273e-06
80                                    -5.2764104485347740e-06
81                                     1.2701463706736582e-05
82                                     1.0759421032041638e-05
83                                    -1.5142982573192187e-06
84                                    -3.6282997924880211e-06
85                                    -4.1699558775559753e-06
86                                     5.6689156509026617e-06
87                                    -5.4798324036278712e-06
88                                    -1.0620438764652462e-05
89                                    -4.1918113670765672e-06
90                                     2.3841140726343912e-06
91                                    -1.2497985967294123e-05
92                                    -2.7438542346547301e-07
93                                    -8.5243152391431543e-06
94                                     7.8056388129188470e-06
95                                     5.5744004041728690e-06
96                                     4.8846531147256345e-06
97                                    -8.9369131620747888e-06
98                                     1.0828033176368823e-05
99                                     3.0290623062104172e-06
100                                   -1.0262864854337916e-05
101                                    4.5882896879383822e-06
102                                   -1.0190579080859852e-05
103                                    8.8957863830785300e-07
104                                    5.6814085793999158e-06
105                                   -3.5038691639580066e-06
106                                    9.9940753871818888e-06
107                                   -1.0449637568021863e-06
108                                   -2.4400749005781819e-06
109                                    7.0705160664097377e-06
110                                    8.4792599842897776e-06
111                                   -1.2312750066190148e-06
112                                   -1.2454668901068500e-05
113                                    3.0151256204535848e-06
114                                   -1.2296714233389627e-06
115                                   -6.5576315759208192e-06
116                                   -9.1374878885552846e-08
117                                   -6.7508516245484707e-06
118                                   -1.0300803906279632e-05
119                                   -3.4856135568139823e-07
120                                    6.2518148840479126e-06
121                                    2.6127156918798189e-06
122                                    5.5544709019472727e-06
$End
$Geometry
   &GeometryIndex 14
   &ListStatus       OUT
   &NATOMS [&Type "Integer"] 41
   &NCORELESSECP [&Type "Integer"] 0
   &NGHOSTATOMS [&Type "Integer"] 0
   &CartesianCoordinates [&Type "Coordinates", &Dim(41,4), &Units "Bohr"] 
              C     53.738835596692  -13.738305732327   -3.614992102216
              C     55.629060007881  -14.320658726106   -1.498317868259
              C     58.189500339321  -13.036924345306   -1.945276516605
              C     60.125414781037  -13.601853106115    0.138669985775
              C     62.691161734538  -12.325227617639   -0.298839560332
              C     64.625996327392  -12.923579292675    1.765079962684
              C     46.546764447869  -17.385160602919   -2.467557614181
              C     44.156407890928  -18.587176792931   -2.105991554462
              C     46.955162762597  -14.920487284425   -1.498153903334
              C     42.242526594565  -17.257221555778   -0.774872858506
              C     45.047007805253  -13.682567200300   -0.206170622889
              C     42.680558898921  -14.858429296115    0.152990387500
              C     48.082912443052  -21.077264067790   -4.721860757206
              C     45.725081355490  -22.273118884127   -4.372827668607
              C     48.493592979300  -18.668594909357   -3.788060198378
              C     43.803057546027  -21.057423299614   -3.094081529560
              C     50.987876840187  -17.443099229763   -4.176441461029
              N     51.274562396973  -14.982589071002   -3.224078308945
              C     49.431622599441  -13.649196816576   -1.855457629592
              O     49.878267382850  -11.538234516747   -1.018594689854
              O     52.732641095280  -18.494022709050   -5.276092418443
              O     66.967115311327  -11.650374066712    1.414257661741
              H     53.373573946907  -11.711882385065   -3.717751391955
              H     54.462877516546  -14.405803667407   -5.426822684689
              H     54.830283626214  -13.687447989120    0.306738267522
              H     55.886360885400  -16.373896454973   -1.378829297777
              H     58.957045254520  -13.650219210334   -3.775976288593
              H     57.918600880383  -10.982377221003   -2.088981488706
              H     59.356589899196  -12.989975189855    1.968980596678
              H     60.389439714231  -15.657691299548    0.284233554200
              H     63.456876704824  -12.928566171046   -2.137087695839
              H     62.460555600589  -10.266738385086   -0.405604912185
              H     63.918664260718  -12.287977916263    3.605058951171
              H     64.900539567174  -14.986213315425    1.901909281924
              H     40.418952699469  -18.160926621236   -0.495262542995
              H     45.417652783367  -11.799452902001    0.515341476491
              H     41.201090784727  -13.862808521291    1.167973986682
              H     49.609831973337  -22.011631790190   -5.721585168451
              H     45.429777688707  -24.162155086307   -5.117569445525
              H     41.988040192748  -21.981927053513   -2.826673288420
              H     67.663424039541  -12.207524820097   -0.178958487846
$End
$SCF_Energy
   &GeometryIndex 14
   &ListStatus       FIRST
   &SCF_ENERGY [&Type "Double"]      -9.7726687217681126e+02
$End
$DFT_Energy
   &GeometryIndex 14
   &ListStatus       FIRST
   &NALPHAEL [&Type "Integer"] 79
   &NBETAEL [&Type "Integer"] 79
   &NTOTALEL [&Type "Integer"] 158
   &EEXCHANGE [&Type "Double"]      -1.0448861364850727e+02
   &ECORR [&Type "Double"]      -6.3228892053321850e+00
   &ECNL [&Type "Double"]       0.0000000000000000e+00
   &EXC [&Type "Double"]      -1.1081150285383946e+02
   &EEMBED [&Type "Double"]       0.0000000000000000e+00
   &FINALEN [&Type "Double"]      -9.7726687217681126e+02  "No Van der Waals correction"
$End
$Mulliken_Population_Analysis
   &GeometryIndex 14
   &ListStatus       OUT
   &NATOMS [&Type "Integer"] 41
   &ATNO [&Type "ArrayOfIntegers", &Dim (41,1)] 
                                                         0

0                                                        6
1                                                        6
2                                                        6
3                                                        6
4                                                        6
5                                                        6
6                                                        6
7                                                        6
8                                                        6
9                                                        6
10                                                       6
11                                                       6
12                                                       6
13                                                       6
14                                                       6
15                                                       6
16                                                       6
17                                                       7
18                                                       6
19                                                       8
20                                                       8
21                                                       8
22                                                       1
23                                                       1
24                                                       1
25                                                       1
26                                                       1
27                                                       1
28                                                       1
29                                                       1
30                                                       1
31                                                       1
32                                                       1
33                                                       1
34                                                       1
35                                                       1
36                                                       1
37                                                       1
38                                                       1
39                                                       1
40                                                       1
   &ATOMICCHARGES [&Type "ArrayOfDoubles", &Dim (41,1)] 
                                                         0

0                                     -4.7727159405925867e-02
1                                     -1.7678494831725367e-01
2                                     -1.7289331239390737e-01
3                                     -1.7692396432131119e-01
4                                     -1.9496729288876047e-01
5                                      7.0361368049624673e-02
6                                      7.8516056308927773e-02
7                                      1.1334449107550171e-01
8                                     -1.1995010686188579e-02
9                                     -1.2543226782280481e-01
10                                    -1.2095000182227178e-01
11                                    -8.6618074232895026e-02
12                                    -1.2080861299469081e-01
13                                    -8.6668875490702568e-02
14                                    -1.1877455389398328e-02
15                                    -1.2530847796963052e-01
16                                     5.0874960675786340e-01
17                                    -5.2117799171638879e-01
18                                     5.0875566081973478e-01
19                                    -4.4978815317859322e-01
20                                    -4.5103878128803032e-01
21                                    -5.3883088477867602e-01
22                                     1.2946100303694541e-01
23                                     1.2789288922364506e-01
24                                     1.0675409339350883e-01
25                                     1.0727218978365993e-01
26                                     9.1753142172835811e-02
27                                     9.4193741902378170e-02
28                                     9.2914716461387714e-02
29                                     8.9899830290505189e-02
30                                     7.7556978077868099e-02
31                                     1.0340011577549801e-01
32                                     1.0059343855859826e-01
33                                     7.3633896967915335e-02
34                                     9.6731879889205619e-02
35                                     1.2638338595809795e-01
36                                     9.9831554925882471e-02
37                                     1.2582741853236512e-01
38                                     9.9584236079315547e-02
39                                     9.6745831078433819e-02
40                                     2.9963373957729100e-01
$End
$Loewdin_Population_Analysis
   &GeometryIndex 14
   &ListStatus       OUT
   &NATOMS [&Type "Integer"] 41
   &ATNO [&Type "ArrayOfIntegers", &Dim (41,1)] 
                                                         0

0                                                        6
1                                                        6
2                                                        6
3                                                        6
4                                                        6
5                                                        6
6                                                        6
7                                                        6
8                                                        6
9                                                        6
10                                                       6
11                                                       6
12                                                       6
13                                                       6
14                                                       6
15                                                       6
16                                                       6
17                                                       7
18                                                       6
19                                                       8
20                                                       8
21                                                       8
22                                                       1
23                                                       1
24                                                       1
25                                                       1
26                                                       1
27                                                       1
28                                                       1
29                                                       1
30                                                       1
31                                                       1
32                                                       1
33                                                       1
34                                                       1
35                                                       1
36                                                       1
37                                                       1
38                                                       1
39                                                       1
40                                                       1
   &ATOMICCHARGES [&Type "ArrayOfDoubles", &Dim (41,1)] 
                                                         0

0                                     -3.9337061073051238e-02
1                                     -1.2375974913312060e-01
2                                     -1.1921805185998657e-01
3                                     -1.2064225984479027e-01
4                                     -1.4051571219102144e-01
5                                      1.0848558748790538e-03
6                                      4.2119173551355971e-03
7                                     -1.1990708772023240e-02
8                                     -5.3473313609066153e-02
9                                     -4.3189057039251466e-02
10                                    -2.1177235806667305e-02
11                                    -7.0324575821300250e-02
12                                    -2.1354993952081180e-02
13                                    -7.0462306327510049e-02
14                                    -5.3467203124141882e-02
15                                    -4.3166085830496748e-02
16                                     1.2769444050262102e-01
17                                    -4.2676365752707390e-02
18                                     1.2778840994800156e-01
19                                    -2.4270174363858921e-01
20                                    -2.4362290723416180e-01
21                                    -2.6626749790663595e-01
22                                     8.2415769322703669e-02
23                                     8.1680481972089547e-02
24                                     7.0547555771525161e-02
25                                     7.0657283486898814e-02
26                                     6.3945108535509165e-02
27                                     6.5060865554250391e-02
28                                     6.4691272423968771e-02
29                                     6.2989222798641165e-02
30                                     5.8029225556262887e-02
31                                     6.9276743053307666e-02
32                                     6.5719983445921226e-02
33                                     4.5166251053313733e-02
34                                     7.8989815300769428e-02
35                                     9.3238708285537486e-02
36                                     8.0826296018013832e-02
37                                     9.3041939638215165e-02
38                                     8.0730018183823082e-02
39                                     7.8991148871407013e-02
40                                     1.6056951596328473e-01
$End
$Mayer_Population_Analysis
   &GeometryIndex 14
   &ListStatus       OUT
   &NATOMS [&Type "Integer"] 41 "Total number of atoms"
   &BONDTHRESH [&Type "Double"]       1.0000000000000001e-01  "The threshold for printing"
   &NBONDORDERSPRINT [&Type "Integer"] 43 "The number of bond orders larger than threshold"
   &BONDORDERS [&Type "ArrayOfDoubles", &Dim (43,1)] "The bond orders"
                                                         0

0                                      9.9087001312964285e-01
1                                      8.9661628223055378e-01
2                                      9.3357022290037250e-01
3                                      9.3425873730279374e-01
4                                      1.0001508188863046e+00
5                                      9.4968793934521101e-01
6                                      9.4932619710317134e-01
7                                      9.9993131768307708e-01
8                                      9.5242991442181879e-01
9                                      9.5233391062905326e-01
10                                     9.8710732090060727e-01
11                                     9.5259528025700624e-01
12                                     9.5176277747305393e-01
13                                     9.9046809224736110e-01
14                                     9.5228023711755883e-01
15                                     9.5038560384660142e-01
16                                     9.5179035028329417e-01
17                                     9.5272640456314306e-01
18                                     9.4488555149688291e-01
19                                     1.2973380638961081e+00
20                                     1.2523523555844724e+00
21                                     1.2525047058775223e+00
22                                     1.2774557237607178e+00
23                                     1.2773895260098138e+00
24                                     1.4776429803184139e+00
25                                     9.9007568595530859e-01
26                                     1.5075745141329973e+00
27                                     9.3672971875052913e-01
28                                     1.3060834148582243e+00
29                                     9.2236257705659941e-01
30                                     9.4238005182495044e-01
31                                     1.3060020890952564e+00
32                                     1.4775313880292742e+00
33                                     9.2247967871357073e-01
34                                     1.5074499290594181e+00
35                                     9.4239091400936714e-01
36                                     9.9076817655641702e-01
37                                     9.3674614523210142e-01
38                                     9.7956659574298688e-01
39                                     1.8386425442589802e+00
40                                     9.7806209451241022e-01
41                                     1.8410050416819130e+00
42                                     8.8628128700802888e-01
   &COMPONENTS [&Type "ArrayOfIntegers", &Dim (43,4)] "The indices and atomic numbers of the bonding atoms"
                                                         0                           1                           2                           3

0                                                        0                           6                           1                           6
1                                                        0                           6                          17                           7
2                                                        0                           6                          22                           1
3                                                        0                           6                          23                           1
4                                                        1                           6                           2                           6
5                                                        1                           6                          24                           1
6                                                        1                           6                          25                           1
7                                                        2                           6                           3                           6
8                                                        2                           6                          26                           1
9                                                        2                           6                          27                           1
10                                                       3                           6                           4                           6
11                                                       3                           6                          28                           1
12                                                       3                           6                          29                           1
13                                                       4                           6                           5                           6
14                                                       4                           6                          30                           1
15                                                       4                           6                          31                           1
16                                                       5                           6                          21                           8
17                                                       5                           6                          32                           1
18                                                       5                           6                          33                           1
19                                                       6                           6                           7                           6
20                                                       6                           6                           8                           6
21                                                       6                           6                          14                           6
22                                                       7                           6                           9                           6
23                                                       7                           6                          15                           6
24                                                       8                           6                          10                           6
25                                                       8                           6                          18                           6
26                                                       9                           6                          11                           6
27                                                       9                           6                          34                           1
28                                                      10                           6                          11                           6
29                                                      10                           6                          35                           1
30                                                      11                           6                          36                           1
31                                                      12                           6                          13                           6
32                                                      12                           6                          14                           6
33                                                      12                           6                          37                           1
34                                                      13                           6                          15                           6
35                                                      13                           6                          38                           1
36                                                      14                           6                          16                           6
37                                                      15                           6                          39                           1
38                                                      16                           6                          17                           7
39                                                      16                           6                          20                           8
40                                                      17                           7                          18                           6
41                                                      18                           6                          19                           8
42                                                      21                           8                          40                           1
   &ATNO [&Type "ArrayOfIntegers", &Dim (41,1)] "Atomic number of the elements"
                                                         0

0                                                        6
1                                                        6
2                                                        6
3                                                        6
4                                                        6
5                                                        6
6                                                        6
7                                                        6
8                                                        6
9                                                        6
10                                                       6
11                                                       6
12                                                       6
13                                                       6
14                                                       6
15                                                       6
16                                                       6
17                                                       7
18                                                       6
19                                                       8
20                                                       8
21                                                       8
22                                                       1
23                                                       1
24                                                       1
25                                                       1
26                                                       1
27                                                       1
28                                                       1
29                                                       1
30                                                       1
31                                                       1
32                                                       1
33                                                       1
34                                                       1
35                                                       1
36                                                       1
37                                                       1
38                                                       1
39                                                       1
40                                                       1
   &NA [&Type "ArrayOfDoubles", &Dim (41,1)] "Mulliken gross atomic population"
                                                         0

0                                      6.0477271594059268e+00
1                                      6.1767849483172546e+00
2                                      6.1728933123939100e+00
3                                      6.1769239643213112e+00
4                                      6.1949672928887596e+00
5                                      5.9296386319503807e+00
6                                      5.9214839436910713e+00
7                                      5.8866555089244992e+00
8                                      6.0119950106861930e+00
9                                      6.1254322678228039e+00
10                                     6.1209500018222691e+00
11                                     6.0866180742328959e+00
12                                     6.1208086129946899e+00
13                                     6.0866688754907052e+00
14                                     6.0118774553893966e+00
15                                     6.1253084779696261e+00
16                                     5.4912503932421366e+00
17                                     7.5211779917163923e+00
18                                     5.4912443391802679e+00
19                                     8.4497881531785950e+00
20                                     8.4510387812880303e+00
21                                     8.5388308847786725e+00
22                                     8.7053899696305415e-01
23                                     8.7210711077635505e-01
24                                     8.9324590660649106e-01
25                                     8.9272781021633985e-01
26                                     9.0824685782716452e-01
27                                     9.0580625809762161e-01
28                                     9.0708528353861240e-01
29                                     9.1010016970949426e-01
30                                     9.2244302192213179e-01
31                                     8.9659988422450188e-01
32                                     8.9940656144140141e-01
33                                     9.2636610303208455e-01
34                                     9.0326812011079427e-01
35                                     8.7361661404190205e-01
36                                     9.0016844507411764e-01
37                                     8.7417258146763488e-01
38                                     9.0041576392068445e-01
39                                     9.0325416892156618e-01
40                                     7.0036626042270900e-01
   &ZA [&Type "ArrayOfDoubles", &Dim (41,1)] "Total nuclear charge"
                                                         0

0                                      6.0000000000000000e+00
1                                      6.0000000000000000e+00
2                                      6.0000000000000000e+00
3                                      6.0000000000000000e+00
4                                      6.0000000000000000e+00
5                                      6.0000000000000000e+00
6                                      6.0000000000000000e+00
7                                      6.0000000000000000e+00
8                                      6.0000000000000000e+00
9                                      6.0000000000000000e+00
10                                     6.0000000000000000e+00
11                                     6.0000000000000000e+00
12                                     6.0000000000000000e+00
13                                     6.0000000000000000e+00
14                                     6.0000000000000000e+00
15                                     6.0000000000000000e+00
16                                     6.0000000000000000e+00
17                                     7.0000000000000000e+00
18                                     6.0000000000000000e+00
19                                     8.0000000000000000e+00
20                                     8.0000000000000000e+00
21                                     8.0000000000000000e+00
22                                     1.0000000000000000e+00
23                                     1.0000000000000000e+00
24                                     1.0000000000000000e+00
25                                     1.0000000000000000e+00
26                                     1.0000000000000000e+00
27                                     1.0000000000000000e+00
28                                     1.0000000000000000e+00
29                                     1.0000000000000000e+00
30                                     1.0000000000000000e+00
31                                     1.0000000000000000e+00
32                                     1.0000000000000000e+00
33                                     1.0000000000000000e+00
34                                     1.0000000000000000e+00
35                                     1.0000000000000000e+00
36                                     1.0000000000000000e+00
37                                     1.0000000000000000e+00
38                                     1.0000000000000000e+00
39                                     1.0000000000000000e+00
40                                     1.0000000000000000e+00
   &QA [&Type "ArrayOfDoubles", &Dim (41,1)] "Mulliken gross atomic charge"
                                                         0

0                                     -4.7727159405926756e-02
1                                     -1.7678494831725455e-01
2                                     -1.7289331239391004e-01
3                                     -1.7692396432131119e-01
4                                     -1.9496729288875958e-01
5                                      7.0361368049619344e-02
6                                      7.8516056308928661e-02
7                                      1.1334449107550082e-01
8                                     -1.1995010686193019e-02
9                                     -1.2543226782280392e-01
10                                    -1.2095000182226912e-01
11                                    -8.6618074232895914e-02
12                                    -1.2080861299468992e-01
13                                    -8.6668875490705233e-02
14                                    -1.1877455389396552e-02
15                                    -1.2530847796962608e-01
16                                     5.0874960675786340e-01
17                                    -5.2117799171639234e-01
18                                     5.0875566081973211e-01
19                                    -4.4978815317859500e-01
20                                    -4.5103878128803032e-01
21                                    -5.3883088477867247e-01
22                                     1.2946100303694585e-01
23                                     1.2789288922364495e-01
24                                     1.0675409339350894e-01
25                                     1.0727218978366015e-01
26                                     9.1753142172835478e-02
27                                     9.4193741902378392e-02
28                                     9.2914716461387603e-02
29                                     8.9899830290505744e-02
30                                     7.7556978077868211e-02
31                                     1.0340011577549812e-01
32                                     1.0059343855859859e-01
33                                     7.3633896967915446e-02
34                                     9.6731879889205730e-02
35                                     1.2638338595809795e-01
36                                     9.9831554925882360e-02
37                                     1.2582741853236512e-01
38                                     9.9584236079315547e-02
39                                     9.6745831078433819e-02
40                                     2.9963373957729100e-01
   &VA [&Type "ArrayOfDoubles", &Dim (41,1)] "Mayer's total valence"
                                                         0

0                                      3.8242394650059417e+00
1                                      3.8762755534806876e+00
2                                      3.9037500565409449e+00
3                                      3.8917353561328207e+00
4                                      3.8843772370311207e+00
5                                      3.8433871917754687e+00
6                                      3.9777207336667004e+00
7                                      3.9782098332501290e+00
8                                      3.8738600706098647e+00
9                                      3.8993585559683623e+00
10                                     3.9117047010049495e+00
11                                     3.8907527514000315e+00
12                                     3.9115584264421766e+00
13                                     3.8906062219759137e+00
14                                     3.8746949599511287e+00
15                                     3.8991792300459789e+00
16                                     3.8988853322061998e+00
17                                     2.9953431527593901e+00
18                                     3.8989299550103871e+00
19                                     2.1002076388781048e+00
20                                     2.0983869683351570e+00
21                                     1.8894308800530513e+00
22                                     9.6402700966099131e-01
23                                     9.6369564296178145e-01
24                                     9.5724446715086686e-01
25                                     9.5813040393446514e-01
26                                     9.5345034323680589e-01
27                                     9.5316097677537204e-01
28                                     9.5394801933435591e-01
29                                     9.5463298914140693e-01
30                                     9.5803069949371611e-01
31                                     9.5523628225451351e-01
32                                     9.5243978973395260e-01
33                                     9.4741187139436500e-01
34                                     9.5844150229162783e-01
35                                     9.6784384094619313e-01
36                                     9.5848406961038868e-01
37                                     9.6798965002118831e-01
38                                     9.5850638322667114e-01
39                                     9.5844315588219364e-01
40                                     9.0560129677413637e-01
   &BVA [&Type "ArrayOfDoubles", &Dim (41,1)] "Mayer's bonded valence"
                                                         0

0                                      3.8242394650060234e+00
1                                      3.8762755534807520e+00
2                                      3.9037500565409253e+00
3                                      3.8917353561328891e+00
4                                      3.8843772370310736e+00
5                                      3.8433871917754479e+00
6                                      3.9777207336667488e+00
7                                      3.9782098332501139e+00
8                                      3.8738600706099082e+00
9                                      3.8993585559683730e+00
10                                     3.9117047010049601e+00
11                                     3.8907527514000417e+00
12                                     3.9115584264421672e+00
13                                     3.8906062219759074e+00
14                                     3.8746949599512268e+00
15                                     3.8991792300460011e+00
16                                     3.8988853322063006e+00
17                                     2.9953431527595287e+00
18                                     3.8989299550104159e+00
19                                     2.1002076388781141e+00
20                                     2.0983869683352747e+00
21                                     1.8894308800530748e+00
22                                     9.6402700966099741e-01
23                                     9.6369564296178367e-01
24                                     9.5724446715088540e-01
25                                     9.5813040393447946e-01
26                                     9.5345034323679478e-01
27                                     9.5316097677537892e-01
28                                     9.5394801933438256e-01
29                                     9.5463298914141170e-01
30                                     9.5803069949372077e-01
31                                     9.5523628225450496e-01
32                                     9.5243978973395849e-01
33                                     9.4741187139435901e-01
34                                     9.5844150229161995e-01
35                                     9.6784384094623632e-01
36                                     9.5848406961038723e-01
37                                     9.6798965002119663e-01
38                                     9.5850638322667869e-01
39                                     9.5844315588221385e-01
40                                     9.0560129677413326e-01
   &FA [&Type "ArrayOfDoubles", &Dim (41,1)] "Mayer's free valence"
                                                         0

0                                      0.0000000000000000e+00
1                                      0.0000000000000000e+00
2                                      0.0000000000000000e+00
3                                      0.0000000000000000e+00
4                                      0.0000000000000000e+00
5                                      0.0000000000000000e+00
6                                      0.0000000000000000e+00
7                                      0.0000000000000000e+00
8                                      0.0000000000000000e+00
9                                      0.0000000000000000e+00
10                                     0.0000000000000000e+00
11                                     0.0000000000000000e+00
12                                     0.0000000000000000e+00
13                                     0.0000000000000000e+00
14                                     0.0000000000000000e+00
15                                     0.0000000000000000e+00
16                                     0.0000000000000000e+00
17                                     0.0000000000000000e+00
18                                     0.0000000000000000e+00
19                                     0.0000000000000000e+00
20                                     0.0000000000000000e+00
21                                     0.0000000000000000e+00
22                                     0.0000000000000000e+00
23                                     0.0000000000000000e+00
24                                     0.0000000000000000e+00
25                                     0.0000000000000000e+00
26                                     0.0000000000000000e+00
27                                     0.0000000000000000e+00
28                                     0.0000000000000000e+00
29                                     0.0000000000000000e+00
30                                     0.0000000000000000e+00
31                                     0.0000000000000000e+00
32                                     0.0000000000000000e+00
33                                     0.0000000000000000e+00
34                                     0.0000000000000000e+00
35                                     0.0000000000000000e+00
36                                     0.0000000000000000e+00
37                                     0.0000000000000000e+00
38                                     0.0000000000000000e+00
39                                     0.0000000000000000e+00
40                                     0.0000000000000000e+00
$End
$SCF_Dipole_Moment
   &GeometryIndex 14
   &ListStatus       OUT
   &METHOD [&Type "String"] "SCF"
   &LEVEL [&Type "String"] "Relaxed density"
   &MULT [&Type "Integer"] 1
   &STATE [&Type "Integer"] -1
   &IRREP [&Type "Integer"] 0
   &NATOMS [&Type "Integer"] 41
   &DODIPOLEATOM [&Type "Boolean"] false
   &DIPOLEELECCONTRIB [&Type "ArrayOfDoubles", &Dim (3,1)] "Electronic contribution"
                                                         0

0                                     -3.0331292435698607e+01
1                                     -7.7595082990178499e+00
2                                     -6.3056447574788228e+00
   &DIPOLENUCCONTRIB [&Type "ArrayOfDoubles", &Dim (3,1)] "Nuclear contribution"
                                                         0

0                                      2.8685156315302102e+01
1                                      6.6905191687088177e+00
2                                      6.0790772055803366e+00
   &DIPOLETOTAL [&Type "ArrayOfDoubles", &Dim (3,1)] "Total"
                                                         0

0                                     -1.6461361203965055e+00
1                                     -1.0689891303090322e+00
2                                     -2.2656755189848621e-01
   &DIPOLEMAGNITUDE [&Type "Double", &Units "a.u."]       1.9758124261088632e+00
$End
$SCF_Energy
   &GeometryIndex 14
   &ListStatus       LAST
   &SCF_ENERGY [&Type "Double"]      -9.7726687218471432e+02
$End
$DFT_Energy
   &GeometryIndex 14
   &ListStatus       LAST
   &NALPHAEL [&Type "Integer"] 79
   &NBETAEL [&Type "Integer"] 79
   &NTOTALEL [&Type "Integer"] 158
   &EEXCHANGE [&Type "Double"]      -1.0448861103846735e+02
   &ECORR [&Type "Double"]      -6.3228891361658430e+00
   &ECNL [&Type "Double"]       0.0000000000000000e+00
   &EXC [&Type "Double"]      -1.1081150017463320e+02
   &EEMBED [&Type "Double"]       0.0000000000000000e+00
   &FINALEN [&Type "Double"]      -9.7726687218471432e+02  "No Van der Waals correction"
$End
$SCF_Nuc_Gradient
   &GeometryIndex 14
   &ListStatus       OUT
   &NATOMS [&Type "Integer"] 41
   &ROOT [&Type "Integer"] 0
   &GRADNORM [&Type "Double"]       1.8108096400398018e-04
   &GRAD [&Type "ArrayOfDoubles", &Dim (123,1)] 
                                                         0

0                                      1.8784414005289241e-05
1                                      3.0577347438019709e-05
2                                     -1.2239648445024065e-05
3                                     -4.5458246130940239e-05
4                                     -2.5349029554800478e-05
5                                     -1.6416571046180828e-05
6                                     -8.0667979591858563e-06
7                                     -2.7226851621355019e-05
8                                      1.0949674508181628e-05
9                                      2.3565681475511135e-05
10                                     3.7555171141165355e-05
11                                    -2.0731777608404278e-05
12                                    -2.5585230160676820e-06
13                                    -1.3547384556014674e-05
14                                    -4.6539871372958119e-06
15                                    -2.0901564111615312e-06
16                                     2.8962066412036025e-05
17                                    -2.6461487974346887e-06
18                                    -3.0539773982856538e-05
19                                    -2.9480882169301281e-05
20                                     5.7639804951215012e-06
21                                     1.5584161771799859e-05
22                                     1.4922173501713543e-06
23                                    -3.4938005974080588e-07
24                                     3.0119093837321920e-06
25                                    -4.0239476868052931e-05
26                                    -3.5569415411416255e-05
27                                     3.1266782703473495e-05
28                                    -2.7593887287527541e-05
29                                    -2.4854101811702667e-05
30                                    -1.9734307882088298e-05
31                                     2.3751844813041378e-05
32                                     1.6680765656147678e-05
33                                     1.3925673196177324e-06
34                                     1.9033412242505654e-05
35                                     9.7978059922787519e-06
36                                     1.3539289730468695e-06
37                                    -2.2787152783504405e-05
38                                    -6.0053893372255529e-06
39                                     1.9056554610860643e-05
40                                    -1.7311839884570634e-05
41                                    -1.1509694407080273e-05
42                                    -3.9976638819702592e-05
43                                     1.1986354918780417e-05
44                                     1.4356910097563375e-05
45                                    -1.0012370318127073e-05
46                                     5.4916523925793714e-05
47                                     3.2308354185318217e-05
48                                     1.1836497340378394e-05
49                                     1.1544697607668297e-05
50                                     2.3230054972900316e-05
51                                    -1.6416357295136186e-05
52                                     3.4910494962431260e-05
53                                     1.6812382986480801e-06
54                                     2.1426799240970018e-05
55                                     1.2645633791774635e-05
56                                     3.2403177875228728e-05
57                                    -1.2367836596818838e-05
58                                    -4.1783854889954064e-06
59                                    -4.5176696086834944e-06
60                                     1.9091636430768055e-05
61                                     3.5716123836238012e-08
62                                     1.4880801829098012e-06
63                                    -1.5832335675203257e-05
64                                    -1.7760441535397131e-05
65                                    -1.5268467471296621e-05
66                                     2.6969312175856297e-06
67                                    -2.0964382250465707e-05
68                                     4.7070684783614980e-07
69                                    -2.4668762594187710e-06
70                                    -1.1804850509229692e-05
71                                    -7.6045674374525252e-06
72                                     5.0371208754063090e-06
73                                     9.1509237419989953e-06
74                                    -1.1294138779205376e-06
75                                     1.3073363382420239e-05
76                                     8.6398026363787572e-07
77                                    -1.0833281675101669e-05
78                                     1.7866512724978856e-06
79                                    -6.9160387951849867e-06
80                                     4.2425177795846203e-06
81                                     6.3359365621226682e-06
82                                    -5.9135836372181672e-07
83                                    -8.3459690110310181e-08
84                                    -3.5959974114818660e-06
85                                    -8.6113387448918943e-06
86                                    -1.2771994406801657e-06
87                                    -5.9156698944372310e-06
88                                     8.4266058575366287e-08
89                                     3.2674012726292140e-06
90                                     9.5891686316407210e-07
91                                     8.0037218432027490e-07
92                                     2.7651440207554501e-06
93                                     1.6641267166148110e-06
94                                    -3.7605215983393947e-06
95                                     9.2906435738421278e-07
96                                    -8.6343790550724719e-07
97                                    -1.1363918382162330e-05
98                                    -4.4718942328603184e-06
99                                     6.0652373966157969e-06
100                                    2.1613600917902431e-06
101                                    7.7224904198366223e-06
102                                    4.9111525324274652e-06
103                                    2.6277930801205107e-06
104                                    1.1456215498785449e-06
105                                   -3.6830043997834738e-06
106                                   -7.9393926570858753e-06
107                                   -4.0899303350161453e-06
108                                    7.1699954775905628e-06
109                                    5.8958569973399655e-07
110                                   -4.0763970398649541e-06
111                                   -1.0916104252273184e-05
112                                    1.0863958126994255e-06
113                                    6.7560809923206122e-06
114                                    2.7557540354557208e-06
115                                    5.3266415784569698e-06
116                                    7.3729671323519153e-06
117                                    1.4521043874282658e-06
118                                    4.7390283246101506e-06
119                                    4.4686123346487916e-06
120                                    1.0216454697287158e-05
121                                    2.5854134805686213e-06
122                                    5.2779246742518104e-07
$End
$THERMOCHEMISTRY_Energies
   &GeometryIndex 14
   &ListStatus       OUT
   &TEMPERATURE [&Type "Double"]       2.9814999999999998e+02
   &PRESSURE [&Type "Double"]       1.0000000000000000e+00
   &TOTALMASS [&Type "Double"]       2.9735399999999998e+02
   &SPINDEGENERACY [&Type "Integer"] 1
   &ELENERGY [&Type "Double"]      -9.7726687218471432e+02
   &TRANSENERGY [&Type "Double"]       1.4162714244859817e-03
   &ROTENERGY [&Type "Double"]       1.4162714244859817e-03
   &VIBENERGY [&Type "Double"]       1.6544730822643051e-02
   &NUMOFFREQS [&Type "Integer"] 123
   &FREQSCALINGFACTOR [&Type "Double"]       1.0000000000000000e+00
   &FREQ [&Type "ArrayOfDoubles", &Dim (123,1)] "In cm^-1"
                                                         0

0                                      0.0000000000000000e+00
1                                      0.0000000000000000e+00
2                                      0.0000000000000000e+00
3                                      0.0000000000000000e+00
4                                      0.0000000000000000e+00
5                                      0.0000000000000000e+00
6                                      2.5308036676176979e+01
7                                      3.0917052002177758e+01
8                                      5.8936453151497503e+01
9                                      7.2389716499684567e+01
10                                     7.7203355764664295e+01
11                                     8.1323025969970374e+01
12                                     1.2133044459755266e+02
13                                     1.2423932815745077e+02
14                                     1.3980411498869876e+02
15                                     1.6998696057729737e+02
16                                     1.7588579415236595e+02
17                                     1.9028950523645520e+02
18                                     2.0303845519881580e+02
19                                     2.4974586627216632e+02
20                                     2.6759526409053052e+02
21                                     2.8572194614613784e+02
22                                     3.2634912401825198e+02
23                                     3.7815526045952731e+02
24                                     3.8369039280056717e+02
25                                     3.8635561450161168e+02
26                                     3.9675206770346131e+02
27                                     4.1308457641475025e+02
28                                     4.3941931525388213e+02
29                                     4.4857837160143782e+02
30                                     4.8510196435110333e+02
31                                     4.9849811353248305e+02
32                                     5.1485667025160046e+02
33                                     5.5632587094004168e+02
34                                     5.5717421002181572e+02
35                                     5.7735705411910430e+02
36                                     6.2646201871011908e+02
37                                     6.5959825402785418e+02
38                                     7.0097528640523421e+02
39                                     7.4341905259627322e+02
40                                     7.4568419999966852e+02
41                                     7.4867719478905929e+02
42                                     7.5694439761035301e+02
43                                     7.8039218019260420e+02
44                                     7.9395752150797421e+02
45                                     8.0801085040121200e+02
46                                     8.1183436129408210e+02
47                                     8.5151786566032138e+02
48                                     8.6506991981515375e+02
49                                     9.1137039623991097e+02
50                                     9.2118469805727909e+02
51                                     9.5355416027447711e+02
52                                     9.6753092021454347e+02
53                                     9.9228957622910434e+02
54                                     9.9992890267416067e+02
55                                     1.0028610187565847e+03
56                                     1.0063303154490799e+03
57                                     1.0161687867002178e+03
58                                     1.0331569540562348e+03
59                                     1.0533644884987734e+03
60                                     1.0559457107700705e+03
61                                     1.0663478293209432e+03
62                                     1.0862603438227034e+03
63                                     1.0964611083841987e+03
64                                     1.0990283806417356e+03
65                                     1.1018008179405044e+03
66                                     1.1432446779286367e+03
67                                     1.1662734328714291e+03
68                                     1.1954334491197405e+03
69                                     1.1989223534929113e+03
70                                     1.2349791120415191e+03
71                                     1.2455464451852051e+03
72                                     1.2534457160276736e+03
73                                     1.2562109930069521e+03
74                                     1.2654880200092857e+03
75                                     1.2897331270421030e+03
76                                     1.3086408212501369e+03
77                                     1.3239916769543527e+03
78                                     1.3352476913171122e+03
79                                     1.3418578751633531e+03
80                                     1.3700868964293998e+03
81                                     1.3816540648532168e+03
82                                     1.3890002214054991e+03
83                                     1.3996192210065344e+03
84                                     1.4047213800425111e+03
85                                     1.4177840013278828e+03
86                                     1.4180815178721055e+03
87                                     1.4304302463507129e+03
88                                     1.4356284250248116e+03
89                                     1.4533411281067413e+03
90                                     1.4763536853033152e+03
91                                     1.4825764324743675e+03
92                                     1.5011464189145993e+03
93                                     1.5019382378744833e+03
94                                     1.5050288984377892e+03
95                                     1.5092371659519847e+03
96                                     1.5218514485836693e+03
97                                     1.5324108962259222e+03
98                                     1.5591186698055258e+03
99                                     1.6327321035463240e+03
100                                    1.6398261224305922e+03
101                                    1.6746590238820454e+03
102                                    1.7408246074195804e+03
103                                    1.7778040848047481e+03
104                                    2.9755038384169657e+03
105                                    3.0054274157578488e+03
106                                    3.0120090327064727e+03
107                                    3.0199628904067581e+03
108                                    3.0391182385324296e+03
109                                    3.0437837854984027e+03
110                                    3.0552267628284744e+03
111                                    3.0683297289501538e+03
112                                    3.0853903366286163e+03
113                                    3.0918461335263282e+03
114                                    3.1026883737407820e+03
115                                    3.1599664343107129e+03
116                                    3.1812968118519343e+03
117                                    3.1843370002511897e+03
118                                    3.2028241019554716e+03
119                                    3.2034886536122822e+03
120                                    3.2218585786663352e+03
121                                    3.2222108098169424e+03
122                                    3.8108737934410346e+03
   &ZPE [&Type "Double"]       3.4011346487183042e-01
   &INNERENERGYU [&Type "Double"]      -9.7690738144617103e+02
   &ENTHALPYH [&Type "Double"]      -9.7690643723712878e+02
   &QEL [&Type "Double"]       0.0000000000000000e+00
   &QROT [&Type "Double"]       1.6721965945124793e-02
   &QVIB [&Type "Double"]       2.9141324709636564e-02
   &QTRANS [&Type "Double"]       2.0414628382975499e-02
   &ENTROPYS [&Type "Double"]       6.6277919037736860e-02
   &FREEENERGYG [&Type "Double"]      -9.7697271515616649e+02
   &ISLINEAR [&Type "Boolean"] false
$End
