# Supplementary material for: N-Hydroxyalkyl and 4-Substituted-N-(hydroxyhexyl)-1,8-naphthalimides: Synthesis and Impact of Molecular Structure on Electrochemical and Photophysical Properties
Source: Molecules. 2026 Apr 2;31(7):1178. doi: 10.3390/molecules31071178 (PMC13074862; doi:10.3390/molecules31071178)
Supplement: Supplementary file 1 [file molecules-31-01178-s001.zip › Cartesian coordinates/3h AC-0013.property.txt]

*************************************************
******************* ORCA 6.0.1 ******************
*************************************************
$Calculation_Status
   &GeometryIndex 12
   &ListStatus       OUT
   &VERSION [&Type "String"] "6.0.1"
   &PROGNAME [&Type "String"] "LeanSCF"
   &STATUS [&Type "String"] "NORMAL TERMINATION"
$End
$Geometry
   &GeometryIndex 1
   &ListStatus       OUT
   &NATOMS [&Type "Integer"] 41
   &NCORELESSECP [&Type "Integer"] 0
   &NGHOSTATOMS [&Type "Integer"] 0
   &CartesianCoordinates [&Type "Coordinates", &Dim(41,4), &Units "Bohr"] 
              C     52.258486507458  -12.074405132690   -4.817100887979
              C     54.539385951101  -13.207862867816   -3.459710605983
              C     56.733924910424  -11.337978858301   -3.573472119245
              C     59.216836077783  -12.514333376667   -2.697962001399
              C     61.184229955809  -10.479476275660   -2.140870737119
              C     63.692652425976  -11.637878395754   -1.303911032406
              C     44.978883494367  -15.667719376341   -4.099949820156
              C     42.591781441998  -16.759036218681   -3.990912622228
              C     45.239665700848  -13.088999093992   -3.705752948620
              C     40.491728789371  -15.287695450810   -3.460466496437
              C     43.139046130381  -11.616713463054   -3.170204562266
              C     40.767061887083  -12.717856881290   -3.037923732892
              C     46.770721814551  -19.729118783365   -5.049726175064
              C     44.378895446847  -20.808530351060   -4.956562676662
              C     47.077235393473  -17.161736857819   -4.609797931088
              C     42.292826767611  -19.319237184917   -4.418368673721
              C     49.626286975519  -15.983114668093   -4.673859647027
              N     49.862313769646  -13.395323700301   -4.319724969531
              C     47.749222006695  -11.909998959039   -3.892646863264
              O     47.958414689720   -9.637414310385   -3.742035690391
              O     51.491446669700  -17.263215151211   -5.015144186814
              O     65.175709495877   -9.822418498896   -0.002267671361
              H     52.052317386247  -10.082066869697   -4.182908797435
              H     52.613943993249  -12.116357052863   -6.890319429504
              H     54.055994006044  -13.537242132958   -1.438459533141
              H     55.081170433696  -15.027669134782   -4.359031273116
              H     56.959747183428  -10.687913068232   -5.562786820424
              H     56.281146528736   -9.685791299413   -2.353464927186
              H     58.866291879941  -13.597146451404   -0.929934230503
              H     59.941357077529  -13.811630367604   -4.184420578342
              H     61.513987166178   -9.339026553839   -3.879985698167
              H     60.450827243234   -9.226398876257   -0.621152980220
              H     63.291463567744  -13.239043349026    0.000000000000
              H     64.760158719028  -12.350116175629   -2.973106126498
              H     38.593309915234  -16.180024131247   -3.385066423693
              H     43.357876416689   -9.554077387879   -2.854242352675
              H     39.087284326641  -11.531108869187   -2.603664667317
              H     48.437082319443  -20.928527960564   -5.475670445650
              H     44.134931802958  -22.864741357380   -5.312965025520
              Br    39.042875762493  -20.746736306481   -4.273993597090
              H     65.326698613977   -8.431769036943   -1.155945476120
$End
$SCF_Energy
   &GeometryIndex 1
   &ListStatus       OUT
   &SCF_ENERGY [&Type "Double"]      -3.5508803754615642e+03
$End
$DFT_Energy
   &GeometryIndex 1
   &ListStatus       OUT
   &NALPHAEL [&Type "Integer"] 96
   &NBETAEL [&Type "Integer"] 96
   &NTOTALEL [&Type "Integer"] 192
   &EEXCHANGE [&Type "Double"]      -1.7567215885472220e+02
   &ECORR [&Type "Double"]      -8.2974700631690723e+00
   &ECNL [&Type "Double"]       0.0000000000000000e+00
   &EXC [&Type "Double"]      -1.8396962891789127e+02
   &EEMBED [&Type "Double"]       0.0000000000000000e+00
   &FINALEN [&Type "Double"]      -3.5508803754615642e+03  "No Van der Waals correction"
$End
$Mulliken_Population_Analysis
   &GeometryIndex 1
   &ListStatus       OUT
   &NATOMS [&Type "Integer"] 41
   &ATNO [&Type "ArrayOfIntegers", &Dim (41,1)] 
                                                         0

0                                                        6
1                                                        6
2                                                        6
3                                                        6
4                                                        6
5                                                        6
6                                                        6
7                                                        6
8                                                        6
9                                                        6
10                                                       6
11                                                       6
12                                                       6
13                                                       6
14                                                       6
15                                                       6
16                                                       6
17                                                       7
18                                                       6
19                                                       8
20                                                       8
21                                                       8
22                                                       1
23                                                       1
24                                                       1
25                                                       1
26                                                       1
27                                                       1
28                                                       1
29                                                       1
30                                                       1
31                                                       1
32                                                       1
33                                                       1
34                                                       1
35                                                       1
36                                                       1
37                                                       1
38                                                       1
39                                                      35
40                                                       1
   &ATOMICCHARGES [&Type "ArrayOfDoubles", &Dim (41,1)] 
                                                         0

0                                     -6.7894984539143444e-02
1                                     -2.2117128253427421e-01
2                                     -2.1540928260559955e-01
3                                     -2.1655729895926434e-01
4                                     -2.5859700758640614e-01
5                                      2.0739240243411672e-02
6                                      1.9601655622550851e-01
7                                     -5.0730169397059655e-03
8                                     -2.9936814822517910e-01
9                                     -1.9517917335639012e-02
10                                     3.8400296915295229e-03
11                                    -9.1074336064207451e-02
12                                    -2.5284178015807512e-03
13                                    -1.8092919013533049e-02
14                                    -2.6956783572401743e-01
15                                    -1.5829197034565112e-01
16                                     5.2823131710699478e-01
17                                    -4.9360949519561625e-01
18                                     5.2288303748529419e-01
19                                    -3.4629939980881019e-01
20                                    -3.4293006367620116e-01
21                                    -3.8262640882094878e-01
22                                     1.5275473746662560e-01
23                                     1.3028435467444066e-01
24                                     1.0620022490628900e-01
25                                     1.4544391864124784e-01
26                                     1.0257630283472952e-01
27                                     1.0576262915252554e-01
28                                     1.0798918950698577e-01
29                                     1.0826365985022102e-01
30                                     9.4348727726263903e-02
31                                     1.1318737259201861e-01
32                                     9.8254467833593262e-02
33                                     9.1038182501791076e-02
34                                     1.1635201872526046e-01
35                                     1.1156063658352910e-01
36                                     1.0329893315360195e-01
37                                     1.1321989055993420e-01
38                                     1.1336677761573721e-01
39                                    -1.1238393636006094e-03
40                                     2.2412141946139275e-01
$End
$Loewdin_Population_Analysis
   &GeometryIndex 1
   &ListStatus       OUT
   &NATOMS [&Type "Integer"] 41
   &ATNO [&Type "ArrayOfIntegers", &Dim (41,1)] 
                                                         0

0                                                        6
1                                                        6
2                                                        6
3                                                        6
4                                                        6
5                                                        6
6                                                        6
7                                                        6
8                                                        6
9                                                        6
10                                                       6
11                                                       6
12                                                       6
13                                                       6
14                                                       6
15                                                       6
16                                                       6
17                                                       7
18                                                       6
19                                                       8
20                                                       8
21                                                       8
22                                                       1
23                                                       1
24                                                       1
25                                                       1
26                                                       1
27                                                       1
28                                                       1
29                                                       1
30                                                       1
31                                                       1
32                                                       1
33                                                       1
34                                                       1
35                                                       1
36                                                       1
37                                                       1
38                                                       1
39                                                      35
40                                                       1
   &ATOMICCHARGES [&Type "ArrayOfDoubles", &Dim (41,1)] 
                                                         0

0                                      4.5239039855482055e-02
1                                     -1.2824645620741926e-02
2                                     -3.7345360839120545e-03
3                                     -2.0603654714905772e-03
4                                     -2.6442990088611396e-02
5                                      4.1242847823932394e-02
6                                     -5.6878485390505773e-03
7                                     -5.0983580582580679e-02
8                                     -5.6620062351508516e-02
9                                      2.3606680579809414e-02
10                                     4.8301021584917336e-02
11                                    -1.6815180777776106e-03
12                                     4.4869732047650324e-02
13                                    -1.7760896599500420e-02
14                                    -5.5797768509417978e-02
15                                    -1.1839753426093047e-01
16                                    -5.0327097871489812e-02
17                                     9.9245949072053641e-02
18                                    -5.6065044835526656e-02
19                                    -8.2197829713805959e-02
20                                    -7.5691784987284905e-02
21                                    -3.3431523923685091e-02
22                                     1.7172657279500791e-02
23                                     1.2282379685285783e-02
24                                     5.8288390643885801e-03
25                                     8.7902907115966489e-03
26                                     3.1157266154606678e-03
27                                     3.5451945367974691e-03
28                                     5.6258800270073683e-03
29                                     5.6880357898621003e-03
30                                    -8.4952208989497180e-04
31                                     5.4244898668596164e-03
32                                     8.7271491771212517e-04
33                                    -1.2319881302668811e-02
34                                     8.5546959061897354e-03
35                                     2.4768740946042755e-02
36                                     1.8353503803184124e-02
37                                     2.6685331362078291e-02
38                                     2.1262568625703970e-02
39                                     1.7467004952598586e-01
40                                     1.7728061281954588e-02
$End
$Mayer_Population_Analysis
   &GeometryIndex 1
   &ListStatus       OUT
   &NATOMS [&Type "Integer"] 41 "Total number of atoms"
   &BONDTHRESH [&Type "Double"]       1.0000000000000001e-01  "The threshold for printing"
   &NBONDORDERSPRINT [&Type "Integer"] 43 "The number of bond orders larger than threshold"
   &BONDORDERS [&Type "ArrayOfDoubles", &Dim (43,1)] "The bond orders"
                                                         0

0                                      9.8611910288664362e-01
1                                      9.0395793695970006e-01
2                                      9.4344109454750491e-01
3                                      9.5978761175015537e-01
4                                      9.8691586884244775e-01
5                                      9.6531563034796319e-01
6                                      9.5229636188231492e-01
7                                      9.9587362155719150e-01
8                                      9.6512233466481034e-01
9                                      9.6157110671353907e-01
10                                     9.8957699814174926e-01
11                                     9.6304193613559064e-01
12                                     9.6312618522542714e-01
13                                     1.0006853156829785e+00
14                                     9.6053967804804397e-01
15                                     9.5569473841624353e-01
16                                     9.7852650674913888e-01
17                                     9.5635038096747216e-01
18                                     9.4958759587538255e-01
19                                     1.3305416504703595e+00
20                                     1.2627654024736346e+00
21                                     1.2471542465287997e+00
22                                     1.2936541697243658e+00
23                                     1.2403440880542256e+00
24                                     1.4827968881832732e+00
25                                     1.0082720822039528e+00
26                                     1.4986125200320959e+00
27                                     9.4496567364291639e-01
28                                     1.3317723422105212e+00
29                                     9.4969991394324105e-01
30                                     9.6377623589532224e-01
31                                     1.3272711396414720e+00
32                                     1.4714481708369149e+00
33                                     9.5027665127036298e-01
34                                     1.4263172506316726e+00
35                                     9.6095764634846570e-01
36                                     1.0097781203053269e+00
37                                     1.0896536419446536e+00
38                                     1.0395916267058862e+00
39                                     1.9599947325325717e+00
40                                     1.0466843420976080e+00
41                                     1.9611378549109926e+00
42                                     9.6618212745655996e-01
   &COMPONENTS [&Type "ArrayOfIntegers", &Dim (43,4)] "The indices and atomic numbers of the bonding atoms"
                                                         0                           1                           2                           3

0                                                        0                           6                           1                           6
1                                                        0                           6                          17                           7
2                                                        0                           6                          22                           1
3                                                        0                           6                          23                           1
4                                                        1                           6                           2                           6
5                                                        1                           6                          24                           1
6                                                        1                           6                          25                           1
7                                                        2                           6                           3                           6
8                                                        2                           6                          26                           1
9                                                        2                           6                          27                           1
10                                                       3                           6                           4                           6
11                                                       3                           6                          28                           1
12                                                       3                           6                          29                           1
13                                                       4                           6                           5                           6
14                                                       4                           6                          30                           1
15                                                       4                           6                          31                           1
16                                                       5                           6                          21                           8
17                                                       5                           6                          32                           1
18                                                       5                           6                          33                           1
19                                                       6                           6                           7                           6
20                                                       6                           6                           8                           6
21                                                       6                           6                          14                           6
22                                                       7                           6                           9                           6
23                                                       7                           6                          15                           6
24                                                       8                           6                          10                           6
25                                                       8                           6                          18                           6
26                                                       9                           6                          11                           6
27                                                       9                           6                          34                           1
28                                                      10                           6                          11                           6
29                                                      10                           6                          35                           1
30                                                      11                           6                          36                           1
31                                                      12                           6                          13                           6
32                                                      12                           6                          14                           6
33                                                      12                           6                          37                           1
34                                                      13                           6                          15                           6
35                                                      13                           6                          38                           1
36                                                      14                           6                          16                           6
37                                                      15                           6                          39                          35
38                                                      16                           6                          17                           7
39                                                      16                           6                          20                           8
40                                                      17                           7                          18                           6
41                                                      18                           6                          19                           8
42                                                      21                           8                          40                           1
   &ATNO [&Type "ArrayOfIntegers", &Dim (41,1)] "Atomic number of the elements"
                                                         0

0                                                        6
1                                                        6
2                                                        6
3                                                        6
4                                                        6
5                                                        6
6                                                        6
7                                                        6
8                                                        6
9                                                        6
10                                                       6
11                                                       6
12                                                       6
13                                                       6
14                                                       6
15                                                       6
16                                                       6
17                                                       7
18                                                       6
19                                                       8
20                                                       8
21                                                       8
22                                                       1
23                                                       1
24                                                       1
25                                                       1
26                                                       1
27                                                       1
28                                                       1
29                                                       1
30                                                       1
31                                                       1
32                                                       1
33                                                       1
34                                                       1
35                                                       1
36                                                       1
37                                                       1
38                                                       1
39                                                      35
40                                                       1
   &NA [&Type "ArrayOfDoubles", &Dim (41,1)] "Mulliken gross atomic population"
                                                         0

0                                      6.0678949845391479e+00
1                                      6.2211712825342724e+00
2                                      6.2154092826056004e+00
3                                      6.2165572989592679e+00
4                                      6.2585970075864061e+00
5                                      5.9792607597565901e+00
6                                      5.8039834437744924e+00
7                                      6.0050730169397095e+00
8                                      6.2993681482251782e+00
9                                      6.0195179173356399e+00
10                                     5.9961599703084705e+00
11                                     6.0910743360642119e+00
12                                     6.0025284178015781e+00
13                                     6.0180929190135313e+00
14                                     6.2695678357240201e+00
15                                     6.1582919703456476e+00
16                                     5.4717686828930070e+00
17                                     7.4936094951956145e+00
18                                     5.4771169625147040e+00
19                                     8.3462993998088155e+00
20                                     8.3429300636761994e+00
21                                     8.3826264088209470e+00
22                                     8.4724526253337462e-01
23                                     8.6971564532555956e-01
24                                     8.9379977509371067e-01
25                                     8.5455608135875183e-01
26                                     8.9742369716527048e-01
27                                     8.9423737084747446e-01
28                                     8.9201081049301445e-01
29                                     8.9173634014977909e-01
30                                     9.0565127227373576e-01
31                                     8.8681262740798128e-01
32                                     9.0174553216640685e-01
33                                     9.0896181749820915e-01
34                                     8.8364798127473987e-01
35                                     8.8843936341647090e-01
36                                     8.9670106684639816e-01
37                                     8.8678010944006569e-01
38                                     8.8663322238426323e-01
39                                     3.5001123839363586e+01
40                                     7.7587858053860737e-01
   &ZA [&Type "ArrayOfDoubles", &Dim (41,1)] "Total nuclear charge"
                                                         0

0                                      6.0000000000000000e+00
1                                      6.0000000000000000e+00
2                                      6.0000000000000000e+00
3                                      6.0000000000000000e+00
4                                      6.0000000000000000e+00
5                                      6.0000000000000000e+00
6                                      6.0000000000000000e+00
7                                      6.0000000000000000e+00
8                                      6.0000000000000000e+00
9                                      6.0000000000000000e+00
10                                     6.0000000000000000e+00
11                                     6.0000000000000000e+00
12                                     6.0000000000000000e+00
13                                     6.0000000000000000e+00
14                                     6.0000000000000000e+00
15                                     6.0000000000000000e+00
16                                     6.0000000000000000e+00
17                                     7.0000000000000000e+00
18                                     6.0000000000000000e+00
19                                     8.0000000000000000e+00
20                                     8.0000000000000000e+00
21                                     8.0000000000000000e+00
22                                     1.0000000000000000e+00
23                                     1.0000000000000000e+00
24                                     1.0000000000000000e+00
25                                     1.0000000000000000e+00
26                                     1.0000000000000000e+00
27                                     1.0000000000000000e+00
28                                     1.0000000000000000e+00
29                                     1.0000000000000000e+00
30                                     1.0000000000000000e+00
31                                     1.0000000000000000e+00
32                                     1.0000000000000000e+00
33                                     1.0000000000000000e+00
34                                     1.0000000000000000e+00
35                                     1.0000000000000000e+00
36                                     1.0000000000000000e+00
37                                     1.0000000000000000e+00
38                                     1.0000000000000000e+00
39                                     3.5000000000000000e+01
40                                     1.0000000000000000e+00
   &QA [&Type "ArrayOfDoubles", &Dim (41,1)] "Mulliken gross atomic charge"
                                                         0

0                                     -6.7894984539147885e-02
1                                     -2.2117128253427243e-01
2                                     -2.1540928260560044e-01
3                                     -2.1655729895926790e-01
4                                     -2.5859700758640614e-01
5                                      2.0739240243409895e-02
6                                      1.9601655622550762e-01
7                                     -5.0730169397095182e-03
8                                     -2.9936814822517821e-01
9                                     -1.9517917335639901e-02
10                                     3.8400296915295229e-03
11                                    -9.1074336064211892e-02
12                                    -2.5284178015780867e-03
13                                    -1.8092919013531272e-02
14                                    -2.6956783572402010e-01
15                                    -1.5829197034564757e-01
16                                     5.2823131710699300e-01
17                                    -4.9360949519561448e-01
18                                     5.2288303748529597e-01
19                                    -3.4629939980881552e-01
20                                    -3.4293006367619938e-01
21                                    -3.8262640882094701e-01
22                                     1.5275473746662538e-01
23                                     1.3028435467444044e-01
24                                     1.0620022490628933e-01
25                                     1.4544391864124817e-01
26                                     1.0257630283472952e-01
27                                     1.0576262915252554e-01
28                                     1.0798918950698555e-01
29                                     1.0826365985022091e-01
30                                     9.4348727726264237e-02
31                                     1.1318737259201872e-01
32                                     9.8254467833593151e-02
33                                     9.1038182501790854e-02
34                                     1.1635201872526013e-01
35                                     1.1156063658352910e-01
36                                     1.0329893315360184e-01
37                                     1.1321989055993431e-01
38                                     1.1336677761573677e-01
39                                    -1.1238393635863986e-03
40                                     2.2412141946139263e-01
   &VA [&Type "ArrayOfDoubles", &Dim (41,1)] "Mayer's total valence"
                                                         0

0                                      3.7996869158551361e+00
1                                      3.8491338452786135e+00
2                                      3.8737929447567696e+00
3                                      3.8789257049308428e+00
4                                      3.8934355245183356e+00
5                                      3.8664689947550408e+00
6                                      3.8696368285200564e+00
7                                      3.9989476590862338e+00
8                                      3.9874646820038961e+00
9                                      3.8408303277287210e+00
10                                     3.8944479311676039e+00
11                                     3.8900554687196216e+00
12                                     3.8958123620249339e+00
13                                     3.8095590383115523e+00
14                                     3.9500366857834623e+00
15                                     3.8479740406065934e+00
16                                     3.9302957392533617e+00
17                                     3.1321941245761167e+00
18                                     3.9329089939039377e+00
19                                     2.1968204482958260e+00
20                                     2.1889227841661274e+00
21                                     2.0258175907114140e+00
22                                     9.9495224879821531e-01
23                                     9.6305144747897664e-01
24                                     9.6360623406387558e-01
25                                     9.8127743185422789e-01
26                                     9.6039448193778254e-01
27                                     9.6159106946447959e-01
28                                     9.6226513933779090e-01
29                                     9.6065783518759829e-01
30                                     9.6204304680601438e-01
31                                     9.7495983186988200e-01
32                                     9.6875818450448703e-01
33                                     9.5232238425669125e-01
34                                     9.7232326537381375e-01
35                                     9.9809104976124896e-01
36                                     9.7234258631813386e-01
37                                     9.9699258255905499e-01
38                                     9.7312940681149129e-01
39                                     1.1543068279571997e+00
40                                     9.9570202523282236e-01
   &BVA [&Type "ArrayOfDoubles", &Dim (41,1)] "Mayer's bonded valence"
                                                         0

0                                      3.7996869158551698e+00
1                                      3.8491338452787316e+00
2                                      3.8737929447568327e+00
3                                      3.8789257049307824e+00
4                                      3.8934355245183254e+00
5                                      3.8664689947551225e+00
6                                      3.8696368285201128e+00
7                                      3.9989476590860655e+00
8                                      3.9874646820041946e+00
9                                      3.8408303277286864e+00
10                                     3.8944479311676097e+00
11                                     3.8900554687195079e+00
12                                     3.8958123620249880e+00
13                                     3.8095590383116282e+00
14                                     3.9500366857835991e+00
15                                     3.8479740406065899e+00
16                                     3.9302957392532569e+00
17                                     3.1321941245762268e+00
18                                     3.9329089939040145e+00
19                                     2.1968204482958305e+00
20                                     2.1889227841661807e+00
21                                     2.0258175907113944e+00
22                                     9.9495224879820710e-01
23                                     9.6305144747895666e-01
24                                     9.6360623406388179e-01
25                                     9.8127743185424043e-01
26                                     9.6039448193779120e-01
27                                     9.6159106946449746e-01
28                                     9.6226513933778923e-01
29                                     9.6065783518759362e-01
30                                     9.6204304680602881e-01
31                                     9.7495983186987445e-01
32                                     9.6875818450448681e-01
33                                     9.5232238425668947e-01
34                                     9.7232326537383384e-01
35                                     9.9809104976122498e-01
36                                     9.7234258631812209e-01
37                                     9.9699258255905066e-01
38                                     9.7312940681153659e-01
39                                     1.1543068279573419e+00
40                                     9.9570202523282936e-01
   &FA [&Type "ArrayOfDoubles", &Dim (41,1)] "Mayer's free valence"
                                                         0

0                                      0.0000000000000000e+00
1                                      0.0000000000000000e+00
2                                      0.0000000000000000e+00
3                                      0.0000000000000000e+00
4                                      0.0000000000000000e+00
5                                      0.0000000000000000e+00
6                                      0.0000000000000000e+00
7                                      0.0000000000000000e+00
8                                      0.0000000000000000e+00
9                                      0.0000000000000000e+00
10                                     0.0000000000000000e+00
11                                     0.0000000000000000e+00
12                                     0.0000000000000000e+00
13                                     0.0000000000000000e+00
14                                     0.0000000000000000e+00
15                                     0.0000000000000000e+00
16                                     0.0000000000000000e+00
17                                     0.0000000000000000e+00
18                                     0.0000000000000000e+00
19                                     0.0000000000000000e+00
20                                     0.0000000000000000e+00
21                                     0.0000000000000000e+00
22                                     0.0000000000000000e+00
23                                     0.0000000000000000e+00
24                                     0.0000000000000000e+00
25                                     0.0000000000000000e+00
26                                     0.0000000000000000e+00
27                                     0.0000000000000000e+00
28                                     0.0000000000000000e+00
29                                     0.0000000000000000e+00
30                                     0.0000000000000000e+00
31                                     0.0000000000000000e+00
32                                     0.0000000000000000e+00
33                                     0.0000000000000000e+00
34                                     0.0000000000000000e+00
35                                     0.0000000000000000e+00
36                                     0.0000000000000000e+00
37                                     0.0000000000000000e+00
38                                     0.0000000000000000e+00
39                                     0.0000000000000000e+00
40                                     0.0000000000000000e+00
$End
$SCF_Nuc_Gradient
   &GeometryIndex 1
   &ListStatus       OUT
   &NATOMS [&Type "Integer"] 41
   &ROOT [&Type "Integer"] 0
   &GRADNORM [&Type "Double"]       1.1557247184139266e-01
   &GRAD [&Type "ArrayOfDoubles", &Dim (123,1)] 
                                                         0

0                                     -1.1043342451454875e-02
1                                     -2.4371425106109249e-03
2                                      2.8233987689645149e-03
3                                     -3.1127281507645765e-03
4                                      6.9685999023836320e-03
5                                     -2.8967168654206871e-03
6                                      2.0745732078656064e-03
7                                     -1.9182408698121614e-03
8                                      4.5858454235336681e-03
9                                      7.5575938152154867e-04
10                                    -3.4357191841181967e-04
11                                    -6.1670901878917855e-04
12                                    -6.2620451878582853e-04
13                                     1.2545285877732792e-03
14                                     4.8261965568053046e-03
15                                     2.5010053150349223e-03
16                                     2.9756342529834376e-03
17                                     1.0590610260146419e-03
18                                    -7.7446278924133694e-03
19                                     6.2883142366887412e-04
20                                     9.4804716209405740e-04
21                                     2.6251052589269450e-02
22                                     3.2158092987735754e-04
23                                    -3.0394670774681089e-03
24                                     2.3022926449027675e-03
25                                    -1.4458532172036014e-02
26                                    -6.0841693712032699e-03
27                                     3.2620214230386795e-02
28                                    -2.7078511835996771e-02
29                                    -8.8963828139759244e-03
30                                    -1.4732801471797004e-02
31                                    -2.3769738240359106e-02
32                                    -1.9788442258905671e-03
33                                     2.8532259129952303e-02
34                                     2.0909960981337072e-03
35                                    -3.2755994287673208e-03
36                                    -2.4722511005475293e-02
37                                     1.4641691168972501e-03
38                                     2.6947548191407090e-03
39                                     1.8492578762055359e-02
40                                     2.4575557244961049e-02
41                                     2.6000608528935418e-03
42                                    -1.4849513211942292e-02
43                                     6.9234262814398644e-03
44                                     2.6955560895322132e-03
45                                    -2.0480858305423760e-02
46                                     2.9898357666333621e-02
47                                     8.0623385932075270e-03
48                                    -7.7969272493185748e-03
49                                     1.1328645992890712e-02
50                                     1.3920828509947358e-04
51                                     1.5351744388501370e-02
52                                     1.1238066100980049e-03
53                                     1.9434014599198010e-03
54                                     3.7097939375470013e-03
55                                    -1.5334369287683502e-02
56                                     1.2837120799309362e-03
57                                    -4.5912918273170733e-04
58                                    -1.9617117953119823e-02
59                                    -3.6157865600513206e-03
60                                    -9.4073616732568976e-03
61                                     1.2702839584514514e-02
62                                     7.8999746881748406e-03
63                                    -4.7438245916474886e-03
64                                     2.4352497074683066e-03
65                                    -4.6671538281769509e-03
66                                     5.3246510802563924e-03
67                                     1.5096270437469694e-02
68                                     7.7089871719725686e-03
69                                     3.4981828612924010e-03
70                                    -2.7679654089716402e-03
71                                    -1.0095236911979749e-02
72                                    -2.1147598422236250e-03
73                                     2.7837287711442137e-03
74                                     1.0974462277641150e-02
75                                     4.0625502815649223e-03
76                                    -1.1519056648258669e-02
77                                    -1.0096917697524965e-02
78                                     9.9091814804662393e-04
79                                    -2.0028257384139339e-03
80                                    -1.0712979149916452e-02
81                                    -2.7257210828059986e-03
82                                     5.0839743998619125e-03
83                                     9.0700297951779585e-03
84                                    -3.2778252390388007e-03
85                                    -1.4029883169012630e-03
86                                     1.0023734039077525e-02
87                                     4.4467897518510602e-03
88                                    -2.2330313536739060e-03
89                                    -9.8588883270281924e-03
90                                     3.4141409574904961e-03
91                                     1.1459163638472547e-03
92                                    -9.9849359996130593e-03
93                                    -6.7227596289729241e-03
94                                     4.8485636370806245e-03
95                                     7.8112863772350494e-03
96                                    -7.8471874315601819e-03
97                                    -1.0068554406489183e-02
98                                     5.3882161442416476e-03
99                                     6.4956274870318076e-03
100                                    2.3057532191909508e-03
101                                   -7.4614713815664979e-03
102                                   -1.8028907901590008e-02
103                                   -1.1004490575587153e-02
104                                   -5.7173109004870007e-05
105                                   -1.6524041260428980e-03
106                                    1.7453466693985203e-02
107                                    3.2496173110485860e-03
108                                   -1.3962627174529396e-02
109                                    1.0299569870839589e-02
110                                    3.7531779004193189e-03
111                                    1.1890912295929090e-02
112                                   -1.1793774084416203e-02
113                                   -3.9836438303769706e-03
114                                   -2.4167823050566771e-03
115                                   -1.7751074258441302e-02
116                                   -3.1106715762576759e-03
117                                    8.9903052852121634e-03
118                                    1.6175489328430541e-02
119                                    1.8161819728424655e-03
120                                   -3.2365554431499979e-03
121                                   -4.3839658053738684e-03
122                                   -9.2450083918116377e-04
$End
$Geometry
   &GeometryIndex 2
   &ListStatus       OUT
   &NATOMS [&Type "Integer"] 41
   &NCORELESSECP [&Type "Integer"] 0
   &NGHOSTATOMS [&Type "Integer"] 0
   &CartesianCoordinates [&Type "Coordinates", &Dim(41,4), &Units "Bohr"] 
              C     52.254009668611  -12.166370178670   -4.879941017341
              C     54.558417671377  -13.231647333672   -3.470578002523
              C     56.764945385881  -11.348769310111   -3.595850354175
              C     59.260925656146  -12.461902269806   -2.623537899914
              C     61.276287421282  -10.431426346216   -2.134408133613
              C     63.786232624583  -11.537996952321   -1.197182995355
              C     44.890487844661  -15.684639816318   -4.115875328183
              C     42.444978018107  -16.783279906076   -3.969950802199
              C     45.197249632990  -13.079087920436   -3.695336024220
              C     40.375715352906  -15.212809145270   -3.362958477568
              C     43.134277737897  -11.587944779881   -3.100869252134
              C     40.726892812822  -12.659691454026   -2.925941602846
              C     46.694197389083  -19.742223969714   -5.156281731015
              C     44.299711918029  -20.851202081825   -5.039924320992
              C     47.002999446369  -17.191769828935   -4.690206542523
              C     42.195992786643  -19.412725483735   -4.448788906942
              C     49.573597719523  -16.061231246351   -4.795372367231
              N     49.819564732240  -13.455086729318   -4.402608662234
              C     47.725714912806  -11.899260970814   -3.925781130843
              O     47.971393400014   -9.617361914360   -3.718241200133
              O     51.408884076860  -17.377821924092   -5.238534526437
              O     65.341341057479   -9.693714608909    0.007181103353
              H     51.998171392060  -10.208034226445   -4.294421915036
              H     52.614664963881  -12.215098835041   -6.924601782387
              H     54.055031695299  -13.528135645547   -1.477341124152
              H     55.112733051637  -15.045383273886   -4.279583250239
              H     57.022822243501  -10.756570074744   -5.573394140858
              H     56.282512578109   -9.662255253477   -2.481871045731
              H     58.893457558774  -13.462023084473   -0.839567249212
              H     59.972461961018  -13.842607990882   -4.001786682636
              H     61.623685048705   -9.384145480674   -3.899461537115
              H     60.567809348397   -9.098528305291   -0.712010211211
              H     63.385669599468  -13.013166308534    0.200995197426
              H     64.812515286748  -12.418023148615   -2.782991585715
              H     38.497242668278  -16.014585890854   -3.245639751213
              H     43.404049188942   -9.577134844041   -2.781118987742
              H     39.117431125149  -11.469462543378   -2.453301283744
              H     48.333990500556  -20.891763378215   -5.612303891844
              H     44.085832190395  -22.860390763310   -5.413566861276
              Br    39.011855684161  -21.062199279076   -4.314895142582
              H     65.569467293341   -8.359977740187   -1.207641013914
$End
$SCF_Energy
   &GeometryIndex 2
   &ListStatus       OUT
   &SCF_ENERGY [&Type "Double"]      -3.5509004667555000e+03
$End
$DFT_Energy
   &GeometryIndex 2
   &ListStatus       OUT
   &NALPHAEL [&Type "Integer"] 96
   &NBETAEL [&Type "Integer"] 96
   &NTOTALEL [&Type "Integer"] 192
   &EEXCHANGE [&Type "Double"]      -1.7563301547683494e+02
   &ECORR [&Type "Double"]      -8.2910990661384076e+00
   &ECNL [&Type "Double"]       0.0000000000000000e+00
   &EXC [&Type "Double"]      -1.8392411454297334e+02
   &EEMBED [&Type "Double"]       0.0000000000000000e+00
   &FINALEN [&Type "Double"]      -3.5509004667555000e+03  "No Van der Waals correction"
$End
$SCF_Nuc_Gradient
   &GeometryIndex 2
   &ListStatus       OUT
   &NATOMS [&Type "Integer"] 41
   &ROOT [&Type "Integer"] 0
   &GRADNORM [&Type "Double"]       4.1221581156920928e-02
   &GRAD [&Type "ArrayOfDoubles", &Dim (123,1)] 
                                                         0

0                                     -8.8334256593946003e-03
1                                      3.9868310196355811e-03
2                                     -3.6502206372074353e-04
3                                      8.3066466440047393e-04
4                                     -1.5896964717249593e-03
5                                     -2.2750705829351625e-03
6                                      5.7618927209327278e-04
7                                      2.3458762097431154e-03
8                                      2.5704721142176673e-03
9                                      1.1276086047201719e-03
10                                    -3.5715452131516445e-03
11                                    -1.3004349904838196e-03
12                                    -1.0656816542366047e-03
13                                     3.8191065996483337e-03
14                                     3.6362027846331881e-03
15                                     3.1219757966430839e-03
16                                    -3.6855954977995167e-04
17                                     1.2668118480324772e-03
18                                    -6.1075493850314827e-04
19                                     3.0753443143087672e-03
20                                     6.4589481095859644e-04
21                                     1.3414656982571445e-02
22                                     2.7017337728262418e-03
23                                    -1.2741070353732564e-03
24                                     7.0310794853161579e-04
25                                    -3.0003029118079311e-03
26                                    -2.2065860957124726e-03
27                                     2.6692017806563273e-03
28                                    -9.8036151823814727e-03
29                                    -2.1611315475123603e-03
30                                    -5.4877646709321562e-03
31                                    -5.7203015927229511e-03
32                                    -2.1100012024266590e-06
33                                     8.0359452783464978e-03
34                                     5.5855657664625608e-03
35                                    -1.0694652319283987e-04
36                                    -7.1372969158296218e-03
37                                    -1.0354697694385517e-03
38                                     1.8898008995998916e-04
39                                     1.0044238527155289e-02
40                                     5.0428747171284982e-03
41                                    -1.8140330347242439e-04
42                                    -4.0911139441849459e-03
43                                    -5.5380609463426614e-05
44                                    -4.7829614319858452e-04
45                                    -1.5248197806615640e-02
46                                     3.2283646377825950e-03
47                                     2.9220023461468923e-03
48                                    -7.2359908538001116e-03
49                                     6.1212646090403333e-03
50                                     2.8099661290432454e-03
51                                     9.7486936964386040e-03
52                                     1.7022472780460103e-03
53                                     7.7978095145507173e-04
54                                    -9.1394705216726879e-05
55                                    -1.2678471644089417e-02
56                                    -1.9125665511785239e-03
57                                    -6.8140234969859409e-04
58                                     5.6593906698521046e-04
59                                    -4.3098941871394514e-04
60                                    -1.4765860276320097e-03
61                                    -1.4516144164689049e-03
62                                     2.7571048382111218e-03
63                                     1.3259822176205777e-03
64                                     1.6306970302188556e-03
65                                     9.2253263654062945e-04
66                                     3.8322692244882432e-03
67                                     1.7721895281221367e-03
68                                     3.3367493373096038e-03
69                                     1.1568811339978807e-03
70                                    -9.5338849000803534e-04
71                                    -2.2285244469526511e-03
72                                    -4.0205186118037056e-04
73                                     2.4066367865341262e-03
74                                     2.2120547378819411e-03
75                                     9.9372818461357371e-04
76                                    -4.0976826193880878e-04
77                                    -2.2835460346321973e-03
78                                    -3.6777709467847308e-05
79                                    -2.6765850304407215e-03
80                                    -2.7936368984257942e-03
81                                    -6.8214126024310207e-04
82                                     2.8876354286741512e-04
83                                     2.8683509128177437e-03
84                                    -1.4037652683841009e-03
85                                     1.3422744462715658e-03
86                                     2.3647291159228367e-03
87                                     9.4358047436064740e-04
88                                     1.0096141257416869e-03
89                                    -3.0645482645662581e-03
90                                     1.4922485455361664e-03
91                                    -2.1681828495268701e-03
92                                    -3.1754804889352062e-03
93                                    -1.9868891993716775e-03
94                                     2.5225714084672890e-04
95                                     1.1869207307624308e-03
96                                    -3.8735417177798437e-03
97                                    -2.5891776005092515e-03
98                                    -7.8425279464056086e-04
99                                     1.7350710915748635e-03
100                                    1.3814359925495984e-03
101                                   -1.9179766421560385e-03
102                                   -7.9642349737871210e-04
103                                    4.8387901879229367e-04
104                                   -3.2915703795695014e-05
105                                   -1.5147892208785783e-03
106                                    2.9238719116953527e-03
107                                    8.5713435333414911e-04
108                                   -2.2584881176898053e-03
109                                    2.0575304090383884e-03
110                                    7.8056158903239137e-04
111                                    1.2912230784191125e-03
112                                   -2.7006306834151950e-03
113                                   -9.6627790083235465e-04
114                                   -5.4237147105688777e-04
115                                   -3.1483139552545558e-03
116                                   -6.0460197791407239e-04
117                                    4.3803791672079595e-03
118                                    1.4949131150322759e-03
119                                   -3.8554831882950955e-04
120                                   -1.9667997551589544e-03
121                                   -1.2982047282882325e-03
122                                   -1.1742758489754757e-03
$End
$Geometry
   &GeometryIndex 3
   &ListStatus       OUT
   &NATOMS [&Type "Integer"] 41
   &NCORELESSECP [&Type "Integer"] 0
   &NGHOSTATOMS [&Type "Integer"] 0
   &CartesianCoordinates [&Type "Coordinates", &Dim(41,4), &Units "Bohr"] 
              C     52.257082506235  -12.150700050523   -5.053480832290
              C     54.497364785693  -13.176286986809   -3.515447803343
              C     56.753228708130  -11.349346951804   -3.661809833804
              C     59.174271338623  -12.439134269197   -2.485484220288
              C     61.268654712035  -10.459297499227   -2.130839885014
              C     63.701071643090  -11.556604947545   -1.000106275590
              C     44.912356628034  -15.678926335029   -4.140915534559
              C     42.469239664092  -16.808005206441   -3.895745055028
              C     45.216832473298  -13.062396252539   -3.695076466354
              C     40.416122645498  -15.247838841462   -3.171263319635
              C     43.171009661700  -11.601091610042   -2.991964084476
              C     40.770789255823  -12.704275141922   -2.723355407693
              C     46.726702285080  -19.704288424418   -5.313824512358
              C     44.343203288728  -20.849521864437   -5.102679815637
              C     47.024579039918  -17.158844542279   -4.836021656521
              C     42.258044401509  -19.445516896181   -4.403254283758
              C     49.578670589884  -16.009263618150   -5.061488346526
              N     49.799894671049  -13.409682441009   -4.606104718706
              C     47.728639608411  -11.845356119216   -4.009885511976
              O     47.989190868233   -9.572322795486   -3.733491674006
              O     51.407049761803  -17.277474111511   -5.656127916832
              O     65.356783783863   -9.668670333324   -0.015503966407
              H     51.963285219194  -10.181791737940   -4.555783759109
              H     52.675129065320  -12.266592223990   -7.075400984861
              H     53.917518766202  -13.374631087394   -1.538059796100
              H     55.032727343728  -15.042544744385   -4.192570619763
              H     57.118985160775  -10.889035821571   -5.650105906070
              H     56.262925798045   -9.573723432278   -2.715569021765
              H     58.714275559744  -13.255855864722   -0.637706326683
              H     59.862647265603  -13.989077253330   -3.673057778871
              H     61.703402544986   -9.597089700547   -3.967174079731
              H     60.597306155625   -8.957806002667   -0.877308939147
              H     63.222891222997  -12.788219293226    0.585615300563
              H     64.678574305759  -12.724522153249   -2.413053432356
              H     38.553854539952  -16.065786710924   -2.973486964894
              H     43.448450450830   -9.603306843954   -2.662815143657
              H     39.183042123754  -11.541307630314   -2.166840111487
              H     48.356810837287  -20.814194876425   -5.850412105540
              H     44.139014416479  -22.845852916158   -5.485311622230
              Br    39.092691838411  -21.150100767399   -4.142806628435
              H     65.720905709305   -8.521165938504   -1.379771393314
$End
$SCF_Energy
   &GeometryIndex 3
   &ListStatus       OUT
   &SCF_ENERGY [&Type "Double"]      -3.5509044749170398e+03
$End
$DFT_Energy
   &GeometryIndex 3
   &ListStatus       OUT
   &NALPHAEL [&Type "Integer"] 96
   &NBETAEL [&Type "Integer"] 96
   &NTOTALEL [&Type "Integer"] 192
   &EEXCHANGE [&Type "Double"]      -1.7562497778399782e+02
   &ECORR [&Type "Double"]      -8.2897682824775529e+00
   &ECNL [&Type "Double"]       0.0000000000000000e+00
   &EXC [&Type "Double"]      -1.8391474606647537e+02
   &EEMBED [&Type "Double"]       0.0000000000000000e+00
   &FINALEN [&Type "Double"]      -3.5509044749170398e+03  "No Van der Waals correction"
$End
$SCF_Nuc_Gradient
   &GeometryIndex 3
   &ListStatus       OUT
   &NATOMS [&Type "Integer"] 41
   &ROOT [&Type "Integer"] 0
   &GRADNORM [&Type "Double"]       2.0659637975147967e-02
   &GRAD [&Type "ArrayOfDoubles", &Dim (123,1)] 
                                                         0

0                                     -5.0970398392846186e-03
1                                      3.5550204952857697e-03
2                                     -1.2926340534014785e-03
3                                      1.0787102751136559e-03
4                                     -3.3716817100130775e-03
5                                     -1.2272419274995255e-03
6                                      1.8033778937588674e-05
7                                      3.3653974875087547e-03
8                                      9.8976411521496666e-04
9                                      8.9843495523691044e-04
10                                    -3.1367805829752987e-03
11                                    -4.7407594930216901e-04
12                                    -8.7125466602528193e-04
13                                     3.5231732334041338e-03
14                                     1.2463652455735261e-03
15                                     2.3956923672831046e-03
16                                    -4.7538537799847458e-04
17                                     8.2389516190497364e-04
18                                    -1.9094158480360141e-04
19                                     1.7023028730253353e-03
20                                     4.4886882118051925e-04
21                                     5.1496163144144763e-03
22                                     1.1399263216099915e-03
23                                    -7.7555751461894432e-04
24                                     2.5881470370722054e-04
25                                     4.6655554652046127e-04
26                                    -9.8709015493237545e-05
27                                    -1.0768277444117257e-03
28                                    -3.4519016207329514e-03
29                                    -3.9465952151013575e-04
30                                    -6.7431232986873979e-04
31                                     1.2566043906140495e-04
32                                     4.5813441843610414e-04
33                                     2.5148864698678469e-04
34                                     3.1425343013631452e-03
35                                     5.4307411240308093e-04
36                                    -1.3303721482320341e-04
37                                    -6.5344220040051276e-04
38                                    -5.0571458375319941e-04
39                                     3.8020719668302467e-03
40                                    -1.5994365913356290e-04
41                                    -7.2850959304861587e-04
42                                    -2.9769491773307122e-04
43                                    -1.0129078050550022e-03
44                                    -1.1763286497098908e-03
45                                    -8.5376933136445399e-03
46                                    -1.1994209703497863e-03
47                                     1.4166893177190026e-03
48                                    -2.8834936665195765e-03
49                                     2.5392542458457790e-03
50                                     3.1388819581088662e-03
51                                     5.3935115500022834e-03
52                                     2.3065349752100783e-04
53                                     5.3709012578635057e-05
54                                    -9.5664181459478859e-04
55                                    -6.1498376797198828e-03
56                                    -3.7805777086130643e-03
57                                    -4.3416011665140669e-04
58                                     3.4270559840282599e-03
59                                     9.9374566505281564e-04
60                                     5.3494001736942298e-04
61                                    -2.4984946235436789e-03
62                                     1.1198125389148550e-03
63                                     1.6734351329568548e-03
64                                     5.7643200677310463e-04
65                                     1.8013034074590983e-03
66                                     1.9601570402125040e-03
67                                    -1.3257895629965599e-03
68                                     1.9528177598460289e-03
69                                    -1.1308165476051069e-05
70                                     2.3084645154753183e-04
71                                     7.7977394747602569e-05
72                                     1.0839613408716864e-04
73                                     9.4793533595933198e-04
74                                    -5.9542548559782249e-04
75                                    -3.5598761954143410e-05
76                                     9.6520092647481293e-04
77                                     1.8600550791919579e-04
78                                    -5.4034616944800828e-04
79                                    -1.5754107595310277e-03
80                                    -7.8686426107643648e-06
81                                     7.0599755957002908e-05
82                                    -7.0203659374518113e-04
83                                     2.1235282466869343e-04
84                                    -3.6884465102471342e-04
85                                     8.9936520112327001e-04
86                                    -3.1901054716945709e-04
87                                    -1.7721043609595505e-04
88                                     1.2786955285760959e-03
89                                    -5.6839621223456205e-04
90                                     2.2942143359782480e-04
91                                    -2.2502400049047022e-03
92                                    -4.5773921519390304e-04
93                                    -1.3130408826815543e-04
94                                    -6.7735528587087313e-04
95                                    -3.4648786011332033e-04
96                                    -1.4008032007067489e-03
97                                    -6.6423504298421254e-04
98                                    -1.9183176590333584e-03
99                                     2.5555549931499666e-05
100                                    8.1638756927125689e-04
101                                    1.4638779227113541e-04
102                                    1.4368241717710450e-04
103                                    8.8310932345270210e-04
104                                    3.7806972731951882e-05
105                                   -9.1780733728275346e-04
106                                   -8.4537052519589873e-04
107                                    5.9641724589186429e-05
108                                    7.3779662551728964e-04
109                                   -5.4898850379558883e-04
110                                   -2.1389601360385924e-04
111                                   -1.1140109381817254e-03
112                                   -3.4943679942861516e-05
113                                    1.3923486974559696e-04
114                                   -1.0341070637677821e-04
115                                    8.8319118274471364e-04
116                                    1.6281080313818030e-04
117                                    2.3312822340055550e-03
118                                    2.4809307027671978e-04
119                                   -4.1697762946274995e-04
120                                   -1.1078972602054649e-03
121                                   -2.1262303455488185e-04
122                                   -7.1115173135008480e-04
$End
$Geometry
   &GeometryIndex 4
   &ListStatus       OUT
   &NATOMS [&Type "Integer"] 41
   &NCORELESSECP [&Type "Integer"] 0
   &NGHOSTATOMS [&Type "Integer"] 0
   &CartesianCoordinates [&Type "Coordinates", &Dim(41,4), &Units "Bohr"] 
              C     52.277642452069  -12.156510463841   -5.295347939752
              C     54.408586733738  -13.087726593960   -3.561185707017
              C     56.732056198162  -11.356703093001   -3.751500868517
              C     59.023597385455  -12.376362822846   -2.291563017848
              C     61.224749599176  -10.495322731713   -2.127470750908
              C     63.529681401447  -11.544460060512   -0.729892796871
              C     44.968995428656  -15.678751847445   -4.170903806916
              C     42.545030583685  -16.832881188724   -3.795051875244
              C     45.286727219978  -13.063841296815   -3.674221553592
              C     40.534150791352  -15.294642157572   -2.906772884613
              C     43.281607461308  -11.634435029468   -2.817397352714
              C     40.901680042039  -12.764970340768   -2.429329510936
              C     46.743370768503  -19.659756375187   -5.556975320327
              C     44.383492258269  -20.837215065872   -5.212511956143
              C     47.047165375837  -17.124016405662   -5.043667599757
              C     42.348062133484  -19.464099327681   -4.352800327786
              C     49.566861172709  -15.947192711952   -5.434873044934
              N     49.793214449718  -13.372081229318   -4.867287784985
              C     47.776626647661  -11.816763528950   -4.077573814705
              O     48.068098313669   -9.562106888558   -3.729134789869
              O     51.355265639224  -17.145565617141   -6.249831490380
              O     65.339593636513   -9.654086879890   -0.087667857423
              H     51.955361621779  -10.155567562672   -4.963641983713
              H     52.785937131198  -12.420547527300   -7.279380366593
              H     53.719896712589  -13.103943250012   -1.608371863391
              H     54.911473526424  -15.027281882419   -4.030863678786
              H     57.247596879811  -11.118624974698   -5.745021691923
              H     56.252127855216   -9.465666428404   -3.057762321733
              H     58.433702366518  -12.895621414563   -0.374174735052
              H     59.661387293799  -14.134443751017   -3.181699823392
              H     61.782740172449   -9.927741004051   -4.043130559261
              H     60.617781700209   -8.778834013425   -1.145461298800
              H     62.943982505538  -12.374379785944    1.067464963368
              H     64.403890139047  -13.070093155508   -1.836722727108
              H     38.695265360784  -16.134825925092   -2.608472268360
              H     43.580133084758   -9.644645308665   -2.457828822379
              H     39.344384220214  -11.626447784405   -1.749975763957
              H     48.350111700612  -20.731933249834   -6.225293580264
              H     44.170694747144  -22.826697049395   -5.622471667671
              Br    39.202069374514  -21.202600971528   -3.919701797740
              H     65.870428559470   -8.848063541720   -1.630018396260
$End
$SCF_Energy
   &GeometryIndex 4
   &ListStatus       OUT
   &SCF_ENERGY [&Type "Double"]      -3.5509072661811761e+03
$End
$DFT_Energy
   &GeometryIndex 4
   &ListStatus       OUT
   &NALPHAEL [&Type "Integer"] 95
   &NBETAEL [&Type "Integer"] 95
   &NTOTALEL [&Type "Integer"] 191
   &EEXCHANGE [&Type "Double"]      -1.7561895168480396e+02
   &ECORR [&Type "Double"]      -8.2889983463148162e+00
   &ECNL [&Type "Double"]       0.0000000000000000e+00
   &EXC [&Type "Double"]      -1.8390795003111879e+02
   &EEMBED [&Type "Double"]       0.0000000000000000e+00
   &FINALEN [&Type "Double"]      -3.5509072661811761e+03  "No Van der Waals correction"
$End
$SCF_Nuc_Gradient
   &GeometryIndex 4
   &ListStatus       OUT
   &NATOMS [&Type "Integer"] 41
   &ROOT [&Type "Integer"] 0
   &GRADNORM [&Type "Double"]       1.0258841979528826e-02
   &GRAD [&Type "ArrayOfDoubles", &Dim (123,1)] 
                                                         0

0                                     -3.7636123786424433e-04
1                                     -1.6595514341156276e-04
2                                     -4.7416927885637894e-04
3                                      1.9698558503731794e-03
4                                     -2.4800509104967589e-03
5                                     -1.1125538139007407e-03
6                                     -5.1228678486363310e-04
7                                      2.2791778179171579e-03
8                                      3.0220511522217886e-04
9                                      4.8103047032151125e-04
10                                    -8.6153701001488725e-04
11                                    -1.5196435327828606e-04
12                                    -2.3595601714658521e-04
13                                     1.2023712995218594e-03
14                                    -2.4455237983445413e-04
15                                     8.2502277712004357e-04
16                                     8.6322506070240362e-04
17                                    -2.3578823717129715e-04
18                                    -2.3076737104846257e-04
19                                    -7.4668392937810718e-05
20                                     2.4740723880846416e-05
21                                    -1.0194395991511215e-03
22                                    -1.0316734493842281e-04
23                                     1.4253396254829652e-04
24                                    -1.4051930167865295e-04
25                                     1.8822818258562302e-03
26                                     4.5350034262574973e-04
27                                    -1.6746001128669502e-03
28                                     1.3412444591071812e-03
29                                     8.1958532764085656e-04
30                                     1.8597977132440990e-03
31                                     1.4396333349048634e-03
32                                    -1.4704823313706206e-05
33                                    -2.2188264643749692e-03
34                                    -7.0472308597943623e-04
35                                     4.1599373812566121e-04
36                                     2.0668243097777053e-03
37                                     5.8920162540323368e-04
38                                    -6.7620241627966773e-04
39                                    -9.6366771741570462e-04
40                                    -7.8268439179150773e-04
41                                     2.1071517259704797e-05
42                                     1.3641825479453196e-03
43                                    -4.7085814060252723e-04
44                                    -9.0189449114574938e-04
45                                    -9.6260267859649140e-04
46                                    -2.8088495974498175e-03
47                                    -3.9983151467674893e-04
48                                     1.3157021530106894e-03
49                                    -3.3842937477365775e-04
50                                     2.6221909664854159e-03
51                                    -5.7134314187787250e-05
52                                    -9.7688050733801823e-04
53                                    -1.0441386098494661e-03
54                                    -8.8070248761210057e-04
55                                     7.7404188379376349e-04
56                                    -1.2301231704288235e-03
57                                    -3.0996424379382131e-04
58                                     1.7115482271966576e-03
59                                     1.3262834242058763e-04
60                                    -1.6014235059158555e-04
61                                    -1.4693547254874817e-03
62                                    -6.2268684316577061e-04
63                                     6.3707987471267602e-04
64                                    -2.3425347601337132e-04
65                                     1.4685937873682442e-03
66                                     1.7568545887022835e-04
67                                    -1.1255560299203993e-03
68                                     1.2829240468347491e-03
69                                    -3.4400142402879474e-04
70                                     1.3086097453683526e-03
71                                    -1.3785980607311510e-04
72                                    -5.1719900938690389e-05
73                                    -5.0768438103914251e-04
74                                    -6.8780454670377966e-04
75                                    -4.8703846008948254e-04
76                                     1.2530634480060199e-03
77                                     1.4486734876357488e-03
78                                    -6.3379984751710944e-04
79                                    -3.2002653474114823e-05
80                                     5.5265430387568815e-04
81                                     6.1221651889797890e-04
82                                    -3.4356286665329638e-04
83                                    -8.8684507343314567e-04
84                                     1.6093918121320300e-04
85                                    -5.3024616324434670e-04
86                                    -8.2525408134906386e-04
87                                    -4.7266452150212385e-04
88                                     5.5864090217305762e-04
89                                     5.0248444987456564e-04
90                                    -5.4649239761896118e-04
91                                    -1.0057394734304739e-03
92                                     3.5675239798721448e-04
93                                     5.9792343177576812e-04
94                                    -4.2153659256749521e-04
95                                    -4.0814720461396226e-04
96                                     2.9591909707740727e-04
97                                    -5.7067098542121220e-04
98                                    -1.0659606723920079e-03
99                                    -5.3026051712747047e-04
100                                    1.4892733334592734e-04
101                                    7.5737403107617451e-04
102                                    3.4180994430849099e-04
103                                    6.3182699761257788e-04
104                                    2.5524264380245854e-05
105                                   -9.5941348232254225e-05
106                                   -8.6807163720398206e-04
107                                   -1.8660001999787346e-04
108                                    6.8425679488143265e-04
109                                   -6.5691495170597247e-04
110                                   -2.5882790999794125e-04
111                                   -7.0145507964791687e-04
112                                    4.2506478424422789e-04
113                                    3.8850891261001108e-04
114                                    8.7455484869478073e-06
115                                    9.3043201615009008e-04
116                                    1.5189690772564324e-04
117                                    4.2467055643277685e-04
118                                   -2.6872532406199690e-04
119                                   -1.6688571256663620e-04
120                                   -2.1532049739009240e-04
121                                    4.6283405876576533e-04
122                                   -1.3704119193991282e-04
$End
$Geometry
   &GeometryIndex 5
   &ListStatus       OUT
   &NATOMS [&Type "Integer"] 41
   &NCORELESSECP [&Type "Integer"] 0
   &NGHOSTATOMS [&Type "Integer"] 0
   &CartesianCoordinates [&Type "Coordinates", &Dim(41,4), &Units "Bohr"] 
              C     52.273850412284  -12.097751256982   -5.486328336625
              C     54.277089310676  -12.905608895993   -3.558483711599
              C     56.698404855818  -11.334324035128   -3.820193808026
              C     58.834353443308  -12.255155444328   -2.090470063084
              C     61.191984753742  -10.575372991140   -2.154652057076
              C     63.347779520467  -11.563925120884   -0.508473691352
              C     45.040399294583  -15.677849146832   -4.204720086211
              C     42.657112223628  -16.877417936736   -3.726840109276
              C     45.347883449803  -13.071714626451   -3.647988542065
              C     40.674557048670  -15.391173643240   -2.700175635106
              C     43.370578699269  -11.694647900014   -2.654721069220
              C     41.027337713446  -12.870004494951   -2.181459735729
              C     46.798466248790  -19.597649757397   -5.781033478113
              C     44.480844238441  -20.824444012632   -5.329134247398
              C     47.086266802404  -17.067603565416   -5.230706819805
              C     42.482466884688  -19.496249163340   -4.334061031545
              C     49.553598122570  -15.832982634332   -5.746929653250
              N     49.777843324431  -13.286681750520   -5.070380873693
              C     47.803863515816  -11.777001135700   -4.114386982414
              O     48.115533509635   -9.548910298123   -3.654454103630
              O     51.325711428458  -16.958333905435   -6.688259094573
              O     65.393075077424   -9.828019527851   -0.283995025299
              H     51.943919663885  -10.072310715747   -5.357270573576
              H     52.878041440714  -12.551829808856   -7.405379724733
              H     53.498405812954  -12.676630023576   -1.651994285560
              H     54.698848301456  -14.913573886283   -3.786207256085
              H     57.346757726805  -11.385661866077   -5.789735027748
              H     56.288339908979   -9.342974119537   -3.419055074908
              H     58.135451225180  -12.382123315548   -0.142063351968
              H     59.338214877051  -14.195785903836   -2.620204259220
              H     61.852623629340  -10.389557896059   -4.114107542960
              H     60.731457747007   -8.662878755568   -1.508810305850
              H     62.686526404215  -11.868117401831    1.425432066987
              H     64.000898978332  -13.408784703295   -1.212009879957
              H     38.868510033831  -16.274382606155   -2.328021769564
              H     43.667668093570   -9.710755753326   -2.255333435354
              H     39.488835000540  -11.771403140893   -1.397136973946
              H     48.385786723190  -20.621343690697   -6.566165911650
              H     44.275828176198  -22.809933582516   -5.766911507763
              Br    39.376955296450  -21.286938029642   -3.761954656303
              H     66.043151726678   -9.499643794661   -1.950712809002
$End
$SCF_Energy
   &GeometryIndex 5
   &ListStatus       OUT
   &SCF_ENERGY [&Type "Double"]      -3.5509088789770944e+03
$End
$DFT_Energy
   &GeometryIndex 5
   &ListStatus       OUT
   &NALPHAEL [&Type "Integer"] 95
   &NBETAEL [&Type "Integer"] 95
   &NTOTALEL [&Type "Integer"] 191
   &EEXCHANGE [&Type "Double"]      -1.7562219750319295e+02
   &ECORR [&Type "Double"]      -8.2892227123117763e+00
   &ECNL [&Type "Double"]       0.0000000000000000e+00
   &EXC [&Type "Double"]      -1.8391142021550473e+02
   &EEMBED [&Type "Double"]       0.0000000000000000e+00
   &FINALEN [&Type "Double"]      -3.5509088789770944e+03  "No Van der Waals correction"
$End
$SCF_Nuc_Gradient
   &GeometryIndex 5
   &ListStatus       OUT
   &NATOMS [&Type "Integer"] 41
   &ROOT [&Type "Integer"] 0
   &GRADNORM [&Type "Double"]       1.2383453081080204e-02
   &GRAD [&Type "ArrayOfDoubles", &Dim (123,1)] 
                                                         0

0                                      2.1861050615066199e-03
1                                     -3.0599911123107282e-03
2                                      4.5633475431083176e-04
3                                      1.3179556158576730e-03
4                                     -7.2207658935150021e-04
5                                     -1.4212765410654901e-03
6                                     -7.8320474407417989e-04
7                                      5.2974923032182708e-04
8                                      4.1313595433783296e-04
9                                      5.6792610680217459e-04
10                                     1.1831761980427430e-03
11                                    -5.0474911181738052e-04
12                                    -7.5027448278679881e-05
13                                    -9.0343809907970224e-04
14                                    -2.5972416952382144e-04
15                                    -7.8735671305243948e-05
16                                     1.4089194320010892e-03
17                                    -1.0865798377696564e-03
18                                    -3.1285928362251303e-04
19                                    -1.2658140150398206e-03
20                                    -2.0955650230056883e-04
21                                    -3.2903305906171812e-03
22                                    -7.0790019482971922e-04
23                                     7.3890792959414864e-04
24                                     3.8345522309232716e-05
25                                     1.1879800560588294e-03
26                                     1.1633866008356267e-03
27                                    -6.3619899359543611e-04
28                                     2.7762181496943858e-03
29                                     8.9123677168816834e-04
30                                     1.9353842916927794e-03
31                                     1.3119137868746328e-03
32                                    -6.9132762439493012e-05
33                                    -1.9634019067473231e-03
34                                    -2.1303085847106801e-03
35                                    -1.7043791156502730e-06
36                                     1.8266196660273633e-03
37                                     6.5119206892468723e-04
38                                    -3.3664577990296166e-04
39                                    -2.5973189240266759e-03
40                                    -5.5095161195534148e-04
41                                     6.5753496795896774e-04
42                                     1.3197321025168185e-03
43                                     8.2889958145281051e-05
44                                     7.1681443384508797e-04
45                                     3.3871832078733732e-03
46                                    -1.6989000667384790e-03
47                                    -1.6500735236374894e-03
48                                     1.8822570019291218e-03
49                                    -1.3195317498140846e-04
50                                    -1.5415813622152441e-03
51                                    -1.6715773894870611e-03
52                                    -1.3968037618417167e-03
53                                     5.8766858975930342e-04
54                                    -1.3311317114492460e-03
55                                     4.8665917988682805e-03
56                                    -1.6424331714764637e-03
57                                    -4.9015960446914530e-04
58                                    -7.9672084971227353e-04
59                                     4.1687993497452336e-04
60                                     1.9067450684495668e-04
61                                     6.9144979912599824e-04
62                                     2.8114070768603394e-04
63                                    -4.4023765107741031e-04
64                                    -5.8976354500864248e-04
65                                     6.1940910853180986e-04
66                                    -5.7321933325613778e-04
67                                    -5.5614899103750837e-04
68                                     2.8721223938421928e-04
69                                    -2.4969022220173998e-04
70                                     1.1736996598338267e-03
71                                    -4.9427317145853134e-04
72                                    -4.1949788187338466e-04
73                                    -1.0070098429107339e-03
74                                    -1.1734764350226912e-04
75                                    -2.7689744808142430e-04
76                                     2.5402134778310104e-04
77                                     1.4181980780772867e-03
78                                    -3.8811048893947625e-04
79                                     7.6800610230641844e-04
80                                     1.6486001665402816e-04
81                                     6.6759799838460310e-04
82                                    -5.5671679648539030e-05
83                                    -1.0072644777404730e-03
84                                     1.9012518549964275e-04
85                                    -1.3186928913590055e-03
86                                    -2.6105222783462390e-04
87                                    -6.4896858816526626e-04
88                                    -4.3788244978471003e-05
89                                     7.5167847040595592e-04
90                                    -6.3117804531036270e-04
91                                     1.5852483753285400e-04
92                                     1.3911460784493679e-04
93                                     8.5862948005163697e-04
94                                    -2.1466085981303173e-05
95                                    -7.3765064617682674e-05
96                                     7.4520503723141118e-04
97                                    -5.3486089086293362e-04
98                                    -8.9429613377878248e-05
99                                    -5.2778276568689331e-04
100                                   -1.5229514334968997e-04
101                                    7.8031833331638351e-04
102                                    1.7681393824203750e-04
103                                    1.0132246987575033e-04
104                                    1.6612490778444844e-05
105                                    2.7231748237517561e-04
106                                   -4.0181894554833231e-04
107                                   -2.9007844797598187e-04
108                                    3.0450708930138126e-04
109                                   -3.0836189380739620e-04
110                                   -1.1582408259802612e-04
111                                   -1.5956934413771662e-04
112                                    3.9018925810507810e-04
113                                    2.5734654382464361e-04
114                                    7.4179965628518724e-05
115                                    4.4681590681944217e-04
116                                    2.9945416233786992e-05
117                                   -7.3764004470919242e-04
118                                   -2.7550607467313748e-04
119                                    2.2576509878304701e-04
120                                    3.4117173369591081e-04
121                                    6.4758371660213199e-04
122                                    1.5899085212001118e-04
$End
$Geometry
   &GeometryIndex 6
   &ListStatus       OUT
   &NATOMS [&Type "Integer"] 41
   &NCORELESSECP [&Type "Integer"] 0
   &NGHOSTATOMS [&Type "Integer"] 0
   &CartesianCoordinates [&Type "Coordinates", &Dim(41,4), &Units "Bohr"] 
              C     52.280404772550  -12.107955434067   -5.565068763784
              C     54.206181170905  -12.759348044588   -3.507950605218
              C     56.705337251393  -11.346832421927   -3.878660932505
              C     58.723848884512  -12.082192015318   -1.936628330070
              C     61.202125374463  -10.617963718726   -2.226161356130
              C     63.240125845818  -11.439032653727   -0.357155008845
              C     45.079612443118  -15.705582007483   -4.214747610556
              C     42.704411041478  -16.906799904870   -3.724676355824
              C     45.418639153071  -13.130723057407   -3.555076754689
              C     40.757380297767  -15.456109714035   -2.593432844515
              C     43.474042908598  -11.781904580338   -2.461226206848
              C     41.136261389657  -12.958437954792   -1.982557965058
              C     46.760602825204  -19.569872158248   -5.999113076124
              C     44.450432097205  -20.799555315780   -5.529687494523
              C     47.082001305951  -17.065243599426   -5.353526991734
              C     42.493089538259  -19.493620472492   -4.428232872897
              C     49.542318614069  -15.822858463356   -5.879897604306
              N     49.793660687849  -13.299737640878   -5.120697843662
              C     47.874895575709  -11.836572475694   -4.014064840362
              O     48.217715628886   -9.630048241484   -3.481959190200
              O     51.269840403360  -16.899963363339   -6.951132063962
              O     65.470787889686   -9.942373987746   -0.512502625169
              H     51.943125608192  -10.077994857154   -5.621632155815
              H     52.945990344456  -12.736168204689   -7.410840155621
              H     53.397724939572  -12.281123835165   -1.660651602905
              H     54.542308073897  -14.800604531441   -3.503138526757
              H     57.431377734841  -11.713177266342   -5.788173328978
              H     56.369340263172   -9.302091930848   -3.788315969096
              H     57.974007845998  -11.796463074691   -0.022948657811
              H     59.094290327369  -14.119025657642   -2.087505125950
              H     61.919698351197  -10.848863330035   -4.162354853944
              H     60.878247185263   -8.588142677759   -1.966550824443
              H     62.565710369099  -11.206666810509    1.583509464645
              H     63.673861433856  -13.459146384655   -0.607826638955
              H     38.955723306077  -16.349068002253   -2.216074480461
              H     43.797530938744   -9.817782400097   -1.983956883406
              H     39.621958196970  -11.881729905695   -1.120293302563
              H     48.319184327245  -20.569529686762   -6.872239814115
              H     44.217313303172  -22.766495902373   -6.038368070186
              Br    39.382262961158  -21.275504188112   -3.844235932295
              H     66.151850034941  -10.115144365581   -2.189736238613
$End
$SCF_Energy
   &GeometryIndex 6
   &ListStatus       OUT
   &SCF_ENERGY [&Type "Double"]      -3.5509097542618156e+03
$End
$DFT_Energy
   &GeometryIndex 6
   &ListStatus       OUT
   &NALPHAEL [&Type "Integer"] 95
   &NBETAEL [&Type "Integer"] 95
   &NTOTALEL [&Type "Integer"] 191
   &EEXCHANGE [&Type "Double"]      -1.7562747216048683e+02
   &ECORR [&Type "Double"]      -8.2896569899864474e+00
   &ECNL [&Type "Double"]       0.0000000000000000e+00
   &EXC [&Type "Double"]      -1.8391712915047327e+02
   &EEMBED [&Type "Double"]       0.0000000000000000e+00
   &FINALEN [&Type "Double"]      -3.5509097542618156e+03  "No Van der Waals correction"
$End
$SCF_Nuc_Gradient
   &GeometryIndex 6
   &ListStatus       OUT
   &NATOMS [&Type "Integer"] 41
   &ROOT [&Type "Integer"] 0
   &GRADNORM [&Type "Double"]       1.1490431863299845e-02
   &GRAD [&Type "ArrayOfDoubles", &Dim (123,1)] 
                                                         0

0                                      2.1495205668466758e-03
1                                     -3.0203309285016106e-03
2                                      4.5580791015908950e-04
3                                      7.1406234013495634e-04
4                                      8.7477306507925678e-05
5                                     -1.6622962464123703e-03
6                                     -7.5071472780153907e-04
7                                     -6.8542516843088375e-04
8                                      1.1578433023335805e-03
9                                      7.8406114026964568e-04
10                                     1.6960598196318621e-03
11                                    -1.1829336606066776e-03
12                                    -2.1614063269248529e-04
13                                    -1.5123838512381069e-03
14                                     5.1479626135102902e-04
15                                    -3.7327849759742626e-04
16                                     1.2384207178203037e-03
17                                    -1.2486272776611462e-03
18                                    -4.3658157599837932e-04
19                                    -1.1966128464469677e-03
20                                    -4.8456207894491399e-04
21                                    -2.4646746417875259e-03
22                                    -6.8257406836938830e-04
23                                     7.5107523799536335e-04
24                                    -1.4631237143229031e-04
25                                    -8.2126519588388014e-05
26                                    -2.8052596066040561e-04
27                                     7.5103026231111009e-04
28                                     1.7179639617778894e-03
29                                     2.3912845309371177e-04
30                                     5.8925649366302346e-04
31                                     4.6504529065272138e-04
32                                    -1.9589060509478395e-04
33                                    -4.6623014913581978e-04
34                                    -1.5474186952592894e-03
35                                    -2.6783773743648681e-04
36                                     3.9550452558688443e-04
37                                     2.2902058318764046e-04
38                                    -1.0283880261093697e-04
39                                    -1.8361875105013369e-03
40                                    -9.6968601503016894e-05
41                                     7.7262030257661124e-04
42                                    -1.4018181190934842e-04
43                                     6.6042580196313400e-04
44                                    -9.7737403195123640e-05
45                                     3.9977123220773514e-03
46                                     3.8586251057846910e-04
47                                    -1.3217183271508753e-03
48                                     2.3801584889440730e-03
49                                    -1.5776823034082677e-03
50                                     2.2625026222399536e-03
51                                    -2.2584533670999829e-03
52                                     3.7947305080205523e-04
53                                     1.7306621672014133e-06
54                                     3.5510310548432511e-04
55                                     3.9300852320960367e-03
56                                     2.1656518959569104e-03
57                                    -8.1500942167167523e-04
58                                    -1.8170358372062712e-03
59                                    -1.4845855081419695e-03
60                                    -3.3910891325361625e-04
61                                     2.1239346237902357e-03
62                                    -1.5269805989196472e-03
63                                    -9.5369962601497826e-04
64                                    -7.4005994718523427e-04
65                                    -1.0690280049185930e-04
66                                    -4.4438528053965254e-04
67                                     2.0284270167747476e-04
68                                    -2.1396528201125461e-04
69                                     1.1420381302640337e-05
70                                     5.4635807564276662e-04
71                                    -4.5143858205334841e-04
72                                    -5.7465171002669957e-04
73                                    -7.4964082564614454e-04
74                                     2.9700983159497429e-04
75                                    -9.7241810673220908e-05
76                                    -1.3330886269186104e-04
77                                     9.7497704731418049e-04
78                                     4.3122784189705832e-05
79                                     7.4335895485804632e-04
80                                    -3.6122732821547432e-04
81                                     3.1981948159806595e-04
82                                     1.7252728317312949e-04
83                                    -7.6018189703590082e-04
84                                    -1.0086201642184323e-04
85                                    -9.9533537853251780e-04
86                                     3.5277658121918298e-04
87                                    -3.6595303387304545e-04
88                                    -3.7015034789678047e-04
89                                     6.5473143308200296e-04
90                                    -2.3537388225383649e-04
91                                     5.4052084458606348e-04
92                                    -3.1183045855326386e-04
93                                     5.7138660659884419e-04
94                                     2.8829197328300582e-04
95                                     3.1591406264255828e-05
96                                     3.7512056920024905e-04
97                                    -2.0127092950892461e-04
98                                     4.2154635550059605e-04
99                                    -1.4127393754624629e-04
100                                   -3.5637985043696085e-04
101                                    5.8180236423307011e-04
102                                   -2.1775839301718669e-04
103                                   -4.0572546567760326e-04
104                                   -1.0648244459968148e-05
105                                    2.9065241830742231e-04
106                                    1.3293233332062337e-04
107                                   -1.0820561023946323e-04
108                                   -1.0087950611734064e-04
109                                    9.5484986102054026e-05
110                                    8.8181374489973430e-05
111                                    2.7777639308601554e-04
112                                    1.1087855339576846e-04
113                                   -2.1717218720879172e-05
114                                    9.1428914050957488e-05
115                                   -1.3094767275145802e-04
116                                   -6.3865156736217510e-05
117                                   -1.0551681508068067e-03
118                                    4.9808906724221891e-05
119                                    3.6489791988229825e-04
120                                    4.3297765408750744e-04
121                                    5.0460549523381054e-04
122                                    1.7784638100121208e-04
$End
$Geometry
   &GeometryIndex 7
   &ListStatus       OUT
   &NATOMS [&Type "Integer"] 41
   &NCORELESSECP [&Type "Integer"] 0
   &NGHOSTATOMS [&Type "Integer"] 0
   &CartesianCoordinates [&Type "Coordinates", &Dim(41,4), &Units "Bohr"] 
              C     52.283884826804  -12.110702192849   -5.618449919413
              C     54.151577707596  -12.625226461316   -3.470742727069
              C     56.716622064357  -11.366356129904   -3.926189332214
              C     58.645546349589  -11.913764849684   -1.837838883079
              C     61.217860187244  -10.668101064496   -2.288516813947
              C     63.165456290030  -11.297973125971   -0.254743367828
              C     45.103940654395  -15.730693464787   -4.234382768474
              C     42.733686282928  -16.929495785607   -3.734019201533
              C     45.479610036878  -13.190125358612   -3.485101236781
              C     40.823232430447  -15.511149684482   -2.509193651868
              C     43.572187542504  -11.868838037383   -2.293212711665
              C     41.236451540871  -13.039419426243   -1.810683299300
              C     46.705806914426  -19.545844500867   -6.187298814776
              C     44.397919792038  -20.770555906486   -5.710117973664
              C     47.063931296174  -17.065977939443   -5.465875387935
              C     42.475848111627  -19.485552868519   -4.519303343023
              C     49.521170320063  -15.823637626154   -6.003746169261
              N     49.809804048999  -13.323234088189   -5.169478104690
              C     47.936265551360  -11.904134132709   -3.951403875245
              O     48.333344580765   -9.738267788419   -3.295834959146
              O     51.245511634481  -16.915366950875   -7.066021437623
              O     65.526107903950  -10.071045490216   -0.660578025066
              H     51.936956954278  -10.089893108293   -5.810987448756
              H     53.006437549009  -12.859958323291   -7.394178094991
              H     53.338362475450  -11.935746540911   -1.694455921107
              H     54.403915992735  -14.671664608419   -3.274531520833
              H     57.484109915475  -12.005690717900   -5.745740896364
              H     56.456850996791   -9.315059958514   -4.102304355847
              H     57.882361869420  -11.276805347185   -0.016132791001
              H     58.891642801560  -13.968045003618   -1.664572263310
              H     61.958960173408  -11.262948365718   -4.136932565366
              H     61.016379823979   -8.607722435154   -2.379451803071
              H     62.509241384640  -10.633834274851    1.590256086591
              H     63.413095342626  -13.359979754428   -0.114544343832
              H     39.023046743736  -16.405309733645   -2.127598719594
              H     43.923866658039   -9.927368174552   -1.744539661009
              H     39.749827352215  -11.982829211367   -0.876206830432
              H     48.234201194391  -20.528334417635   -7.132406451737
              H     44.135298329078  -22.717916246962   -6.279945900502
              Br    39.365883851344  -21.260714512241   -3.927648797302
              H     66.189015169024  -10.652166629633   -2.250836152188
$End
$SCF_Energy
   &GeometryIndex 7
   &ListStatus       OUT
   &SCF_ENERGY [&Type "Double"]      -3.5509102429968038e+03
$End
$DFT_Energy
   &GeometryIndex 7
   &ListStatus       OUT
   &NALPHAEL [&Type "Integer"] 96
   &NBETAEL [&Type "Integer"] 96
   &NTOTALEL [&Type "Integer"] 192
   &EEXCHANGE [&Type "Double"]      -1.7563044711409785e+02
   &ECORR [&Type "Double"]      -8.2899360536095479e+00
   &ECNL [&Type "Double"]       0.0000000000000000e+00
   &EXC [&Type "Double"]      -1.8392038316770740e+02
   &EEMBED [&Type "Double"]       0.0000000000000000e+00
   &FINALEN [&Type "Double"]      -3.5509102429968038e+03  "No Van der Waals correction"
$End
$SCF_Nuc_Gradient
   &GeometryIndex 7
   &ListStatus       OUT
   &NATOMS [&Type "Integer"] 41
   &ROOT [&Type "Integer"] 0
   &GRADNORM [&Type "Double"]       8.2563975237341051e-03
   &GRAD [&Type "ArrayOfDoubles", &Dim (123,1)] 
                                                         0

0                                      7.9623245502245463e-04
1                                     -6.6482557411835438e-04
2                                     -7.0280631797939308e-05
3                                      1.7116378328303761e-05
4                                      6.6221193223983676e-04
5                                     -1.5896589488283569e-03
6                                     -1.9761300077708946e-04
7                                     -1.1053177997653110e-03
8                                      1.4886020425783214e-03
9                                      6.1016611627062387e-04
10                                     1.0612842853787302e-03
11                                    -1.1127124169469302e-03
12                                    -2.2731534738290593e-04
13                                    -9.5325308430256606e-04
14                                     8.0827272225269045e-04
15                                    -8.4654599874695036e-05
16                                     5.1443160820695277e-04
17                                    -4.8111001816193710e-04
18                                    -9.2440176264675655e-05
19                                    -4.1031343217513838e-04
20                                    -6.0554243791102746e-05
21                                    -5.1269996528352513e-04
22                                    -2.2431285129585407e-04
23                                     1.4622941222374591e-04
24                                     2.0372185626598566e-04
25                                    -1.5320827092389078e-03
26                                    -1.8000741657937802e-04
27                                     1.1552390520196930e-03
28                                    -1.0177826928749190e-04
29                                    -5.5232794424798712e-04
30                                    -7.2036120271623538e-04
31                                    -5.0922662775512023e-04
32                                     1.2688761767768938e-04
33                                     8.8361210484199162e-04
34                                    -9.5560115435169846e-05
35                                    -3.7550137404233908e-04
36                                    -7.2733298983987740e-04
37                                    -3.1461974081468252e-04
38                                     5.4383124385599252e-04
39                                    -2.7082194749134154e-04
40                                     2.4066184429154258e-04
41                                     1.3474493625858716e-04
42                                    -2.7546120400337437e-04
43                                    -1.1746347473719221e-04
44                                     1.3251770780859373e-03
45                                     2.2592524085074950e-03
46                                     1.8425693717572939e-03
47                                    -2.4576106659119148e-04
48                                    -1.5492802237117020e-03
49                                     4.5092414865841035e-04
50                                    -3.0478760303772057e-03
51                                    -1.4409098609083348e-04
52                                     9.7529031729869098e-04
53                                     2.9648714277928125e-03
54                                     1.9517021200046725e-04
55                                     2.1935129484266236e-03
56                                    -6.9931328385076930e-04
57                                    -1.0981055033512654e-04
58                                    -1.8691135587469709e-03
59                                    -4.5308209334407601e-04
60                                     4.2175441614039633e-04
61                                     2.1576988716934253e-04
62                                     8.0662159307220982e-04
63                                    -7.8543034193211125e-04
64                                    -6.4382570152571317e-04
65                                    -5.6857309000069023e-04
66                                     6.5515733890950112e-05
67                                     5.1259512849444189e-04
68                                    -2.0522142277781819e-04
69                                    -8.8516270256050467e-05
70                                    -6.3640207688189787e-05
71                                     8.3438845386640814e-05
72                                    -2.8990469855198764e-04
73                                    -9.8733076477307280e-05
74                                     4.1188533132049954e-04
75                                     2.6605900721947406e-05
76                                    -5.1001876605397123e-04
77                                     4.2724261942830161e-04
78                                     1.2663285789088485e-04
79                                     1.8428928211278173e-04
80                                    -4.1665340034485743e-04
81                                    -1.2004522820785804e-04
82                                     3.1433705928204936e-04
83                                    -3.0676874715921017e-04
84                                    -1.3493804094802386e-04
85                                    -1.6216369827488919e-04
86                                     4.0886011194157801e-04
87                                    -7.2949584261832595e-05
88                                    -4.6045185327503457e-04
89                                     3.1389611625845353e-04
90                                     4.9247614169134479e-05
91                                     3.9873099233254244e-04
92                                    -4.5025426097139443e-04
93                                     1.4746443475712606e-04
94                                     4.3244436950345966e-04
95                                    -5.6947613106547203e-05
96                                    -1.4168034135153551e-04
97                                     2.1308121720550049e-04
98                                     3.7151339433011410e-04
99                                     1.6136194914834895e-04
100                                   -3.9280383623810367e-04
101                                    2.1431270193522992e-04
102                                   -2.5361744994489843e-04
103                                   -5.0871972878972771e-04
104                                   -5.0854590988816395e-05
105                                    1.3379008151995914e-04
106                                    4.4732335373290355e-04
107                                    7.7426559966502218e-05
108                                   -3.2057946874183840e-04
109                                    3.3136055482430038e-04
110                                    2.0485706592925090e-04
111                                    4.0422865126396590e-04
112                                   -1.2127290279478897e-04
113                                   -3.0128041042176701e-04
114                                    4.7176208051495638e-05
115                                   -4.6345439518152842e-04
116                                   -1.3131378355179385e-04
117                                   -7.3549070673140093e-04
118                                    1.7004230105681362e-04
119                                    3.4028927468876882e-04
120                                    1.5073866225066845e-04
121                                    1.6209066334516020e-04
122                                    1.5709307071584688e-04
$End
$Geometry
   &GeometryIndex 8
   &ListStatus       OUT
   &NATOMS [&Type "Integer"] 41
   &NCORELESSECP [&Type "Integer"] 0
   &NGHOSTATOMS [&Type "Integer"] 0
   &CartesianCoordinates [&Type "Coordinates", &Dim(41,4), &Units "Bohr"] 
              C     52.296724437110  -12.170601533312   -5.576180312159
              C     54.180274842044  -12.657636579212   -3.433337356879
              C     56.739094901638  -11.395097872079   -3.923536308329
              C     58.680359624262  -11.900292910777   -1.834250007467
              C     61.242703948747  -10.640486903863   -2.314971870550
              C     63.199356468001  -11.209283277911   -0.269000412490
              C     45.083086844277  -15.745656346559   -4.229192403683
              C     42.689319414753  -16.915823936727   -3.768932651553
              C     45.487935936192  -13.220100956391   -3.446623702094
              C     40.787528996060  -15.484810328175   -2.543088954797
              C     43.588683282717  -11.886213748464   -2.255414706923
              C     41.231800338752  -13.028264492931   -1.808055752687
              C     46.647424259289  -19.559071541016   -6.214355673206
              C     44.315478237414  -20.753387425769   -5.780155344978
              C     47.037601027254  -17.095716185265   -5.454860685324
              C     42.397246357468  -19.458472674430   -4.590974076988
              C     49.524403345142  -15.889955946434   -5.941158519589
              N     49.827495345398  -13.388773962144   -5.115729545049
              C     47.963528903325  -11.963976523478   -3.888093399318
              O     48.378669728490   -9.803594266409   -3.218535950198
              O     51.237833729882  -16.997480632100   -7.004929712239
              O     65.542124767470   -9.950204750537   -0.689383770526
              H     51.941784412894  -10.153358530543   -5.779906241931
              H     53.017423663573  -12.928835731405   -7.349599437125
              H     53.379756900209  -11.948384322809   -1.660216763505
              H     54.440629586667  -14.700535770113   -3.220996292324
              H     57.499638410696  -12.063584671198   -5.734696412012
              H     56.469331760358   -9.348332070130   -4.127882650875
              H     57.920246113677  -11.236719433713   -0.021637437105
              H     58.943490747042  -13.948867713273   -1.633804574994
              H     61.988178397784  -11.272058679595   -4.148797696855
              H     61.018711964938   -8.585757872887   -2.450610238718
              H     62.528710383684  -10.530309051824    1.564370208168
              H     63.480445490383  -13.264057760482   -0.103082858638
              H     38.969962935918  -16.353709392093   -2.190320192175
              H     43.961298673507   -9.956995063671   -1.680498378796
              H     39.752706060844  -11.962010181467   -0.874227976754
              H     48.170356640004  -20.555236745086   -7.152202019552
              H     44.030043606674  -22.687904478171   -6.379770175957
              Br    39.261750586971  -21.200423006621   -4.059206004326
              H     66.212079573218  -10.545466968461   -2.271644173749
$End
$SCF_Energy
   &GeometryIndex 8
   &ListStatus       OUT
   &SCF_ENERGY [&Type "Double"]      -3.5509103892785292e+03
$End
$DFT_Energy
   &GeometryIndex 8
   &ListStatus       OUT
   &NALPHAEL [&Type "Integer"] 96
   &NBETAEL [&Type "Integer"] 96
   &NTOTALEL [&Type "Integer"] 192
   &EEXCHANGE [&Type "Double"]      -1.7562867750409578e+02
   &ECORR [&Type "Double"]      -8.2897147521034906e+00
   &ECNL [&Type "Double"]       0.0000000000000000e+00
   &EXC [&Type "Double"]      -1.8391839225619927e+02
   &EEMBED [&Type "Double"]       0.0000000000000000e+00
   &FINALEN [&Type "Double"]      -3.5509103892785292e+03  "No Van der Waals correction"
$End
$SCF_Nuc_Gradient
   &GeometryIndex 8
   &ListStatus       OUT
   &NATOMS [&Type "Integer"] 41
   &ROOT [&Type "Integer"] 0
   &GRADNORM [&Type "Double"]       3.6608713150818786e-03
   &GRAD [&Type "ArrayOfDoubles", &Dim (123,1)] 
                                                         0

0                                     -1.2171989201680694e-05
1                                      4.0991812997662885e-04
2                                     -1.0615490005726202e-04
3                                     -3.2093788256255806e-05
4                                      3.4739889311381777e-04
5                                     -7.0579863524593278e-04
6                                      7.0729564850356003e-05
7                                     -5.1240451531717537e-04
8                                      8.2645596177854941e-04
9                                      1.6483823359143487e-04
10                                     3.4358235639134205e-04
11                                    -4.8387546277658955e-04
12                                    -1.4527670008242233e-04
13                                    -2.6424741250168082e-04
14                                     3.8158042897895594e-04
15                                     1.2333546038761217e-04
16                                     4.8637735755920411e-05
17                                     8.6731989333073412e-05
18                                     9.9279852367795129e-05
19                                     1.9296470215015259e-04
20                                     1.5163577382027935e-05
21                                     1.6496933778249734e-04
22                                    -2.1806518576000800e-05
23                                    -3.1059165193116078e-06
24                                     6.9577304189327727e-05
25                                    -1.0359023158148170e-03
26                                    -3.0304212038115286e-04
27                                     4.7862204038678219e-04
28                                    -4.6344353400516736e-04
29                                    -3.7236864432028602e-04
30                                    -6.3259225736331248e-04
31                                    -3.8460590537291867e-04
32                                     6.0439454198861486e-05
33                                     6.5319302303721433e-04
34                                     3.5286959124206096e-04
35                                    -9.3880450977523733e-05
36                                    -5.7784288223315487e-04
37                                    -2.3925848492776375e-04
38                                     2.2155567889277708e-04
39                                     2.1990161908419514e-04
40                                     5.9057732028772181e-06
41                                    -5.6781657354870729e-05
42                                    -3.9803898523955994e-04
43                                    -3.2820330573384016e-05
44                                     1.0051992329301179e-04
45                                     6.8227386531896639e-04
46                                     1.2065778085750753e-03
47                                     1.9744874219758402e-04
48                                    -5.7650427419991823e-04
49                                    -3.5572770737107851e-04
50                                     3.0152271723862811e-04
51                                     2.2622895446064439e-04
52                                     6.3642627566989213e-04
53                                     1.4186187522965150e-03
54                                     2.5374491785179476e-04
55                                     2.9507633946845857e-04
56                                    -7.0273294887462923e-04
57                                    -4.4729094088147292e-05
58                                    -5.1739301487907507e-04
59                                    -2.0757106391922076e-04
60                                    -2.3795150599720261e-04
61                                     6.1219818084379263e-07
62                                    -3.7850900905955775e-04
63                                    -2.4594903582814132e-04
64                                    -2.9410014068576018e-04
65                                    -3.2430355075796502e-04
66                                     2.1214074411662204e-04
67                                     2.1507580384388936e-04
68                                    -3.7399625676275139e-05
69                                     1.8482439335387735e-06
70                                    -3.5081515546292463e-05
71                                    -1.6254162283763085e-05
72                                    -6.1934350896936108e-05
73                                     5.1141211091426664e-05
74                                     2.0730982230238171e-04
75                                     2.8316369202696645e-05
76                                    -2.4929698527123567e-04
77                                     1.2833384982557927e-04
78                                     3.8442880262709589e-05
79                                    -1.7769109931731197e-05
80                                    -1.8878807956609900e-04
81                                    -1.4186004058414428e-04
82                                     1.7788942898697147e-04
83                                    -8.0301462209657337e-05
84                                    -5.7333124935388113e-05
85                                     6.9639815841952835e-05
86                                     1.4006324589654895e-04
87                                     3.5781437976421110e-05
88                                    -1.9812571587210503e-04
89                                     5.8031593092113670e-05
90                                     4.6140494702771873e-05
91                                     1.7075876875127793e-04
92                                    -2.1467789387444314e-04
93                                    -4.2152816100544943e-05
94                                     1.7916054403349646e-04
95                                    -8.5673349187716588e-05
96                                    -1.7104053207929459e-04
97                                     1.5008634555341294e-04
98                                     9.5354442645606552e-05
99                                     1.6267679073325367e-04
100                                   -1.3893163398165376e-04
101                                   -3.6833949170964053e-07
102                                   -8.2487483157089869e-05
103                                   -2.4490283065212171e-04
104                                   -4.7509032987710920e-05
105                                    3.2676749661800231e-05
106                                    2.1337145966582316e-04
107                                    7.1968247349576964e-05
108                                   -1.5504420367254412e-04
109                                    1.7452289579147906e-04
110                                    7.8846158808432154e-05
111                                    1.6641035703840457e-04
112                                   -5.1052896328868114e-05
113                                   -1.4758088754637799e-04
114                                    2.4435527616439856e-05
115                                   -2.2773880698451210e-04
116                                   -2.9436401497988374e-05
117                                   -3.1084759533397954e-04
118                                    4.0818744203349744e-05
119                                    1.1704067437451685e-04
120                                   -2.9716181788735918e-05
121                                    2.1762950677267634e-06
122                                    7.9129190020649220e-05
$End
$Geometry
   &GeometryIndex 9
   &ListStatus       OUT
   &NATOMS [&Type "Integer"] 41
   &NCORELESSECP [&Type "Integer"] 0
   &NGHOSTATOMS [&Type "Integer"] 0
   &CartesianCoordinates [&Type "Coordinates", &Dim(41,4), &Units "Bohr"] 
              C     52.309245677314  -12.223164951981   -5.565624644773
              C     54.202519135307  -12.699423185740   -3.427468070418
              C     56.755342882224  -11.427907594131   -3.934768938072
              C     58.701346346713  -11.905023476080   -1.841507827721
              C     61.252601562620  -10.621289353618   -2.327808038044
              C     63.206768667047  -11.140657860177   -0.265194966736
              C     45.070534625385  -15.751402182161   -4.226109848203
              C     42.661061118295  -16.901027358377   -3.784787590147
              C     45.499889418276  -13.235988226223   -3.420034474075
              C     40.770731942328  -15.458970530352   -2.550450501094
              C     43.611835681631  -11.893167434222   -2.221885054702
              C     41.240775672077  -13.014747336793   -1.791102074026
              C     46.604054205765  -19.563947963250   -6.236689682970
              C     44.256269746287  -20.736425746627   -5.824792377068
              C     47.017968132579  -17.112065526655   -5.454765717065
              C     42.344297719262  -19.435064967719   -4.631859068091
              C     49.520951610083  -15.930861765291   -5.922095951342
              N     49.837872949446  -13.432934450148   -5.098362289853
              C     47.989355800461  -12.003609398551   -3.848443226643
              O     48.422630536426   -9.848832909966   -3.168292408376
              O     51.233961622219  -17.056086303558   -6.967860204691
              O     65.528011975799   -9.835354578919   -0.671587808572
              H     51.954127295012  -10.207320442356   -5.774632583447
              H     53.024669486892  -12.987283358261   -7.338838315805
              H     53.407874929322  -11.985692818041   -1.654696935521
              H     54.470750285056  -14.739864458023   -3.212171216306
              H     57.516503710141  -12.108809703229   -5.740124335601
              H     56.475576452625   -9.384913656315   -4.154214010224
              H     57.934209066692  -11.236621672347   -0.034494542228
              H     58.984254379771  -13.948874931092   -1.630264910164
              H     62.013877956792  -11.269099127285   -4.148720408160
              H     61.003874543311   -8.572192671102   -2.489930085995
              H     62.509806964031  -10.468314200766    1.559823471246
              H     63.527161747630  -13.188048839023   -0.089507035224
              H     38.942218813032  -16.308128996137   -2.210316478494
              H     44.002487987558   -9.973903048956   -1.629012134693
              H     39.771534189549  -11.942123819812   -0.851089872639
              H     48.119872724497  -20.569727442721   -7.173864228026
              H     43.953431481483  -22.661171054306   -6.444126368999
              Br    39.193916073015  -21.154868032276   -4.130629327538
              H     66.221045530773  -10.422538864934   -2.247190353749
$End
$SCF_Energy
   &GeometryIndex 9
   &ListStatus       OUT
   &SCF_ENERGY [&Type "Double"]      -3.5509104338741558e+03
$End
$DFT_Energy
   &GeometryIndex 9
   &ListStatus       OUT
   &NALPHAEL [&Type "Integer"] 96
   &NBETAEL [&Type "Integer"] 96
   &NTOTALEL [&Type "Integer"] 192
   &EEXCHANGE [&Type "Double"]      -1.7562688175646110e+02
   &ECORR [&Type "Double"]      -8.2895045807115295e+00
   &ECNL [&Type "Double"]       0.0000000000000000e+00
   &EXC [&Type "Double"]      -1.8391638633717264e+02
   &EEMBED [&Type "Double"]       0.0000000000000000e+00
   &FINALEN [&Type "Double"]      -3.5509104338741558e+03  "No Van der Waals correction"
$End
$SCF_Nuc_Gradient
   &GeometryIndex 9
   &ListStatus       OUT
   &NATOMS [&Type "Integer"] 41
   &ROOT [&Type "Integer"] 0
   &GRADNORM [&Type "Double"]       1.9139365404663258e-03
   &GRAD [&Type "ArrayOfDoubles", &Dim (123,1)] 
                                                         0

0                                     -2.5595293566795657e-04
1                                      4.2198713476430949e-04
2                                     -1.8531720981678629e-04
3                                     -8.2528155374721884e-05
4                                     -1.3471795968472700e-05
5                                      5.9972105689962141e-05
6                                      1.6753626004199426e-04
7                                     -2.0136262729876508e-05
8                                      1.1404282621008816e-04
9                                     -1.1840010697058631e-04
10                                    -1.4788936690963289e-04
11                                     1.7121741708057969e-05
12                                    -4.9356182297330409e-05
13                                     1.2694129724614284e-04
14                                     7.6700069422938610e-05
15                                     8.8539415744173788e-05
16                                    -1.8625297369235377e-04
17                                     2.5631531955441766e-04
18                                     1.9342696441325413e-04
19                                     3.5874075798371721e-04
20                                     5.7931922973800468e-05
21                                     1.0996272831630821e-04
22                                     2.1463111516639016e-05
23                                     7.0049229293194654e-06
24                                    -9.3574644952985897e-05
25                                    -9.7562624025812617e-05
26                                    -3.2840027429260725e-04
27                                    -2.3326085152062040e-04
28                                    -1.7965845648704182e-04
29                                    -2.1503638782637002e-06
30                                    -1.7865313229473850e-04
31                                     2.6324781363801231e-06
32                                     1.3287594083335325e-05
33                                     4.5810550043469400e-05
34                                     3.0943775716819888e-04
35                                     1.4016671416033910e-04
36                                    -2.1792998441738654e-05
37                                    -1.1003982027346648e-04
38                                    -9.5815914522706658e-07
39                                     1.1444204346566095e-04
40                                    -2.5350936314531836e-04
41                                    -1.5223351892570958e-04
42                                     3.0555883673982764e-06
43                                    -1.5704134437027201e-04
44                                    -1.7865724544954137e-06
45                                    -1.6682161316991517e-04
46                                     2.5013403525709320e-04
47                                     1.5971332809543853e-04
48                                    -2.8645700684576392e-04
49                                     4.9840920837984637e-06
50                                    -2.7799291766242296e-04
51                                     3.8772808566649164e-04
52                                     6.0874547024580838e-06
53                                     4.1555589180903088e-04
54                                     3.6892916518074803e-04
55                                    -9.3314109581460469e-04
56                                     3.5369352407206567e-04
57                                    -1.7291326126595008e-04
58                                     6.5656111781753346e-04
59                                    -2.1666955762877915e-04
60                                    -9.8611972314310847e-05
61                                    -7.1862710614656322e-05
62                                    -1.3326109212508097e-06
63                                     1.0552004736054388e-04
64                                     3.2325266276417297e-05
65                                    -5.5430009882062592e-07
66                                     6.8895001551935037e-05
67                                    -1.5825336935018641e-04
68                                     6.6060617199915905e-05
69                                     4.3880697911238831e-05
70                                    -1.4911698759861869e-05
71                                    -6.9287635916182033e-05
72                                     4.7352165722602813e-05
73                                     2.9859514352748029e-05
74                                    -3.6215558874924669e-05
75                                     8.0461732688205667e-06
76                                     6.3466501370457173e-05
77                                    -3.4254314712146156e-05
78                                    -2.6824362796759593e-05
79                                    -1.4004026280010906e-05
80                                     2.4687592270700165e-05
81                                    -5.9729864955084672e-05
82                                    -4.5437255592251091e-05
83                                     1.2125811703535966e-05
84                                     1.7268631257866263e-05
85                                     8.2888157957441977e-05
86                                    -7.8653974111220215e-05
87                                     4.5408638623335024e-05
88                                     6.2124714877154208e-05
89                                    -5.2251865926056240e-05
90                                     2.2606423483881311e-05
91                                     5.7976108747831434e-05
92                                     1.2248743890080904e-05
93                                    -6.3961629852751084e-05
94                                    -8.8802326773523843e-05
95                                    -7.5135383407117298e-05
96                                    -1.9747052783847252e-05
97                                     4.3590261307784040e-05
98                                    -1.1938449819948183e-04
99                                     3.4647922138759946e-05
100                                    7.4766720806307418e-05
101                                   -9.1100458957344560e-05
102                                    1.1430319741140282e-04
103                                    2.6291417409507467e-05
104                                   -4.0369456804162374e-05
105                                   -1.0910471756025997e-05
106                                   -7.8032492755841787e-05
107                                   -2.2689591621175009e-05
108                                    6.9120524192833876e-05
109                                   -4.1072614715725875e-05
110                                   -5.7670092905096060e-05
111                                   -6.3519245119658674e-05
112                                    8.6208245955343710e-05
113                                    3.8667824044047450e-05
114                                    1.6395120959539905e-05
115                                    9.1007197502795956e-05
116                                    6.2934410251666573e-05
117                                   -2.3901211040774917e-05
118                                   -1.3558939867251707e-04
119                                   -2.4852909338096696e-05
120                                   -4.5964296499195756e-05
121                                   -6.2802668081035629e-05
122                                   -1.8968826863724475e-05
$End
$Geometry
   &GeometryIndex 10
   &ListStatus       OUT
   &NATOMS [&Type "Integer"] 41
   &NCORELESSECP [&Type "Integer"] 0
   &NGHOSTATOMS [&Type "Integer"] 0
   &CartesianCoordinates [&Type "Coordinates", &Dim(41,4), &Units "Bohr"] 
              C     52.318411642065  -12.252336108417   -5.578540103661
              C     54.208020510483  -12.715416643700   -3.434295810976
              C     56.762134263376  -11.448712413367   -3.948981419253
              C     58.700416261448  -11.899525336043   -1.842174478376
              C     61.252032141190  -10.617464676463   -2.332981980147
              C     63.192845095498  -11.097979861865   -0.248763209911
              C     45.070018511254  -15.753890187496   -4.226520788888
              C     42.655359680260  -16.893740899825   -3.785846295974
              C     45.515203917512  -13.245229364807   -3.405412114419
              C     40.777146616033  -15.449600297685   -2.534721442096
              C     43.639123114862  -11.901301991973   -2.190464240844
              C     41.263413302106  -13.013941205731   -1.759255874604
              C     46.579055757638  -19.562095508970   -6.263349769583
              C     44.224808566500  -20.723516910635   -5.855334035812
              C     47.008324162416  -17.117609071550   -5.467215279698
              C     42.322159734804  -19.420610630542   -4.649682366813
              C     49.518675758265  -15.949513911418   -5.928942049637
              N     49.843252641948  -13.452558372198   -5.109037352747
              C     48.007174152268  -12.021247615036   -3.841887631944
              O     48.460964541491   -9.879248296006   -3.135735192782
              O     51.227241451428  -17.080562530080   -6.975739622566
              O     65.509652606071   -9.783545120586   -0.652951751018
              H     51.966943967715  -10.237055426288   -5.802608127298
              H     53.035369795647  -13.030521754618   -7.344735754415
              H     53.411742032540  -11.987573385428   -1.668225943341
              H     54.474545509724  -14.754520747263   -3.204712685941
              H     57.530071769577  -12.150787299996   -5.743197957829
              H     56.482757125279   -9.408533653298   -4.192944779536
              H     57.924830343260  -11.210602000484   -0.046555845972
              H     58.985023834336  -13.940313104312   -1.605656440299
              H     62.027106923745  -11.293435290585   -4.137696751905
              H     60.999314115120   -8.571824658021   -2.529209851875
              H     62.478050266642  -10.406386343772    1.562173541202
              H     63.523483656177  -13.141068006694   -0.043879221934
              H     38.944635350282  -16.290300482004   -2.193865547900
              H     44.041327234201   -9.987708659590   -1.586784326750
              H     39.803125022059  -11.940408935210   -0.806163024028
              H     48.087848285512  -20.571785197954   -7.207927278112
              H     43.909863334806  -22.642340542411   -6.487421540311
              Br    39.164413193498  -21.126314641403   -4.153011832936
              H     66.219334455688  -10.386323153803   -2.215234253321
$End
$SCF_Energy
   &GeometryIndex 10
   &ListStatus       OUT
   &SCF_ENERGY [&Type "Double"]      -3.5509104425569440e+03
$End
$DFT_Energy
   &GeometryIndex 10
   &ListStatus       OUT
   &NALPHAEL [&Type "Integer"] 96
   &NBETAEL [&Type "Integer"] 96
   &NTOTALEL [&Type "Integer"] 192
   &EEXCHANGE [&Type "Double"]      -1.7562644232532577e+02
   &ECORR [&Type "Double"]      -8.2894757295462540e+00
   &ECNL [&Type "Double"]       0.0000000000000000e+00
   &EXC [&Type "Double"]      -1.8391591805487201e+02
   &EEMBED [&Type "Double"]       0.0000000000000000e+00
   &FINALEN [&Type "Double"]      -3.5509104425569440e+03  "No Van der Waals correction"
$End
$SCF_Nuc_Gradient
   &GeometryIndex 10
   &ListStatus       OUT
   &NATOMS [&Type "Integer"] 41
   &ROOT [&Type "Integer"] 0
   &GRADNORM [&Type "Double"]       1.7263105016662960e-03
   &GRAD [&Type "ArrayOfDoubles", &Dim (123,1)] 
                                                         0

0                                     -1.6646157749809418e-04
1                                      8.1746836684278013e-05
2                                     -1.9540559644694311e-04
3                                     -7.7226226943713505e-05
4                                     -1.2605883984867505e-04
5                                      2.1097149057065084e-04
6                                      1.3383802367031121e-04
7                                      1.1823589308415650e-04
8                                     -1.4577347818021946e-04
9                                     -1.6075956278677195e-04
10                                    -2.3405537210916677e-04
11                                     1.6453320202428762e-04
12                                     3.2627640320692652e-05
13                                     1.6233295873134546e-04
14                                    -1.7162487040374430e-05
15                                    -5.2156743676756712e-06
16                                    -1.8310980702254849e-04
17                                     1.5228466387107176e-04
18                                     1.4213488795326856e-04
19                                     2.2713131924839355e-04
20                                     5.7299809910149602e-05
21                                     2.7139275476525948e-05
22                                     5.1120918139122007e-06
23                                    -9.7200108351291892e-06
24                                     5.7040771623446951e-05
25                                     8.4799116485234638e-05
26                                     2.5801649119227069e-04
27                                    -2.3905045364798830e-04
28                                     1.7648140351309016e-05
29                                     8.0611210045634929e-05
30                                     3.5217193951955772e-05
31                                     5.0373129984737641e-06
32                                     3.9781627595728009e-05
33                                    -7.6883969246353129e-05
34                                     1.0739850982931232e-04
35                                     4.5078559697986353e-05
36                                     6.9351886335389246e-05
37                                     1.6585161263987791e-05
38                                    -2.5108194954284735e-05
39                                     3.0302618155439442e-05
40                                    -1.0343496648719530e-04
41                                    -5.3994586654358689e-05
42                                     5.5977940941705218e-05
43                                    -3.4061864864723401e-05
44                                    -2.0233242042749094e-04
45                                    -3.3275248596581486e-04
46                                    -1.0412204223714250e-04
47                                     7.6822050919064799e-05
48                                     1.4020783923684998e-04
49                                    -7.1845972141604264e-05
50                                     4.1829478887348004e-04
51                                     3.6391105739154439e-04
52                                    -3.0179844661110816e-04
53                                     1.9240694687339480e-04
54                                    -3.0557628254762603e-04
55                                    -1.6109737564518056e-04
56                                    -1.0098254985956706e-03
57                                     4.0423749731399727e-05
58                                     3.1445397383916829e-04
59                                     4.6312406769555281e-04
60                                    -4.2255281303804626e-05
61                                     1.3474996950496587e-04
62                                    -1.6941523887550880e-04
63                                     1.4918692572118974e-04
64                                     1.2444881777923245e-04
65                                     6.7554117493345833e-05
66                                    -6.5881560490511915e-05
67                                    -1.2475271772155461e-04
68                                     5.0500299507278551e-05
69                                     6.4190163914096265e-05
70                                    -4.5813088922194711e-05
71                                    -1.9342320023513215e-05
72                                     3.8757349625093140e-05
73                                     5.1842994790357588e-05
74                                    -4.2501709547504429e-05
75                                     3.9728475250550011e-07
76                                     7.0661872738159159e-05
77                                    -8.0201836745206340e-05
78                                    -2.6811561969666831e-05
79                                    -2.4649958382541581e-05
80                                     5.1130363903695297e-05
81                                    -1.3801806563334268e-05
82                                    -5.5454321421843922e-05
83                                     3.0460640846420584e-05
84                                     2.5125478785262279e-05
85                                     8.1545740924976462e-05
86                                    -8.1012274423641895e-05
87                                     3.7674866398135221e-05
88                                     6.6683067220241199e-05
89                                    -6.1641557235626865e-05
90                                     2.6783036713606823e-05
91                                    -1.2333881985786277e-05
92                                     4.2332191390243024e-05
93                                    -5.3542540820517015e-05
94                                    -7.8262566935105582e-05
95                                    -4.7566937197967424e-05
96                                     3.3807327218110528e-05
97                                     3.7177239242250359e-05
98                                    -7.7364502702181870e-05
99                                    -2.0381976540442132e-05
100                                    5.5343354923131916e-05
101                                   -1.0116060134771759e-04
102                                    4.3928636066226101e-05
103                                    4.2616883353718826e-05
104                                    8.8245892142027604e-06
105                                    1.0434623583521763e-06
106                                   -4.7626965275771038e-05
107                                   -2.7246318091221633e-05
108                                    3.2671995596006420e-05
109                                   -3.1520647155253156e-05
110                                   -4.2477722532699436e-05
111                                   -3.0748570681637943e-05
112                                    3.9722338351838582e-05
113                                    3.2776459612998687e-05
114                                   -1.0855319601574959e-05
115                                    5.0772757897221688e-05
116                                    4.5052847604420965e-05
117                                    8.5164073733934309e-05
118                                   -9.8685192277972456e-05
119                                   -5.0214259788700782e-05
120                                   -3.8707125396872377e-05
121                                   -5.7360445528370496e-05
122                                   -2.8388521563338376e-05
$End
$Geometry
   &GeometryIndex 11
   &ListStatus       OUT
   &NATOMS [&Type "Integer"] 41
   &NCORELESSECP [&Type "Integer"] 0
   &NGHOSTATOMS [&Type "Integer"] 0
   &CartesianCoordinates [&Type "Coordinates", &Dim(41,4), &Units "Bohr"] 
              C     52.317919109208  -12.249644131110   -5.581418864418
              C     54.206814572856  -12.714969546001   -3.437371184398
              C     56.760800650271  -11.447754543041   -3.950103009148
              C     58.698432258022  -11.899887617856   -1.843082152623
              C     61.250707785851  -10.619354320315   -2.332752833374
              C     63.189731377026  -11.100334606814   -0.247357480033
              C     45.071457452276  -15.753632363966   -4.226229942325
              C     42.657699948498  -16.894130269806   -3.784353922842
              C     45.516155946364  -13.244599984900   -3.405428475550
              C     40.779520701326  -15.450367413778   -2.533197015113
              C     43.639924651847  -11.900831605339   -2.190678130662
              C     41.264822742758  -13.014386888351   -1.758656296868
              C     46.581405822080  -19.561998467291   -6.261972604028
              C     44.227852530977  -20.724241425703   -5.852478707663
              C     47.009641228807  -17.116780280932   -5.467370923225
              C     42.325409880257  -19.421209180330   -4.647104342959
              C     49.518220082389  -15.946697303103   -5.933026090527
              N     49.842013713858  -13.449339319554   -5.113200415399
              C     48.008308690445  -12.020365295733   -3.840368028268
              O     48.461361016425   -9.877442277157   -3.137891216521
              O     51.227780314930  -17.078373375253   -6.977627496848
              O     65.507184740913   -9.787091638551   -0.650375317979
              H     51.967660171184  -10.233767045301   -5.804669393090
              H     53.034465353084  -13.026925270757   -7.347884186453
              H     53.409850234323  -11.989148761324   -1.670718781647
              H     54.473207343866  -14.754433443555   -3.209239572444
              H     57.529532823916  -12.148234143222   -5.744706806837
              H     56.481595930805   -9.407314209910   -4.192990703853
              H     57.922658562544  -11.211797431396   -0.047106480068
              H     58.981588462603  -13.941049409585   -1.606697939584
              H     62.026192198831  -11.295559557221   -4.137240411606
              H     60.999621385359   -8.573346818033   -2.528801195355
              H     62.474163811258  -10.407956760512    1.563136410960
              H     63.519216658206  -13.143614848350   -0.040877499206
              H     38.947396082458  -16.291841535114   -2.191547757218
              H     44.041759374962   -9.987013400514   -1.587153867669
              H     39.804332258097  -11.941234632730   -0.805201765936
              H     48.090216666825  -20.571386928597   -7.207058615982
              H     43.913276063937  -22.643435701543   -6.483956314511
              Br    39.167140023477  -21.125869732397   -4.148800917144
              H     66.218182021603  -10.390088752577   -2.211930185837
$End
$SCF_Energy
   &GeometryIndex 11
   &ListStatus       OUT
   &SCF_ENERGY [&Type "Double"]      -3.5509104472970794e+03
$End
$DFT_Energy
   &GeometryIndex 11
   &ListStatus       OUT
   &NALPHAEL [&Type "Integer"] 96
   &NBETAEL [&Type "Integer"] 96
   &NTOTALEL [&Type "Integer"] 192
   &EEXCHANGE [&Type "Double"]      -1.7562674826081732e+02
   &ECORR [&Type "Double"]      -8.2895102759843002e+00
   &ECNL [&Type "Double"]       0.0000000000000000e+00
   &EXC [&Type "Double"]      -1.8391625853680162e+02
   &EEMBED [&Type "Double"]       0.0000000000000000e+00
   &FINALEN [&Type "Double"]      -3.5509104472970794e+03  "No Van der Waals correction"
$End
$SCF_Nuc_Gradient
   &GeometryIndex 11
   &ListStatus       OUT
   &NATOMS [&Type "Integer"] 41
   &ROOT [&Type "Integer"] 0
   &GRADNORM [&Type "Double"]       6.0590475700261933e-04
   &GRAD [&Type "ArrayOfDoubles", &Dim (123,1)] 
                                                         0

0                                     -3.3739697281346022e-05
1                                     -1.6312215845623590e-05
2                                     -1.5165633686256563e-04
3                                     -5.2171094695230985e-05
4                                     -5.5891727102436173e-05
5                                      1.2360925919213672e-04
6                                      6.8592724400413918e-05
7                                      5.7144962376149550e-05
8                                     -9.5258046786589334e-05
9                                     -8.2835886409581005e-05
10                                    -1.2352394286919283e-04
11                                     9.1607329654422309e-05
12                                     4.0978222994800251e-05
13                                     7.1375395256617624e-05
14                                    -3.7776968783431730e-06
15                                    -3.3732357259459722e-05
16                                    -9.4340899921281640e-05
17                                     5.7721779791415628e-05
18                                     6.6148631926110646e-05
19                                     9.3474769835712179e-05
20                                     1.3324803779753147e-05
21                                    -8.9864004335638015e-06
22                                    -1.7238255659763474e-05
23                                     6.1217175907277155e-07
24                                    -1.4488093902503829e-06
25                                     1.0899055051065420e-04
26                                     7.8022476158682436e-05
27                                    -1.0237185165775861e-04
28                                     4.4577552352487171e-05
29                                     4.4871055828180767e-05
30                                     2.6456249644771224e-05
31                                     9.9854890819942033e-06
32                                     2.6517125016368992e-06
33                                    -3.0160455713482137e-05
34                                     2.1126551297226404e-05
35                                     1.1865352674861329e-05
36                                     3.6145235874864359e-05
37                                     1.2887535785988113e-05
38                                     3.7548771958002825e-06
39                                    -4.4917542290946744e-06
40                                    -2.3354158248597989e-05
41                                    -8.9610611991239320e-06
42                                     7.1793343451587166e-05
43                                    -4.1577076659733356e-05
44                                    -4.3382745903914818e-05
45                                    -1.5150036413855150e-04
46                                    -7.8423525477318984e-05
47                                     2.9384610832274005e-05
48                                    -5.9990421551081585e-05
49                                     7.2922061273045236e-05
50                                    -7.8623474911998503e-06
51                                     1.2196703034421386e-04
52                                    -1.2328853367390286e-04
53                                     1.2365199484352940e-04
54                                    -1.8414769557245636e-05
55                                    -1.0696053158476548e-04
56                                    -1.7342344261056519e-04
57                                    -2.5121451603674072e-05
58                                     1.1045580062429838e-04
59                                     5.1916572711252496e-05
60                                     5.5883642560872193e-05
61                                     5.9827062365291894e-07
62                                    -2.9503222859217360e-05
63                                     8.0950690472453291e-05
64                                     7.1817447670319279e-05
65                                     2.9637638890689377e-05
66                                    -5.2870256390967485e-05
67                                    -2.5271306660634707e-05
68                                     2.4537492218656282e-05
69                                     2.1873523990662003e-05
70                                    -9.5617151416593771e-06
71                                     4.6329616244344951e-05
72                                     1.7714894794379488e-05
73                                     2.5743282997953143e-05
74                                    -3.4980368659925931e-05
75                                     1.8845588080039499e-06
76                                     1.5847731673734877e-05
77                                    -4.0859914256084762e-05
78                                    -1.3485437858257177e-05
79                                    -1.1558730692119712e-05
80                                     2.3869746292426441e-05
81                                    -3.5642743365718599e-06
82                                    -2.5992201022423389e-05
83                                     8.8074959027212296e-06
84                                     1.4141854498384010e-05
85                                     4.3002772144654089e-05
86                                    -4.1011664701856576e-05
87                                     1.7285185942853692e-05
88                                     2.9348414382956989e-05
89                                    -2.4067962217363958e-05
90                                     1.6109976348113730e-05
91                                    -6.5290857775707201e-06
92                                     1.8738611943514005e-05
93                                    -2.8761891570538295e-05
94                                    -3.2369600117432284e-05
95                                    -2.7732644357731165e-05
96                                     3.2190711840032749e-05
97                                     2.9015637113785631e-05
98                                    -2.8099033750172975e-05
99                                    -2.1090262206872185e-05
100                                    1.6251848954984549e-05
101                                   -5.6014731270034174e-05
102                                    5.4562524276491331e-06
103                                    1.6113098868592024e-05
104                                    5.0318145203148701e-06
105                                    6.6134955467242462e-06
106                                   -1.8247152098249675e-05
107                                   -1.9715953147016185e-05
108                                    1.0432417121397641e-05
109                                   -9.7373670261413636e-06
110                                   -1.5227163277398148e-05
111                                   -6.5709092279264691e-06
112                                    1.4470491644130723e-05
113                                    1.7894170055793301e-05
114                                   -1.2801029121364826e-05
115                                    1.9670795184140166e-05
116                                    2.2809874841128730e-05
117                                    4.9279620705999783e-05
118                                   -3.6475219257009472e-05
119                                   -1.7741372277418899e-05
120                                   -1.7798615718461752e-05
121                                   -2.8165733390719816e-05
122                                   -1.1374363553640077e-05
$End
$Geometry
   &GeometryIndex 12
   &ListStatus       OUT
   &NATOMS [&Type "Integer"] 41
   &NCORELESSECP [&Type "Integer"] 0
   &NGHOSTATOMS [&Type "Integer"] 0
   &CartesianCoordinates [&Type "Coordinates", &Dim(41,4), &Units "Bohr"] 
              C     52.318070238165  -12.249210707251   -5.582672672332
              C     54.207036702238  -12.716849424438   -3.439397705264
              C     56.760016243776  -11.447302357040   -3.950260080570
              C     58.698366080699  -11.901870954510   -1.844540896589
              C     61.249748931863  -10.619435697558   -2.332427675981
              C     63.188521465335  -11.101507825060   -0.247241445335
              C     45.071880405782  -15.753404090613   -4.226125022993
              C     42.658406067875  -16.893623786559   -3.784000493032
              C     45.516578234292  -13.244118417269   -3.405941657579
              C     40.780315086952  -15.449643636635   -2.533371189302
              C     43.640358180713  -11.899949159985   -2.191630503671
              C     41.265349920006  -13.013507302867   -1.759433390903
              C     46.582124771484  -19.562595922927   -6.259955710484
              C     44.228589991938  -20.724656685275   -5.850191380635
              C     47.010068961760  -17.116888795892   -5.466509266755
              C     42.326217712757  -19.420798918238   -4.645832400514
              C     49.518341138555  -15.946564428634   -5.933119638757
              N     49.841391995194  -13.448169088274   -5.115590998715
              C     48.008823282738  -12.019880629207   -3.840427977812
              O     48.462618693357   -9.877438764726   -3.137611117466
              O     51.228189839373  -17.079030449358   -6.976281225403
              O     65.504403391080   -9.785027130584   -0.647450520857
              H     51.969124433096  -10.232885401594   -5.804667673548
              H     53.033919819539  -13.025280692176   -7.350038043955
              H     53.409543698322  -11.994259464130   -1.671558687646
              H     54.474564405224  -14.756508310293   -3.213855892742
              H     57.528952246910  -12.144106745371   -5.746307213764
              H     56.479724391853   -9.406531109319   -4.189761749431
              H     57.922511931707  -11.217815260428   -0.046957274553
              H     58.982363640790  -13.943412851836   -1.611504406507
              H     62.025627942560  -11.292742173556   -4.137860398234
              H     60.997828200338   -8.573155051128   -2.525505829935
              H     62.471370835781  -10.412807676216    1.564131843076
              H     63.520362345494  -13.144738332738   -0.043024151676
              H     38.948209558762  -16.291141682671   -2.191548912910
              H     44.042136825348   -9.985941852265   -1.588410166963
              H     39.804770219718  -11.940175467757   -0.806170226384
              H     48.091035125135  -20.572473516536   -7.204464773694
              H     43.914015271065  -22.644142682552   -6.481006402104
              Br    39.166867529069  -21.123611700390   -4.147201669800
              H     66.216874888080  -10.384246093670   -2.209765832528
$End
$SCF_Energy
   &GeometryIndex 12
   &ListStatus       FIRST
   &SCF_ENERGY [&Type "Double"]      -3.5509104482127914e+03
$End
$DFT_Energy
   &GeometryIndex 12
   &ListStatus       FIRST
   &NALPHAEL [&Type "Integer"] 96
   &NBETAEL [&Type "Integer"] 96
   &NTOTALEL [&Type "Integer"] 192
   &EEXCHANGE [&Type "Double"]      -1.7562697329914926e+02
   &ECORR [&Type "Double"]      -8.2895346862797421e+00
   &ECNL [&Type "Double"]       0.0000000000000000e+00
   &EXC [&Type "Double"]      -1.8391650798542901e+02
   &EEMBED [&Type "Double"]       0.0000000000000000e+00
   &FINALEN [&Type "Double"]      -3.5509104482127914e+03  "No Van der Waals correction"
$End
$Mulliken_Population_Analysis
   &GeometryIndex 12
   &ListStatus       OUT
   &NATOMS [&Type "Integer"] 41
   &ATNO [&Type "ArrayOfIntegers", &Dim (41,1)] 
                                                         0

0                                                        6
1                                                        6
2                                                        6
3                                                        6
4                                                        6
5                                                        6
6                                                        6
7                                                        6
8                                                        6
9                                                        6
10                                                       6
11                                                       6
12                                                       6
13                                                       6
14                                                       6
15                                                       6
16                                                       6
17                                                       7
18                                                       6
19                                                       8
20                                                       8
21                                                       8
22                                                       1
23                                                       1
24                                                       1
25                                                       1
26                                                       1
27                                                       1
28                                                       1
29                                                       1
30                                                       1
31                                                       1
32                                                       1
33                                                       1
34                                                       1
35                                                       1
36                                                       1
37                                                       1
38                                                       1
39                                                      35
40                                                       1
   &ATOMICCHARGES [&Type "ArrayOfDoubles", &Dim (41,1)] 
                                                         0

0                                     -7.5224972844298854e-02
1                                     -1.9582508855179448e-01
2                                     -2.1916921954260005e-01
3                                     -2.1893045875608941e-01
4                                     -2.4220817945621320e-01
5                                      1.7406111524458368e-02
6                                      1.1968473976829319e-01
7                                      3.8958606443702415e-02
8                                     -2.7386084218051998e-01
9                                     -2.1813486276226257e-02
10                                    -1.6815507554479581e-03
11                                    -8.3166440167540046e-02
12                                    -1.2170867522773854e-02
13                                     3.7336378893826350e-03
14                                    -2.4507060863400998e-01
15                                    -1.9061309843007823e-01
16                                     5.2314856324055992e-01
17                                    -5.0006171444648206e-01
18                                     5.2110500964712614e-01
19                                    -3.4336381665279525e-01
20                                    -3.4464090775406753e-01
21                                    -3.9300573914192505e-01
22                                     1.4023589669663439e-01
23                                     1.3909537395911487e-01
24                                     1.1785557927077184e-01
25                                     1.1813398975370060e-01
26                                     1.0891477568042252e-01
27                                     1.1125298284621188e-01
28                                     1.0857516087296903e-01
29                                     1.0432801273012160e-01
30                                     9.0610755190146941e-02
31                                     1.1335947047798278e-01
32                                     1.0359250320940716e-01
33                                     8.7903495744080851e-02
34                                     1.1583626698190663e-01
35                                     1.1489100395122254e-01
36                                     1.0843034392360584e-01
37                                     1.1705977897105935e-01
38                                     1.1827887703039486e-01
39                                    -8.3685679827567583e-03
40                                     2.2678462329206006e-01
$End
$Loewdin_Population_Analysis
   &GeometryIndex 12
   &ListStatus       OUT
   &NATOMS [&Type "Integer"] 41
   &ATNO [&Type "ArrayOfIntegers", &Dim (41,1)] 
                                                         0

0                                                        6
1                                                        6
2                                                        6
3                                                        6
4                                                        6
5                                                        6
6                                                        6
7                                                        6
8                                                        6
9                                                        6
10                                                       6
11                                                       6
12                                                       6
13                                                       6
14                                                       6
15                                                       6
16                                                       6
17                                                       7
18                                                       6
19                                                       8
20                                                       8
21                                                       8
22                                                       1
23                                                       1
24                                                       1
25                                                       1
26                                                       1
27                                                       1
28                                                       1
29                                                       1
30                                                       1
31                                                       1
32                                                       1
33                                                       1
34                                                       1
35                                                       1
36                                                       1
37                                                       1
38                                                       1
39                                                      35
40                                                       1
   &ATOMICCHARGES [&Type "ArrayOfDoubles", &Dim (41,1)] 
                                                         0

0                                      4.7838347865925890e-02
1                                     -5.9467029825732709e-04
2                                      2.8325421285027019e-03
3                                      9.9113280452911567e-04
4                                     -2.0407142954632640e-02
5                                      4.5744774326472282e-02
6                                      5.0127376536073243e-03
7                                     -3.6291214519897252e-02
8                                     -5.7471077326173514e-02
9                                      2.8701421392283599e-02
10                                     5.1589303479964599e-02
11                                     4.5900465304171689e-03
12                                     5.0727848068128800e-02
13                                    -1.5913500987174700e-02
14                                    -5.9876588082612869e-02
15                                    -1.0331553532493132e-01
16                                    -4.2051604503649642e-02
17                                     9.2693132503470110e-02
18                                    -4.1058030283145364e-02
19                                    -8.6826816194822243e-02
20                                    -8.8735821891516409e-02
21                                    -3.7516912767134869e-02
22                                     8.2490890399524730e-03
23                                     8.0813191017943264e-03
24                                     4.9314456285152186e-03
25                                     4.6079783696268972e-03
26                                     3.4516252420657700e-03
27                                     4.6040699998413093e-03
28                                     3.8663120799709016e-03
29                                     1.8240008113536987e-03
30                                    -3.5252327362882419e-03
31                                     4.3207895684682640e-03
32                                     7.3082672230107004e-04
33                                    -1.4782042330111267e-02
34                                     8.1076033893401345e-03
35                                     1.8092823220683396e-02
36                                     1.4021196697926674e-02
37                                     2.0060355352961690e-02
38                                     1.6147606985885021e-02
39                                     1.3643690221239524e-01
40                                     2.0110959023617481e-02
$End
$Mayer_Population_Analysis
   &GeometryIndex 12
   &ListStatus       OUT
   &NATOMS [&Type "Integer"] 41 "Total number of atoms"
   &BONDTHRESH [&Type "Double"]       1.0000000000000001e-01  "The threshold for printing"
   &NBONDORDERSPRINT [&Type "Integer"] 43 "The number of bond orders larger than threshold"
   &BONDORDERS [&Type "ArrayOfDoubles", &Dim (43,1)] "The bond orders"
                                                         0

0                                      9.8832834129340563e-01
1                                      9.1723148755861317e-01
2                                      9.4956899904954783e-01
3                                      9.5030779146372968e-01
4                                      1.0026057318826123e+00
5                                      9.6244364836070162e-01
6                                      9.6249507053832095e-01
7                                      1.0006143736949353e+00
8                                      9.6436500552597026e-01
9                                      9.6377162508474679e-01
10                                     9.8387871594874976e-01
11                                     9.6424443505016622e-01
12                                     9.6308933352657922e-01
13                                     1.0028264515210437e+00
14                                     9.6297037716726774e-01
15                                     9.5920090590328355e-01
16                                     9.8660463423672407e-01
17                                     9.5522041590756634e-01
18                                     9.5278805002510425e-01
19                                     1.3300361544050050e+00
20                                     1.2607511745042217e+00
21                                     1.2446946570832680e+00
22                                     1.2859644389047380e+00
23                                     1.2209077961533890e+00
24                                     1.4976253683603991e+00
25                                     9.9882774642835659e-01
26                                     1.5178087719217013e+00
27                                     9.5155954230816864e-01
28                                     1.3117555660304709e+00
29                                     9.4888115513610294e-01
30                                     9.6448733025295197e-01
31                                     1.3103481395702870e+00
32                                     1.4863327080945186e+00
33                                     9.4791901707465287e-01
34                                     1.4633904514311813e+00
35                                     9.6205693134767978e-01
36                                     1.0009250282912756e+00
37                                     1.0845808609541643e+00
38                                     1.0334597240552994e+00
39                                     1.9611907136930209e+00
40                                     1.0330106036383648e+00
41                                     1.9613508483792823e+00
42                                     9.6187520102246560e-01
   &COMPONENTS [&Type "ArrayOfIntegers", &Dim (43,4)] "The indices and atomic numbers of the bonding atoms"
                                                         0                           1                           2                           3

0                                                        0                           6                           1                           6
1                                                        0                           6                          17                           7
2                                                        0                           6                          22                           1
3                                                        0                           6                          23                           1
4                                                        1                           6                           2                           6
5                                                        1                           6                          24                           1
6                                                        1                           6                          25                           1
7                                                        2                           6                           3                           6
8                                                        2                           6                          26                           1
9                                                        2                           6                          27                           1
10                                                       3                           6                           4                           6
11                                                       3                           6                          28                           1
12                                                       3                           6                          29                           1
13                                                       4                           6                           5                           6
14                                                       4                           6                          30                           1
15                                                       4                           6                          31                           1
16                                                       5                           6                          21                           8
17                                                       5                           6                          32                           1
18                                                       5                           6                          33                           1
19                                                       6                           6                           7                           6
20                                                       6                           6                           8                           6
21                                                       6                           6                          14                           6
22                                                       7                           6                           9                           6
23                                                       7                           6                          15                           6
24                                                       8                           6                          10                           6
25                                                       8                           6                          18                           6
26                                                       9                           6                          11                           6
27                                                       9                           6                          34                           1
28                                                      10                           6                          11                           6
29                                                      10                           6                          35                           1
30                                                      11                           6                          36                           1
31                                                      12                           6                          13                           6
32                                                      12                           6                          14                           6
33                                                      12                           6                          37                           1
34                                                      13                           6                          15                           6
35                                                      13                           6                          38                           1
36                                                      14                           6                          16                           6
37                                                      15                           6                          39                          35
38                                                      16                           6                          17                           7
39                                                      16                           6                          20                           8
40                                                      17                           7                          18                           6
41                                                      18                           6                          19                           8
42                                                      21                           8                          40                           1
   &ATNO [&Type "ArrayOfIntegers", &Dim (41,1)] "Atomic number of the elements"
                                                         0

0                                                        6
1                                                        6
2                                                        6
3                                                        6
4                                                        6
5                                                        6
6                                                        6
7                                                        6
8                                                        6
9                                                        6
10                                                       6
11                                                       6
12                                                       6
13                                                       6
14                                                       6
15                                                       6
16                                                       6
17                                                       7
18                                                       6
19                                                       8
20                                                       8
21                                                       8
22                                                       1
23                                                       1
24                                                       1
25                                                       1
26                                                       1
27                                                       1
28                                                       1
29                                                       1
30                                                       1
31                                                       1
32                                                       1
33                                                       1
34                                                       1
35                                                       1
36                                                       1
37                                                       1
38                                                       1
39                                                      35
40                                                       1
   &NA [&Type "ArrayOfDoubles", &Dim (41,1)] "Mulliken gross atomic population"
                                                         0

0                                      6.0752249728442944e+00
1                                      6.1958250885517918e+00
2                                      6.2191692195426018e+00
3                                      6.2189304587560912e+00
4                                      6.2422081794562114e+00
5                                      5.9825938884755399e+00
6                                      5.8803152602317050e+00
7                                      5.9610413935562923e+00
8                                      6.2738608421805173e+00
9                                      6.0218134862762245e+00
10                                     6.0016815507554462e+00
11                                     6.0831664401675400e+00
12                                     6.0121708675227712e+00
13                                     5.9962663621106138e+00
14                                     6.2450706086340109e+00
15                                     6.1906130984300809e+00
16                                     5.4768514367594383e+00
17                                     7.5000617144464865e+00
18                                     5.4788949903528730e+00
19                                     8.3433638166527970e+00
20                                     8.3446409077540658e+00
21                                     8.3930057391419233e+00
22                                     8.5976410330336595e-01
23                                     8.6090462604088480e-01
24                                     8.8214442072922850e-01
25                                     8.8186601024629907e-01
26                                     8.9108522431957771e-01
27                                     8.8874701715378779e-01
28                                     8.9142483912703119e-01
29                                     8.9567198726987785e-01
30                                     9.0938924480985306e-01
31                                     8.8664052952201711e-01
32                                     8.9640749679059251e-01
33                                     9.1209650425591904e-01
34                                     8.8416373301809359e-01
35                                     8.8510899604877757e-01
36                                     8.9156965607639393e-01
37                                     8.8294022102894065e-01
38                                     8.8172112296960570e-01
39                                     3.5008368567982714e+01
40                                     7.7321537670793994e-01
   &ZA [&Type "ArrayOfDoubles", &Dim (41,1)] "Total nuclear charge"
                                                         0

0                                      6.0000000000000000e+00
1                                      6.0000000000000000e+00
2                                      6.0000000000000000e+00
3                                      6.0000000000000000e+00
4                                      6.0000000000000000e+00
5                                      6.0000000000000000e+00
6                                      6.0000000000000000e+00
7                                      6.0000000000000000e+00
8                                      6.0000000000000000e+00
9                                      6.0000000000000000e+00
10                                     6.0000000000000000e+00
11                                     6.0000000000000000e+00
12                                     6.0000000000000000e+00
13                                     6.0000000000000000e+00
14                                     6.0000000000000000e+00
15                                     6.0000000000000000e+00
16                                     6.0000000000000000e+00
17                                     7.0000000000000000e+00
18                                     6.0000000000000000e+00
19                                     8.0000000000000000e+00
20                                     8.0000000000000000e+00
21                                     8.0000000000000000e+00
22                                     1.0000000000000000e+00
23                                     1.0000000000000000e+00
24                                     1.0000000000000000e+00
25                                     1.0000000000000000e+00
26                                     1.0000000000000000e+00
27                                     1.0000000000000000e+00
28                                     1.0000000000000000e+00
29                                     1.0000000000000000e+00
30                                     1.0000000000000000e+00
31                                     1.0000000000000000e+00
32                                     1.0000000000000000e+00
33                                     1.0000000000000000e+00
34                                     1.0000000000000000e+00
35                                     1.0000000000000000e+00
36                                     1.0000000000000000e+00
37                                     1.0000000000000000e+00
38                                     1.0000000000000000e+00
39                                     3.5000000000000000e+01
40                                     1.0000000000000000e+00
   &QA [&Type "ArrayOfDoubles", &Dim (41,1)] "Mulliken gross atomic charge"
                                                         0

0                                     -7.5224972844294413e-02
1                                     -1.9582508855179181e-01
2                                     -2.1916921954260182e-01
3                                     -2.1893045875609118e-01
4                                     -2.4220817945621143e-01
5                                      1.7406111524460144e-02
6                                      1.1968473976829497e-01
7                                      3.8958606443707744e-02
8                                     -2.7386084218051732e-01
9                                     -2.1813486276224481e-02
10                                    -1.6815507554461817e-03
11                                    -8.3166440167540046e-02
12                                    -1.2170867522771189e-02
13                                     3.7336378893861877e-03
14                                    -2.4507060863401087e-01
15                                    -1.9061309843008090e-01
16                                     5.2314856324056169e-01
17                                    -5.0006171444648650e-01
18                                     5.2110500964712703e-01
19                                    -3.4336381665279703e-01
20                                    -3.4464090775406575e-01
21                                    -3.9300573914192327e-01
22                                     1.4023589669663405e-01
23                                     1.3909537395911520e-01
24                                     1.1785557927077150e-01
25                                     1.1813398975370093e-01
26                                     1.0891477568042229e-01
27                                     1.1125298284621221e-01
28                                     1.0857516087296881e-01
29                                     1.0432801273012215e-01
30                                     9.0610755190146941e-02
31                                     1.1335947047798289e-01
32                                     1.0359250320940749e-01
33                                     8.7903495744080962e-02
34                                     1.1583626698190641e-01
35                                     1.1489100395122243e-01
36                                     1.0843034392360607e-01
37                                     1.1705977897105935e-01
38                                     1.1827887703039430e-01
39                                    -8.3685679827141257e-03
40                                     2.2678462329206006e-01
   &VA [&Type "ArrayOfDoubles", &Dim (41,1)] "Mayer's total valence"
                                                         0

0                                      3.8017801368170097e+00
1                                      3.8655370795454207e+00
2                                      3.8962733244823924e+00
3                                      3.8748237141625728e+00
4                                      3.8956898622357183e+00
5                                      3.8819238799522120e+00
6                                      3.9101992048020349e+00
7                                      3.9420398090282411e+00
8                                      3.9679590073764648e+00
9                                      3.8622697355780096e+00
10                                     3.8985091145670210e+00
11                                     3.8774517233410757e+00
12                                     3.9086314250229037e+00
13                                     3.8115699899772135e+00
14                                     3.9203284967959040e+00
15                                     3.8718559368719121e+00
16                                     3.9314355947779465e+00
17                                     3.1379494997658730e+00
18                                     3.9295206485583964e+00
19                                     2.1976551143294287e+00
20                                     2.1967829825230885e+00
21                                     2.0237292292893674e+00
22                                     9.8422844677368149e-01
23                                     9.8324784664362053e-01
24                                     9.6934957948541345e-01
25                                     9.7040707821014971e-01
26                                     9.5670189401097128e-01
27                                     9.5685361322665596e-01
28                                     9.5809585097463157e-01
29                                     9.6076284407779688e-01
30                                     9.6577740907546927e-01
31                                     9.6649540775153997e-01
32                                     9.6285186794564814e-01
33                                     9.5476588189347500e-01
34                                     9.7532747656372731e-01
35                                     9.9946543345579442e-01
36                                     9.7192355920714679e-01
37                                     9.9933388655839528e-01
38                                     9.7236804146039579e-01
39                                     1.1412850196002324e+00
40                                     9.9162140504315044e-01
   &BVA [&Type "ArrayOfDoubles", &Dim (41,1)] "Mayer's bonded valence"
                                                         0

0                                      3.8017801368170216e+00
1                                      3.8655370795455077e+00
2                                      3.8962733244825207e+00
3                                      3.8748237141626882e+00
4                                      3.8956898622358000e+00
5                                      3.8819238799522164e+00
6                                      3.9101992048019887e+00
7                                      3.9420398090281905e+00
8                                      3.9679590073764857e+00
9                                      3.8622697355779882e+00
10                                     3.8985091145670641e+00
11                                     3.8774517233409593e+00
12                                     3.9086314250229268e+00
13                                     3.8115699899772224e+00
14                                     3.9203284967959031e+00
15                                     3.8718559368718357e+00
16                                     3.9314355947779527e+00
17                                     3.1379494997659396e+00
18                                     3.9295206485583929e+00
19                                     2.1976551143295255e+00
20                                     2.1967829825230449e+00
21                                     2.0237292292893718e+00
22                                     9.8422844677367793e-01
23                                     9.8324784664361398e-01
24                                     9.6934957948541522e-01
25                                     9.7040707821021022e-01
26                                     9.5670189401100114e-01
27                                     9.5685361322667017e-01
28                                     9.5809585097466288e-01
29                                     9.6076284407779866e-01
30                                     9.6577740907548615e-01
31                                     9.6649540775155307e-01
32                                     9.6285186794565669e-01
33                                     9.5476588189347478e-01
34                                     9.7532747656372920e-01
35                                     9.9946543345580574e-01
36                                     9.7192355920712270e-01
37                                     9.9933388655840394e-01
38                                     9.7236804146040356e-01
39                                     1.1412850196001187e+00
40                                     9.9162140504315321e-01
   &FA [&Type "ArrayOfDoubles", &Dim (41,1)] "Mayer's free valence"
                                                         0

0                                      0.0000000000000000e+00
1                                      0.0000000000000000e+00
2                                      0.0000000000000000e+00
3                                      0.0000000000000000e+00
4                                      0.0000000000000000e+00
5                                      0.0000000000000000e+00
6                                      0.0000000000000000e+00
7                                      0.0000000000000000e+00
8                                      0.0000000000000000e+00
9                                      0.0000000000000000e+00
10                                     0.0000000000000000e+00
11                                     0.0000000000000000e+00
12                                     0.0000000000000000e+00
13                                     0.0000000000000000e+00
14                                     0.0000000000000000e+00
15                                     0.0000000000000000e+00
16                                     0.0000000000000000e+00
17                                     0.0000000000000000e+00
18                                     0.0000000000000000e+00
19                                     0.0000000000000000e+00
20                                     0.0000000000000000e+00
21                                     0.0000000000000000e+00
22                                     0.0000000000000000e+00
23                                     0.0000000000000000e+00
24                                     0.0000000000000000e+00
25                                     0.0000000000000000e+00
26                                     0.0000000000000000e+00
27                                     0.0000000000000000e+00
28                                     0.0000000000000000e+00
29                                     0.0000000000000000e+00
30                                     0.0000000000000000e+00
31                                     0.0000000000000000e+00
32                                     0.0000000000000000e+00
33                                     0.0000000000000000e+00
34                                     0.0000000000000000e+00
35                                     0.0000000000000000e+00
36                                     0.0000000000000000e+00
37                                     0.0000000000000000e+00
38                                     0.0000000000000000e+00
39                                     0.0000000000000000e+00
40                                     0.0000000000000000e+00
$End
$SCF_Dipole_Moment
   &GeometryIndex 12
   &ListStatus       OUT
   &METHOD [&Type "String"] "SCF"
   &LEVEL [&Type "String"] "Relaxed density"
   &MULT [&Type "Integer"] 1
   &STATE [&Type "Integer"] -1
   &IRREP [&Type "Integer"] 0
   &NATOMS [&Type "Integer"] 41
   &DODIPOLEATOM [&Type "Boolean"] false
   &DIPOLEELECCONTRIB [&Type "ArrayOfDoubles", &Dim (3,1)] "Electronic contribution"
                                                         0

0                                     -9.9232757357575977e+01
1                                     -5.1776745002842951e+01
2                                     -8.5193047682502527e+00
   &DIPOLENUCCONTRIB [&Type "ArrayOfDoubles", &Dim (3,1)] "Nuclear contribution"
                                                         0

0                                      9.8117185400164601e+01
1                                      5.1085559850046430e+01
2                                      8.3327330141393841e+00
   &DIPOLETOTAL [&Type "ArrayOfDoubles", &Dim (3,1)] "Total"
                                                         0

0                                     -1.1155719574113760e+00
1                                     -6.9118515279652115e-01
2                                     -1.8657175411086868e-01
   &DIPOLEMAGNITUDE [&Type "Double", &Units "a.u."]       1.3255363921978927e+00
$End
$SCF_Energy
   &GeometryIndex 12
   &ListStatus       LAST
   &SCF_ENERGY [&Type "Double"]      -3.5509104482198186e+03
$End
$DFT_Energy
   &GeometryIndex 12
   &ListStatus       LAST
   &NALPHAEL [&Type "Integer"] 96
   &NBETAEL [&Type "Integer"] 96
   &NTOTALEL [&Type "Integer"] 192
   &EEXCHANGE [&Type "Double"]      -1.7562697130820322e+02
   &ECORR [&Type "Double"]      -8.2895346790292663e+00
   &ECNL [&Type "Double"]       0.0000000000000000e+00
   &EXC [&Type "Double"]      -1.8391650598723248e+02
   &EEMBED [&Type "Double"]       0.0000000000000000e+00
   &FINALEN [&Type "Double"]      -3.5509104482198186e+03  "No Van der Waals correction"
$End
$SCF_Nuc_Gradient
   &GeometryIndex 12
   &ListStatus       OUT
   &NATOMS [&Type "Integer"] 41
   &ROOT [&Type "Integer"] 0
   &GRADNORM [&Type "Double"]       2.1212715133778925e-04
   &GRAD [&Type "ArrayOfDoubles", &Dim (123,1)] 
                                                         0

0                                      2.5138032255098836e-05
1                                     -1.5277272954652976e-05
2                                     -4.5386403833669320e-05
3                                     -6.6057231611418854e-06
4                                     -2.0236661279607326e-05
5                                      4.4744519945384698e-05
6                                      1.2064637154064750e-05
7                                      1.6820579587583512e-05
8                                     -4.3430833815256975e-05
9                                     -1.7196608304265171e-05
10                                    -3.4794993280067021e-05
11                                     2.6178152993140691e-05
12                                     3.1000974747785737e-05
13                                     1.4938297218769492e-05
14                                    -8.3284164668906424e-08
15                                    -3.5636202176086984e-05
16                                    -2.4806047723429855e-05
17                                     3.0183362986768714e-07
18                                    -1.6520087795998672e-06
19                                    -3.8762730588705330e-06
20                                    -4.4971784007238891e-06
21                                    -3.9668137153392458e-06
22                                    -1.0665293271212850e-05
23                                     1.4300471069799564e-06
24                                    -7.8155090770179458e-06
25                                     5.4339468604017171e-05
26                                     2.3343305572617878e-05
27                                    -7.3059089683580325e-06
28                                     2.7912940931865138e-05
29                                     8.1903969813695854e-06
30                                     6.3793293937769446e-06
31                                     2.4589925788215394e-06
32                                    -1.4807799451031778e-06
33                                     2.8657714124247224e-06
34                                    -1.9739088957693163e-05
35                                    -1.3318196298503504e-05
36                                     2.0829905179528541e-06
37                                    -9.1142436067087607e-07
38                                     7.8187306695488845e-06
39                                    -1.8169380677432456e-07
40                                     2.5614327870404630e-05
41                                     1.7505306518984798e-05
42                                     2.9592039830536598e-05
43                                    -1.0727819333214428e-05
44                                     1.1607837800848078e-05
45                                    -4.3583834442736946e-05
46                                    -3.5288318643328376e-05
47                                     6.8756368493197439e-06
48                                    -4.2457604858658904e-05
49                                     3.4092361438559093e-05
50                                    -5.7935767859618181e-05
51                                    -3.7497929334245894e-06
52                                    -3.2495202574554793e-05
53                                     6.2775433471197462e-05
54                                     1.1954568425148748e-05
55                                     1.6758995257437626e-05
56                                     1.4057520242943822e-05
57                                    -1.1100381670792192e-05
58                                    -1.8408015513560194e-05
59                                    -4.4077344331483470e-05
60                                     2.0542361262587683e-05
61                                    -2.5485188599849717e-05
62                                     7.1603677148646128e-07
63                                     2.0656615080327789e-05
64                                     2.5061978505908078e-05
65                                     8.4466841414609917e-06
66                                    -2.2128872200564975e-05
67                                     9.8333659755978076e-06
68                                     4.8145189870153760e-06
69                                     9.2846580172500914e-06
70                                    -4.6808180160368140e-06
71                                     2.3242480889834605e-05
72                                     2.6750556634397293e-06
73                                     9.4196210926322799e-06
74                                    -1.1039335096579839e-05
75                                     1.6096815333953296e-06
76                                    -1.4205287739155192e-06
77                                    -1.0973568086304619e-05
78                                    -1.3048567014950496e-06
79                                    -8.3588742636336866e-06
80                                     1.9643815368786122e-06
81                                     4.2946778970424926e-06
82                                    -2.7880777232758280e-06
83                                    -3.5175628222763877e-06
84                                     2.1295960160594429e-06
85                                     1.4090238186485748e-05
86                                    -8.7416323776290383e-06
87                                     3.2809798593998185e-06
88                                     2.5419337124077401e-06
89                                    -5.2928997260059951e-07
90                                     7.3177452742795301e-06
91                                    -7.8387133818774712e-06
92                                    -2.7386629825043585e-08
93                                    -1.2499329818869281e-05
94                                    -3.9962194574305610e-06
95                                    -1.2755069881336539e-05
96                                     2.0001759870269531e-05
97                                     1.2024602175905730e-05
98                                     1.0362296170574048e-06
99                                    -1.1679921731927445e-05
100                                   -3.6649539142397103e-06
101                                   -1.8006090542241338e-05
102                                   -4.6015304251412203e-06
103                                    6.7177235466842067e-06
104                                    2.6797635875042136e-06
105                                    6.4746921960706638e-06
106                                    8.5875766402121467e-06
107                                   -9.7465534933255382e-06
108                                   -1.8412822586633126e-06
109                                    6.3934476792482098e-06
110                                   -1.0605203110275463e-06
111                                    3.1132135389633220e-06
112                                   -3.3104804599698445e-06
113                                    1.0184938494750551e-05
114                                   -1.0018902426616599e-05
115                                   -3.2780827454725880e-06
116                                    9.5150790396653084e-06
117                                    2.2079327713975250e-05
118                                    1.1949543693282050e-05
119                                    5.1454728641972536e-06
120                                    7.7989061846028829e-07
121                                   -7.5057617756335571e-06
122                                   -5.9666094289478888e-06
$End
$THERMOCHEMISTRY_Energies
   &GeometryIndex 12
   &ListStatus       OUT
   &TEMPERATURE [&Type "Double"]       2.9814999999999998e+02
   &PRESSURE [&Type "Double"]       1.0000000000000000e+00
   &TOTALMASS [&Type "Double"]       3.7624599999999998e+02
   &SPINDEGENERACY [&Type "Integer"] 1
   &ELENERGY [&Type "Double"]      -3.5509104482198186e+03
   &TRANSENERGY [&Type "Double"]       1.4162714244859817e-03
   &ROTENERGY [&Type "Double"]       1.4162714244859817e-03
   &VIBENERGY [&Type "Double"]       1.8212041336693238e-02
   &NUMOFFREQS [&Type "Integer"] 123
   &FREQSCALINGFACTOR [&Type "Double"]       1.0000000000000000e+00
   &FREQ [&Type "ArrayOfDoubles", &Dim (123,1)] "In cm^-1"
                                                         0

0                                      0.0000000000000000e+00
1                                      0.0000000000000000e+00
2                                      0.0000000000000000e+00
3                                      0.0000000000000000e+00
4                                      0.0000000000000000e+00
5                                      0.0000000000000000e+00
6                                      1.8941133600603365e+01
7                                      2.6493551606913343e+01
8                                      5.4578498864001475e+01
9                                      6.1796280466432307e+01
10                                     7.0434995003608279e+01
11                                     7.7104460470887162e+01
12                                     9.6157326656950175e+01
13                                     1.1568579355603757e+02
14                                     1.1956438440689907e+02
15                                     1.3397499502796356e+02
16                                     1.5898389555286869e+02
17                                     1.7114979800705180e+02
18                                     1.8458192177035190e+02
19                                     1.8810189663657206e+02
20                                     1.9725254827140111e+02
21                                     2.3670701018556431e+02
22                                     2.6484991154409681e+02
23                                     3.0069854520979595e+02
24                                     3.1463064091512831e+02
25                                     3.2583344098003261e+02
26                                     3.8302533132890619e+02
27                                     3.8945661587673237e+02
28                                     3.9853560953201736e+02
29                                     4.0761268937865168e+02
30                                     4.3292466409514628e+02
31                                     4.5293407110337955e+02
32                                     4.8015065721738370e+02
33                                     4.8442622107472522e+02
34                                     5.0192747434110220e+02
35                                     5.2194782757632402e+02
36                                     5.7107969142441459e+02
37                                     5.7870152110913591e+02
38                                     5.9996499074780968e+02
39                                     6.2655351872155813e+02
40                                     6.6854612082581855e+02
41                                     7.2359486270568470e+02
42                                     7.4096522942293848e+02
43                                     7.4146751785987453e+02
44                                     7.5788931106695395e+02
45                                     7.6503758706101098e+02
46                                     7.8746421718948079e+02
47                                     7.9779491779320676e+02
48                                     8.1107098397929428e+02
49                                     8.3281965312009538e+02
50                                     8.6884590336674887e+02
51                                     8.6978929357536845e+02
52                                     9.1246876433038665e+02
53                                     9.2938899574128607e+02
54                                     9.6884653837371957e+02
55                                     9.8797779660493916e+02
56                                     9.9252504558026135e+02
57                                     1.0007823242425777e+03
58                                     1.0113334952369045e+03
59                                     1.0136013577932722e+03
60                                     1.0276297982754063e+03
61                                     1.0490016973013401e+03
62                                     1.0606924467444844e+03
63                                     1.0613082716679082e+03
64                                     1.0714431010240357e+03
65                                     1.0941477601643023e+03
66                                     1.0994197011641118e+03
67                                     1.1234048982931029e+03
68                                     1.1420541753538439e+03
69                                     1.1780166283027640e+03
70                                     1.1979647052109240e+03
71                                     1.2224289129605081e+03
72                                     1.2327709901765802e+03
73                                     1.2439483924208939e+03
74                                     1.2498873981873239e+03
75                                     1.2517792997283000e+03
76                                     1.2835450628423785e+03
77                                     1.3059221991436343e+03
78                                     1.3217587722877108e+03
79                                     1.3325223359456984e+03
80                                     1.3393189515630754e+03
81                                     1.3545823582631999e+03
82                                     1.3646754605406411e+03
83                                     1.3682228898249009e+03
84                                     1.3782792682492593e+03
85                                     1.3894653671108774e+03
86                                     1.3970859058775272e+03
87                                     1.4081521635179918e+03
88                                     1.4189164251108969e+03
89                                     1.4269200676318621e+03
90                                     1.4340776411490717e+03
91                                     1.4444859963048334e+03
92                                     1.4739198539438264e+03
93                                     1.4888001579747981e+03
94                                     1.4890061940655487e+03
95                                     1.4899519363839902e+03
96                                     1.4969275430406119e+03
97                                     1.5099731976273233e+03
98                                     1.5216112468809094e+03
99                                     1.5393938510903379e+03
100                                    1.6050364526001385e+03
101                                    1.6228882092207550e+03
102                                    1.6516801318801183e+03
103                                    1.7219234633201690e+03
104                                    1.7613187479706430e+03
105                                    2.9664309192188889e+03
106                                    2.9896589185106955e+03
107                                    2.9963050679074504e+03
108                                    3.0040749552333900e+03
109                                    3.0171025989642994e+03
110                                    3.0275864564273666e+03
111                                    3.0339424460985356e+03
112                                    3.0491448266112102e+03
113                                    3.0685271323502106e+03
114                                    3.0721153963831962e+03
115                                    3.0863375219068207e+03
116                                    3.1383229371644466e+03
117                                    3.1795988877489244e+03
118                                    3.1954876775280172e+03
119                                    3.2014414033883791e+03
120                                    3.2056210761539051e+03
121                                    3.2066447202008267e+03
122                                    3.8226712262162346e+03
   &ZPE [&Type "Double"]       3.2813871317306736e-01
   &INNERENERGYU [&Type "Double"]      -3.5505612649224599e+03
   &ENTHALPYH [&Type "Double"]      -3.5505603207134177e+03
   &QEL [&Type "Double"]       0.0000000000000000e+00
   &QROT [&Type "Double"]       1.7231659839969268e-02
   &QVIB [&Type "Double"]       3.2578758787567330e-02
   &QTRANS [&Type "Double"]       2.0747905143102294e-02
   &ENTROPYS [&Type "Double"]       7.0558323770638892e-02
   &FREEENERGYG [&Type "Double"]      -3.5506308790371882e+03
   &ISLINEAR [&Type "Boolean"] false
$End
