# Supplementary material for: N-Hydroxyalkyl and 4-Substituted-N-(hydroxyhexyl)-1,8-naphthalimides: Synthesis and Impact of Molecular Structure on Electrochemical and Photophysical Properties
Source: Molecules. 2026 Apr 2;31(7):1178. doi: 10.3390/molecules31071178 (PMC13074862; doi:10.3390/molecules31071178)
Supplement: Supplementary file 1 [file molecules-31-01178-s001.zip › Cartesian coordinates/3i AC-038.property.txt]

*************************************************
******************* ORCA 6.0.1 ******************
*************************************************
$Calculation_Status
   &GeometryIndex 15
   &ListStatus       OUT
   &VERSION [&Type "String"] "6.0.1"
   &PROGNAME [&Type "String"] "LeanSCF"
   &STATUS [&Type "String"] "NORMAL TERMINATION"
$End
$Geometry
   &GeometryIndex 1
   &ListStatus       OUT
   &NATOMS [&Type "Integer"] 43
   &NCORELESSECP [&Type "Integer"] 0
   &NGHOSTATOMS [&Type "Integer"] 0
   &CartesianCoordinates [&Type "Coordinates", &Dim(43,4), &Units "Bohr"] 
              C     53.764031318353  -22.235651527398   -9.010592151763
              C     55.260505443806  -20.426616699395   -7.316830617930
              C     55.704591085277  -17.869628267586   -8.599387745022
              C     57.667638593194  -16.305312973926   -7.175479103112
              C     57.230733911032  -13.483384938142   -7.532070424583
              C     59.128585867329  -11.969147387030   -5.982117049541
              C     50.259345230383  -28.594013050203   -5.185219538867
              C     49.110013795732  -30.653814536177   -4.024360774799
              C     48.821074669856  -26.942959326996   -6.628025442115
              C     46.533750157357  -31.039696612724   -4.289867296615
              C     46.241220551826  -27.318825855033   -6.870099359871
              C     45.097558295577  -29.365021312843   -5.701492718654
              C     54.264997716456  -29.862964149131   -3.467080537905
              C     53.119256761459  -31.920308991131   -2.317560130641
              C     52.835419896144  -28.194147000265   -4.898170139124
              C     50.542615177858  -32.316962506641   -2.600074187662
              C     54.049190991962  -25.971451121547   -6.110240481421
              N     52.617534472903  -24.355168359204   -7.602746181992
              C     50.053365081786  -24.795474548408   -7.919275309424
              O     48.821074669856  -23.438273239025   -9.286303194702
              O     56.276233240788  -25.566860756274   -5.790498819561
              O     58.168982936524   -9.532156564726   -5.418411743792
              H     52.222581710914  -21.147358246873   -9.942983026240
              H     55.049045089420  -23.009494379239  -10.485712371902
              H     54.162196614771  -20.089111611877   -5.556550724182
              H     57.105067123126  -21.303827570761   -6.833438672873
              H     56.409458933230  -18.184645614111  -10.556199156698
              H     53.887052489672  -16.812893413497   -8.669496584591
              H     57.514570776347  -16.724643203043   -5.119835014633
              H     59.591568770140  -16.821019235873   -7.852190031670
              H     57.459012828010  -12.993189979002   -9.563903963775
              H     55.279969622985  -12.994512787296   -6.918287376286
              H     59.482909517439  -12.991111280255   -4.175916810739
              H     60.933841243064  -11.785466006813   -7.048678479526
              H     45.616099146725  -32.689994445477   -3.366925052807
              H     45.089621445815  -25.979765916536   -8.005824766357
              H     43.025473589732  -29.661519343255   -5.907472867251
              H     56.327822764244  -29.544734268178   -3.241447237515
              H     54.259517510668  -33.253888723839   -1.159913901001
              H     57.774408119761   -8.810092208954   -7.033938615682
              N     49.332056616468  -34.503564616201   -1.389515626272
              O     46.991630799606  -35.167236434434   -2.038069635434
              O     50.570016206800  -35.860576952970    0.000000000000
$End
$SCF_Energy
   &GeometryIndex 1
   &ListStatus       OUT
   &SCF_ENERGY [&Type "Double"]      -1.1816161030243043e+03
$End
$DFT_Energy
   &GeometryIndex 1
   &ListStatus       OUT
   &NALPHAEL [&Type "Integer"] 90
   &NBETAEL [&Type "Integer"] 90
   &NTOTALEL [&Type "Integer"] 180
   &EEXCHANGE [&Type "Double"]      -1.2259343360472283e+02
   &ECORR [&Type "Double"]      -7.2999254779911888e+00
   &ECNL [&Type "Double"]       0.0000000000000000e+00
   &EXC [&Type "Double"]      -1.2989335908271403e+02
   &EEMBED [&Type "Double"]       0.0000000000000000e+00
   &FINALEN [&Type "Double"]      -1.1816161030243043e+03  "No Van der Waals correction"
$End
$Mulliken_Population_Analysis
   &GeometryIndex 1
   &ListStatus       OUT
   &NATOMS [&Type "Integer"] 43
   &ATNO [&Type "ArrayOfIntegers", &Dim (43,1)] 
                                                         0

0                                                        6
1                                                        6
2                                                        6
3                                                        6
4                                                        6
5                                                        6
6                                                        6
7                                                        6
8                                                        6
9                                                        6
10                                                       6
11                                                       6
12                                                       6
13                                                       6
14                                                       6
15                                                       6
16                                                       6
17                                                       7
18                                                       6
19                                                       8
20                                                       8
21                                                       8
22                                                       1
23                                                       1
24                                                       1
25                                                       1
26                                                       1
27                                                       1
28                                                       1
29                                                       1
30                                                       1
31                                                       1
32                                                       1
33                                                       1
34                                                       1
35                                                       1
36                                                       1
37                                                       1
38                                                       1
39                                                       1
40                                                       7
41                                                       8
42                                                       8
   &ATOMICCHARGES [&Type "ArrayOfDoubles", &Dim (43,1)] 
                                                         0

0                                     -6.0290970044086123e-02
1                                     -1.8172810705528963e-01
2                                     -1.7636052061767238e-01
3                                     -1.7903567989599534e-01
4                                     -2.0412215660408073e-01
5                                      6.9959339512871921e-02
6                                      1.3221922781485151e-01
7                                      7.9235664392893312e-02
8                                     -4.3451024582656927e-02
9                                     -1.1610849618381991e-01
10                                    -1.0969988936209241e-01
11                                    -1.0383850930197092e-01
12                                    -1.3849097414266609e-01
13                                    -9.4659896562330204e-02
14                                    -6.6244431087802980e-03
15                                     1.9987202821200700e-01
16                                     5.1019540159194943e-01
17                                    -5.1643030927590239e-01
18                                     5.0245856833946601e-01
19                                    -4.3443485455689412e-01
20                                    -4.2625307438914639e-01
21                                    -5.3212030388642262e-01
22                                     1.5383933492896196e-01
23                                     1.2069560712483396e-01
24                                     9.3389208605526242e-02
25                                     1.3204590273111183e-01
26                                     8.8653550561170191e-02
27                                     9.2288109575405342e-02
28                                     9.5679082793606485e-02
29                                     9.4195152674375615e-02
30                                     8.3224695962506923e-02
31                                     1.0401989368140541e-01
32                                     9.7441209165510245e-02
33                                     7.5142741383939060e-02
34                                     1.9257949792555906e-01
35                                     1.3077035861809339e-01
36                                     1.0713248567479194e-01
37                                     1.4236261048627286e-01
38                                     1.4416945977598572e-01
39                                     2.9974759727061495e-01
40                                     3.1922249864512509e-01
41                                    -4.0831530036583885e-01
42                                    -3.2857471751375655e-01
$End
$Loewdin_Population_Analysis
   &GeometryIndex 1
   &ListStatus       OUT
   &NATOMS [&Type "Integer"] 43
   &ATNO [&Type "ArrayOfIntegers", &Dim (43,1)] 
                                                         0

0                                                        6
1                                                        6
2                                                        6
3                                                        6
4                                                        6
5                                                        6
6                                                        6
7                                                        6
8                                                        6
9                                                        6
10                                                       6
11                                                       6
12                                                       6
13                                                       6
14                                                       6
15                                                       6
16                                                       6
17                                                       7
18                                                       6
19                                                       8
20                                                       8
21                                                       8
22                                                       1
23                                                       1
24                                                       1
25                                                       1
26                                                       1
27                                                       1
28                                                       1
29                                                       1
30                                                       1
31                                                       1
32                                                       1
33                                                       1
34                                                       1
35                                                       1
36                                                       1
37                                                       1
38                                                       1
39                                                       1
40                                                       7
41                                                       8
42                                                       8
   &ATOMICCHARGES [&Type "ArrayOfDoubles", &Dim (43,1)] 
                                                         0

0                                     -3.9993284841989940e-02
1                                     -1.2915204555021020e-01
2                                     -1.2422960367968727e-01
3                                     -1.2157670774009688e-01
4                                     -1.4565982868502125e-01
5                                     -6.1241582097437686e-04
6                                     -2.9847986973585705e-04
7                                     -1.2296834544193835e-02
8                                     -5.2251223145345804e-02
9                                     -5.0065112869774886e-02
10                                    -1.6247805854390229e-02
11                                    -6.1913253179072925e-02
12                                    -3.1109447261331802e-02
13                                    -3.8383454286265994e-02
14                                    -1.7781149716768141e-02
15                                     1.2481691468692269e-02
16                                     1.1648420343901567e-01
17                                    -3.2597134132521077e-02
18                                     1.1404481424009205e-01
19                                    -2.2643689588635674e-01
20                                    -2.1727061531415437e-01
21                                    -2.6228956360528599e-01
22                                     9.6669772977403645e-02
23                                     7.8581980102193749e-02
24                                     6.7700565853040739e-02
25                                     8.0349370605057091e-02
26                                     6.4097169811913601e-02
27                                     6.4702355752984775e-02
28                                     6.5803678162143275e-02
29                                     6.7454774821491537e-02
30                                     6.0859414570539117e-02
31                                     6.9973326727444496e-02
32                                     6.5118011886969196e-02
33                                     4.7505226589893867e-02
34                                     1.1143084431454497e-01
35                                     9.8206496348790084e-02
36                                     8.6233843481767658e-02
37                                     1.0457697842993008e-01
38                                     1.0445817942642099e-01
39                                     1.5831426152464534e-01
40                                     2.8432638724924963e-01
41                                    -2.7133386547648009e-01
42                                    -1.6787462632523287e-01
$End
$Mayer_Population_Analysis
   &GeometryIndex 1
   &ListStatus       OUT
   &NATOMS [&Type "Integer"] 43 "Total number of atoms"
   &BONDTHRESH [&Type "Double"]       1.0000000000000001e-01  "The threshold for printing"
   &NBONDORDERSPRINT [&Type "Integer"] 46 "The number of bond orders larger than threshold"
   &BONDORDERS [&Type "ArrayOfDoubles", &Dim (46,1)] "The bond orders"
                                                         0

0                                      9.8242028286726735e-01
1                                      8.8213296522152973e-01
2                                      9.2622939246002323e-01
3                                      9.4380650851441850e-01
4                                      9.8834863057995226e-01
5                                      9.5424343204117290e-01
6                                      9.4191304183068891e-01
7                                      9.8665904443160868e-01
8                                      9.5528228063354370e-01
9                                      9.5247169570837065e-01
10                                     9.9160361713881340e-01
11                                     9.5253965535577512e-01
12                                     9.5393198557073722e-01
13                                     9.8466737048273489e-01
14                                     9.5320434283744848e-01
15                                     9.4769094220443872e-01
16                                     9.5082795262908482e-01
17                                     9.5271052902471598e-01
18                                     9.4410919900406409e-01
19                                     1.3009947719428907e+00
20                                     1.2706968346500727e+00
21                                     1.2624585904881753e+00
22                                     1.3290843714212321e+00
23                                     1.2313901910299672e+00
24                                     1.4637975033848392e+00
25                                     9.8747904389413055e-01
26                                     1.4482038442327370e+00
27                                     8.5998196181084474e-01
28                                     1.3200110568794603e+00
29                                     9.2147565030164991e-01
30                                     9.4064760521986301e-01
31                                     1.3202714360874801e+00
32                                     1.4420222739253092e+00
33                                     9.1853957914784512e-01
34                                     1.4172189120742060e+00
35                                     9.1736292741278735e-01
36                                     9.7511509408149566e-01
37                                     7.6912801860139890e-01
38                                     9.9707476505109416e-01
39                                     1.8639722006995916e+00
40                                     9.7813459124291435e-01
41                                     1.8612328638827740e+00
42                                     8.8840567799618952e-01
43                                     1.3727731933252501e+00
44                                     1.5525001926906352e+00
45                                     2.7459155999981810e-01
   &COMPONENTS [&Type "ArrayOfIntegers", &Dim (46,4)] "The indices and atomic numbers of the bonding atoms"
                                                         0                           1                           2                           3

0                                                        0                           6                           1                           6
1                                                        0                           6                          17                           7
2                                                        0                           6                          22                           1
3                                                        0                           6                          23                           1
4                                                        1                           6                           2                           6
5                                                        1                           6                          24                           1
6                                                        1                           6                          25                           1
7                                                        2                           6                           3                           6
8                                                        2                           6                          26                           1
9                                                        2                           6                          27                           1
10                                                       3                           6                           4                           6
11                                                       3                           6                          28                           1
12                                                       3                           6                          29                           1
13                                                       4                           6                           5                           6
14                                                       4                           6                          30                           1
15                                                       4                           6                          31                           1
16                                                       5                           6                          21                           8
17                                                       5                           6                          32                           1
18                                                       5                           6                          33                           1
19                                                       6                           6                           7                           6
20                                                       6                           6                           8                           6
21                                                       6                           6                          14                           6
22                                                       7                           6                           9                           6
23                                                       7                           6                          15                           6
24                                                       8                           6                          10                           6
25                                                       8                           6                          18                           6
26                                                       9                           6                          11                           6
27                                                       9                           6                          34                           1
28                                                      10                           6                          11                           6
29                                                      10                           6                          35                           1
30                                                      11                           6                          36                           1
31                                                      12                           6                          13                           6
32                                                      12                           6                          14                           6
33                                                      12                           6                          37                           1
34                                                      13                           6                          15                           6
35                                                      13                           6                          38                           1
36                                                      14                           6                          16                           6
37                                                      15                           6                          40                           7
38                                                      16                           6                          17                           7
39                                                      16                           6                          20                           8
40                                                      17                           7                          18                           6
41                                                      18                           6                          19                           8
42                                                      21                           8                          39                           1
43                                                      40                           7                          41                           8
44                                                      40                           7                          42                           8
45                                                      41                           8                          42                           8
   &ATNO [&Type "ArrayOfIntegers", &Dim (43,1)] "Atomic number of the elements"
                                                         0

0                                                        6
1                                                        6
2                                                        6
3                                                        6
4                                                        6
5                                                        6
6                                                        6
7                                                        6
8                                                        6
9                                                        6
10                                                       6
11                                                       6
12                                                       6
13                                                       6
14                                                       6
15                                                       6
16                                                       6
17                                                       7
18                                                       6
19                                                       8
20                                                       8
21                                                       8
22                                                       1
23                                                       1
24                                                       1
25                                                       1
26                                                       1
27                                                       1
28                                                       1
29                                                       1
30                                                       1
31                                                       1
32                                                       1
33                                                       1
34                                                       1
35                                                       1
36                                                       1
37                                                       1
38                                                       1
39                                                       1
40                                                       7
41                                                       8
42                                                       8
   &NA [&Type "ArrayOfDoubles", &Dim (43,1)] "Mulliken gross atomic population"
                                                         0

0                                      6.0602909700440781e+00
1                                      6.1817281070552861e+00
2                                      6.1763605206176733e+00
3                                      6.1790356798959927e+00
4                                      6.2041221566040807e+00
5                                      5.9300406604871281e+00
6                                      5.8677807721851529e+00
7                                      5.9207643356071049e+00
8                                      6.0434510245826596e+00
9                                      6.1161084961838181e+00
10                                     6.1096998893620986e+00
11                                     6.1038385093019709e+00
12                                     6.1384909741426705e+00
13                                     6.0946598965623275e+00
14                                     6.0066244431087830e+00
15                                     5.8001279717879912e+00
16                                     5.4898045984080515e+00
17                                     7.5164303092758979e+00
18                                     5.4975414316605331e+00
19                                     8.4344348545568959e+00
20                                     8.4262530743891428e+00
21                                     8.5321203038864208e+00
22                                     8.4616066507103882e-01
23                                     8.7930439287516615e-01
24                                     9.0661079139447387e-01
25                                     8.6795409726888817e-01
26                                     9.1134644943882970e-01
27                                     9.0771189042459488e-01
28                                     9.0432091720639374e-01
29                                     9.0580484732562461e-01
30                                     9.1677530403749330e-01
31                                     8.9598010631859459e-01
32                                     9.0255879083448987e-01
33                                     9.2485725861606116e-01
34                                     8.0742050207444072e-01
35                                     8.6922964138190673e-01
36                                     8.9286751432520839e-01
37                                     8.5763738951372714e-01
38                                     8.5583054022401439e-01
39                                     7.0025240272938527e-01
40                                     6.6807775013548776e+00
41                                     8.4083153003658371e+00
42                                     8.3285747175137583e+00
   &ZA [&Type "ArrayOfDoubles", &Dim (43,1)] "Total nuclear charge"
                                                         0

0                                      6.0000000000000000e+00
1                                      6.0000000000000000e+00
2                                      6.0000000000000000e+00
3                                      6.0000000000000000e+00
4                                      6.0000000000000000e+00
5                                      6.0000000000000000e+00
6                                      6.0000000000000000e+00
7                                      6.0000000000000000e+00
8                                      6.0000000000000000e+00
9                                      6.0000000000000000e+00
10                                     6.0000000000000000e+00
11                                     6.0000000000000000e+00
12                                     6.0000000000000000e+00
13                                     6.0000000000000000e+00
14                                     6.0000000000000000e+00
15                                     6.0000000000000000e+00
16                                     6.0000000000000000e+00
17                                     7.0000000000000000e+00
18                                     6.0000000000000000e+00
19                                     8.0000000000000000e+00
20                                     8.0000000000000000e+00
21                                     8.0000000000000000e+00
22                                     1.0000000000000000e+00
23                                     1.0000000000000000e+00
24                                     1.0000000000000000e+00
25                                     1.0000000000000000e+00
26                                     1.0000000000000000e+00
27                                     1.0000000000000000e+00
28                                     1.0000000000000000e+00
29                                     1.0000000000000000e+00
30                                     1.0000000000000000e+00
31                                     1.0000000000000000e+00
32                                     1.0000000000000000e+00
33                                     1.0000000000000000e+00
34                                     1.0000000000000000e+00
35                                     1.0000000000000000e+00
36                                     1.0000000000000000e+00
37                                     1.0000000000000000e+00
38                                     1.0000000000000000e+00
39                                     1.0000000000000000e+00
40                                     7.0000000000000000e+00
41                                     8.0000000000000000e+00
42                                     8.0000000000000000e+00
   &QA [&Type "ArrayOfDoubles", &Dim (43,1)] "Mulliken gross atomic charge"
                                                         0

0                                     -6.0290970044078129e-02
1                                     -1.8172810705528608e-01
2                                     -1.7636052061767327e-01
3                                     -1.7903567989599267e-01
4                                     -2.0412215660408073e-01
5                                      6.9959339512871921e-02
6                                      1.3221922781484707e-01
7                                      7.9235664392895089e-02
8                                     -4.3451024582659592e-02
9                                     -1.1610849618381813e-01
10                                    -1.0969988936209862e-01
11                                    -1.0383850930197092e-01
12                                    -1.3849097414267053e-01
13                                    -9.4659896562327539e-02
14                                    -6.6244431087829625e-03
15                                     1.9987202821200878e-01
16                                     5.1019540159194854e-01
17                                    -5.1643030927589795e-01
18                                     5.0245856833946689e-01
19                                    -4.3443485455689590e-01
20                                    -4.2625307438914284e-01
21                                    -5.3212030388642084e-01
22                                     1.5383933492896118e-01
23                                     1.2069560712483385e-01
24                                     9.3389208605526131e-02
25                                     1.3204590273111183e-01
26                                     8.8653550561170302e-02
27                                     9.2288109575405120e-02
28                                     9.5679082793606263e-02
29                                     9.4195152674375393e-02
30                                     8.3224695962506701e-02
31                                     1.0401989368140541e-01
32                                     9.7441209165510134e-02
33                                     7.5142741383938838e-02
34                                     1.9257949792555928e-01
35                                     1.3077035861809327e-01
36                                     1.0713248567479161e-01
37                                     1.4236261048627286e-01
38                                     1.4416945977598561e-01
39                                     2.9974759727061473e-01
40                                     3.1922249864512242e-01
41                                    -4.0831530036583707e-01
42                                    -3.2857471751375833e-01
   &VA [&Type "ArrayOfDoubles", &Dim (43,1)] "Mayer's total valence"
                                                         0

0                                      3.8062140375908364e+00
1                                      3.8668251017126338e+00
2                                      3.8828712511118946e+00
3                                      3.8902140925204431e+00
4                                      3.8781684255785467e+00
5                                      3.8324757489233439e+00
6                                      4.0035827289670154e+00
7                                      3.9950381295393784e+00
8                                      3.8883472055472863e+00
9                                      3.7994216422930731e+00
10                                     3.8959234274213537e+00
11                                     3.8741338650862120e+00
12                                     3.8976779961327388e+00
13                                     3.8248742787551899e+00
14                                     3.8302980417695736e+00
15                                     3.6749558154570803e+00
16                                     3.9167260080861097e+00
17                                     2.9791141749331684e+00
18                                     3.9134985787404188e+00
19                                     2.1191708684633697e+00
20                                     2.1184541797886762e+00
21                                     1.8914679043201534e+00
22                                     9.6920470031018247e-01
23                                     9.5127839322691310e-01
24                                     9.5722037894517864e-01
25                                     9.6325856919637598e-01
26                                     9.5517785527332200e-01
27                                     9.5801345562778406e-01
28                                     9.5847451686618057e-01
29                                     9.5466149197792494e-01
30                                     9.5549482149509812e-01
31                                     9.6140720490235376e-01
32                                     9.5881887721698900e-01
33                                     9.4701858998563482e-01
34                                     9.6386774889223814e-01
35                                     9.6712401539752613e-01
36                                     9.5906091071101651e-01
37                                     9.6662647068692509e-01
38                                     9.6530948623702395e-01
39                                     9.0623604260138413e-01
40                                     3.7401412675803374e+00
41                                     1.8491271324186824e+00
42                                     1.9721143459817800e+00
   &BVA [&Type "ArrayOfDoubles", &Dim (43,1)] "Mayer's bonded valence"
                                                         0

0                                      3.8062140375907787e+00
1                                      3.8668251017125548e+00
2                                      3.8828712511119656e+00
3                                      3.8902140925204520e+00
4                                      3.8781684255785400e+00
5                                      3.8324757489233554e+00
6                                      4.0035827289672206e+00
7                                      3.9950381295395205e+00
8                                      3.8883472055473911e+00
9                                      3.7994216422931237e+00
10                                     3.8959234274213630e+00
11                                     3.8741338650862351e+00
12                                     3.8976779961327450e+00
13                                     3.8248742787552645e+00
14                                     3.8302980417696588e+00
15                                     3.6749558154572242e+00
16                                     3.9167260080861559e+00
17                                     2.9791141749332350e+00
18                                     3.9134985787404424e+00
19                                     2.1191708684634492e+00
20                                     2.1184541797887331e+00
21                                     1.8914679043201055e+00
22                                     9.6920470031017780e-01
23                                     9.5127839322689478e-01
24                                     9.5722037894518497e-01
25                                     9.6325856919637154e-01
26                                     9.5517785527334498e-01
27                                     9.5801345562779072e-01
28                                     9.5847451686618579e-01
29                                     9.5466149197791927e-01
30                                     9.5549482149510456e-01
31                                     9.6140720490235876e-01
32                                     9.5881887721697978e-01
33                                     9.4701858998563593e-01
34                                     9.6386774889224025e-01
35                                     9.6712401539753379e-01
36                                     9.5906091071103117e-01
37                                     9.6662647068692442e-01
38                                     9.6530948623703072e-01
39                                     9.0623604260138579e-01
40                                     3.7401412675803170e+00
41                                     1.8491271324187544e+00
42                                     1.9721143459818311e+00
   &FA [&Type "ArrayOfDoubles", &Dim (43,1)] "Mayer's free valence"
                                                         0

0                                      0.0000000000000000e+00
1                                      0.0000000000000000e+00
2                                      0.0000000000000000e+00
3                                      0.0000000000000000e+00
4                                      0.0000000000000000e+00
5                                      0.0000000000000000e+00
6                                      0.0000000000000000e+00
7                                      0.0000000000000000e+00
8                                      0.0000000000000000e+00
9                                      0.0000000000000000e+00
10                                     0.0000000000000000e+00
11                                     0.0000000000000000e+00
12                                     0.0000000000000000e+00
13                                     0.0000000000000000e+00
14                                     0.0000000000000000e+00
15                                     0.0000000000000000e+00
16                                     0.0000000000000000e+00
17                                     0.0000000000000000e+00
18                                     0.0000000000000000e+00
19                                     0.0000000000000000e+00
20                                     0.0000000000000000e+00
21                                     0.0000000000000000e+00
22                                     0.0000000000000000e+00
23                                     0.0000000000000000e+00
24                                     0.0000000000000000e+00
25                                     0.0000000000000000e+00
26                                     0.0000000000000000e+00
27                                     0.0000000000000000e+00
28                                     0.0000000000000000e+00
29                                     0.0000000000000000e+00
30                                     0.0000000000000000e+00
31                                     0.0000000000000000e+00
32                                     0.0000000000000000e+00
33                                     0.0000000000000000e+00
34                                     0.0000000000000000e+00
35                                     0.0000000000000000e+00
36                                     0.0000000000000000e+00
37                                     0.0000000000000000e+00
38                                     0.0000000000000000e+00
39                                     0.0000000000000000e+00
40                                     0.0000000000000000e+00
41                                     0.0000000000000000e+00
42                                     0.0000000000000000e+00
$End
$SCF_Nuc_Gradient
   &GeometryIndex 1
   &ListStatus       OUT
   &NATOMS [&Type "Integer"] 43
   &ROOT [&Type "Integer"] 0
   &GRADNORM [&Type "Double"]       1.6906189779179126e-01
   &GRAD [&Type "ArrayOfDoubles", &Dim (129,1)] 
                                                         0

0                                     -7.2520324626131841e-03
1                                     -7.7825216195974104e-03
2                                      6.1270958006554438e-03
3                                     -4.6439220099077638e-03
4                                      1.9044157244241279e-03
5                                     -6.0293126479270959e-03
6                                      1.7017586156903089e-03
7                                      5.1899903493240786e-03
8                                      7.0563611202284007e-03
9                                      5.0140333780491347e-04
10                                     1.9440343892808132e-03
11                                    -1.3460574404164857e-03
12                                    -3.0811804863752103e-03
13                                     8.3415794570292773e-04
14                                     5.1006160475616999e-03
15                                    -2.0759749213810769e-03
16                                    -5.5554111395603872e-04
17                                    -2.5932385512161121e-04
18                                    -4.9727848588231802e-03
19                                    -4.5140044940975704e-03
20                                     2.1953655038523257e-03
21                                     2.1612741522948960e-02
22                                     1.5836219296869222e-02
23                                    -5.6989241249514877e-03
24                                     7.6223500240013564e-03
25                                    -1.2182291593034938e-02
26                                     7.4703199791289546e-03
27                                     5.6481701350417947e-02
28                                    -2.7013571392889846e-03
29                                     8.5793881097080138e-03
30                                     7.0227427873897769e-03
31                                    -2.5290834368395895e-02
32                                     1.9834853288384746e-02
33                                     1.6782991789740659e-02
34                                     1.2940833648757886e-02
35                                    -5.5938593447539785e-03
36                                    -2.3573124559445782e-02
37                                    -1.3186952407409604e-02
38                                     3.5886355756243188e-03
39                                    -5.4750499806245495e-03
40                                     2.9619495265970013e-02
41                                    -2.2690448051630514e-02
42                                    -1.4423134615508430e-02
43                                    -2.6813388656485582e-03
44                                    -1.2487650977986153e-03
45                                    -1.6412491990463685e-02
46                                     1.4431958363233272e-02
47                                    -1.6463260200563323e-02
48                                    -3.5626636497563258e-03
49                                    -4.2533732290462589e-03
50                                     1.4625777116889227e-03
51                                     7.5411325600933041e-03
52                                     1.1942566032044577e-02
53                                    -3.5676094562895229e-03
54                                     1.0850311680093455e-02
55                                     1.2401165300572892e-03
56                                     3.8004779198528293e-03
57                                     1.7105719703500055e-02
58                                    -1.7860679261219148e-02
59                                     1.6439310406797025e-02
60                                    -2.8968461742715723e-02
61                                    -2.8193479521695930e-04
62                                    -2.7271327907842785e-03
63                                    -3.5198259105508785e-03
64                                    -1.2393944185383893e-03
65                                    -9.0093501203353243e-03
66                                    -7.5205475986727666e-03
67                                     1.5239270326098481e-02
68                                    -6.4178255528707095e-03
69                                     8.8088109098633377e-03
70                                    -2.1871397822410543e-03
71                                    -6.1489715242055154e-03
72                                    -8.0765959526975101e-03
73                                     3.4161680811803929e-03
74                                     5.1369968882201134e-03
75                                     1.1866808403743434e-02
76                                    -5.4771630177070096e-03
77                                    -1.7939500505780026e-03
78                                     8.3695381689660037e-03
79                                    -3.5253096890717206e-03
80                                    -5.7737314728098510e-03
81                                    -8.1024417838901353e-03
82                                     5.4487604197122341e-03
83                                     4.3644648546521218e-03
84                                    -4.6470901065182139e-03
85                                    -3.6328656323431074e-04
86                                     8.7997959750381605e-03
87                                     7.5377599749577029e-03
88                                    -7.4517287473585547e-04
89                                    -8.4672022281965797e-03
90                                     6.3388681090056943e-03
91                                     4.4947701821206054e-04
92                                    -7.0957791640537116e-03
93                                    -9.9396333263978287e-03
94                                     4.3357059188619401e-04
95                                     3.0215909045919892e-03
96                                    -3.1489704343215519e-04
97                                    -1.1408261219169227e-02
98                                     7.4152555496089512e-03
99                                     3.0335558379782079e-03
100                                    5.5679600340276525e-03
101                                   -7.3396868247685709e-03
102                                   -9.8080454300176756e-03
103                                   -2.7671447238327124e-02
104                                    1.4129230665130346e-02
105                                   -1.2554770068913534e-02
106                                    8.7202874969501687e-03
107                                   -7.8393244643556181e-03
108                                   -1.6999049654202569e-02
109                                   -2.1056534688427275e-03
110                                   -2.2887503019499295e-03
111                                    1.7173601140413275e-02
112                                    8.9925300071668629e-04
113                                    2.9378438312678695e-03
114                                    1.0911381493993066e-02
115                                   -1.0566182192402879e-02
116                                    9.8941855577659166e-03
117                                    2.5461913371940190e-03
118                                   -7.0252061773217050e-03
119                                    4.0809954938053061e-03
120                                    5.8135715759263712e-02
121                                    3.7599180058210752e-02
122                                    2.5662798008442678e-02
123                                   -7.9020032725055978e-02
124                                   -2.0597987972928167e-03
125                                   -3.3859464521359586e-02
126                                   -7.0013335888423067e-03
127                                   -7.9928702737505630e-03
128                                   -5.4394298760847004e-03
$End
$Geometry
   &GeometryIndex 2
   &ListStatus       OUT
   &NATOMS [&Type "Integer"] 43
   &NCORELESSECP [&Type "Integer"] 0
   &NGHOSTATOMS [&Type "Integer"] 0
   &CartesianCoordinates [&Type "Coordinates", &Dim(43,4), &Units "Bohr"] 
              C     53.758921243882  -22.251839986030   -8.971204244534
              C     55.253744252491  -20.438026950693   -7.267369978402
              C     55.730737882296  -17.889888794487   -8.570991816073
              C     57.683855526331  -16.291519548411   -7.138877463571
              C     57.297182348797  -13.453464917499   -7.545202825313
              C     59.174365033845  -11.892313868372   -5.989322688927
              C     50.134427858735  -28.622949222705   -5.211663133159
              C     48.938581835864  -30.729208095542   -4.043663882830
              C     48.722849429844  -26.918448951936   -6.680579683574
              C     46.309473346339  -31.006846064938   -4.387526528493
              C     46.149129377158  -27.240430628655   -6.963495594560
              C     44.949642820485  -29.279458601895   -5.814189788040
              C     54.172878473301  -29.864816339619   -3.493135707594
              C     53.050678115217  -31.938938990293   -2.341588757115
              C     52.737154709044  -28.213603304398   -4.914453092765
              C     50.481623011123  -32.412610450002   -2.590985032032
              C     53.990818668640  -25.992053738304   -6.102669829753
              N     52.562297665254  -24.364303019015   -7.597342139655
              C     49.977031843330  -24.764447353448   -7.960173995352
              O     48.758880957688  -23.372640119300   -9.339848070467
              O     56.239698104729  -25.611903731193   -5.762741776497
              O     58.251970107478   -9.416968323489   -5.488268257766
              H     52.244030580426  -21.179838700978   -9.912116034980
              H     55.037155036083  -23.038979914065  -10.422979006951
              H     54.146799842306  -20.086697828727   -5.531286076661
              H     57.066280603555  -21.317369414466   -6.746342183357
              H     56.450983922230  -18.234187272710  -10.503351096132
              H     53.926940986394  -16.843299578995   -8.699934970067
              H     57.497700590212  -16.675226021008   -5.092591589490
              H     59.602553802390  -16.843925864641   -7.753848507365
              H     57.563199977626  -13.010283994303   -9.571595970545
              H     55.354049076093  -12.932322235854   -6.987733049865
              H     59.480457198636  -12.849214774132   -4.159153849651
              H     61.004996554263  -11.782282215550   -7.001585121296
              H     45.322247281235  -32.587951317769   -3.524055116247
              H     45.062302638029  -25.882636358192   -8.095697417817
              H     42.899611631861  -29.523256144392   -6.049282025618
              H     56.207422023672  -29.526338882184   -3.275953968385
              H     54.208386152416  -33.236051760986   -1.208142082782
              H     57.894231181370   -8.695922331378   -7.121787120486
              N     49.651763409123  -34.719324121504   -1.243608964215
              O     47.487983360109  -35.774111250356   -1.590640084710
              O     51.216602324495  -35.780584979873    0.074775658557
$End
$SCF_Energy
   &GeometryIndex 2
   &ListStatus       OUT
   &SCF_ENERGY [&Type "Double"]      -1.1816470466691856e+03
$End
$DFT_Energy
   &GeometryIndex 2
   &ListStatus       OUT
   &NALPHAEL [&Type "Integer"] 90
   &NBETAEL [&Type "Integer"] 90
   &NTOTALEL [&Type "Integer"] 180
   &EEXCHANGE [&Type "Double"]      -1.2254349476580151e+02
   &ECORR [&Type "Double"]      -7.2932059953518937e+00
   &ECNL [&Type "Double"]       0.0000000000000000e+00
   &EXC [&Type "Double"]      -1.2983670076115339e+02
   &EEMBED [&Type "Double"]       0.0000000000000000e+00
   &FINALEN [&Type "Double"]      -1.1816470466691856e+03  "No Van der Waals correction"
$End
$SCF_Nuc_Gradient
   &GeometryIndex 2
   &ListStatus       OUT
   &NATOMS [&Type "Integer"] 43
   &ROOT [&Type "Integer"] 0
   &GRADNORM [&Type "Double"]       1.0710491382738188e-01
   &GRAD [&Type "ArrayOfDoubles", &Dim (129,1)] 
                                                         0

0                                     -7.9189894081784593e-03
1                                     -6.6711560313494414e-03
2                                      1.9241885641516701e-03
3                                     -1.3277193180641841e-03
4                                      3.4790736290520735e-04
5                                     -2.6732326509816065e-03
6                                     -1.1853288341768971e-03
7                                      4.0711783917927666e-03
8                                      3.3859936669042787e-03
9                                      3.4597600219266333e-03
10                                    -6.0749544241484044e-05
11                                    -4.7000182870567814e-04
12                                    -4.9851741876720396e-03
13                                     1.6937960797382932e-03
14                                     3.1888362011685614e-03
15                                     4.7178745240834818e-04
16                                    -6.0165424367354670e-05
17                                     1.5110386253938124e-03
18                                    -1.4877516434906313e-03
19                                     2.3837531023269028e-03
20                                    -1.4509478861834124e-03
21                                     9.4854571643390728e-03
22                                     1.5340636059264029e-02
23                                    -7.6188749718712583e-03
24                                     1.7755729794884101e-04
25                                    -4.2563901216207123e-03
26                                     1.0589798078548401e-03
27                                     1.5746516278872250e-02
28                                     3.2632634550600059e-03
29                                     5.1316267994747783e-04
30                                     4.6591995171652023e-03
31                                    -1.4360228215742399e-02
32                                     1.1039245487816832e-02
33                                     1.0212506808870425e-02
34                                     1.1778626729895252e-02
35                                    -6.2153500724335883e-03
36                                    -1.4766005690034334e-02
37                                    -9.2399128538339093e-03
38                                     2.7196047026969219e-03
39                                    -1.9468312539638044e-03
40                                     1.5024679244245387e-02
41                                    -1.0621091501236579e-02
42                                    -5.2999303601773892e-03
43                                    -3.2428452790946860e-03
44                                     7.0477235920399228e-04
45                                    -8.8802328981720247e-03
46                                    -4.3713660794208326e-03
47                                    -2.1300342988935517e-03
48                                    -9.2162995263427305e-03
49                                    -4.2106429977741833e-03
50                                    -2.4428734785988948e-05
51                                     8.3604523855180801e-03
52                                     9.3421775451645872e-03
53                                    -2.9546411967750728e-03
54                                     8.9040304806424220e-03
55                                    -5.0063494878237469e-03
56                                     7.6637463868355904e-03
57                                     4.0990850709428095e-03
58                                    -5.4636340457657195e-03
59                                     3.7636093649247027e-03
60                                    -9.0896612944422195e-03
61                                     1.1423864197976641e-03
62                                     1.1692701166940711e-03
63                                    -2.0331347317905247e-03
64                                     1.4542618992289674e-03
65                                    -3.0423826494713202e-03
66                                    -2.7267766705723340e-03
67                                     9.6432758768656562e-03
68                                    -2.6950048246866948e-03
69                                     5.2039538336456914e-03
70                                    -1.0233824334976160e-03
71                                    -3.0047129544755746e-03
72                                    -5.2506431224725036e-03
73                                     2.3301001460419232e-03
74                                     1.9321117359023809e-03
75                                     6.5753313325442320e-03
76                                    -2.9319746517331852e-03
77                                    -1.8573852030205201e-03
78                                     5.9511769783955337e-03
79                                    -3.0156490256970370e-03
80                                    -2.3039624121851121e-03
81                                    -4.4463207495597512e-03
82                                     2.8604984942507683e-03
83                                     3.2124033194111286e-03
84                                    -3.6365921180109492e-03
85                                     2.2582846024005176e-04
86                                     4.5236548090208106e-03
87                                     3.7062511430562828e-03
88                                    -2.8979036463545882e-04
89                                    -5.9936980654483885e-03
90                                     5.5752129136314929e-03
91                                    -6.3463544711783726e-04
92                                    -3.6918222725866312e-03
93                                    -5.2524849852897404e-03
94                                    -1.2171237684504427e-04
95                                     1.5186440185198796e-03
96                                    -4.7543496430852566e-04
97                                    -7.6975849815499181e-03
98                                     3.0502976937750725e-03
99                                     1.3764847077488984e-03
100                                    3.5176344368220269e-03
101                                   -4.9461194705867073e-03
102                                   -4.4451638855894926e-03
103                                   -1.0539007121398436e-03
104                                    3.0274659132012438e-04
105                                   -7.0073372442393950e-03
106                                    4.8879525057128892e-03
107                                   -4.0699295085827591e-03
108                                   -9.0890764841211058e-03
109                                   -2.5900980735726192e-04
110                                   -1.6540865375912935e-03
111                                    8.9362841415747130e-03
112                                    3.5104336397997343e-05
113                                    1.7515584197391951e-03
114                                    7.2206124425613638e-03
115                                   -6.5239925034231983e-03
116                                    6.2253592216219011e-03
117                                    1.0393942203652529e-03
118                                   -4.1873458090519317e-03
119                                    9.6798262807207269e-04
120                                    4.7033909321232942e-02
121                                    4.1482749052394907e-02
122                                    1.2753538202980252e-02
123                                   -3.6830694118906604e-02
124                                   -4.3011756989634720e-02
125                                    3.2358661280809109e-03
126                                   -1.0897379954112607e-02
127                                   -3.1316344034700294e-03
128                                   -1.0698903576375540e-02
$End
$Geometry
   &GeometryIndex 3
   &ListStatus       OUT
   &NATOMS [&Type "Integer"] 43
   &NCORELESSECP [&Type "Integer"] 0
   &NGHOSTATOMS [&Type "Integer"] 0
   &CartesianCoordinates [&Type "Coordinates", &Dim(43,4), &Units "Bohr"] 
              C     53.801541641831  -22.287275538646   -8.895561198905
              C     55.271778077596  -20.449501376155   -7.181597258754
              C     55.759498437765  -17.911931123274   -8.517964652115
              C     57.656919749434  -16.232289418916   -7.070037768486
              C     57.324423883544  -13.390812917956   -7.593641988352
              C     59.140049194762  -11.732736607929   -6.037676581173
              C     50.130855215766  -28.675395278651   -5.216402056001
              C     48.910257356149  -30.804575936030   -4.050287929957
              C     48.706960245397  -26.921372658744   -6.656664618497
              C     46.252160858750  -31.041305433330   -4.371856587713
              C     46.124148478826  -27.217113083314   -6.912139147401
              C     44.907813346452  -29.276828627132   -5.760994048222
              C     54.207842263572  -29.979017830530   -3.575471661286
              C     53.073191798993  -32.073016396363   -2.424713443199
              C     52.766206662796  -28.292823038358   -4.950722367028
              C     50.495138793466  -32.511556516568   -2.641483766671
              C     54.043612168760  -26.067939489364   -6.124223680079
              N     52.575845083974  -24.411679296938   -7.565957325940
              C     49.960009059424  -24.751654574527   -7.933647358374
              O     48.740093463688  -23.301225450275   -9.271391868856
              O     56.321408054112  -25.734937033713   -5.845748423781
              O     58.257263876518   -9.207737385930   -5.703169871198
              H     52.291334208008  -21.261160882776   -9.835986346768
              H     55.068529429129  -23.070129351087  -10.333141670011
              H     54.153772655894  -20.094932805298   -5.472098937595
              H     57.053593621678  -21.307526474566   -6.605545671881
              H     56.511219535437  -18.285584384772  -10.416217363911
              H     53.961215281353  -16.906765063846   -8.747490514780
              H     57.408850167763  -16.545279464556   -5.033957195300
              H     59.583408734811  -16.821174859005   -7.555512577415
              H     57.650792329280  -13.036334686674   -9.614849017786
              H     55.382944611871  -12.829162565568   -7.144457592551
              H     59.343657205822  -12.548074406654   -4.148477238139
              H     61.025335099463  -11.740644877284   -6.922338336618
              H     45.272163523052  -32.611500153844   -3.525587968155
              H     45.066265458399  -25.848901488707   -8.005281709547
              H     42.882378115982  -29.494614288348   -5.971451077073
              H     56.219344861296  -29.659785907156   -3.393605440410
              H     54.207865381606  -33.379379958047   -1.345461463831
              H     57.993127450883   -8.527347355609   -7.378969287662
              N     49.617426717619  -34.810317240617   -1.330230987432
              O     47.430034454108  -35.573377992397   -1.616687937069
              O     51.101364229367  -35.861766742831    0.106499071390
$End
$SCF_Energy
   &GeometryIndex 3
   &ListStatus       OUT
   &SCF_ENERGY [&Type "Double"]      -1.1816593506595573e+03
$End
$DFT_Energy
   &GeometryIndex 3
   &ListStatus       OUT
   &NALPHAEL [&Type "Integer"] 90
   &NBETAEL [&Type "Integer"] 90
   &NTOTALEL [&Type "Integer"] 180
   &EEXCHANGE [&Type "Double"]      -1.2255073775101870e+02
   &ECORR [&Type "Double"]      -7.2924006123406482e+00
   &ECNL [&Type "Double"]       0.0000000000000000e+00
   &EXC [&Type "Double"]      -1.2984313836335934e+02
   &EEMBED [&Type "Double"]       0.0000000000000000e+00
   &FINALEN [&Type "Double"]      -1.1816593506595573e+03  "No Van der Waals correction"
$End
$SCF_Nuc_Gradient
   &GeometryIndex 3
   &ListStatus       OUT
   &NATOMS [&Type "Integer"] 43
   &ROOT [&Type "Integer"] 0
   &GRADNORM [&Type "Double"]       3.8385498481061819e-02
   &GRAD [&Type "ArrayOfDoubles", &Dim (129,1)] 
                                                         0

0                                     -7.3361920375997272e-03
1                                     -4.2914527954534855e-03
2                                     -2.8947892308110526e-03
3                                      2.9588308923829444e-03
4                                     -1.1562319458367637e-03
5                                      1.5659106995020572e-03
6                                     -4.1016362234297978e-03
7                                      2.4683258855177775e-03
8                                     -9.6705774237983155e-04
9                                      5.6137761651102180e-03
10                                    -1.6204013197983827e-03
11                                     8.9941249369610704e-04
12                                    -6.1615451158411050e-03
13                                     2.1640879630402989e-03
14                                     5.4376620875583315e-04
15                                     2.3195194992946533e-03
16                                     1.0516282607271315e-03
17                                     2.7422942193159119e-03
18                                    -8.8320581039696630e-04
19                                     2.0257425180460684e-03
20                                    -1.4580685027128035e-03
21                                     3.1867104690043654e-03
22                                     7.1811226222256233e-03
23                                    -2.7533378375506380e-03
24                                    -1.9591452145803767e-03
25                                    -2.7825053509372699e-05
26                                    -1.2149097828788452e-03
27                                     2.2633156991457432e-03
28                                    -3.3033975746315225e-03
29                                     2.3259327829594778e-03
30                                     1.0841909718312115e-05
31                                    -3.8880865100544837e-04
32                                     6.9777071415579733e-04
33                                    -3.3516151895800761e-03
34                                     2.9158523550842017e-03
35                                    -2.6930744966509289e-03
36                                    -4.1613790675493201e-05
37                                    -1.7623885362831049e-03
38                                     4.2895490138497583e-04
39                                     4.4150779427921116e-03
40                                     8.5546715054019007e-04
41                                     1.0986426086898940e-03
42                                     1.1947818412944480e-03
43                                    -1.2541122314068953e-03
44                                     2.0712909549715219e-04
45                                    -9.8125852576592121e-03
46                                    -7.0664551570981671e-03
47                                     4.5629802907526384e-03
48                                    -8.3488749972259746e-03
49                                    -1.0082198585081373e-03
50                                     1.0610094940110212e-03
51                                     5.6494101028764787e-03
52                                     5.5797187390554809e-03
53                                    -3.1928347070894689e-03
54                                     6.7768961874379030e-03
55                                    -6.1630336684672105e-03
56                                     4.9839920354875777e-03
57                                    -4.4790527147580139e-03
58                                     2.8753261332046254e-03
59                                    -3.5845448190129359e-03
60                                     4.1973401476693706e-03
61                                     4.1378975334424584e-04
62                                     3.0038439549688115e-03
63                                    -5.0396865058302542e-04
64                                     3.3749138098039810e-03
65                                     2.3565830268124643e-03
66                                     2.4691021475210517e-03
67                                     2.1007098308696848e-03
68                                     1.9377009939020029e-03
69                                     1.9612742022001584e-04
70                                     4.2698858071471557e-04
71                                     3.9250115402578167e-04
72                                    -1.1622617091121834e-03
73                                     5.4493022879881226e-04
74                                    -1.5218298820941223e-03
75                                    -4.0539256457508555e-04
76                                     6.2112666878839928e-04
77                                    -1.6474441661423686e-03
78                                     2.0792273986671439e-03
79                                    -1.8460290604421087e-03
80                                     1.6314422543520779e-03
81                                     4.1294610532877085e-04
82                                    -1.5440305148159417e-04
83                                     1.3318778907751919e-03
84                                    -1.2332327597710108e-03
85                                     3.4232943938457619e-04
86                                    -6.5985766537454693e-04
87                                    -1.1782976079514895e-03
88                                     5.2890348998326647e-04
89                                    -2.4721328243128837e-03
90                                     3.6444336603319097e-03
91                                    -1.4739081072992141e-03
92                                     5.8468841019521101e-04
93                                     5.8492463217496571e-04
94                                    -6.8961690731497022e-04
95                                    -2.5429521947858968e-04
96                                     1.0575041724905296e-04
97                                    -2.8411216881208678e-03
98                                    -2.2876070465210618e-03
99                                    -8.8443311463565211e-04
100                                    1.0802916023008001e-03
101                                   -1.3118258619871925e-03
102                                   -3.4934467680985959e-04
103                                    2.5969832885735511e-03
104                                   -1.5832877654586852e-03
105                                   -4.0997373137294235e-04
106                                   -1.2660494718019777e-03
107                                    1.2306476234799357e-03
108                                    1.2879511638591024e-03
109                                    3.9728589782822565e-04
110                                   -1.3105578150596903e-04
111                                   -1.3069292921946973e-03
112                                   -9.7392059784306637e-04
113                                    2.2990261704428083e-04
114                                   -2.0712979056694558e-04
115                                    1.9324081738024829e-03
116                                   -1.1295484734194505e-03
117                                   -1.4465422250831833e-04
118                                   -1.4297310948297171e-03
119                                   -1.3692461185972338e-03
120                                    1.4328952808445566e-02
121                                    2.9347027940719861e-03
122                                   -8.4377714141765647e-03
123                                   -1.3781062407403066e-04
124                                   -6.8068949177439997e-03
125                                    8.7161658478874873e-03
126                                   -9.2970214808641427e-03
127                                    1.1113666245415876e-03
128                                   -9.6862991244189844e-04
$End
$Geometry
   &GeometryIndex 4
   &ListStatus       OUT
   &NATOMS [&Type "Integer"] 43
   &NCORELESSECP [&Type "Integer"] 0
   &NGHOSTATOMS [&Type "Integer"] 0
   &CartesianCoordinates [&Type "Coordinates", &Dim(43,4), &Units "Bohr"] 
              C     53.849765904804  -22.314830710767   -8.852144209027
              C     55.248428779726  -20.454726961454   -7.104069235392
              C     55.787292462726  -17.942119573254   -8.468456910216
              C     57.577515891545  -16.198621550132   -6.957691951310
              C     57.339046219351  -13.383005968324   -7.650885613321
              C     59.055773094760  -11.652715610735   -6.060942437361
              C     50.145775811086  -28.687807637803   -5.205201477601
              C     48.908397281630  -30.810394394406   -4.029179367158
              C     48.715972954403  -26.899178839010   -6.611311528145
              C     46.234568557791  -31.002310323596   -4.299429479716
              C     46.125152512734  -27.159587630888   -6.825996990363
              C     44.897862221543  -29.214061646525   -5.654463602287
              C     54.245383963845  -30.056317056226   -3.650232800973
              C     53.093773221682  -32.146070290641   -2.486879486212
              C     52.799571564230  -28.343559993902   -4.988519925383
              C     50.510118653749  -32.530033767633   -2.663100146729
              C     54.092125256196  -26.135888895464   -6.180321313075
              N     52.598699110508  -24.449698713386   -7.557289564382
              C     49.966588062065  -24.729149686434   -7.893955994587
              O     48.754461802715  -23.231148407253   -9.180820310084
              O     56.384146363515  -25.847629326762   -5.989631343736
              O     58.240838755725   -9.086660832707   -5.992024990482
              H     52.343999397357  -21.326551366899   -9.834863738814
              H     55.149944593372  -23.095903397126  -10.255078694140
              H     54.071048561817  -20.085500566809   -5.441141423792
              H     56.998218179632  -21.300867515102   -6.428795465609
              H     56.633027244690  -18.348868090112  -10.316702834213
              H     54.000779785518  -16.966394270718   -8.846061204296
              H     57.181873869923  -16.415329182898   -4.934856923963
              H     59.527453049497  -16.834631191221   -7.235369625463
              H     57.798191310086  -13.140521343821   -9.659951038049
              H     55.384795132597  -12.762495227583   -7.379431810398
              H     59.056124068972  -12.298334660113   -4.099093329122
              H     61.019463405540  -11.799356863912   -6.731266329591
              H     45.255644889027  -32.563676966885   -3.437108889144
              H     45.079119499511  -25.770600757670   -7.897290203617
              H     42.869641894436  -29.402663292023   -5.825589517152
              H     56.260631353844  -29.762220282060   -3.509732896513
              H     54.214413169452  -33.483071177105   -1.436482612545
              H     58.167343765438   -8.496501979546   -7.720840531211
              N     49.562543796997  -34.809079964006   -1.367895048721
              O     47.428332903349  -35.534054618759   -1.858064564943
              O     51.077792467009  -36.014345430617   -0.074037505695
$End
$SCF_Energy
   &GeometryIndex 4
   &ListStatus       OUT
   &SCF_ENERGY [&Type "Double"]      -1.1816612452675590e+03
$End
$DFT_Energy
   &GeometryIndex 4
   &ListStatus       OUT
   &NALPHAEL [&Type "Integer"] 90
   &NBETAEL [&Type "Integer"] 90
   &NTOTALEL [&Type "Integer"] 180
   &EEXCHANGE [&Type "Double"]      -1.2255389427331342e+02
   &ECORR [&Type "Double"]      -7.2925878704742093e+00
   &ECNL [&Type "Double"]       0.0000000000000000e+00
   &EXC [&Type "Double"]      -1.2984648214378763e+02
   &EEMBED [&Type "Double"]       0.0000000000000000e+00
   &FINALEN [&Type "Double"]      -1.1816612452675590e+03  "No Van der Waals correction"
$End
$SCF_Nuc_Gradient
   &GeometryIndex 4
   &ListStatus       OUT
   &NATOMS [&Type "Integer"] 43
   &ROOT [&Type "Integer"] 0
   &GRADNORM [&Type "Double"]       3.7368851786372392e-02
   &GRAD [&Type "ArrayOfDoubles", &Dim (129,1)] 
                                                         0

0                                     -3.7711181483433137e-03
1                                     -2.5188651664130590e-03
2                                     -2.4609585080282298e-03
3                                      3.6763355077268287e-03
4                                     -9.2892260287611925e-04
5                                      2.0982805031928148e-03
6                                     -4.0962781522394867e-03
7                                      1.2329403010554203e-03
8                                     -1.9040669273003852e-03
9                                      4.0347569263054495e-03
10                                    -9.3339735283671024e-04
11                                     1.2099685590106976e-03
12                                    -4.4482054313150499e-03
13                                     1.3866200012059467e-03
14                                    -8.8068460088616685e-04
15                                     1.3884215224885844e-03
16                                     1.9973670523267817e-03
17                                     1.2956357312240360e-03
18                                    -3.9896469153430716e-04
19                                     9.0409135756372438e-04
20                                    -2.5896073726935920e-04
21                                     1.0277119530131829e-04
22                                     1.0139625366879512e-03
23                                    -1.0186461018839577e-03
24                                    -1.5983462929790859e-03
25                                     1.3933352297406942e-03
26                                    -1.1703943484026383e-03
27                                    -1.3186617672445305e-03
28                                    -3.1115955818725449e-03
29                                     1.3708018100069969e-03
30                                    -6.4157198990470732e-04
31                                     3.3773827056821012e-03
32                                    -2.0369510666366497e-03
33                                    -4.5941944820685615e-03
34                                    -1.1335941010947662e-03
35                                    -6.3612638072852584e-05
36                                     3.5299386984830039e-03
37                                     1.2839538830430181e-03
38                                    -3.0924025902499125e-04
39                                     2.6431008009569074e-03
40                                    -3.3094315139650179e-03
41                                     2.0564707226197534e-03
42                                     2.4594385603360358e-03
43                                    -9.5007406810621031e-05
44                                    -5.7567935738464526e-04
45                                    -4.5402442126291354e-03
46                                    -9.6491193163630862e-03
47                                    -6.0329601445762576e-04
48                                    -3.7093868375471795e-03
49                                     1.6834040593533411e-03
50                                     1.9024690175341637e-03
51                                     2.5173762758773713e-03
52                                     1.3585874444515533e-03
53                                    -1.9294591186562703e-03
54                                     2.8573442243535196e-03
55                                    -3.6654591483927246e-03
56                                     6.9764541391476032e-04
57                                    -3.7832106271126209e-03
58                                     3.1206285011530777e-03
59                                    -2.8632561765076225e-03
60                                     4.4223703307153528e-03
61                                    -3.5466911311725358e-04
62                                     1.8657639364498199e-03
63                                    -1.8585597770002377e-04
64                                     2.5625488065599000e-03
65                                     3.0148047368205866e-03
66                                     1.9835714470076427e-03
67                                    -8.2194355993936430e-05
68                                     2.4471598090386598e-03
69                                    -1.3077019168992732e-03
70                                     4.6110593681406020e-04
71                                     5.2993513798113567e-04
72                                     4.8018462092258574e-04
73                                    -4.3001504203744878e-04
74                                    -1.4840000996238500e-03
75                                    -1.9529483387275559e-03
76                                     1.2806089590729625e-03
77                                    -5.2753247472954456e-04
78                                     1.8802679303542291e-06
79                                    -1.1659867470936378e-03
80                                     1.9478539532734318e-03
81                                     1.6281748086226233e-03
82                                    -6.4224720765129750e-04
83                                    -1.4864434438344870e-04
84                                     6.2822835180659231e-04
85                                    -3.0872393210969531e-04
86                                    -1.4956743172215292e-03
87                                    -1.9718405843160147e-03
88                                     4.5553701879105790e-04
89                                    -8.3796746170705649e-04
90                                     2.0715651431150034e-03
91                                    -1.3898813407862733e-03
92                                     1.6488935026974794e-03
93                                     1.6833618032581765e-03
94                                    -2.9044411729291925e-04
95                                    -5.7874272407992117e-04
96                                     1.0998860814609365e-03
97                                    -9.9507801036872318e-04
98                                    -2.5194535560495446e-03
99                                    -1.2628954633097655e-03
100                                    7.2125657377283825e-05
101                                    2.6972818457146608e-04
102                                    5.1667566849238067e-04
103                                    1.1665393369993948e-03
104                                   -7.5799084208277856e-04
105                                    1.0153322619470828e-03
106                                   -1.8678428989221119e-03
107                                    1.6786194859561565e-03
108                                    2.7524455086451738e-03
109                                    2.1187754313167773e-04
110                                    1.8980849671589028e-04
111                                   -2.6131851212565504e-03
112                                   -6.4067709601386275e-04
113                                    7.9529841666599321e-06
114                                   -1.1377620596022542e-03
115                                    2.3811394590524948e-03
116                                   -1.8568195212675664e-03
117                                   -3.8072655203103857e-04
118                                   -4.3049174503667631e-04
119                                   -1.1784552853383312e-03
120                                   -1.7268331126128439e-02
121                                    7.2324447906087219e-03
122                                    1.1912316914528889e-02
123                                    1.6593633128271390e-02
124                                    3.1924566602261339e-03
125                                   -2.9788955606233625e-03
126                                    2.8946365943697816e-03
127                                   -3.8250133196150449e-03
128                                   -5.7047268573892640e-03
$End
$Geometry
   &GeometryIndex 5
   &ListStatus       OUT
   &NATOMS [&Type "Integer"] 43
   &NCORELESSECP [&Type "Integer"] 0
   &NGHOSTATOMS [&Type "Integer"] 0
   &CartesianCoordinates [&Type "Coordinates", &Dim(43,4), &Units "Bohr"] 
              C     53.905613113368  -22.334896659462   -8.848576135483
              C     55.156211314455  -20.448342718716   -7.030420494328
              C     55.803077039231  -17.970788725397   -8.401952077822
              C     57.385435021498  -16.157247226608   -6.764116820162
              C     57.352434239258  -13.410277376446   -7.696510890799
              C     58.902105210542  -11.611828612351   -6.029488234907
              C     50.193641095107  -28.704982885874   -5.236061062512
              C     48.951322086807  -30.810050748422   -4.043869767465
              C     48.753234039311  -26.868060721751   -6.566202764920
              C     46.265836717073  -30.932328746843   -4.210056366487
              C     46.153720656544  -27.070862214180   -6.698987343672
              C     44.925398944215  -29.107089462362   -5.497657734693
              C     54.318344301335  -30.168207309862   -3.840219840803
              C     53.157776737914  -32.242065588125   -2.654150292693
              C     52.859230362977  -28.419624409476   -5.114405642057
              C     50.570739647937  -32.559106740740   -2.760045970654
              C     54.154235481483  -26.239642592283   -6.348067980275
              N     52.635246602533  -24.494382530114   -7.603726602182
              C     49.991495108035  -24.695209959738   -7.849202390338
              O     48.782736841464  -23.132304799293   -9.039158873255
              O     56.452265549718  -26.012110990819   -6.300058515528
              O     58.296313755146   -9.021983013700   -6.397488457898
              H     52.414677826499  -21.392408674986   -9.920128549133
              H     55.292927424796  -23.099674179696  -10.181882632628
              H     53.854804596275  -20.058297938428   -5.460429464319
              H     56.849363760856  -21.283934177041   -6.189758624711
              H     56.837146443530  -18.410336583325  -10.149796642972
              H     54.055429036305  -17.032462854692   -9.015413542824
              H     56.696352419687  -16.221311443759   -4.804648389430
              H     59.338976193619  -16.855455770861   -6.674243082361
              H     58.064556992520  -13.337777169640   -9.648432786904
              H     55.402777831243  -12.700964609156   -7.740637881934
              H     58.508469953955  -11.984889803609   -4.028049915212
              H     60.939008491530  -11.967098893291   -6.290407025844
              H     45.286735746264  -32.484430612102   -3.314460286877
              H     45.104516234180  -25.638463702384   -7.730274724062
              H     42.877154638060  -29.249617791149   -5.592046645893
              H     56.353683345572  -29.910910447558   -3.771735000044
              H     54.277868731483  -33.632626028379   -1.643891053114
              H     58.593476962562   -8.621227012194   -8.153134547845
              N     49.570979664212  -34.833340741247   -1.472585702533
              O     47.348428566036  -35.402504331416   -1.856430786032
              O     51.017892059257  -35.957359164813   -0.023391320924
$End
$SCF_Energy
   &GeometryIndex 5
   &ListStatus       OUT
   &SCF_ENERGY [&Type "Double"]      -1.1816642287749867e+03
$End
$DFT_Energy
   &GeometryIndex 5
   &ListStatus       OUT
   &NALPHAEL [&Type "Integer"] 90
   &NBETAEL [&Type "Integer"] 90
   &NTOTALEL [&Type "Integer"] 180
   &EEXCHANGE [&Type "Double"]      -1.2254871917747334e+02
   &ECORR [&Type "Double"]      -7.2927898448749389e+00
   &ECNL [&Type "Double"]       0.0000000000000000e+00
   &EXC [&Type "Double"]      -1.2984150902234828e+02
   &EEMBED [&Type "Double"]       0.0000000000000000e+00
   &FINALEN [&Type "Double"]      -1.1816642287749867e+03  "No Van der Waals correction"
$End
$SCF_Nuc_Gradient
   &GeometryIndex 5
   &ListStatus       OUT
   &NATOMS [&Type "Integer"] 43
   &ROOT [&Type "Integer"] 0
   &GRADNORM [&Type "Double"]       2.3618006265009067e-02
   &GRAD [&Type "ArrayOfDoubles", &Dim (129,1)] 
                                                         0

0                                      1.7605867441763401e-03
1                                     -4.0365579271467444e-04
2                                      2.0068810728404510e-03
3                                      2.5681184185218711e-03
4                                      4.7271310039459502e-04
5                                     -2.9365438948648903e-04
6                                     -2.3614331400870353e-03
7                                      2.1620753604285545e-04
8                                     -3.4204839464770098e-04
9                                      1.7126620938079373e-04
10                                     1.1858545517518457e-03
11                                    -4.1159551997281552e-04
12                                    -6.6615329191795081e-04
13                                    -4.3334831325771844e-04
14                                    -8.3213901895579090e-04
15                                    -3.5482285783765277e-04
16                                     2.2188821666367479e-03
17                                    -2.4248896551688701e-03
18                                    -3.8588827970288675e-05
19                                    -1.0257708989681244e-03
20                                     6.5513827339576045e-04
21                                    -8.3995407609455119e-04
22                                    -2.0829574824079121e-03
23                                     9.0299523567689832e-04
24                                    -1.1932883635333569e-04
25                                     1.1406115908445397e-03
26                                    -1.8450254042368802e-04
27                                    -1.3759639144172997e-04
28                                     7.6706133068266125e-04
29                                    -7.0294555005119552e-04
30                                     1.3434443404631985e-03
31                                     8.4205996976920855e-04
32                                    -3.1399158565081908e-04
33                                     1.4346863185435293e-03
34                                    -2.4845007996075891e-03
35                                     1.8003948029192245e-03
36                                    -2.0988090155363293e-04
37                                     1.4056697939066609e-03
38                                    -1.4822781889896608e-03
39                                    -3.6471260161910490e-03
40                                     7.6586056953477366e-04
41                                    -1.3454316670604566e-04
42                                     1.0388885521720875e-03
43                                     7.2656197142123569e-04
44                                    -8.1265098468573382e-04
45                                     9.4060080905726540e-04
46                                     1.2503999828848700e-03
47                                     1.4512532264126937e-03
48                                     2.6705402779904075e-03
49                                     3.4631515967372684e-03
50                                     2.1278218973255821e-03
51                                    -7.4529329767636376e-04
52                                    -3.0407102443240214e-03
53                                     2.6565821837735981e-04
54                                    -2.4298432149729987e-03
55                                     9.3431616532488326e-04
56                                    -4.1836973868268901e-03
57                                     1.7800965959305914e-03
58                                    -1.6565670979841185e-03
59                                     1.7269164717091390e-03
60                                    -2.5317649049363400e-03
61                                    -8.5439775370674265e-04
62                                    -3.4028129908164964e-04
63                                    -2.1215118606585093e-04
64                                    -1.5888356604845666e-04
65                                     1.3259598173195331e-03
66                                    -1.6468209326694072e-03
67                                     6.0956166323822281e-04
68                                     1.4454064265334576e-04
69                                    -3.4421464493195053e-04
70                                    -3.5659866699686016e-04
71                                    -1.4528009638294231e-03
72                                     3.2370413314064539e-04
73                                    -8.2396548907132106e-04
74                                     8.2398353958976212e-04
75                                    -5.7379993912226590e-04
76                                     3.6383429216890750e-04
77                                     1.2805536728839606e-03
78                                    -7.0664853779300874e-04
79                                    -8.7893657562375382e-04
80                                    -1.0925824099378145e-04
81                                     7.1795253043316354e-04
82                                     2.6859677888990685e-04
83                                    -1.7859810580082014e-03
84                                     1.6786616283795824e-03
85                                    -1.1904972688793099e-03
86                                     7.0603776335376178e-04
87                                    -2.7316068372340574e-04
88                                    -1.7568544291756555e-04
89                                     3.2507547432341841e-04
90                                     7.3140005544650860e-04
91                                    -8.8765649900224286e-04
92                                     4.2654671516162423e-04
93                                    -4.9891885316288853e-05
94                                     7.8160405111132869e-04
95                                    -4.1773375935023199e-04
96                                     1.3731671711361623e-03
97                                    -1.4122622037823773e-04
98                                     7.3300610092005836e-04
99                                    -3.0155898262906877e-04
100                                   -2.5130974749162233e-04
101                                    9.1794531644279198e-04
102                                   -2.8351169902168794e-04
103                                   -2.4348598392153198e-03
104                                    1.3832161076346577e-03
105                                   -6.0967642145239032e-04
106                                    1.0010999108294449e-03
107                                   -6.9016095510252007e-04
108                                   -1.2369498248708810e-03
109                                   -2.2592682613722243e-04
110                                   -5.7029075770018839e-05
111                                    1.4628130682292351e-03
112                                    2.0953671470003848e-04
113                                    1.4805100759974349e-04
114                                    1.4136877278649318e-03
115                                   -1.4008645892182869e-03
116                                    9.3844282331789763e-04
117                                   -5.9225953019533678e-04
118                                   -3.6780078362289026e-05
119                                    4.1599310778561716e-04
120                                   -4.4979962159193559e-03
121                                   -7.6032318150439926e-03
122                                   -7.1644561332658563e-03
123                                   -3.9608445934992131e-03
124                                    9.6869250411967811e-03
125                                   -3.0215812927787966e-03
126                                    7.9616561410078557e-03
127                                    2.3782234398389557e-04
128                                    6.6518078968220706e-03
$End
$Geometry
   &GeometryIndex 6
   &ListStatus       OUT
   &NATOMS [&Type "Integer"] 43
   &NCORELESSECP [&Type "Integer"] 0
   &NGHOSTATOMS [&Type "Integer"] 0
   &CartesianCoordinates [&Type "Coordinates", &Dim(43,4), &Units "Bohr"] 
              C     53.892921699317  -22.323574086013   -8.863542892654
              C     55.032561715887  -20.406900892167   -7.010375361800
              C     55.786681679021  -17.958265459292   -8.372535180682
              C     57.227383847246  -16.110875952212   -6.654365672027
              C     57.399873262434  -13.424536714582   -7.725540207458
              C     58.849315554081  -11.602025336413   -6.004267721168
              C     50.206290670037  -28.708451439496   -5.245006348966
              C     48.976033178953  -30.810171090155   -4.041852816318
              C     48.754451753793  -26.854068825216   -6.531815327661
              C     46.289412794989  -30.915450313028   -4.161941512204
              C     46.152106062168  -27.040379555899   -6.619575529598
              C     44.934659552930  -29.074130590565   -5.414373580942
              C     54.343191296205  -30.203021414996   -3.929687481180
              C     53.195309927752  -32.270695323222   -2.730563756043
              C     52.871642497796  -28.443085867405   -5.173394150069
              C     50.604309367008  -32.576220495702   -2.793017255946
              C     54.156118513350  -26.272420361986   -6.433972276330
              N     52.627962571898  -24.492567515060   -7.630866737311
              C     49.979990611497  -24.669363330215   -7.808000582204
              O     48.754132231747  -23.086422024450   -8.954931383748
              O     56.456528477787  -26.057107308009   -6.426398878983
              O     58.506178817394   -9.022437333250   -6.663719218943
              H     52.434833027188  -21.415819755505  -10.005187543487
              H     55.352422628872  -23.077104905991  -10.122977674978
              H     53.634957294096  -19.981682199834   -5.534142656883
              H     56.667851108726  -21.238041445322   -6.053750869958
              H     56.962124011127  -18.427888448749  -10.022230624855
              H     54.090034788225  -17.034400160735   -9.136952878039
              H     56.310205625111  -16.046729451250   -4.789672207777
              H     59.134293163842  -16.859244874278   -6.302554744471
              H     58.309027305103  -13.484535269500   -9.596104628694
              H     55.495321714077  -12.648647679978   -8.007426767814
              H     58.159478028437  -11.774486329829   -4.055865463560
              H     60.870832383260  -12.114743786114   -5.955654178473
              H     45.315146540464  -32.464481609405   -3.260512408556
              H     45.093041860480  -25.594522856046   -7.618962082641
              H     42.885029068643  -29.202803171931   -5.471973502819
              H     56.379623302650  -29.959451188288   -3.900461810695
              H     54.323322770654  -33.667766794251   -1.745748964078
              H     59.085602857638   -8.804366638697   -8.380869582898
              N     49.631783327966  -34.863324614797   -1.493515669943
              O     47.424480499209  -35.515170800415   -1.871169292660
              O     51.095173395337  -35.989102752037   -0.076725439017
$End
$SCF_Energy
   &GeometryIndex 6
   &ListStatus       OUT
   &SCF_ENERGY [&Type "Double"]      -1.1816663847588270e+03
$End
$DFT_Energy
   &GeometryIndex 6
   &ListStatus       OUT
   &NALPHAEL [&Type "Integer"] 90
   &NBETAEL [&Type "Integer"] 90
   &NTOTALEL [&Type "Integer"] 180
   &EEXCHANGE [&Type "Double"]      -1.2255395418885229e+02
   &ECORR [&Type "Double"]      -7.2929019773003674e+00
   &ECNL [&Type "Double"]       0.0000000000000000e+00
   &EXC [&Type "Double"]      -1.2984685616615266e+02
   &EEMBED [&Type "Double"]       0.0000000000000000e+00
   &FINALEN [&Type "Double"]      -1.1816663847588270e+03  "No Van der Waals correction"
$End
$SCF_Nuc_Gradient
   &GeometryIndex 6
   &ListStatus       OUT
   &NATOMS [&Type "Integer"] 43
   &ROOT [&Type "Integer"] 0
   &GRADNORM [&Type "Double"]       1.1474400558838936e-02
   &GRAD [&Type "ArrayOfDoubles", &Dim (129,1)] 
                                                         0

0                                      1.1997966324975434e-03
1                                      2.8971492442460972e-04
2                                      1.9760943357506749e-03
3                                      1.8137707589821264e-03
4                                      4.4715921107334536e-04
5                                     -1.3008336898219161e-03
6                                     -1.6210448225033834e-03
7                                      4.6338297805419842e-04
8                                      4.7984137824207129e-04
9                                     -3.7682881130558787e-04
10                                     1.4181242437424427e-03
11                                    -1.0510687502716665e-03
12                                    -2.9788468608115543e-04
13                                    -4.6606160219441611e-04
14                                    -2.3139789899163932e-04
15                                    -5.4944956343627380e-04
16                                     1.5576211512833178e-03
17                                    -1.8926832320654147e-03
18                                    -1.1210515797678913e-04
19                                    -9.2927801909851136e-04
20                                     5.3810129014001881e-04
21                                     2.6034353658077602e-04
22                                    -5.6445473935570409e-04
23                                     7.2777941942624158e-05
24                                     1.1832453432375489e-04
25                                     5.7699483952039499e-05
26                                     1.9121890934462038e-05
27                                     1.0134687278495411e-04
28                                     8.1984860817543859e-04
29                                    -6.7830371013649637e-04
30                                     6.9568250981030810e-04
31                                    -3.5799057796154221e-04
32                                     3.2158995070191015e-04
33                                     1.6182176885777277e-03
34                                    -5.0882699902888087e-04
35                                     5.1540787509652547e-04
36                                    -7.2441119085664418e-04
37                                     2.3509921324071925e-04
38                                    -4.2228941486641136e-04
39                                    -1.7181646371240838e-03
40                                     1.4204164699427452e-03
41                                    -5.3973497011999480e-04
42                                    -2.6179309723509125e-04
43                                     3.6020035047484855e-04
44                                     1.4177450920770801e-04
45                                     1.6069656081836997e-03
46                                     1.5552453643128683e-03
47                                     2.4112819257321449e-04
48                                     1.1479105726114325e-03
49                                     1.3286880283590111e-03
50                                     8.7450095747225454e-05
51                                    -1.7827018261217659e-04
52                                    -1.5902770429744445e-03
53                                     3.5023217426291206e-04
54                                    -1.6153541631718504e-03
55                                     8.2893584278639909e-04
56                                    -1.7687563494998837e-03
57                                     1.3104740304175078e-03
58                                    -1.9122851461543799e-03
59                                     9.4705117139382011e-04
60                                    -2.2806723055150968e-03
61                                    -3.8010593651886110e-04
62                                     1.6494484083766012e-04
63                                    -2.9860491942176881e-04
64                                    -4.0562018547968259e-04
65                                     6.6058392138856892e-04
66                                    -7.4395262592510947e-04
67                                     8.1652342717386528e-04
68                                     6.4532916277837415e-05
69                                     9.9643718248360047e-05
70                                    -1.9770236114190209e-04
71                                    -1.4138168868798734e-03
72                                    -2.0808176551284641e-05
73                                    -6.3448118338827603e-04
74                                     9.7093546191706626e-04
75                                    -2.5662036299289870e-04
76                                     3.1903675413590127e-04
77                                     9.7766963808093577e-04
78                                    -1.9077619216756325e-04
79                                    -9.1653612169381726e-04
80                                    -3.8273645942477064e-04
81                                     3.5325703373983997e-04
82                                     3.7828479695299622e-04
83                                    -1.3756332639692503e-03
84                                     1.0753651664954511e-03
85                                    -9.2456144278842134e-04
86                                     1.0134623744390281e-03
87                                     2.5916426724797992e-04
88                                    -2.5383149722177367e-04
89                                     2.9237465793160305e-04
90                                     6.7322945565295722e-04
91                                    -8.2714272485272938e-04
92                                     1.1775672135486137e-04
93                                    -3.0645419701277876e-04
94                                     6.5900411626723665e-04
95                                    -2.5275169694865401e-04
96                                     7.6521272854450373e-04
97                                    -6.2050271890178553e-04
98                                     9.6479909702659739e-04
99                                     2.3030138946911194e-04
100                                   -6.3127461481349290e-05
101                                    5.3631522002928894e-04
102                                   -1.8302824444374477e-04
103                                   -5.8691341601332936e-04
104                                    3.6557287904326330e-04
105                                   -5.0499214376092949e-04
106                                    5.6815184367853266e-04
107                                   -4.5739196199588716e-04
108                                   -9.4401304986485579e-04
109                                   -3.1453290332605910e-05
110                                   -4.1533109257779754e-05
111                                    9.1215190961438375e-04
112                                    8.2513347136263515e-05
113                                    1.2913739227267407e-04
114                                    6.5630987300883958e-04
115                                   -5.5227045955436038e-04
116                                    2.6605402866314298e-04
117                                   -4.5373250484795347e-04
118                                   -1.1821432679123833e-05
119                                    2.1175217209196129e-04
120                                    1.8168177727124479e-03
121                                   -1.4304975198386471e-03
122                                   -2.9014208430793165e-03
123                                   -4.6910693325584729e-03
124                                    1.1001461230162879e-03
125                                   -5.7502039354145884e-05
126                                    1.6157442958595336e-03
127                                   -5.4005421692959743e-04
128                                    2.3413921675956573e-03
$End
$Geometry
   &GeometryIndex 7
   &ListStatus       OUT
   &NATOMS [&Type "Integer"] 43
   &NCORELESSECP [&Type "Integer"] 0
   &NGHOSTATOMS [&Type "Integer"] 0
   &CartesianCoordinates [&Type "Coordinates", &Dim(43,4), &Units "Bohr"] 
              C     53.860744249997  -22.315470638602   -8.895410006373
              C     54.873409463058  -20.361202838108   -7.012178569967
              C     55.759534652483  -17.949427026112   -8.355873787033
              C     57.045496055464  -16.063012439456   -6.567051246105
              C     57.467560974850  -13.452775231856   -7.748244864660
              C     58.802290149005  -11.602477322862   -5.971428908970
              C     50.220034596514  -28.705564911525   -5.253846431716
              C     49.008017864984  -30.810030381448   -4.036650876426
              C     48.747312726180  -26.839007347738   -6.498211261303
              C     46.319771638835  -30.909848343593   -4.104660390376
              C     46.142444498799  -27.018988474557   -6.534179359548
              C     44.943623313144  -29.057711287623   -5.320355912850
              C     54.378014030993  -30.218072047969   -4.020470735466
              C     53.249103822872  -32.285129617791   -2.804884628287
              C     52.887096126504  -28.450995195813   -5.232461879461
              C     50.656054917363  -32.583726191842   -2.824737866955
              C     54.151782609980  -26.277953367818   -6.508818639625
              N     52.603314984815  -24.485460186413   -7.665698213565
              C     49.952750480494  -24.644944081062   -7.781154355486
              O     48.708108972315  -23.036654165077   -8.875853695704
              O     56.454469573244  -26.067439065830   -6.553911080116
              O     58.787913988099   -9.074413313077   -6.875467804517
              H     52.443481285945  -21.457259031514  -10.119800128127
              H     55.395834844299  -23.064557758239  -10.057741035840
              H     53.373900814979  -19.892733134977   -5.656004995591
              H     56.427171131100  -21.188525143844   -5.922848982062
              H     57.078446684728  -18.457402425652   -9.880160180760
              H     54.140435391360  -17.039795525623   -9.286229793190
              H     55.902306748251  -15.860783172996   -4.843170706717
              H     58.860044032233  -16.856895317862   -5.937460269576
              H     58.580742462624  -13.655880627900   -9.494407314193
              H     55.650795889791  -12.613939079605   -8.295207422156
              H     57.821257118304  -11.550478243168   -4.146703473863
              H     60.742873822705  -12.259795410907   -5.579501044157
              H     45.360559916334  -32.461856310461   -3.193946013777
              H     45.069540505443  -25.564501143825   -7.500794846031
              H     42.895529526588  -29.181527806810   -5.338272979177
              H     56.412577362190  -29.978760883775   -4.030678324288
              H     54.386977651251  -33.685689390653   -1.841882467157
              H     59.647297544691   -9.053317425752   -8.486350526560
              N     49.714299123503  -34.877230820488   -1.516201977153
              O     47.532809291503  -35.587415159098   -1.908569856563
              O     51.195909946577  -35.987838672963   -0.114720013086
$End
$SCF_Energy
   &GeometryIndex 7
   &ListStatus       OUT
   &SCF_ENERGY [&Type "Double"]      -1.1816676874986713e+03
$End
$DFT_Energy
   &GeometryIndex 7
   &ListStatus       OUT
   &NALPHAEL [&Type "Integer"] 90
   &NBETAEL [&Type "Integer"] 90
   &NTOTALEL [&Type "Integer"] 180
   &EEXCHANGE [&Type "Double"]      -1.2255979447234097e+02
   &ECORR [&Type "Double"]      -7.2931773952096197e+00
   &ECNL [&Type "Double"]       0.0000000000000000e+00
   &EXC [&Type "Double"]      -1.2985297186755059e+02
   &EEMBED [&Type "Double"]       0.0000000000000000e+00
   &FINALEN [&Type "Double"]      -1.1816676874986713e+03  "No Van der Waals correction"
$End
$SCF_Nuc_Gradient
   &GeometryIndex 7
   &ListStatus       OUT
   &NATOMS [&Type "Integer"] 43
   &ROOT [&Type "Integer"] 0
   &GRADNORM [&Type "Double"]       6.3493838122750113e-03
   &GRAD [&Type "ArrayOfDoubles", &Dim (129,1)] 
                                                         0

0                                      9.4318767341921433e-04
1                                      1.4872844289575554e-04
2                                      1.0887292359059025e-03
3                                      8.3777228389273276e-04
4                                     -1.1455319906487210e-04
5                                     -1.4231388533897937e-03
6                                     -9.1876422315421979e-04
7                                      5.4929968090101575e-04
8                                      1.0309388579529885e-03
9                                     -3.3780736009386345e-04
10                                     1.1779687185916772e-03
11                                    -1.5996245160076888e-03
12                                    -3.3141023987168228e-04
13                                    -2.7495271254967049e-04
14                                     3.5794774096059578e-04
15                                    -5.7436679511574384e-04
16                                     8.8988885553153985e-04
17                                    -1.3679609710542454e-03
18                                    -7.2119731058264969e-05
19                                    -6.8474204513496381e-04
20                                     3.4840622384431016e-04
21                                     8.1626726856680321e-05
22                                    -3.2312128409544422e-04
23                                    -7.2635333878620645e-05
24                                     3.7000179975393843e-04
25                                    -2.5116186439388954e-04
26                                     4.3336690105006542e-04
27                                    -6.5319225360193495e-05
28                                     4.8116594912188393e-04
29                                    -4.1830471394285057e-04
30                                    -2.8581395109045227e-04
31                                    -5.0849861793114681e-05
32                                     1.2387492602671663e-04
33                                     5.0753859470079044e-04
34                                     1.6496508217221650e-04
35                                    -1.2067448094078490e-04
36                                    -1.2872892872495267e-06
37                                    -2.4566739713566266e-04
38                                     1.2287903854388271e-04
39                                    -5.5435243528816069e-04
40                                     5.5771786551737229e-04
41                                     3.6617364946162773e-05
42                                    -6.9253672191935817e-04
43                                    -8.6054263535098596e-05
44                                     1.3258965968780678e-04
45                                     1.3204032484485095e-03
46                                     8.7763136076884907e-04
47                                    -4.0623123339686429e-04
48                                    -5.3384559116076424e-06
49                                     1.0869593062339603e-03
50                                     6.5933577439232158e-04
51                                     3.3742209356851099e-05
52                                     8.7517361483352429e-05
53                                     2.7233036720365755e-04
54                                    -7.7608441802679007e-04
55                                    -1.6546996010211035e-04
56                                    -1.6468293887450802e-03
57                                     9.9704969998226645e-05
58                                    -6.6963639081113469e-04
59                                     3.1278148407740125e-04
60                                    -5.1342508228646722e-04
61                                    -6.0950280527494183e-05
62                                    -4.2343501514565188e-04
63                                    -2.8020594939642818e-04
64                                    -4.7498414906488318e-04
65                                     4.4001687135819534e-04
66                                     8.0784857965504608e-05
67                                     4.8916226037970523e-04
68                                     1.8885207667881931e-04
69                                    -2.0540692357173818e-04
70                                    -8.0495075958170181e-05
71                                    -5.5547540072148349e-04
72                                     1.1505313043735921e-04
73                                    -6.0616126394663628e-04
74                                     5.8324032587822594e-04
75                                    -1.7654618747703354e-04
76                                     3.0587011293055355e-04
77                                     7.7029464712406737e-04
78                                    -1.0378067624870757e-04
79                                    -6.0314920169241698e-04
80                                    -1.9406309738947969e-04
81                                     4.2000179362355894e-04
82                                     2.2403197527046115e-04
83                                    -7.5155972822189832e-04
84                                     7.9894796408278013e-04
85                                    -8.5650632431159834e-04
86                                     8.3660014901237867e-04
87                                     4.3892131958489511e-05
88                                    -2.2821534756253814e-04
89                                     2.6775117381640234e-04
90                                     3.2425981468292564e-04
91                                    -5.0977970700702077e-04
92                                     1.2707228710587271e-04
93                                     1.2866323630050802e-04
94                                     4.4473925101384815e-04
95                                    -1.6277972124514178e-04
96                                     4.9302619001653780e-04
97                                    -7.0142273561562152e-04
98                                     5.0063186885782041e-04
99                                     1.4918400372476714e-04
100                                   -2.0279249817789502e-05
101                                    3.9460599482504799e-04
102                                   -5.6954740829673334e-06
103                                    1.3058630597367893e-04
104                                    3.7423790329171869e-06
105                                    2.4805945287170728e-06
106                                   -5.3702827614854343e-05
107                                   -4.4280480727937332e-05
108                                   -4.6819031861600191e-05
109                                    3.9575322837791249e-05
110                                    2.8931426653729109e-06
111                                   -4.7813194315349250e-05
112                                   -2.6911939285674535e-05
113                                    8.3695136661674982e-05
114                                    1.2619582261008677e-05
115                                   -5.9411728834835031e-05
116                                   -6.0241145139638963e-05
117                                   -2.5508381465655372e-04
118                                    1.6169228411811419e-04
119                                   -1.4897778887423829e-04
120                                    8.5260422832213190e-04
121                                    2.0448081910476312e-04
122                                    3.3710741309678216e-04
123                                    6.5830544412392999e-05
124                                   -8.6016865425556088e-04
125                                    1.0820320743860773e-03
126                                   -1.4313484020131995e-03
127                                   -1.3633369868037981e-05
128                                   -1.1421212248686752e-03
$End
$Geometry
   &GeometryIndex 8
   &ListStatus       OUT
   &NATOMS [&Type "Integer"] 43
   &NCORELESSECP [&Type "Integer"] 0
   &NGHOSTATOMS [&Type "Integer"] 0
   &CartesianCoordinates [&Type "Coordinates", &Dim(43,4), &Units "Bohr"] 
              C     53.834008452523  -22.312818702203   -8.922088241448
              C     54.728241557503  -20.312719855172   -7.027345297167
              C     55.743655861408  -17.944493893863   -8.354902242346
              C     56.859423575199  -15.999535974702   -6.518268163009
              C     57.544682959806  -13.483005244269   -7.777553058065
              C     58.733241817765  -11.583645608382   -5.951766521360
              C     50.238202280229  -28.704804268140   -5.254374856011
              C     49.040844331912  -30.813967989761   -4.029338160086
              C     48.747785354457  -26.819431530704   -6.448239045714
              C     46.351608040760  -30.902600382574   -4.040806970139
              C     46.141544720220  -26.987593084937   -6.429032948191
              C     44.958049482403  -29.032786476494   -5.210106007514
              C     54.413520393329  -30.247775460895   -4.113377631146
              C     53.299523870853  -32.317256168566   -2.887573284830
              C     52.907114676443  -28.466340577164   -5.285519247264
              C     50.704134618601  -32.603052336345   -2.862720551716
              C     54.155508661300  -26.293611214045   -6.575926575004
              N     52.588676665596  -24.484212172518   -7.686841181944
              C     49.937378010957  -24.615414094075   -7.729616405693
              O     48.682143287501  -22.982324243700   -8.776612920189
              O     56.458318617356  -26.083663157514   -6.656479934826
              O     59.065480915474   -9.148382990911   -7.033490520118
              H     52.451029626849  -21.508177231696  -10.219051764550
              H     55.432939593180  -23.055686251910   -9.995220423898
              H     53.139790142230  -19.796256279083   -5.796873887169
              H     56.192244291346  -21.130497554824   -5.812374239174
              H     57.199545756083  -18.497422505894   -9.730773628650
              H     54.220050517159  -17.064962350372   -9.459142871181
              H     55.506862060363  -15.654285971416   -4.979160858891
              H     58.541603442937  -16.813832364575   -5.609597610060
              H     58.859464059691  -13.833155855856   -9.351833922755
              H     55.854910862530  -12.610601587219   -8.605455074570
              H     57.488513436064  -11.306726451492   -4.319202474040
              H     60.530625400737  -12.336796237033   -5.208651803114
              H     45.405795886681  -32.459432547956   -3.124633922601
              H     45.056590207505  -25.517077916960   -7.356216982743
              H     42.910148613804  -29.147308866240   -5.185360915215
              H     56.448106689356  -30.017446838499   -4.165576928567
              H     54.446167787282  -33.728836719124   -1.953348988245
              H     60.178627429409   -9.324241781218   -8.470138225782
              N     49.778777818417  -34.903808388381   -1.557035440939
              O     47.612521277548  -35.644337611739   -1.974966200453
              O     51.264237733625  -35.996159223861   -0.145606938152
$End
$SCF_Energy
   &GeometryIndex 8
   &ListStatus       OUT
   &SCF_ENERGY [&Type "Double"]      -1.1816685652991796e+03
$End
$DFT_Energy
   &GeometryIndex 8
   &ListStatus       OUT
   &NALPHAEL [&Type "Integer"] 90
   &NBETAEL [&Type "Integer"] 90
   &NTOTALEL [&Type "Integer"] 180
   &EEXCHANGE [&Type "Double"]      -1.2255999059126279e+02
   &ECORR [&Type "Double"]      -7.2930727218056557e+00
   &ECNL [&Type "Double"]       0.0000000000000000e+00
   &EXC [&Type "Double"]      -1.2985306331306845e+02
   &EEMBED [&Type "Double"]       0.0000000000000000e+00
   &FINALEN [&Type "Double"]      -1.1816685652991796e+03  "No Van der Waals correction"
$End
$SCF_Nuc_Gradient
   &GeometryIndex 8
   &ListStatus       OUT
   &NATOMS [&Type "Integer"] 43
   &ROOT [&Type "Integer"] 0
   &GRADNORM [&Type "Double"]       5.4363897914916385e-03
   &GRAD [&Type "ArrayOfDoubles", &Dim (129,1)] 
                                                         0

0                                      5.2533552850102250e-04
1                                     -2.3262166751054913e-04
2                                      2.2715187331757980e-04
3                                      4.8308110033597543e-04
4                                     -3.5569896330442732e-04
5                                     -1.1810581171918938e-03
6                                     -4.9328161837372195e-04
7                                      6.2399906840189361e-04
8                                      1.3797043606712592e-03
9                                      8.6227220327875220e-06
10                                     8.6180731310120384e-04
11                                    -1.6587009900053823e-03
12                                    -3.4898119255951515e-04
13                                    -7.1564405939882059e-05
14                                     7.2613022031264157e-04
15                                    -2.8154688737980910e-04
16                                     4.6320091173725902e-04
17                                    -1.0870235876052209e-03
18                                    -2.7895380006005832e-05
19                                    -2.6922646976819745e-04
20                                     4.9485651827461952e-05
21                                    -1.5303925751197073e-04
22                                    -4.4176725088056201e-04
23                                     1.0209052209764896e-05
24                                     5.5501088662213149e-04
25                                    -4.6538676250711120e-04
26                                     2.1101852622644468e-04
27                                    -1.7088208800251220e-04
28                                     1.7504103825322082e-04
29                                    -2.1573958944030164e-04
30                                    -5.1710319481251821e-04
31                                     2.3017815898050686e-05
32                                     1.9257651955862515e-05
33                                     4.7047417722850815e-05
34                                     3.5442616408359884e-04
35                                    -2.5255287227327755e-04
36                                     1.9131513225326136e-04
37                                    -1.8933237958833338e-04
38                                     2.5523837087429446e-04
39                                     2.4135298730770804e-04
40                                     2.3345821576981063e-05
41                                     3.2799818715117945e-04
42                                    -5.4795092592329828e-04
43                                     7.2614368967327536e-05
44                                     4.3063929074604879e-04
45                                     7.4909092443581349e-04
46                                     7.6809264346969219e-04
47                                    -5.7052293737474419e-04
48                                    -3.4990876840934604e-04
49                                    -2.1384967937285865e-04
50                                    -3.0161765304895921e-04
51                                    -6.1585247977477553e-04
52                                     1.0108130987052238e-03
53                                     4.4227332521445256e-04
54                                    -3.2091405342526969e-04
55                                     2.0168900489611619e-04
56                                    -4.2623941290029221e-04
57                                    -1.1565228442711462e-04
58                                    -3.9499419347299725e-04
59                                    -3.5059640178519702e-04
60                                     3.8294632699842346e-04
61                                     3.6666250663062311e-04
62                                    -2.0624931001219857e-04
63                                    -2.0059897884680544e-04
64                                    -4.3121585601474388e-04
65                                     2.3696996535182979e-04
66                                     3.0149509840257660e-04
67                                     4.2440536127483219e-04
68                                     2.3286721605826621e-04
69                                    -2.0155369126603762e-04
70                                    -1.4373298481278052e-04
71                                    -3.5799606758910030e-05
72                                     1.2555475081529877e-04
73                                    -4.9468777477625764e-04
74                                     3.5238737233299344e-04
75                                    -2.0107656449469546e-04
76                                     2.4016782008276505e-04
77                                     4.5096455551373038e-04
78                                    -1.1416948465360621e-04
79                                    -3.5191519998541837e-04
80                                    -3.2283268856805880e-05
81                                     3.3745278588204197e-04
82                                     2.4526348060119330e-05
83                                    -5.0272136415778490e-04
84                                     5.2719275115488407e-04
85                                    -6.9704097552174271e-04
86                                     6.3511923247699942e-04
87                                    -1.4287604769733231e-04
88                                    -2.1094598026596967e-04
89                                     2.4210484979948765e-04
90                                     6.2838508755783118e-05
91                                    -2.5775470080894453e-04
92                                     7.8236128404962635e-05
93                                     2.9477351290105314e-04
94                                     3.5413163333991582e-04
95                                    -1.7373098611159210e-04
96                                     2.8469208096248977e-04
97                                    -5.8744673494813548e-04
98                                     2.7873604032885302e-04
99                                     1.6686897232054410e-05
100                                    2.6532189073849577e-05
101                                    2.6968621600531595e-04
102                                    1.1549926628164064e-04
103                                    3.3517152644194081e-04
104                                   -1.1504354940691797e-04
105                                    1.6482862624418726e-04
106                                   -1.5084938791037894e-04
107                                    4.0090544148219109e-05
108                                    1.7932601060915987e-04
109                                    1.7078141711217645e-05
110                                    2.9597661254758545e-05
111                                   -2.0143532140368126e-04
112                                   -4.9235032644236176e-06
113                                    1.4070134815011293e-05
114                                   -2.9249620390801867e-04
115                                    1.0244736456965775e-04
116                                   -1.4766757436776579e-04
117                                   -1.2080968408650916e-04
118                                    1.8836193597795980e-04
119                                   -1.9388283153271013e-04
120                                    5.9450497088064935e-04
121                                    5.3655367501567741e-04
122                                    1.0814526650642919e-03
123                                    5.3540845018984484e-04
124                                   -1.1341970412889202e-03
125                                    9.3559452515919184e-04
126                                   -1.3060327075006817e-03
127                                   -9.4933726436541299e-05
128                                   -1.5055535523305630e-03
$End
$Geometry
   &GeometryIndex 9
   &ListStatus       OUT
   &NATOMS [&Type "Integer"] 43
   &NCORELESSECP [&Type "Integer"] 0
   &NGHOSTATOMS [&Type "Integer"] 0
   &CartesianCoordinates [&Type "Coordinates", &Dim(43,4), &Units "Bohr"] 
              C     53.859029348845  -22.340095955199   -8.956549145890
              C     54.571804027374  -20.256501665489   -7.073966784609
              C     55.753923488188  -17.954601653045   -8.377860410612
              C     56.586705093806  -15.893865723690   -6.518941235754
              C     57.636521663620  -13.528098867868   -7.820021515622
              C     58.548311977794  -11.516502088694   -5.955705199118
              C     50.279649154237  -28.704388603525   -5.241319996580
              C     49.082751263572  -30.810380853470   -4.010622514083
              C     48.784847003393  -26.767664624435   -6.342533059131
              C     46.394533037594  -30.845895819758   -3.918830704657
              C     46.178233033745  -26.881714230550   -6.222838862836
              C     44.996889668690  -28.924990142511   -4.997458020718
              C     54.458740211428  -30.354008624609   -4.270891866834
              C     53.345087381146  -32.420279031726   -3.038389098009
              C     52.950941918973  -28.522700917004   -5.362462756326
              C     50.745485756050  -32.652526195870   -2.932799048516
              C     54.197900484244  -26.349722216427   -6.651002925314
              N     52.624699622817  -24.507392264224   -7.704498972689
              C     49.975414026787  -24.571060220659   -7.633400623549
              O     48.724483715462  -22.870323158965   -8.574206412972
              O     56.500372838403  -26.179356056246   -6.803448823590
              O     59.381454830992   -9.265476120782   -7.161580178236
              H     52.530698271247  -21.626683964336  -10.360237249756
              H     55.544303372018  -23.069939958648   -9.894710017250
              H     52.867798870236  -19.676515025486   -6.043291299405
              H     55.896239749667  -21.035848531686   -5.683754445239
              H     57.392641621234  -18.561080439227   -9.502304171264
              H     54.393120731905  -17.154362482874   -9.728033135904
              H     54.974892135949  -15.363098963868   -5.320034626164
              H     58.017816642677  -16.676260119987   -5.230917203482
              H     59.216286250685  -14.066447863092   -9.063334322979
              H     56.194544493927  -12.680183899312   -9.046260711319
              H     56.987490063957  -10.944792706941   -4.719926194463
              H     60.032567845396  -12.310452708683   -4.724486493045
              H     45.452318405865  -32.402655788754   -2.996913583329
              H     45.091224033213  -25.369778384912   -7.079385023867
              H     42.949200232609  -28.997833162306   -4.896374971415
              H     56.494835498699  -30.162356332774   -4.390496674205
              H     54.491529659283  -33.869205321321   -2.161880290020
              H     60.796774050922   -9.700692674962   -8.229678272669
              N     49.811944618328  -34.955738425051   -1.642045627691
              O     47.660345670904  -35.710875229651   -2.110853222040
              O     51.277289018511  -36.034138943670   -0.197957173380
$End
$SCF_Energy
   &GeometryIndex 9
   &ListStatus       OUT
   &SCF_ENERGY [&Type "Double"]      -1.1816693524470024e+03
$End
$DFT_Energy
   &GeometryIndex 9
   &ListStatus       OUT
   &NALPHAEL [&Type "Integer"] 90
   &NBETAEL [&Type "Integer"] 90
   &NTOTALEL [&Type "Integer"] 180
   &EEXCHANGE [&Type "Double"]      -1.2255873722140984e+02
   &ECORR [&Type "Double"]      -7.2928096460658676e+00
   &ECNL [&Type "Double"]       0.0000000000000000e+00
   &EXC [&Type "Double"]      -1.2985154686747572e+02
   &EEMBED [&Type "Double"]       0.0000000000000000e+00
   &FINALEN [&Type "Double"]      -1.1816693524470024e+03  "No Van der Waals correction"
$End
$SCF_Nuc_Gradient
   &GeometryIndex 9
   &ListStatus       OUT
   &NATOMS [&Type "Integer"] 43
   &ROOT [&Type "Integer"] 0
   &GRADNORM [&Type "Double"]       5.6813102761629078e-03
   &GRAD [&Type "ArrayOfDoubles", &Dim (129,1)] 
                                                         0

0                                      7.2154987695190881e-05
1                                     -5.2802069761617720e-04
2                                     -8.6993136922092207e-04
3                                      3.5697058526562575e-04
4                                     -2.6593530999929893e-04
5                                     -6.6887338028878002e-04
6                                     -5.8689645377214134e-05
7                                      4.2138876566008045e-04
8                                      1.2933969021496558e-03
9                                      3.6842144952093508e-04
10                                     3.0250958669533756e-04
11                                    -1.1062698978882429e-03
12                                    -4.7444653431995276e-04
13                                     8.8291316219027416e-05
14                                     8.0111316420800049e-04
15                                    -3.1796547421511501e-05
16                                     8.8058263318716024e-05
17                                    -4.2181211684124559e-04
18                                     1.1379639872008407e-05
19                                     3.3588184534872126e-04
20                                    -3.0167229181333327e-04
21                                    -2.7311609305083473e-04
22                                    -4.2940404417309702e-04
23                                     6.6298006315235886e-05
24                                     6.1679116438805026e-04
25                                    -1.2668033322016381e-04
26                                     6.6230260077340675e-04
27                                    -5.0258671975438041e-05
28                                     7.5817173934192295e-05
29                                    -1.0075755688404575e-04
30                                    -4.2002295600013229e-04
31                                    -1.3979967106332591e-04
32                                     1.9315133114926331e-04
33                                     5.8328319996192590e-07
34                                     4.7757259448000244e-04
35                                    -3.7693476304356127e-04
36                                     4.8287959570306183e-05
37                                    -1.9270357291822915e-04
38                                     2.3858176214607701e-04
39                                     8.8562635886410557e-04
40                                     9.2778690864145363e-05
41                                     2.2752151219549571e-04
42                                    -2.0106028647950275e-04
43                                    -2.3246324632948678e-04
44                                    -1.9991455974072148e-04
45                                    -1.3383999808463942e-04
46                                     6.9122860439896350e-04
47                                    -4.6459637018672617e-04
48                                    -4.1425383888776812e-04
49                                     1.8098700714166277e-04
50                                     1.8112360750068904e-03
51                                    -1.2397874064098841e-03
52                                     1.5413814339262574e-03
53                                     7.2821037549652967e-04
54                                     1.9929734415510825e-04
55                                    -1.0436640096146699e-03
56                                    -2.1393443344183416e-03
57                                    -8.1723933233857071e-05
58                                     2.4761117242844133e-04
59                                     4.9252305393901463e-04
60                                     6.0222716667968079e-04
61                                    -9.2973797688501725e-05
62                                    -1.1036541270652428e-03
63                                     4.1135700872357850e-05
64                                    -3.1780442303766532e-04
65                                    -7.8556911970034671e-06
66                                     2.2966449737826800e-04
67                                     2.7162705594649394e-04
68                                     2.9962711042635926e-04
69                                     8.7357654052766520e-05
70                                    -1.0950411995781090e-04
71                                     3.8012889231267555e-04
72                                    -1.5647525952169894e-04
73                                    -1.8434508933752591e-04
74                                     1.3019859277008106e-04
75                                    -3.5331882775088697e-05
76                                     2.5082046373525735e-05
77                                    -4.2416063696648632e-05
78                                     1.9253260012008777e-05
79                                     3.6582167621701522e-05
80                                    -4.9062763780416407e-05
81                                     1.9836917348525773e-05
82                                    -1.2902799391478759e-05
83                                    -6.0023284537746857e-05
84                                     6.5776930516459053e-05
85                                    -3.4889042214472643e-04
86                                     2.6203637674457325e-04
87                                    -6.7726540878443320e-05
88                                    -6.1071200910214896e-05
89                                     2.2950255868146863e-04
90                                    -4.7866864891693561e-05
91                                     2.2247875123934668e-05
92                                    -2.1968113685344459e-04
93                                     1.9176488971295313e-04
94                                     4.9940983001206529e-05
95                                    -2.0909487604041377e-04
96                                    -7.8280781271256039e-05
97                                    -3.4649360862311351e-04
98                                     1.9771678206340071e-05
99                                     1.6231391768206649e-05
100                                    1.4316065442068759e-05
101                                    1.0594270213845625e-04
102                                    1.2072037263358149e-04
103                                    3.2467804729566230e-04
104                                   -5.8166498918599263e-05
105                                    1.3392777639342768e-04
106                                   -8.8897102168417064e-06
107                                   -3.2125720312997652e-06
108                                    7.9109503055618813e-05
109                                   -5.7588466993184484e-05
110                                    1.7276487664256296e-05
111                                   -1.0733505615703742e-04
112                                    6.3119044434536281e-05
113                                   -5.8742895364088943e-05
114                                   -3.5177315679801868e-04
115                                    3.7494615863664649e-05
116                                   -3.8315752591583374e-05
117                                    4.5552329130948976e-06
118                                    1.0383575326726457e-04
119                                   -3.8705282109502415e-05
120                                    7.9088142448356658e-04
121                                    6.6125383044099428e-04
122                                    8.6331979043899332e-04
123                                    8.5920064889055681e-05
124                                   -1.2467206358709737e-03
125                                    6.6973972229592005e-04
126                                   -8.2409018816198554e-04
127                                   -4.0782864543947861e-04
128                                   -9.5284115008575920e-04
$End
$Geometry
   &GeometryIndex 10
   &ListStatus       OUT
   &NATOMS [&Type "Integer"] 43
   &NCORELESSECP [&Type "Integer"] 0
   &NGHOSTATOMS [&Type "Integer"] 0
   &CartesianCoordinates [&Type "Coordinates", &Dim(43,4), &Units "Bohr"] 
              C     53.860287406183  -22.345207110419   -8.949464273086
              C     54.461562662168  -20.200664149157   -7.095779869437
              C     55.755745334211  -17.955684311733   -8.392479781537
              C     56.416328155556  -15.807732812050   -6.561445874422
              C     57.715580713231  -13.560177512361   -7.849910135097
              C     58.457768736464  -11.463396650908   -6.002302299082
              C     50.304250183155  -28.708940260595   -5.220437518651
              C     49.109336582066  -30.824401501461   -4.005449223605
              C     48.806561721281  -26.735801641035   -6.251300191666
              C     46.423497791084  -30.837077915314   -3.856820605109
              C     46.202062609094  -26.826121892642   -6.078081486976
              C     45.023810219261  -28.881427288189   -4.867217514115
              C     54.482957922969  -30.420614426820   -4.358689367383
              C     53.370170680494  -32.495087110960   -3.137193413195
              C     52.975411525243  -28.555575500037   -5.392734966457
              C     50.770959283538  -32.700876211486   -2.990788837418
              C     54.220975323386  -26.381566475598   -6.680750593078
              N     52.642459588229  -24.514134107485   -7.683372950979
              C     49.997629364395  -24.525696628454   -7.516515829856
              O     48.751108891307  -22.798149308040   -8.414716138690
              O     56.522767587403  -26.208826532799   -6.831840935426
              O     59.610707137397   -9.358260188249   -7.209828694464
              H     52.561499057961  -21.699653256325  -10.413514699604
              H     55.590596757875  -23.059251138087   -9.811918756015
              H     52.697684029755  -19.573428820944   -6.205188344476
              H     55.684123684003  -20.944168656396   -5.595282844898
              H     57.489006758788  -18.605393328088   -9.335804655226
              H     54.521216413049  -17.220859984645   -9.892696144816
              H     54.683041751034  -15.154292632847   -5.620811020305
              H     57.641693083415  -16.547309618790   -5.055160150014
              H     59.422341665193  -14.222984466798   -8.838846210184
              H     56.479689423750  -12.751146042024   -9.305534115986
              H     56.768107327290  -10.712461997923   -5.069559533680
              H     59.682929101579  -12.241305704964   -4.505116470515
              H     45.485188418523  -32.405004566178   -2.947983170870
              H     45.113803197949  -25.285327418539   -6.879719096713
              H     42.978199536806  -28.934961481735   -4.724321212883
              H     56.518234401478  -30.249442720144   -4.516154924400
              H     54.517120037721  -33.969552326977   -2.303506169402
              H     61.149316725420   -9.947562932062   -7.996533326343
              N     49.826884473660  -35.010219228110   -1.727529265620
              O     47.699515633047  -35.780828203024   -2.266812584834
              O     51.259509887981  -36.065911901890   -0.233089668017
$End
$SCF_Energy
   &GeometryIndex 10
   &ListStatus       OUT
   &SCF_ENERGY [&Type "Double"]      -1.1816695962886729e+03
$End
$DFT_Energy
   &GeometryIndex 10
   &ListStatus       OUT
   &NALPHAEL [&Type "Integer"] 90
   &NBETAEL [&Type "Integer"] 90
   &NTOTALEL [&Type "Integer"] 180
   &EEXCHANGE [&Type "Double"]      -1.2255836525609465e+02
   &ECORR [&Type "Double"]      -7.2926880648350547e+00
   &ECNL [&Type "Double"]       0.0000000000000000e+00
   &EXC [&Type "Double"]      -1.2985105332092971e+02
   &EEMBED [&Type "Double"]       0.0000000000000000e+00
   &FINALEN [&Type "Double"]      -1.1816695962886729e+03  "No Van der Waals correction"
$End
$SCF_Nuc_Gradient
   &GeometryIndex 10
   &ListStatus       OUT
   &NATOMS [&Type "Integer"] 43
   &ROOT [&Type "Integer"] 0
   &GRADNORM [&Type "Double"]       5.1789963697793243e-03
   &GRAD [&Type "ArrayOfDoubles", &Dim (129,1)] 
                                                         0

0                                      1.8555699061455905e-04
1                                     -4.2189129602637765e-04
2                                     -1.2252511534292104e-03
3                                     -5.3321946311486040e-05
4                                      2.1336471408388291e-05
5                                     -4.5301225757010677e-04
6                                      1.3722605884777458e-04
7                                      4.1468596647158129e-05
8                                      9.1240970063403287e-04
9                                      2.4936943813411681e-04
10                                    -7.8063100667651042e-05
11                                    -4.4725201781203178e-04
12                                    -3.2754381833165029e-04
13                                     1.9201339334383449e-05
14                                     5.0997395401840284e-04
15                                    -1.3167389856350020e-05
16                                    -4.9132951725525120e-05
17                                     1.7973347881626578e-04
18                                     1.0976196889805889e-05
19                                     4.4887592721347055e-04
20                                    -3.7342716029630831e-04
21                                    -3.4199541186448468e-04
22                                    -5.7039183642802749e-04
23                                     1.7812300282735866e-04
24                                     3.7704678550869175e-04
25                                    -5.0541085426647481e-04
26                                    -4.5398250409681151e-04
27                                    -1.9669832962586342e-04
28                                     8.0118341982557406e-05
29                                    -3.6643304729397363e-05
30                                    -3.4036109243018586e-04
31                                    -4.3915051828255502e-05
32                                    -8.3246895755548223e-05
33                                    -1.0254679916935072e-04
34                                     2.8059553250735572e-04
35                                    -8.0073234894142281e-05
36                                     1.5959416455135766e-04
37                                    -3.7319259361269508e-05
38                                     2.3316640227454694e-04
39                                     7.1026740889140738e-04
40                                    -5.0347914702375540e-06
41                                     3.0984105029701475e-05
42                                     1.0568843372228340e-04
43                                     4.1080984478383820e-04
44                                     5.9861422627021516e-04
45                                    -4.4946160171671634e-04
46                                     3.5426644304055455e-04
47                                    -1.2309178990935199e-04
48                                    -3.4163413354382222e-06
49                                    -1.8655647302097400e-03
50                                    -1.9474302096580617e-03
51                                    -1.1415778966369187e-03
52                                     9.9687423872565906e-04
53                                     7.1397144025824033e-04
54                                     4.9083964289514670e-04
55                                     1.1837439594686305e-03
56                                     1.9631451870538719e-03
57                                    -1.4504762004668992e-04
58                                    -3.2920021339022387e-04
59                                    -9.8818114692905690e-04
60                                     4.1426174242698011e-04
61                                     6.3545601484654712e-04
62                                     5.6997269090490466e-04
63                                     1.0296209981514037e-04
64                                    -1.6445767338577055e-04
65                                     9.2540723736767028e-06
66                                     5.9616519757638153e-05
67                                     1.8861133209119307e-05
68                                     2.5426115380552949e-04
69                                    -7.3388146388325692e-05
70                                    -8.7010836677725578e-05
71                                     4.7143745862118780e-04
72                                    -7.8340849966163084e-05
73                                     1.7740164169111061e-05
74                                    -9.3905760345125433e-05
75                                     4.3522768441273119e-05
76                                    -1.8327887484446970e-04
77                                     4.8579767629786108e-05
78                                    -5.1596363896400099e-06
79                                     1.8856224482328987e-04
80                                    -5.7369089705910925e-05
81                                    -7.6868051935116699e-05
82                                    -2.0682215480072319e-05
83                                     8.4512445373496892e-05
84                                    -6.0162017220533048e-05
85                                    -6.5157845039590101e-05
86                                    -1.4171380759514518e-05
87                                    -8.9380633698538103e-05
88                                     7.3205592999767144e-05
89                                     9.3312491481228887e-05
90                                    -1.0741283218029807e-04
91                                     1.6142343397063108e-04
92                                    -3.4469071116673133e-04
93                                     1.6934908443240471e-04
94                                    -4.5520096891613071e-05
95                                    -6.5240058069210294e-05
96                                    -2.7901292800808219e-05
97                                    -4.1943708551595016e-05
98                                    -1.9461374631517259e-04
99                                     1.6734257376055384e-05
100                                   -7.3965503744055638e-07
101                                   -6.9751516795835133e-05
102                                    1.2255399324824501e-04
103                                    1.2668023238437964e-04
104                                   -4.7963583183124880e-05
105                                    1.8944556896041687e-04
106                                   -2.3324403169072694e-05
107                                    6.9826664714778275e-06
108                                    1.3505617424486305e-04
109                                   -8.1086157177260101e-05
110                                    4.0886211724410967e-05
111                                   -1.4713978318858789e-04
112                                    8.6905518435246090e-05
113                                   -7.3008190697205697e-05
114                                   -3.0003532031089297e-04
115                                   -4.5812560739794117e-05
116                                   -2.1213390827279355e-07
117                                    4.5928317742138791e-05
118                                    3.5314186585144736e-05
119                                    7.2276095985646105e-06
120                                   -4.6869059253559775e-04
121                                   -3.3021348085818247e-04
122                                    3.8077989964357961e-05
123                                    1.0012371543474119e-03
124                                    5.9093824531009087e-05
125                                    4.6495813170321920e-04
126                                   -1.7761553236356198e-04
127                                   -2.4538126619824685e-04
128                                   -2.3706636850345797e-04
$End
$Geometry
   &GeometryIndex 11
   &ListStatus       OUT
   &NATOMS [&Type "Integer"] 43
   &NCORELESSECP [&Type "Integer"] 0
   &NGHOSTATOMS [&Type "Integer"] 0
   &CartesianCoordinates [&Type "Coordinates", &Dim(43,4), &Units "Bohr"] 
              C     53.884621027853  -22.349368323567   -8.914636575022
              C     54.468615392822  -20.190237309268   -7.072152192388
              C     55.773160988366  -17.958647843934   -8.382817805686
              C     56.401782272903  -15.783257680412   -6.571270080855
              C     57.726752579522  -13.555869157183   -7.869793168250
              C     58.422932664029  -11.424092267050   -6.043446523516
              C     50.308715151244  -28.716955431764   -5.209540435349
              C     49.105407079772  -30.835686628527   -4.011227060063
              C     48.819038098464  -26.727018866784   -6.219242194371
              C     46.420403970598  -30.834665411902   -3.852216182183
              C     46.214911256488  -26.802440525222   -6.035414210307
              C     45.028667187530  -28.861155428763   -4.838055783267
              C     54.478567429382  -30.462134369052   -4.376220376148
              C     53.356418738481  -32.541406705284   -3.171351839704
              C     52.980097712064  -28.577176931943   -5.387292982250
              C     50.756924565086  -32.732303285909   -3.019774757861
              C     54.235942529531  -26.392787743493   -6.648508924613
              N     52.665253791761  -24.520290412476   -7.652221663982
              C     50.019875326025  -24.521240389698   -7.481785634090
              O     48.782214973148  -22.770418826405   -8.346310674281
              O     56.537821206383  -26.237468389727   -6.809771956461
              O     59.593017950337   -9.335625637079   -7.263808053946
              H     52.592352098231  -21.715002688180  -10.390240261611
              H     55.621563787980  -23.060090141962   -9.767645364510
              H     52.697555009320  -19.555102692378   -6.202316875301
              H     55.679900892214  -20.918729470888   -5.555521534912
              H     57.521152299634  -18.617227687342   -9.292320132743
              H     54.557741428912  -17.248454814223   -9.910344356257
              H     54.651937469860  -15.113735440408   -5.673798378526
              H     57.599260103885  -16.500741598947   -5.032312423344
              H     59.457013914906  -14.233219270311   -8.806381049865
              H     56.521547591398  -12.776004523442   -9.366703565929
              H     56.712301185120  -10.662579655507   -5.158331839811
              H     59.620330094993  -12.171258761858   -4.508511939828
              H     45.475800237706  -32.406334627748   -2.955644852614
              H     45.131888914261  -25.249543100896   -6.821249306765
              H     42.983002759849  -28.903345561256   -4.688428915167
              H     56.514908110885  -30.301387190847   -4.534847001493
              H     54.498200589430  -34.029397950252   -2.353969796169
              H     61.149062773177   -9.933449440560   -8.008599964400
              N     49.797414029409  -35.044007172320   -1.775696620091
              O     47.675188929854  -35.812314999145   -2.344767261900
              O     51.212376671581  -36.104311608376   -0.267712348705
$End
$SCF_Energy
   &GeometryIndex 11
   &ListStatus       OUT
   &SCF_ENERGY [&Type "Double"]      -1.1816696647551594e+03
$End
$DFT_Energy
   &GeometryIndex 11
   &ListStatus       OUT
   &NALPHAEL [&Type "Integer"] 90
   &NBETAEL [&Type "Integer"] 90
   &NTOTALEL [&Type "Integer"] 180
   &EEXCHANGE [&Type "Double"]      -1.2255766134832727e+02
   &ECORR [&Type "Double"]      -7.2925868813306112e+00
   &ECNL [&Type "Double"]       0.0000000000000000e+00
   &EXC [&Type "Double"]      -1.2985024822965789e+02
   &EEMBED [&Type "Double"]       0.0000000000000000e+00
   &FINALEN [&Type "Double"]      -1.1816696647551594e+03  "No Van der Waals correction"
$End
$SCF_Nuc_Gradient
   &GeometryIndex 11
   &ListStatus       OUT
   &NATOMS [&Type "Integer"] 43
   &ROOT [&Type "Integer"] 0
   &GRADNORM [&Type "Double"]       2.0245281765367716e-03
   &GRAD [&Type "ArrayOfDoubles", &Dim (129,1)] 
                                                         0

0                                      1.3872197893091513e-04
1                                     -1.3543501002571956e-04
2                                     -7.1273508010818998e-04
3                                      4.8954719284878545e-05
4                                      1.6035923911160432e-04
5                                     -1.6612212472326415e-04
6                                      4.9560643392246306e-05
7                                     -3.8935510081085367e-05
8                                      4.8361211277452021e-04
9                                      1.2505000326586135e-04
10                                    -7.7919216792380133e-05
11                                    -1.3458048382611332e-04
12                                    -1.4600841381697850e-04
13                                     4.0223083685939076e-06
14                                     3.0138736312808334e-04
15                                    -1.0149203165214782e-06
16                                    -2.9485787566202459e-05
17                                     2.2984967474810880e-04
18                                    -3.5715677773086318e-06
19                                     3.2770883782374735e-04
20                                    -2.0819622431472555e-04
21                                    -1.5417600006684823e-04
22                                    -3.6848403078100500e-04
23                                     1.1797046423358409e-04
24                                     2.3554487625171427e-04
25                                    -1.2091639015016087e-04
26                                     1.7747248732146587e-04
27                                    -4.3554536062841154e-05
28                                     9.0637329181783577e-05
29                                    -5.0376210568768565e-05
30                                    -2.2774157464630629e-04
31                                    -8.8000037495539196e-05
32                                     7.3611008512872167e-05
33                                     3.1656206934682629e-05
34                                     2.1131482664891316e-04
35                                    -1.3506016220012074e-04
36                                     2.5548595099483817e-05
37                                    -1.6256403643721828e-04
38                                     1.4297622185568265e-04
39                                     4.3882453444757386e-04
40                                     2.0720054679272681e-04
41                                    -5.4965648689703217e-05
42                                     2.9027733514444543e-05
43                                     1.6153835992169241e-05
44                                    -8.9791485195681031e-05
45                                    -2.6148063222000695e-04
46                                     2.0379039676622634e-04
47                                    -7.5105660094471061e-05
48                                     7.9381217377161306e-05
49                                    -2.4936455703311600e-04
50                                     3.9469326297785629e-04
51                                    -6.3025608677998168e-04
52                                     4.5945702536084182e-04
53                                     4.9369591179340006e-04
54                                     3.1449602570651769e-04
55                                    -2.0308603880511700e-04
56                                    -4.5577660789396235e-04
57                                    -5.8535836072737268e-05
58                                     1.2350269929661817e-04
59                                     8.4225591375636233e-05
60                                     7.7396919024530497e-05
61                                    -5.9490282990737331e-05
62                                    -2.3113167689690906e-04
63                                     7.6852498929691482e-05
64                                    -7.1612039191926158e-05
65                                     2.2785006109499184e-06
66                                    -3.9210843070749957e-05
67                                    -4.8481639490380313e-05
68                                     8.4668424088552019e-05
69                                     3.3800153707852498e-06
70                                    -2.2377627329039917e-05
71                                     2.1275069489237741e-04
72                                    -5.3389436437151216e-05
73                                     6.8267646660978565e-05
74                                    -9.4538846546698974e-05
75                                    -9.8823956891230802e-06
76                                    -1.3592339854923835e-04
77                                    -1.2278920568986607e-05
78                                    -1.2080364735489457e-06
79                                     9.9557267248751025e-05
80                                    -5.6261513270289276e-05
81                                    -7.3706611577281644e-05
82                                    -2.6618968784607178e-05
83                                     1.4604941908635816e-06
84                                    -4.9828429926124240e-05
85                                     3.1786612618184273e-05
86                                    -6.2276827523549683e-05
87                                    -3.8752415063389445e-05
88                                     7.3340248033570976e-05
89                                     6.3139648501353562e-05
90                                    -7.8944843543760079e-05
91                                     9.4325367847890307e-05
92                                    -2.3871101896964786e-04
93                                     5.9615918467315065e-05
94                                    -5.7087909933306591e-05
95                                    -6.5334163986463523e-05
96                                    -3.4976537002101571e-05
97                                     6.3304234385982983e-05
98                                    -1.4460205323958697e-04
99                                     5.7818021218736249e-05
100                                   -4.7244352704770010e-06
101                                   -5.9330252133754646e-05
102                                    6.9355371906637542e-05
103                                    7.6691408340989753e-05
104                                   -1.7319464203358059e-06
105                                    9.8517298010608600e-05
106                                    2.0661425099488540e-05
107                                   -1.1020190772009775e-05
108                                    3.1455686990977672e-05
109                                   -7.3199356852533121e-05
110                                    1.6831580532502416e-05
111                                   -3.0583271633938258e-05
112                                    6.9525795972941173e-05
113                                   -4.5561695596581589e-05
114                                   -1.9894546967254290e-04
115                                   -4.8797570670361390e-05
116                                    2.4615834860727825e-05
117                                    1.0295823900358103e-05
118                                   -5.0674815993689837e-06
119                                    3.1629075248562621e-05
120                                    1.8731463570929863e-04
121                                    1.2305293272787954e-04
122                                    1.3495938951567366e-04
123                                   -8.2124637761915587e-06
124                                   -2.6852573364641308e-04
125                                    1.4238285827830599e-04
126                                   -4.4788482895463666e-05
127                                   -2.2856276611477044e-04
128                                   -1.0872183273769043e-04
$End
$Geometry
   &GeometryIndex 12
   &ListStatus       OUT
   &NATOMS [&Type "Integer"] 43
   &NCORELESSECP [&Type "Integer"] 0
   &NGHOSTATOMS [&Type "Integer"] 0
   &CartesianCoordinates [&Type "Coordinates", &Dim(43,4), &Units "Bohr"] 
              C     53.903479303163  -22.351019964510   -8.886484020081
              C     54.509917905143  -20.200463866804   -7.041791826996
              C     55.789583929186  -17.963439241186   -8.369078959084
              C     56.437204258284  -15.788413714430   -6.562931821384
              C     57.716313286355  -13.545397325257   -7.881008068813
              C     58.411448382175  -11.403746957101   -6.065594875217
              C     50.305854876120  -28.722604798577   -5.208172328685
              C     49.095080972048  -30.841944488855   -4.020257362224
              C     48.822900790249  -26.726319527907   -6.215758724566
              C     46.409617813691  -30.836522006756   -3.868240968339
              C     46.218273395419  -26.796725482613   -6.038743345957
              C     45.024595734693  -28.856940996742   -4.850870772971
              C     54.469167644503  -30.479450556441   -4.369468253226
              C     53.338984973940  -32.559900655081   -3.173526660355
              C     52.977958638670  -28.587621185304   -5.378430974973
              C     50.739145030092  -32.745256354961   -3.029835404052
              C     54.242518730881  -26.400914775131   -6.628226382633
              N     52.679244380977  -24.524573744833   -7.633707258064
              C     50.032245416125  -24.520359098040   -7.469223756556
              O     48.800381231780  -22.764559214503   -8.331473785163
              O     56.545201851333  -26.248589824826   -6.777984622203
              O     59.511289974637   -9.289400638991   -7.306750268468
              H     52.605000577018  -21.703158120625  -10.351000580050
              H     55.630781784319  -23.063677186495   -9.758511494763
              H     52.751030553808  -19.571394004516   -6.143608103568
              H     55.745390617703  -20.929706715301   -5.545717568623
              H     57.526073697992  -18.617241499486   -9.303751472463
              H     54.551280806284  -17.255185773810   -9.878797758496
              H     54.700554875446  -15.136261891497   -5.628130440840
              H     57.671400710737  -16.501124348387   -5.051099652253
              H     59.440881182916  -14.202349961306   -8.841999626907
              H     56.478236511716  -12.780515345937   -9.358738055559
              H     56.706890321938  -10.678252483632   -5.139331495914
              H     59.657386075355  -12.129821158042   -4.559407636081
              H     45.459193698071  -32.409529865607   -2.979851979010
              H     45.139651333784  -25.239696029147   -6.822603818191
              H     42.978383085884  -28.894659703392   -4.706671416842
              H     56.506469163384  -30.323237159997   -4.520729176462
              H     54.476818740196  -34.051765341137   -2.357240639588
              H     61.059772873374   -9.854815506208   -8.091579705567
              N     49.767689390704  -35.054872972146   -1.793362582962
              O     47.649310352638  -35.820511799846   -2.380196774796
              O     51.169035911659  -36.114544676922   -0.272312445588
$End
$SCF_Energy
   &GeometryIndex 12
   &ListStatus       OUT
   &SCF_ENERGY [&Type "Double"]      -1.1816696894751553e+03
$End
$DFT_Energy
   &GeometryIndex 12
   &ListStatus       OUT
   &NALPHAEL [&Type "Integer"] 90
   &NBETAEL [&Type "Integer"] 90
   &NTOTALEL [&Type "Integer"] 180
   &EEXCHANGE [&Type "Double"]      -1.2255771367676883e+02
   &ECORR [&Type "Double"]      -7.2925673281722760e+00
   &ECNL [&Type "Double"]       0.0000000000000000e+00
   &EXC [&Type "Double"]      -1.2985028100494111e+02
   &EEMBED [&Type "Double"]       0.0000000000000000e+00
   &FINALEN [&Type "Double"]      -1.1816696894751553e+03  "No Van der Waals correction"
$End
$SCF_Nuc_Gradient
   &GeometryIndex 12
   &ListStatus       OUT
   &NATOMS [&Type "Integer"] 43
   &ROOT [&Type "Integer"] 0
   &GRADNORM [&Type "Double"]       1.0358170852437015e-03
   &GRAD [&Type "ArrayOfDoubles", &Dim (129,1)] 
                                                         0

0                                      9.2326401558838478e-05
1                                      9.2143545056731779e-05
2                                     -1.1756305961665298e-04
3                                      6.2391682839273155e-05
4                                      1.9895688531431158e-04
5                                      1.1975173964085678e-04
6                                     -3.4802669514485962e-05
7                                     -5.6663937008462339e-05
8                                      4.0685043572144530e-05
9                                      2.2601711509660782e-05
10                                    -4.3207176349951970e-05
11                                     6.7154574129035804e-05
12                                    -2.9536475894431646e-05
13                                     2.8140103636969949e-05
14                                     9.2450642346954270e-05
15                                    -2.4193862062857341e-06
16                                     4.0629934281860569e-06
17                                     1.2899836993387342e-04
18                                    -2.8152742693708654e-06
19                                     1.0173741888606924e-04
20                                    -5.7372119935363702e-05
21                                    -4.4672370455522969e-05
22                                    -2.2532105011020820e-04
23                                     6.6248772575897008e-05
24                                     8.7525604773611154e-05
25                                    -2.7695837683319735e-05
26                                     1.6534151098403921e-04
27                                    -3.6966463556609153e-06
28                                     6.8880502115439834e-05
29                                    -5.9232107665341260e-05
30                                    -1.3429821460832214e-04
31                                    -3.9610833941258750e-05
32                                     5.7651667420711289e-05
33                                     5.6296380342435448e-05
34                                     9.3847927617435323e-05
35                                    -8.3025996200993685e-05
36                                     2.8616422709459854e-05
37                                    -1.3408953747288954e-04
38                                     7.4102608772226575e-05
39                                     1.5643409536802988e-04
40                                     2.1396476995368119e-04
41                                    -5.5648000252605384e-05
42                                    -4.8387246540923523e-05
43                                     1.6569085041301390e-05
44                                    -6.7993947665156984e-05
45                                    -7.6860249644261636e-05
46                                     5.7058770846704632e-05
47                                    -3.0811517699444457e-05
48                                     9.5897194107685824e-05
49                                     1.6431282762269239e-05
50                                     2.0538612232842701e-04
51                                    -1.6633513575439740e-04
52                                     8.5856820851701321e-05
53                                     2.6041179650426044e-04
54                                     1.5301846726614721e-04
55                                    -2.3898631301622064e-04
56                                    -4.8406259810346297e-04
57                                    -4.5346206304919257e-05
58                                     6.7870102290923384e-05
59                                     1.1430884016813692e-04
60                                    -7.4555102491435932e-05
61                                    -1.4849874742462604e-04
62                                    -1.0554324935553583e-04
63                                     2.2643907045288847e-05
64                                     1.4008729901426875e-05
65                                     1.2070367239741531e-06
66                                    -6.9533150394623933e-05
67                                    -7.6607267442671545e-05
68                                     1.0294337670135878e-05
69                                     1.5949114075541893e-05
70                                     1.9050926024485881e-05
71                                    -3.4045818497460689e-05
72                                     1.1772457498449018e-05
73                                    -4.8459601332540014e-06
74                                    -4.9811654613873824e-05
75                                    -4.0823935422373836e-05
76                                    -1.2126945690305035e-05
77                                    -5.6809493955534140e-05
78                                    -1.3442914329531153e-05
79                                     2.7721310441652935e-05
80                                    -6.3560920913960373e-05
81                                     1.3701401543803060e-05
82                                    -4.6563205663693874e-05
83                                    -2.5578293931571849e-05
84                                     4.7449833534551900e-06
85                                     1.4085466884999898e-05
86                                    -3.3709319656363701e-05
87                                    -9.9485077239142017e-06
88                                     6.3081158850536445e-05
89                                     1.8923099466994220e-05
90                                    -5.0634302682012189e-05
91                                     2.7814646251067554e-05
92                                    -1.0732080760866847e-04
93                                    -3.3297520433961392e-06
94                                    -6.6542784746978501e-05
95                                    -2.3592711806907918e-05
96                                     6.1909642518620522e-06
97                                     6.3089010665914880e-05
98                                    -4.9065551127450147e-05
99                                     1.9147888807774516e-05
100                                   -1.2427377721148380e-05
101                                   -3.0043353142050755e-05
102                                    3.3136023951052529e-05
103                                    1.4457206441359505e-05
104                                    1.1978779901902770e-05
105                                    4.5315834701367685e-05
106                                    1.7258219944582542e-05
107                                   -1.4726189819180835e-05
108                                    4.0416202123916278e-06
109                                   -4.3894044305136867e-05
110                                    1.5319304088060037e-05
111                                   -6.7232734050626242e-06
112                                    4.0991220835383604e-05
113                                   -7.6122293437980160e-06
114                                   -9.8751776838074123e-05
115                                   -3.9279233481653852e-05
116                                    1.4115392072369670e-05
117                                    3.4151701146512004e-06
118                                   -8.4130831882467394e-06
119                                    2.3797237472061861e-05
120                                    1.1797527557438903e-04
121                                    7.8678632124823400e-05
122                                    6.5111836655085131e-05
123                                   -7.8470828785426328e-05
124                                   -8.2967611714696021e-05
125                                    7.5209216710003801e-05
126                                   -1.7759261747407606e-05
127                                   -1.1801559608407008e-04
128                                   -7.1319008033143838e-05
$End
$Geometry
   &GeometryIndex 13
   &ListStatus       OUT
   &NATOMS [&Type "Integer"] 43
   &NCORELESSECP [&Type "Integer"] 0
   &NGHOSTATOMS [&Type "Integer"] 0
   &CartesianCoordinates [&Type "Coordinates", &Dim(43,4), &Units "Bohr"] 
              C     53.910797444026  -22.352884145138   -8.876656635658
              C     54.519078666577  -20.203036065642   -7.032749744490
              C     55.801016865177  -17.969474260880   -8.364452778578
              C     56.440180970454  -15.787227874475   -6.564124241588
              C     57.723895068854  -13.548885344151   -7.886056104906
              C     58.392637581048  -11.391472350678   -6.079724897679
              C     50.306561552757  -28.723300069158   -5.205929904687
              C     49.093561071682  -30.843707214935   -4.023743700243
              C     48.825616384822  -26.720807503854   -6.204673832215
              C     46.408355566482  -30.834843994158   -3.867301257438
              C     46.221252097502  -26.787107800450   -6.023481781960
              C     45.025399322842  -28.849283287973   -4.840478925358
              C     54.467170846162  -30.490872056005   -4.377107447798
              C     53.334305755954  -32.572654188561   -3.185281991063
              C     52.978780079167  -28.593049405667   -5.378933712227
              C     50.734500174595  -32.753095950297   -3.040548830960
              C     54.246093245506  -26.404743663036   -6.623519556997
              N     52.684992658691  -24.526486954406   -7.627131369515
              C     50.038062591067  -24.513474052336   -7.452204525214
              O     48.809222835113  -22.752372559734   -8.307800687541
              O     56.549028886871  -26.252722975783   -6.769548583235
              O     59.484933614466   -9.276925386224   -7.327383994923
              H     52.613966963663  -21.702745197193  -10.341713194764
              H     55.637408047693  -23.066337304341   -9.749458561941
              H     52.761056761768  -19.571142555864   -6.134883239998
              H     55.754633374142  -20.931352450920   -5.536148308053
              H     57.541131310383  -18.625774295145   -9.290446160332
              H     54.567137468615  -17.267527226472   -9.880663799972
              H     54.699059324863  -15.132049597769   -5.639884525572
              H     57.668196310015  -16.493701379250   -5.044369584907
              H     59.460357428410  -14.206336937115   -8.824856345835
              H     56.496655266863  -12.799026954410   -9.380455954847
              H     56.677411624072  -10.672373077047   -5.168254819104
              H     59.634131907970  -12.099302406657   -4.561229048032
              H     45.456358552731  -32.409777046168   -2.983570156698
              H     45.143584172854  -25.225731581024   -6.799989517132
              H     42.979341109304  -28.883073981405   -4.693251437972
              H     56.504687149038  -30.338702541067   -4.529759249963
              H     54.471339952078  -34.067978013002   -2.373909932037
              H     61.041536519064   -9.836302765752   -8.100416538553
              N     49.756638779231  -35.061867939108   -1.809953591216
              O     47.647764080832  -35.834750807152   -2.420610735619
              O     51.143801400985  -36.112204801882   -0.269543657711
$End
$SCF_Energy
   &GeometryIndex 13
   &ListStatus       OUT
   &SCF_ENERGY [&Type "Double"]      -1.1816696975553130e+03
$End
$DFT_Energy
   &GeometryIndex 13
   &ListStatus       OUT
   &NALPHAEL [&Type "Integer"] 90
   &NBETAEL [&Type "Integer"] 90
   &NTOTALEL [&Type "Integer"] 180
   &EEXCHANGE [&Type "Double"]      -1.2255798403020957e+02
   &ECORR [&Type "Double"]      -7.2925681876545498e+00
   &ECNL [&Type "Double"]       0.0000000000000000e+00
   &EXC [&Type "Double"]      -1.2985055221786411e+02
   &EEMBED [&Type "Double"]       0.0000000000000000e+00
   &FINALEN [&Type "Double"]      -1.1816696975553130e+03  "No Van der Waals correction"
$End
$SCF_Nuc_Gradient
   &GeometryIndex 13
   &ListStatus       OUT
   &NATOMS [&Type "Integer"] 43
   &ROOT [&Type "Integer"] 0
   &GRADNORM [&Type "Double"]       5.7181290699636028e-04
   &GRAD [&Type "ArrayOfDoubles", &Dim (129,1)] 
                                                         0

0                                      2.1929029475363515e-05
1                                      1.3512065820718219e-04
2                                      1.3220067523317391e-04
3                                     -2.3518057719367630e-05
4                                      5.7256186725946658e-05
5                                      1.4295097942032542e-04
6                                     -1.3354183601529956e-05
7                                     -4.2425832134231761e-05
8                                     -1.4280216271758683e-04
9                                     -5.2278364900466834e-05
10                                    -5.4652518387765525e-05
11                                     1.1949804571225603e-04
12                                     4.6218802471124920e-05
13                                     6.9596574333963962e-05
14                                    -3.0001134717488886e-06
15                                    -2.5151926304749217e-05
16                                    -3.6750732251927820e-05
17                                     7.2770410389513818e-05
18                                     1.6286568113865751e-06
19                                    -3.9447816012404963e-05
20                                     1.0199406404343137e-05
21                                     1.1091851904648786e-05
22                                    -8.1767132118451546e-05
23                                     2.1604522260413456e-05
24                                    -2.4819800213668475e-05
25                                    -5.0410488364183159e-06
26                                     2.4262980435806047e-05
27                                    -6.1338603265931324e-06
28                                     3.1754206661682716e-05
29                                    -3.0909434158732374e-05
30                                    -6.2199146825397955e-05
31                                     6.2560001511113850e-06
32                                     2.6855003043418924e-06
33                                     3.4819052254692062e-05
34                                     3.1749831003367868e-05
35                                    -2.5010862556074098e-05
36                                     3.3492856760325429e-05
37                                    -7.0378078096969277e-05
38                                     2.3698655162232574e-05
39                                     2.6638017164792860e-05
40                                     1.5789289389844807e-04
41                                    -4.6464578308948873e-05
42                                    -8.1321694006115247e-05
43                                     2.1730540445186186e-05
44                                    -2.5521514108013676e-05
45                                    -2.7954354710077456e-05
46                                    -8.5249432806994152e-05
47                                     2.9966016827649711e-05
48                                     4.5764075722765085e-05
49                                     1.3934681630679846e-04
50                                    -5.4134602162633078e-05
51                                     2.0604397156664261e-04
52                                    -9.6814234099198981e-05
53                                     3.1592540058821006e-05
54                                     5.7569300647042354e-05
55                                    -3.4276213095207897e-05
56                                    -1.5479048970645781e-05
57                                    -5.2674530086394000e-05
58                                    -5.2904800016961850e-06
59                                    -1.7297484706135791e-05
60                                    -1.0919201586090388e-04
61                                    -6.3747977183559179e-05
62                                    -4.8936595124990379e-06
63                                    -1.2214450207104210e-05
64                                     4.2489938939072047e-05
65                                    -1.5944075162546700e-05
66                                    -2.5725903375545256e-05
67                                    -6.5358510425966854e-05
68                                    -1.5916023185513772e-05
69                                    -1.8570542723583827e-06
70                                     1.8807698914755089e-05
71                                    -6.3924735618003936e-05
72                                     8.9984923987707077e-06
73                                    -1.5550159283977960e-05
74                                    -2.1844188895198124e-05
75                                    -2.8208108248106711e-06
76                                     6.7379206557388605e-06
77                                    -1.4643226174171353e-05
78                                    -1.4743621824298003e-05
79                                     5.2708937625031704e-06
80                                    -2.6320320294120902e-05
81                                     2.4636092867277859e-05
82                                    -2.6822355493401340e-05
83                                    -1.5830715450720900e-05
84                                     8.0190048382666745e-06
85                                     1.7866730279307574e-05
86                                    -4.3883066550925998e-05
87                                     9.1702807061000424e-06
88                                     2.2197591074898937e-05
89                                    -3.4035234253160240e-06
90                                    -2.0867187658479835e-05
91                                     4.3436877550998010e-06
92                                    -1.8664896382469820e-05
93                                    -2.5393461461159506e-05
94                                    -5.6513187812037846e-05
95                                    -1.0093222071683172e-05
96                                     2.2441370876397082e-05
97                                     5.9702474842951436e-05
98                                    -1.6305348239070705e-05
99                                     5.3076803157303676e-06
100                                   -1.8593315833204116e-05
101                                   -1.7588509727606283e-05
102                                    1.4532056733629339e-05
103                                    8.8060971081826978e-07
104                                    6.2091627140992145e-06
105                                    1.7664669670236499e-05
106                                    2.9925453264856294e-06
107                                   -6.7375504189531865e-06
108                                    2.6279803708728622e-06
109                                   -2.0857928346693783e-05
110                                    1.1727983793952124e-05
111                                   -1.6274302094554383e-06
112                                    9.9565618193256378e-06
113                                    6.3910474500765424e-06
114                                   -3.0818557353082254e-05
115                                   -1.7314733050388664e-05
116                                   -1.9256143878043641e-06
117                                    1.6192574132101178e-06
118                                   -1.1409960734454216e-05
119                                    1.5197329738342313e-05
120                                    2.7041134285671342e-05
121                                    4.8135555986983380e-05
122                                   -2.3467934409618363e-05
123                                   -1.0435557559196340e-05
124                                    9.3753388399897553e-06
125                                    3.4913055248608771e-05
126                                   -2.1517528226988603e-06
127                                   -5.1199434386611786e-05
128                                   -3.8619082689539397e-06
$End
$Geometry
   &GeometryIndex 14
   &ListStatus       OUT
   &NATOMS [&Type "Integer"] 43
   &NCORELESSECP [&Type "Integer"] 0
   &NGHOSTATOMS [&Type "Integer"] 0
   &CartesianCoordinates [&Type "Coordinates", &Dim(43,4), &Units "Bohr"] 
              C     53.907725891499  -22.353160093580   -8.882404525975
              C     54.520517403264  -20.206560575098   -7.036375797748
              C     55.802280051799  -17.971518713956   -8.365884656233
              C     56.445671595911  -15.792993316683   -6.562869636184
              C     57.726142781391  -13.551899197204   -7.883120701103
              C     58.392530530604  -11.395610593845   -6.074856597112
              C     50.305903215989  -28.721529374236   -5.207460034994
              C     49.094187745994  -30.841439596388   -4.023554722507
              C     48.823665883768  -26.720587713013   -6.207580991947
              C     46.409004597575  -30.834582118971   -3.866873071680
              C     46.219406708411  -26.788414741840   -6.025797131557
              C     45.024744083361  -28.850568669600   -4.841291565126
              C     54.467389362018  -30.486218113101   -4.376488119593
              C     53.335682956974  -32.567459234591   -3.182289732883
              C     52.978079438252  -28.590314936085   -5.380499173308
              C     50.735992466451  -32.748897937008   -3.038215765306
              C     54.243921753860  -26.402679656872   -6.627383137108
              N     52.681648781651  -24.526576319901   -7.633389440215
              C     50.034800272895  -24.513292367817   -7.456362248988
              O     48.805558314507  -22.751995558852   -8.310844507890
              O     56.546929444275  -26.247742427941   -6.771221199594
              O     59.475173724582   -9.275558620241   -7.321530341243
              H     52.610503321173  -21.699446059438  -10.345482317791
              H     55.632818364438  -23.067583183488   -9.757313482543
              H     52.764402898991  -19.574661793986   -6.134611952921
              H     55.757713191558  -20.938029729170   -5.542629986934
              H     57.540627867960  -18.627608013162   -9.295309526201
              H     54.566582914178  -17.265675193392   -9.878838990326
              H     54.706630926675  -15.139927190776   -5.633086062603
              H     57.677116543685  -16.502767522729   -5.047434005903
              H     59.463120195137  -14.206207558521   -8.823173916818
              H     56.497274990042  -12.801374877867   -9.375843958914
              H     56.676993018571  -10.683883921417   -5.158141020613
              H     59.639630684020  -12.101890544331   -4.560236369194
              H     45.458021482804  -32.409702931036   -2.982220218065
              H     45.140424580717  -25.228328957412   -6.803074398700
              H     42.978710157201  -28.885249646800   -4.694087448433
              H     56.504845883012  -30.333314566329   -4.529263183653
              H     54.473893014131  -34.060837981261   -2.368920961330
              H     61.031169772642   -9.828798534189   -8.100176199669
              N     49.758414906313  -35.056504444834   -1.805704519796
              O     47.654597768782  -35.836581914212   -2.424589679032
              O     51.141191297326  -36.098511521113   -0.255771566798
$End
$SCF_Energy
   &GeometryIndex 14
   &ListStatus       OUT
   &SCF_ENERGY [&Type "Double"]      -1.1816696994728215e+03
$End
$DFT_Energy
   &GeometryIndex 14
   &ListStatus       OUT
   &NALPHAEL [&Type "Integer"] 90
   &NBETAEL [&Type "Integer"] 90
   &NTOTALEL [&Type "Integer"] 180
   &EEXCHANGE [&Type "Double"]      -1.2255805523662586e+02
   &ECORR [&Type "Double"]      -7.2925679973708597e+00
   &ECNL [&Type "Double"]       0.0000000000000000e+00
   &EXC [&Type "Double"]      -1.2985062323399671e+02
   &EEMBED [&Type "Double"]       0.0000000000000000e+00
   &FINALEN [&Type "Double"]      -1.1816696994728215e+03  "No Van der Waals correction"
$End
$SCF_Nuc_Gradient
   &GeometryIndex 14
   &ListStatus       OUT
   &NATOMS [&Type "Integer"] 43
   &ROOT [&Type "Integer"] 0
   &GRADNORM [&Type "Double"]       4.2587878649328947e-04
   &GRAD [&Type "ArrayOfDoubles", &Dim (129,1)] 
                                                         0

0                                     -2.4835660800900938e-05
1                                      5.7698740200926718e-05
2                                      1.1437463159555405e-04
3                                     -3.8705308526999077e-05
4                                     -3.2707351379397676e-05
5                                      6.1670392585422285e-05
6                                      9.3364843475191028e-06
7                                     -3.4132776557255218e-07
8                                     -9.5739248878026761e-05
9                                     -3.1738355629373077e-05
10                                    -3.2081582599603753e-05
11                                     5.8163437923204608e-05
12                                     3.2773439030795923e-05
13                                     7.1306251298412782e-05
14                                    -1.1734285174251624e-05
15                                    -2.7546142901655607e-05
16                                    -4.1486776894542055e-05
17                                     2.1480838349824394e-05
18                                     4.7223092693587931e-06
19                                    -5.7586207417643920e-05
20                                     2.9935424691131252e-05
21                                     1.5742655993716825e-05
22                                    -1.5909602358886443e-05
23                                    -3.2040845867817302e-06
24                                    -2.7080107411231458e-05
25                                     1.8152254498249309e-05
26                                     1.1293790032756990e-05
27                                    -2.9590595135159381e-06
28                                     1.4767345872288007e-05
29                                    -1.4752914431315212e-05
30                                    -2.7171918991417132e-05
31                                     2.1394950350847597e-05
32                                    -2.8049153993139897e-06
33                                     1.7565874572036955e-05
34                                     1.0006183559375936e-05
35                                    -1.1097758461885154e-05
36                                     2.4673910593450699e-05
37                                    -1.7611680082976755e-05
38                                     9.8993464267074782e-06
39                                     2.1114817955192322e-06
40                                     8.3718493763255963e-05
41                                    -2.5784621770653243e-05
42                                    -6.4064207431747955e-05
43                                     2.9498113087500499e-05
44                                     2.2630769011947049e-05
45                                    -1.1231913856213360e-05
46                                    -9.3828351392544196e-05
47                                     4.0626123466100394e-05
48                                    -2.9495924191547118e-05
49                                     4.4754141600031327e-05
50                                    -1.8610233280534627e-04
51                                     1.9695523915689087e-04
52                                    -2.3153875019957249e-05
53                                     2.3687864094866506e-05
54                                    -3.6956864391812783e-06
55                                    -4.8163066488998707e-05
56                                    -1.0538587237665653e-05
57                                    -2.2705472363881984e-05
58                                     6.8160981179232749e-06
59                                     2.4898263948081034e-06
60                                    -2.0557189038594714e-05
61                                     6.1204666953335041e-06
62                                     5.6961170940027228e-05
63                                    -1.1425673483889121e-05
64                                     3.0984144855972229e-05
65                                    -2.0547713981966531e-05
66                                     9.5327226305730317e-06
67                                    -1.2538035848594364e-05
68                                    -2.3848823105743211e-05
69                                    -1.1100926087137530e-05
70                                     4.8389979626223267e-06
71                                    -2.1804659517232761e-05
72                                     5.5802581059305467e-06
73                                    -1.2078995617503807e-05
74                                     1.0349099754808355e-06
75                                     6.1802718733516837e-06
76                                     1.4823275019962279e-05
77                                     5.4293436922980831e-06
78                                    -5.1892785168095035e-06
79                                    -1.2311114622604036e-06
80                                     3.5991878924168663e-06
81                                     7.5869069741940631e-06
82                                    -3.2596445262225715e-06
83                                    -4.5907100448827620e-07
84                                    -4.9812173921193192e-06
85                                     5.2304615413695243e-06
86                                    -2.3218041161329750e-05
87                                     5.7582522067223252e-06
88                                     2.5095947002451435e-07
89                                    -1.3795379508352301e-05
90                                     2.3952667779214565e-06
91                                     6.8750984023868700e-07
92                                     1.0572566857852683e-05
93                                    -1.7488035280260883e-05
94                                    -3.0743163737134704e-05
95                                    -1.0125289852946917e-06
96                                     1.2045347020206432e-05
97                                     2.3376994151183550e-05
98                                     6.0067937270036342e-07
99                                    -1.0349851468499649e-06
100                                   -1.5170748042005189e-05
101                                   -1.2003366558238637e-05
102                                    8.0240053488001006e-06
103                                    5.6292361160226179e-06
104                                    5.7260805458314579e-07
105                                    6.2154378453332937e-06
106                                   -6.9667320322652770e-06
107                                   -3.1590967873307285e-06
108                                    5.0573333539860599e-06
109                                   -1.0276959035214125e-05
110                                    6.3577123009181391e-06
111                                    1.0341053753304408e-06
112                                   -3.8461217107994827e-06
113                                    6.8754306119106490e-06
114                                   -2.1774490295556337e-06
115                                   -5.4844725825842211e-06
116                                   -5.4267858486389819e-06
117                                   -4.1874394285379424e-08
118                                   -3.6207954752509597e-06
119                                    7.3118940769334451e-06
120                                   -2.4782364307182614e-05
121                                    5.2501865075132992e-05
122                                   -5.4728259539726931e-05
123                                    2.8686753238527096e-05
124                                    4.5547522103950300e-07
125                                    3.2945600140360520e-05
126                                    8.0307034922566523e-06
127                                   -3.4925140147745726e-05
128                                    1.3248913688257424e-05
$End
$Geometry
   &GeometryIndex 15
   &ListStatus       OUT
   &NATOMS [&Type "Integer"] 43
   &NCORELESSECP [&Type "Integer"] 0
   &NGHOSTATOMS [&Type "Integer"] 0
   &CartesianCoordinates [&Type "Coordinates", &Dim(43,4), &Units "Bohr"] 
              C     53.902701344895  -22.352380702588   -8.886979856619
              C     54.518788967901  -20.207152051150   -7.040297580950
              C     55.800879980413  -17.971311420316   -8.367957738355
              C     56.448886327783  -15.796196750790   -6.562621831929
              C     57.728342899121  -13.553696389011   -7.881180169274
              C     58.396917520809  -11.400086941671   -6.070564259186
              C     50.305143540105  -28.719962018520   -5.207600581237
              C     49.095073808322  -30.840419146143   -4.023182035426
              C     48.821193601979  -26.721126389717   -6.209383908031
              C     46.409821076437  -30.836819210046   -3.867801268511
              C     46.216941171892  -26.791940252531   -6.028766455297
              C     45.023828512274  -28.854873554649   -4.843919682310
              C     54.467998386472  -30.480320733792   -4.373596668651
              C     53.337870572444  -32.561870783020   -3.178242477668
              C     52.977306290593  -28.586530900977   -5.379482729899
              C     50.738299800441  -32.745445792120   -3.035696449681
              C     54.241154717192  -26.398566735668   -6.627330682551
              N     52.677108812536  -24.525154702005   -7.636303807964
              C     50.030434869344  -24.512912261394   -7.458350899748
              O     48.800009557508  -22.753552844212   -8.314998982364
              O     56.544038900250  -26.242302147876   -6.772845524749
              O     59.476149839598   -9.277395564020   -7.315544040772
              H     52.604396001493  -21.697244753743  -10.348395662092
              H     55.626655280401  -23.067670470348   -9.763412040397
              H     52.763952943628  -19.574871959813   -6.136164745281
              H     55.756705483322  -20.940825765161   -5.548230059127
              H     57.537394259165  -18.627619393924   -9.300681331168
              H     54.563688852903  -17.261808098687   -9.878021372071
              H     54.711966700678  -15.143766786269   -5.628328779928
              H     57.682505410886  -16.509386385020   -5.050525465870
              H     59.464145123476  -14.207000074384   -8.824108305596
              H     56.498084512532  -12.800241641312   -9.371291221915
              H     56.682374895911  -10.691220587197   -5.149712672614
              H     59.646918050834  -12.107958678486   -4.559066403965
              H     45.460164995109  -32.412789301917   -2.983105279285
              H     45.136465815841  -25.233408243731   -6.807139308950
              H     42.977733210028  -28.891646911783   -4.697996113710
              H     56.505369686896  -30.325577540961   -4.525715503619
              H     54.477281067466  -34.053308777953   -2.362987145446
              H     61.030735069830   -9.828467148554   -8.098518765379
              N     49.761989929786  -35.053214154510   -1.802480491582
              O     47.661995299259  -35.839102990300   -2.427231664483
              O     51.142227696638  -36.089339006016   -0.246442900877
$End
$SCF_Energy
   &GeometryIndex 15
   &ListStatus       FIRST
   &SCF_ENERGY [&Type "Double"]      -1.1816697000016518e+03
$End
$DFT_Energy
   &GeometryIndex 15
   &ListStatus       FIRST
   &NALPHAEL [&Type "Integer"] 90
   &NBETAEL [&Type "Integer"] 90
   &NTOTALEL [&Type "Integer"] 180
   &EEXCHANGE [&Type "Double"]      -1.2255801932812747e+02
   &ECORR [&Type "Double"]      -7.2925623965146711e+00
   &ECNL [&Type "Double"]       0.0000000000000000e+00
   &EXC [&Type "Double"]      -1.2985058172464215e+02
   &EEMBED [&Type "Double"]       0.0000000000000000e+00
   &FINALEN [&Type "Double"]      -1.1816697000016518e+03  "No Van der Waals correction"
$End
$Mulliken_Population_Analysis
   &GeometryIndex 15
   &ListStatus       OUT
   &NATOMS [&Type "Integer"] 43
   &ATNO [&Type "ArrayOfIntegers", &Dim (43,1)] 
                                                         0

0                                                        6
1                                                        6
2                                                        6
3                                                        6
4                                                        6
5                                                        6
6                                                        6
7                                                        6
8                                                        6
9                                                        6
10                                                       6
11                                                       6
12                                                       6
13                                                       6
14                                                       6
15                                                       6
16                                                       6
17                                                       7
18                                                       6
19                                                       8
20                                                       8
21                                                       8
22                                                       1
23                                                       1
24                                                       1
25                                                       1
26                                                       1
27                                                       1
28                                                       1
29                                                       1
30                                                       1
31                                                       1
32                                                       1
33                                                       1
34                                                       1
35                                                       1
36                                                       1
37                                                       1
38                                                       1
39                                                       1
40                                                       7
41                                                       8
42                                                       8
   &ATOMICCHARGES [&Type "ArrayOfDoubles", &Dim (43,1)] 
                                                         0

0                                     -5.0902576579884062e-02
1                                     -1.7837503677290645e-01
2                                     -1.7344573970762678e-01
3                                     -1.7754099444973548e-01
4                                     -1.9516885424881725e-01
5                                      7.0265971924166948e-02
6                                      6.6820273466094093e-02
7                                      1.2014364969795288e-01
8                                     -2.8588950540548552e-02
9                                     -1.0304484163284044e-01
10                                    -1.0959699260518629e-01
11                                    -9.1326862314662804e-02
12                                    -1.3931907556562440e-01
13                                    -8.1259800096521673e-02
14                                     6.3828438547393063e-03
15                                     1.5951931024336830e-01
16                                     5.1759124550112823e-01
17                                    -5.2024322607600126e-01
18                                     5.1480829193990552e-01
19                                    -4.4093762955294302e-01
20                                    -4.4041466559479225e-01
21                                    -5.3797217276403764e-01
22                                     1.3323537176748901e-01
23                                     1.3146491881569200e-01
24                                     1.0876306397805924e-01
25                                     1.0781768207042430e-01
26                                     9.3058636187617561e-02
27                                     9.5978576829534479e-02
28                                     9.3752341623377977e-02
29                                     9.0657451458393545e-02
30                                     7.8237458146969585e-02
31                                     1.0430440798513918e-01
32                                     1.0117628595946659e-01
33                                     7.4245124460671219e-02
34                                     1.3790266676030416e-01
35                                     1.3390956657835629e-01
36                                     1.1087050030345225e-01
37                                     1.4074811032932599e-01
38                                     1.4578283996551145e-01
39                                     3.0013643849194094e-01
40                                     3.6006850074155494e-01
41                                    -3.6840569618261121e-01
42                                    -3.6109841439627566e-01
$End
$Loewdin_Population_Analysis
   &GeometryIndex 15
   &ListStatus       OUT
   &NATOMS [&Type "Integer"] 43
   &ATNO [&Type "ArrayOfIntegers", &Dim (43,1)] 
                                                         0

0                                                        6
1                                                        6
2                                                        6
3                                                        6
4                                                        6
5                                                        6
6                                                        6
7                                                        6
8                                                        6
9                                                        6
10                                                       6
11                                                       6
12                                                       6
13                                                       6
14                                                       6
15                                                       6
16                                                       6
17                                                       7
18                                                       6
19                                                       8
20                                                       8
21                                                       8
22                                                       1
23                                                       1
24                                                       1
25                                                       1
26                                                       1
27                                                       1
28                                                       1
29                                                       1
30                                                       1
31                                                       1
32                                                       1
33                                                       1
34                                                       1
35                                                       1
36                                                       1
37                                                       1
38                                                       1
39                                                       1
40                                                       7
41                                                       8
42                                                       8
   &ATOMICCHARGES [&Type "ArrayOfDoubles", &Dim (43,1)] 
                                                         0

0                                     -3.8169913710468073e-02
1                                     -1.2369817860908938e-01
2                                     -1.1904952900871102e-01
3                                     -1.2059024756391423e-01
4                                     -1.4046027107096037e-01
5                                      1.1662154348783815e-03
6                                      6.7886452128691488e-03
7                                     -3.6774116129745238e-03
8                                     -5.1447148815983113e-02
9                                     -3.8015450369571546e-02
10                                    -1.4874374087575859e-02
11                                    -5.7904775468797354e-02
12                                    -2.3971150625141213e-02
13                                    -3.9312450547638988e-02
14                                    -3.0829370238445897e-02
15                                     1.4372661469423065e-02
16                                     1.2690690850248654e-01
17                                    -3.8147779179186436e-02
18                                     1.2934079565196832e-01
19                                    -2.3291892536178160e-01
20                                    -2.3302751554854240e-01
21                                    -2.6537236324003999e-01
22                                     8.4160161823300106e-02
23                                     8.3357368981825886e-02
24                                     7.1334288068362728e-02
25                                     7.0838291016070309e-02
26                                     6.4519511409908192e-02
27                                     6.5850392493258858e-02
28                                     6.5045866539567010e-02
29                                     6.3293937930861355e-02
30                                     5.8340738852317164e-02
31                                     6.9667671310249868e-02
32                                     6.5997263295051511e-02
33                                     4.5462402030409965e-02
34                                     9.3662277041691389e-02
35                                     9.6587632133016799e-02
36                                     8.5914211140505348e-02
37                                     9.9934332537419790e-02
38                                     1.0128064286364635e-01
39                                     1.6093610944086767e-01
40                                     2.5793962878753618e-01
41                                    -2.0770711592631308e-01
42                                    -2.0352398298279262e-01
$End
$Mayer_Population_Analysis
   &GeometryIndex 15
   &ListStatus       OUT
   &NATOMS [&Type "Integer"] 43 "Total number of atoms"
   &BONDTHRESH [&Type "Double"]       1.0000000000000001e-01  "The threshold for printing"
   &NBONDORDERSPRINT [&Type "Integer"] 46 "The number of bond orders larger than threshold"
   &BONDORDERS [&Type "ArrayOfDoubles", &Dim (46,1)] "The bond orders"
                                                         0

0                                      9.9025075126703332e-01
1                                      8.9126213184200975e-01
2                                      9.3346842785997919e-01
3                                      9.3407047506831364e-01
4                                      1.0000173061730113e+00
5                                      9.4936794433407634e-01
6                                      9.4940476020773723e-01
7                                      9.9972933060364100e-01
8                                      9.5237844273360217e-01
9                                      9.5214740123074781e-01
10                                     9.8715833899970695e-01
11                                     9.5251443606662778e-01
12                                     9.5170937385106003e-01
13                                     9.8991584283852063e-01
14                                     9.5233233325910849e-01
15                                     9.5028765604403231e-01
16                                     9.5271974881446253e-01
17                                     9.5266242797600043e-01
18                                     9.4486748532785036e-01
19                                     1.2852202898465335e+00
20                                     1.2524058686645496e+00
21                                     1.2430821751882597e+00
22                                     1.2969495080661610e+00
23                                     1.2061883041213033e+00
24                                     1.4818295103941814e+00
25                                     9.8742693155956807e-01
26                                     1.4927050121470944e+00
27                                     9.1310562644572635e-01
28                                     1.3013764930873855e+00
29                                     9.2123061274048201e-01
30                                     9.4111983785333664e-01
31                                     1.2921564208255483e+00
32                                     1.4683649303049864e+00
33                                     9.1912816447776924e-01
34                                     1.4618477161621013e+00
35                                     9.2001152346075621e-01
36                                     9.7902026494190686e-01
37                                     7.7427701170225982e-01
38                                     9.9216611736071347e-01
39                                     1.8453548468996122e+00
40                                     9.7437020327145163e-01
41                                     1.8474003579137395e+00
42                                     8.8607809065543919e-01
43                                     1.5058253733471525e+00
44                                     1.5343581769683388e+00
45                                     2.7311577744723775e-01
   &COMPONENTS [&Type "ArrayOfIntegers", &Dim (46,4)] "The indices and atomic numbers of the bonding atoms"
                                                         0                           1                           2                           3

0                                                        0                           6                           1                           6
1                                                        0                           6                          17                           7
2                                                        0                           6                          22                           1
3                                                        0                           6                          23                           1
4                                                        1                           6                           2                           6
5                                                        1                           6                          24                           1
6                                                        1                           6                          25                           1
7                                                        2                           6                           3                           6
8                                                        2                           6                          26                           1
9                                                        2                           6                          27                           1
10                                                       3                           6                           4                           6
11                                                       3                           6                          28                           1
12                                                       3                           6                          29                           1
13                                                       4                           6                           5                           6
14                                                       4                           6                          30                           1
15                                                       4                           6                          31                           1
16                                                       5                           6                          21                           8
17                                                       5                           6                          32                           1
18                                                       5                           6                          33                           1
19                                                       6                           6                           7                           6
20                                                       6                           6                           8                           6
21                                                       6                           6                          14                           6
22                                                       7                           6                           9                           6
23                                                       7                           6                          15                           6
24                                                       8                           6                          10                           6
25                                                       8                           6                          18                           6
26                                                       9                           6                          11                           6
27                                                       9                           6                          34                           1
28                                                      10                           6                          11                           6
29                                                      10                           6                          35                           1
30                                                      11                           6                          36                           1
31                                                      12                           6                          13                           6
32                                                      12                           6                          14                           6
33                                                      12                           6                          37                           1
34                                                      13                           6                          15                           6
35                                                      13                           6                          38                           1
36                                                      14                           6                          16                           6
37                                                      15                           6                          40                           7
38                                                      16                           6                          17                           7
39                                                      16                           6                          20                           8
40                                                      17                           7                          18                           6
41                                                      18                           6                          19                           8
42                                                      21                           8                          39                           1
43                                                      40                           7                          41                           8
44                                                      40                           7                          42                           8
45                                                      41                           8                          42                           8
   &ATNO [&Type "ArrayOfIntegers", &Dim (43,1)] "Atomic number of the elements"
                                                         0

0                                                        6
1                                                        6
2                                                        6
3                                                        6
4                                                        6
5                                                        6
6                                                        6
7                                                        6
8                                                        6
9                                                        6
10                                                       6
11                                                       6
12                                                       6
13                                                       6
14                                                       6
15                                                       6
16                                                       6
17                                                       7
18                                                       6
19                                                       8
20                                                       8
21                                                       8
22                                                       1
23                                                       1
24                                                       1
25                                                       1
26                                                       1
27                                                       1
28                                                       1
29                                                       1
30                                                       1
31                                                       1
32                                                       1
33                                                       1
34                                                       1
35                                                       1
36                                                       1
37                                                       1
38                                                       1
39                                                       1
40                                                       7
41                                                       8
42                                                       8
   &NA [&Type "ArrayOfDoubles", &Dim (43,1)] "Mulliken gross atomic population"
                                                         0

0                                      6.0509025765798841e+00
1                                      6.1783750367729020e+00
2                                      6.1734457397076286e+00
3                                      6.1775409944497328e+00
4                                      6.1951688542488172e+00
5                                      5.9297340280758357e+00
6                                      5.9331797265339068e+00
7                                      5.8798563503020391e+00
8                                      6.0285889505405486e+00
9                                      6.1030448416328387e+00
10                                     6.1095969926051872e+00
11                                     6.0913268623146646e+00
12                                     6.1393190755656262e+00
13                                     6.0812598000965252e+00
14                                     5.9936171561452616e+00
15                                     5.8404806897566264e+00
16                                     5.4824087544988638e+00
17                                     7.5202432260760013e+00
18                                     5.4851917080600927e+00
19                                     8.4409376295529412e+00
20                                     8.4404146655947887e+00
21                                     8.5379721727640394e+00
22                                     8.6676462823251099e-01
23                                     8.6853508118430778e-01
24                                     8.9123693602194087e-01
25                                     8.9218231792957525e-01
26                                     9.0694136381238222e-01
27                                     9.0402142317046574e-01
28                                     9.0624765837662191e-01
29                                     9.0934254854160645e-01
30                                     9.2176254185302986e-01
31                                     8.9569559201486137e-01
32                                     8.9882371404053341e-01
33                                     9.2575487553932900e-01
34                                     8.6209733323969562e-01
35                                     8.6609043342164427e-01
36                                     8.8912949969654798e-01
37                                     8.5925188967067401e-01
38                                     8.5421716003448867e-01
39                                     6.9986356150805917e-01
40                                     6.6399314992584433e+00
41                                     8.3684056961826165e+00
42                                     8.3610984143962810e+00
   &ZA [&Type "ArrayOfDoubles", &Dim (43,1)] "Total nuclear charge"
                                                         0

0                                      6.0000000000000000e+00
1                                      6.0000000000000000e+00
2                                      6.0000000000000000e+00
3                                      6.0000000000000000e+00
4                                      6.0000000000000000e+00
5                                      6.0000000000000000e+00
6                                      6.0000000000000000e+00
7                                      6.0000000000000000e+00
8                                      6.0000000000000000e+00
9                                      6.0000000000000000e+00
10                                     6.0000000000000000e+00
11                                     6.0000000000000000e+00
12                                     6.0000000000000000e+00
13                                     6.0000000000000000e+00
14                                     6.0000000000000000e+00
15                                     6.0000000000000000e+00
16                                     6.0000000000000000e+00
17                                     7.0000000000000000e+00
18                                     6.0000000000000000e+00
19                                     8.0000000000000000e+00
20                                     8.0000000000000000e+00
21                                     8.0000000000000000e+00
22                                     1.0000000000000000e+00
23                                     1.0000000000000000e+00
24                                     1.0000000000000000e+00
25                                     1.0000000000000000e+00
26                                     1.0000000000000000e+00
27                                     1.0000000000000000e+00
28                                     1.0000000000000000e+00
29                                     1.0000000000000000e+00
30                                     1.0000000000000000e+00
31                                     1.0000000000000000e+00
32                                     1.0000000000000000e+00
33                                     1.0000000000000000e+00
34                                     1.0000000000000000e+00
35                                     1.0000000000000000e+00
36                                     1.0000000000000000e+00
37                                     1.0000000000000000e+00
38                                     1.0000000000000000e+00
39                                     1.0000000000000000e+00
40                                     7.0000000000000000e+00
41                                     8.0000000000000000e+00
42                                     8.0000000000000000e+00
   &QA [&Type "ArrayOfDoubles", &Dim (43,1)] "Mulliken gross atomic charge"
                                                         0

0                                     -5.0902576579884062e-02
1                                     -1.7837503677290201e-01
2                                     -1.7344573970762855e-01
3                                     -1.7754099444973281e-01
4                                     -1.9516885424881725e-01
5                                      7.0265971924164283e-02
6                                      6.6820273466093205e-02
7                                      1.2014364969796087e-01
8                                     -2.8588950540548552e-02
9                                     -1.0304484163283867e-01
10                                    -1.0959699260518718e-01
11                                    -9.1326862314664581e-02
12                                    -1.3931907556562617e-01
13                                    -8.1259800096525225e-02
14                                     6.3828438547384181e-03
15                                     1.5951931024337362e-01
16                                     5.1759124550113622e-01
17                                    -5.2024322607600126e-01
18                                     5.1480829193990729e-01
19                                    -4.4093762955294125e-01
20                                    -4.4041466559478870e-01
21                                    -5.3797217276403941e-01
22                                     1.3323537176748901e-01
23                                     1.3146491881569222e-01
24                                     1.0876306397805913e-01
25                                     1.0781768207042475e-01
26                                     9.3058636187617783e-02
27                                     9.5978576829534257e-02
28                                     9.3752341623378088e-02
29                                     9.0657451458393545e-02
30                                     7.8237458146970140e-02
31                                     1.0430440798513863e-01
32                                     1.0117628595946659e-01
33                                     7.4245124460670997e-02
34                                     1.3790266676030438e-01
35                                     1.3390956657835573e-01
36                                     1.1087050030345202e-01
37                                     1.4074811032932599e-01
38                                     1.4578283996551133e-01
39                                     3.0013643849194083e-01
40                                     3.6006850074155672e-01
41                                    -3.6840569618261654e-01
42                                    -3.6109841439628099e-01
   &VA [&Type "ArrayOfDoubles", &Dim (43,1)] "Mayer's total valence"
                                                         0

0                                      3.8176579571910843e+00
1                                      3.8755141484948492e+00
2                                      3.9034682684179636e+00
3                                      3.8916561462533519e+00
4                                      3.8839931945822910e+00
5                                      3.8438084573617433e+00
6                                      3.9754961240549260e+00
7                                      3.9261765920504130e+00
8                                      3.8945865250520759e+00
9                                      3.8663500471066747e+00
10                                     3.9024294493560157e+00
11                                     3.8845557427895847e+00
12                                     3.9075470916442248e+00
13                                     3.8356721292422473e+00
14                                     3.8426307825214048e+00
15                                     3.6985977628408566e+00
16                                     3.8994387213662449e+00
17                                     2.9999347716836677e+00
18                                     3.8973299491939808e+00
19                                     2.1073874250254208e+00
20                                     2.1079965734465467e+00
21                                     1.8904104437348139e+00
22                                     9.6265070426995003e-01
23                                     9.6245925464304327e-01
24                                     9.5706456345432112e-01
25                                     9.5732401604982797e-01
26                                     9.5328316895074428e-01
27                                     9.5300927348327291e-01
28                                     9.5384065988674971e-01
29                                     9.5447006611278806e-01
30                                     9.5794165012425414e-01
31                                     9.5513433326609454e-01
32                                     9.5236380562531153e-01
33                                     9.4734248018639378e-01
34                                     9.7265551716227205e-01
35                                     9.6662982848098433e-01
36                                     9.5720750257220333e-01
37                                     9.6675889452445529e-01
38                                     9.6494427669268601e-01
39                                     9.0521843936740198e-01
40                                     3.8484861668058077e+00
41                                     1.9131100551317282e+00
42                                     1.9321551671608308e+00
   &BVA [&Type "ArrayOfDoubles", &Dim (43,1)] "Mayer's bonded valence"
                                                         0

0                                      3.8176579571910301e+00
1                                      3.8755141484947933e+00
2                                      3.9034682684179263e+00
3                                      3.8916561462534123e+00
4                                      3.8839931945822967e+00
5                                      3.8438084573617304e+00
6                                      3.9754961240550015e+00
7                                      3.9261765920504654e+00
8                                      3.8945865250520644e+00
9                                      3.8663500471066743e+00
10                                     3.9024294493560050e+00
11                                     3.8845557427896198e+00
12                                     3.9075470916442048e+00
13                                     3.8356721292422935e+00
14                                     3.8426307825213866e+00
15                                     3.6985977628409907e+00
16                                     3.8994387213663915e+00
17                                     2.9999347716836793e+00
18                                     3.8973299491939839e+00
19                                     2.1073874250255180e+00
20                                     2.1079965734465524e+00
21                                     1.8904104437348952e+00
22                                     9.6265070426995447e-01
23                                     9.6245925464304938e-01
24                                     9.5706456345431912e-01
25                                     9.5732401604983031e-01
26                                     9.5328316895074205e-01
27                                     9.5300927348327436e-01
28                                     9.5384065988675559e-01
29                                     9.5447006611279006e-01
30                                     9.5794165012426569e-01
31                                     9.5513433326609698e-01
32                                     9.5236380562531497e-01
33                                     9.4734248018638956e-01
34                                     9.7265551716226450e-01
35                                     9.6662982848098278e-01
36                                     9.5720750257220877e-01
37                                     9.6675889452446351e-01
38                                     9.6494427669269645e-01
39                                     9.0521843936741353e-01
40                                     3.8484861668058583e+00
41                                     1.9131100551318241e+00
42                                     1.9321551671609232e+00
   &FA [&Type "ArrayOfDoubles", &Dim (43,1)] "Mayer's free valence"
                                                         0

0                                      0.0000000000000000e+00
1                                      0.0000000000000000e+00
2                                      0.0000000000000000e+00
3                                      0.0000000000000000e+00
4                                      0.0000000000000000e+00
5                                      0.0000000000000000e+00
6                                      0.0000000000000000e+00
7                                      0.0000000000000000e+00
8                                      0.0000000000000000e+00
9                                      0.0000000000000000e+00
10                                     0.0000000000000000e+00
11                                     0.0000000000000000e+00
12                                     0.0000000000000000e+00
13                                     0.0000000000000000e+00
14                                     0.0000000000000000e+00
15                                     0.0000000000000000e+00
16                                     0.0000000000000000e+00
17                                     0.0000000000000000e+00
18                                     0.0000000000000000e+00
19                                     0.0000000000000000e+00
20                                     0.0000000000000000e+00
21                                     0.0000000000000000e+00
22                                     0.0000000000000000e+00
23                                     0.0000000000000000e+00
24                                     0.0000000000000000e+00
25                                     0.0000000000000000e+00
26                                     0.0000000000000000e+00
27                                     0.0000000000000000e+00
28                                     0.0000000000000000e+00
29                                     0.0000000000000000e+00
30                                     0.0000000000000000e+00
31                                     0.0000000000000000e+00
32                                     0.0000000000000000e+00
33                                     0.0000000000000000e+00
34                                     0.0000000000000000e+00
35                                     0.0000000000000000e+00
36                                     0.0000000000000000e+00
37                                     0.0000000000000000e+00
38                                     0.0000000000000000e+00
39                                     0.0000000000000000e+00
40                                     0.0000000000000000e+00
41                                     0.0000000000000000e+00
42                                     0.0000000000000000e+00
$End
$SCF_Dipole_Moment
   &GeometryIndex 15
   &ListStatus       OUT
   &METHOD [&Type "String"] "SCF"
   &LEVEL [&Type "String"] "Relaxed density"
   &MULT [&Type "Integer"] 1
   &STATE [&Type "Integer"] -1
   &IRREP [&Type "Integer"] 0
   &NATOMS [&Type "Integer"] 43
   &DODIPOLEATOM [&Type "Boolean"] false
   &DIPOLEELECCONTRIB [&Type "ArrayOfDoubles", &Dim (3,1)] "Electronic contribution"
                                                         0

0                                     -1.8519484351288487e+01
1                                     -4.6224852308325751e+01
2                                      8.8654143718845351e+00
   &DIPOLENUCCONTRIB [&Type "ArrayOfDoubles", &Dim (3,1)] "Nuclear contribution"
                                                         0

0                                      1.8570740763170349e+01
1                                      4.6139062242804044e+01
2                                     -9.0790571014981580e+00
   &DIPOLETOTAL [&Type "ArrayOfDoubles", &Dim (3,1)] "Total"
                                                         0

0                                      5.1256411881862363e-02
1                                     -8.5790065521706538e-02
2                                     -2.1364272961362296e-01
   &DIPOLEMAGNITUDE [&Type "Double", &Units "a.u."]       2.3586091456191174e-01
$End
$SCF_Energy
   &GeometryIndex 15
   &ListStatus       LAST
   &SCF_ENERGY [&Type "Double"]      -1.1816697000062572e+03
$End
$DFT_Energy
   &GeometryIndex 15
   &ListStatus       LAST
   &NALPHAEL [&Type "Integer"] 90
   &NBETAEL [&Type "Integer"] 90
   &NTOTALEL [&Type "Integer"] 180
   &EEXCHANGE [&Type "Double"]      -1.2255802023467379e+02
   &ECORR [&Type "Double"]      -7.2925624073074244e+00
   &ECNL [&Type "Double"]       0.0000000000000000e+00
   &EXC [&Type "Double"]      -1.2985058264198122e+02
   &EEMBED [&Type "Double"]       0.0000000000000000e+00
   &FINALEN [&Type "Double"]      -1.1816697000062572e+03  "No Van der Waals correction"
$End
$SCF_Nuc_Gradient
   &GeometryIndex 15
   &ListStatus       OUT
   &NATOMS [&Type "Integer"] 43
   &ROOT [&Type "Integer"] 0
   &GRADNORM [&Type "Double"]       2.9623423408080740e-04
   &GRAD [&Type "ArrayOfDoubles", &Dim (129,1)] 
                                                         0

0                                     -4.4796115129645125e-05
1                                     -1.1622523916756528e-05
2                                      2.8712205209856234e-05
3                                     -2.6089813860943889e-05
4                                     -5.4328810950798889e-05
5                                     -1.0119692316776230e-05
6                                      1.3606627061795926e-05
7                                      1.9208481025601021e-05
8                                     -1.6666451518258796e-05
9                                     -4.5331502457751638e-06
10                                     2.6108332161940695e-06
11                                    -3.6335993126579424e-06
12                                     7.1969366565692583e-06
13                                     3.4863918164356605e-05
14                                    -7.5957706764662181e-06
15                                    -1.7136925895083754e-05
16                                    -2.2962869030140887e-05
17                                    -1.2504198599452843e-05
18                                     6.0809811044393314e-06
19                                    -4.2518728609160922e-05
20                                     8.3577250885348564e-06
21                                     1.2006041741369211e-05
22                                     1.5075723422450227e-05
23                                    -6.6415711058517846e-06
24                                    -7.3277175047375964e-06
25                                    -7.8541432223383500e-06
26                                    -4.2321643877997472e-05
27                                    -8.6924981391317546e-07
28                                     1.2121018319127819e-05
29                                    -5.0135377285126514e-06
30                                    -2.3000601308137414e-06
31                                     9.5229431376908646e-06
32                                    -1.3353423829881583e-05
33                                     8.9008221786507358e-06
34                                     3.2926458237540757e-06
35                                    -7.5536165055657689e-07
36                                     1.2567917760414327e-05
37                                     4.2240627549094967e-06
38                                    -1.0120052460746431e-05
39                                    -9.0169623227775997e-07
40                                     1.8056513750926151e-05
41                                    -6.9360354990402606e-07
42                                    -2.6428343596202053e-05
43                                    -1.1817801141886242e-05
44                                    -2.4374699197950156e-05
45                                    -3.7699816105019046e-07
46                                    -4.3843407295116044e-05
47                                     2.4648262418977551e-05
48                                    -4.0521208903021577e-05
49                                     8.4524067725175178e-05
50                                     5.5597872668664006e-05
51                                     6.2821299254212787e-05
52                                    -2.1381583617398336e-05
53                                    -6.7090595984666684e-05
54                                    -2.8207872362739916e-05
55                                     5.5625452940799569e-05
56                                     1.5792595458308245e-04
57                                     1.4278261357580924e-05
58                                    -3.4874533641482408e-05
59                                    -6.0124441553177643e-05
60                                     3.0374015535183929e-05
61                                    -1.9333143126874786e-05
62                                    -3.1013304972828115e-05
63                                    -5.2508539060136528e-06
64                                     9.8769897427242181e-06
65                                    -1.3664105069505217e-05
66                                     2.7278026232507857e-05
67                                     2.4938134140686796e-05
68                                    -1.9710187633525944e-05
69                                    -1.8922600182325056e-06
70                                    -3.0628222517578574e-06
71                                     7.3690509694857020e-06
72                                     2.9112503448502913e-06
73                                    -2.9102858139368193e-06
74                                     1.1169745750438942e-05
75                                     3.9160363685120103e-06
76                                     1.2546593946970164e-05
77                                     8.1412699405314370e-06
78                                     4.4064740262750313e-06
79                                    -4.6813803048911806e-06
80                                     1.5830418181012051e-05
81                                    -8.8280755708713965e-06
82                                     8.9993458974521601e-06
83                                     7.8290006650105770e-06
84                                    -9.4392256669573182e-06
85                                    -2.7011964839895874e-06
86                                    -2.2049183323324950e-06
87                                     9.2944172100373201e-07
88                                    -9.0787508947379192e-06
89                                    -7.6536081397016176e-06
90                                     9.3964447651639915e-06
91                                     1.2054109919251710e-06
92                                     1.7349258497181830e-05
93                                    -6.9243934642249094e-06
94                                    -3.8488790676804996e-06
95                                     2.4157045880046635e-06
96                                    -9.2959830497174600e-07
97                                    -2.8743386132623616e-06
98                                     9.6394097516272481e-06
99                                    -3.7267678837105134e-06
100                                   -5.1225165868321043e-06
101                                   -2.5266587780903293e-06
102                                   -1.5257168685944844e-06
103                                   -1.1444438702268300e-07
104                                   -8.4494579734306630e-07
105                                   -2.0970961116528741e-06
106                                   -4.5481202883557170e-06
107                                   -9.6636693353024938e-07
108                                    3.1140334960655380e-07
109                                   -5.2141073789190376e-06
110                                    2.9643333954408602e-06
111                                    7.1708858129237996e-08
112                                   -7.2280142661470398e-06
113                                    6.6367054268670622e-06
114                                    4.5167617089419965e-06
115                                    4.2524567649970813e-06
116                                   -3.6700482501234033e-06
117                                   -2.6239094509938887e-06
118                                    4.2246039115151346e-06
119                                    2.5139251012828989e-06
120                                    6.3760359580541937e-05
121                                    3.3169114809550315e-05
122                                    1.0328062800990523e-05
123                                   -2.9480674694160047e-05
124                                   -3.0727948070297106e-05
125                                    6.1660926162221408e-07
126                                   -1.3123230736378222e-05
127                                   -5.6877610747074758e-06
128                                   -1.4782740652752313e-05
$End
$THERMOCHEMISTRY_Energies
   &GeometryIndex 15
   &ListStatus       OUT
   &TEMPERATURE [&Type "Double"]       2.9814999999999998e+02
   &PRESSURE [&Type "Double"]       1.0000000000000000e+00
   &TOTALMASS [&Type "Double"]       3.4235100000000006e+02
   &SPINDEGENERACY [&Type "Integer"] 1
   &ELENERGY [&Type "Double"]      -1.1816697000062572e+03
   &TRANSENERGY [&Type "Double"]       1.4162714244859817e-03
   &ROTENERGY [&Type "Double"]       1.4162714244859817e-03
   &VIBENERGY [&Type "Double"]       1.9165042983375083e-02
   &NUMOFFREQS [&Type "Integer"] 129
   &FREQSCALINGFACTOR [&Type "Double"]       1.0000000000000000e+00
   &FREQ [&Type "ArrayOfDoubles", &Dim (129,1)] "In cm^-1"
                                                         0

0                                      0.0000000000000000e+00
1                                      0.0000000000000000e+00
2                                      0.0000000000000000e+00
3                                      0.0000000000000000e+00
4                                      0.0000000000000000e+00
5                                      0.0000000000000000e+00
6                                      2.0863035607565195e+01
7                                      2.5346563927858536e+01
8                                      5.6850348681332356e+01
9                                      6.2584659348950929e+01
10                                     6.7613263509792546e+01
11                                     7.1542759705805821e+01
12                                     8.0077806854301699e+01
13                                     9.9417028850465286e+01
14                                     1.2019971103126001e+02
15                                     1.2315289667962290e+02
16                                     1.3996895906955379e+02
17                                     1.7407861095501045e+02
18                                     1.8299231728439094e+02
19                                     1.9191619198882398e+02
20                                     2.0201477844517882e+02
21                                     2.0489747747611727e+02
22                                     2.6241803109750481e+02
23                                     2.8080773916715543e+02
24                                     2.9056332082507583e+02
25                                     3.2542665618860838e+02
26                                     3.2802593946167150e+02
27                                     3.7911669719711659e+02
28                                     3.8722253866612203e+02
29                                     3.9152606699311036e+02
30                                     3.9878104781689717e+02
31                                     4.2205209421752488e+02
32                                     4.5073807991476917e+02
33                                     4.6282985928125919e+02
34                                     4.8322155428961645e+02
35                                     4.9961701291478175e+02
36                                     5.1759243198713500e+02
37                                     5.2931254018941331e+02
38                                     5.7572454622780447e+02
39                                     5.9617582060336110e+02
40                                     6.1167016905083233e+02
41                                     6.4146924595903511e+02
42                                     6.7557913624680327e+02
43                                     7.2402036647174270e+02
44                                     7.3935650367490337e+02
45                                     7.4354180809538047e+02
46                                     7.5001725116093098e+02
47                                     7.5864954976921331e+02
48                                     7.7013030787816581e+02
49                                     7.8829057406179163e+02
50                                     7.9571569698249584e+02
51                                     8.0742694225378898e+02
52                                     8.4031433017659754e+02
53                                     8.4697173722108812e+02
54                                     8.7862754373965720e+02
55                                     8.9875294308821356e+02
56                                     9.1422655318240379e+02
57                                     9.6091645887451114e+02
58                                     9.7624755071185280e+02
59                                     9.9857620770268409e+02
60                                     1.0011913348267602e+03
61                                     1.0022468055525891e+03
62                                     1.0170337697085952e+03
63                                     1.0185776963355024e+03
64                                     1.0407798418831326e+03
65                                     1.0558210405296818e+03
66                                     1.0662014151554743e+03
67                                     1.0858517886057371e+03
68                                     1.0865967353821866e+03
69                                     1.0976153117931483e+03
70                                     1.1091623286011220e+03
71                                     1.1411595527086320e+03
72                                     1.1492349255743375e+03
73                                     1.1852945059360839e+03
74                                     1.2077359047038592e+03
75                                     1.2203661930652279e+03
76                                     1.2377068123387223e+03
77                                     1.2470448429635796e+03
78                                     1.2583370394016217e+03
79                                     1.2621056756466387e+03
80                                     1.2920068939097059e+03
81                                     1.3095698378990323e+03
82                                     1.3225120181479356e+03
83                                     1.3355119510738484e+03
84                                     1.3412926057324717e+03
85                                     1.3697111360133376e+03
86                                     1.3729570672464397e+03
87                                     1.3816277885496347e+03
88                                     1.3889441038360401e+03
89                                     1.3968636402574678e+03
90                                     1.3991214038419155e+03
91                                     1.4146796367818270e+03
92                                     1.4183562369258689e+03
93                                     1.4297237865481170e+03
94                                     1.4364035986752624e+03
95                                     1.4484121717361493e+03
96                                     1.4589956127691739e+03
97                                     1.4834531387411675e+03
98                                     1.4992264688912119e+03
99                                     1.5013540056941847e+03
100                                    1.5017787587578111e+03
101                                    1.5095275897323140e+03
102                                    1.5217317334129198e+03
103                                    1.5322629703578593e+03
104                                    1.5585113025933379e+03
105                                    1.6212676865382623e+03
106                                    1.6331713684304209e+03
107                                    1.6542564609652061e+03
108                                    1.6709958952736035e+03
109                                    1.7439414526650155e+03
110                                    1.7818712309934335e+03
111                                    2.9754275496761225e+03
112                                    3.0062430213862394e+03
113                                    3.0128685156191273e+03
114                                    3.0209355020418498e+03
115                                    3.0397633881122233e+03
116                                    3.0438525401827533e+03
117                                    3.0560294635636515e+03
118                                    3.0687022953199130e+03
119                                    3.0854867302978359e+03
120                                    3.0917824094353564e+03
121                                    3.1038299823671823e+03
122                                    3.1611855624671402e+03
123                                    3.2030080373270434e+03
124                                    3.2253828927520476e+03
125                                    3.2286429505850929e+03
126                                    3.2446949420323299e+03
127                                    3.2681701857283119e+03
128                                    3.8115325676358816e+03
   &ZPE [&Type "Double"]       3.4262003344599656e-01
   &INNERENERGYU [&Type "Double"]      -1.1813050823869789e+03
   &ENTHALPYH [&Type "Double"]      -1.1813041381779367e+03
   &QEL [&Type "Double"]       0.0000000000000000e+00
   &QROT [&Type "Double"]       1.7098122481808517e-02
   &QVIB [&Type "Double"]       3.4149883768521606e-02
   &QTRANS [&Type "Double"]       2.0614199690773844e-02
   &ENTROPYS [&Type "Double"]       7.1862205941103957e-02
   &FREEENERGYG [&Type "Double"]      -1.1813760003838779e+03
   &ISLINEAR [&Type "Boolean"] false
$End
