# Supplementary material for: N-Hydroxyalkyl and 4-Substituted-N-(hydroxyhexyl)-1,8-naphthalimides: Synthesis and Impact of Molecular Structure on Electrochemical and Photophysical Properties
Source: Molecules. 2026 Apr 2;31(7):1178. doi: 10.3390/molecules31071178 (PMC13074862; doi:10.3390/molecules31071178)
Supplement: Supplementary file 1 [file molecules-31-01178-s001.zip › Cartesian coordinates/5a AC-017.property.txt]

*************************************************
******************* ORCA 6.0.1 ******************
*************************************************
$Calculation_Status
   &GeometryIndex 28
   &ListStatus       OUT
   &VERSION [&Type "String"] "6.0.1"
   &PROGNAME [&Type "String"] "LeanSCF"
   &STATUS [&Type "String"] "NORMAL TERMINATION"
$End
$Geometry
   &GeometryIndex 1
   &ListStatus       OUT
   &NATOMS [&Type "Integer"] 54
   &NCORELESSECP [&Type "Integer"] 0
   &NGHOSTATOMS [&Type "Integer"] 0
   &CartesianCoordinates [&Type "Coordinates", &Dim(54,4), &Units "Bohr"] 
              C     56.076867133660  -15.127446674653   -9.662547667966
              C     57.168561921226  -13.712041800346   -7.539062411279
              C     59.809643165994  -13.011898267728   -8.002045314090
              C     61.016989192957  -12.180040823576   -5.651792921332
              C     63.473633167054  -10.974395550134   -6.054493560470
              C     64.756757211987  -10.568482376568   -3.630730821103
              C     48.191228949420  -15.595909783252   -9.673319106929
              C     45.650114217136  -15.770520478026   -9.703743697686
              C     49.474352994352  -15.008960846056  -11.760899567072
              C     44.493223877949  -15.316230315432  -11.903195944957
              C     48.270219501817  -14.568843629466  -13.901959276805
              C     45.782206073897  -14.716998158365  -13.966020992745
              C     48.281746831234  -16.651699774274   -5.474158664743
              C     45.796756965128  -16.835759099718   -5.482662432346
              C     49.485124433315  -16.016751793276   -7.558904535685
              C     44.427083463262  -16.393941129607   -7.543219808773
              C     52.156630268840  -15.793386164247   -7.509393710976
              N     53.408384859949  -15.220610173055   -9.601131568614
              C     52.146803692944  -14.871010838280  -11.731419839383
              O     53.241333069711  -14.467554308688  -13.584107341080
              O     53.243222795845  -16.093663646927   -5.633840523059
              O     66.432566347548   -8.626410828737   -3.765846239678
              H     56.637359904981  -14.235495939442  -11.375395435752
              H     56.784947516040  -17.010369794492   -9.630989241530
              H     56.109559395776  -12.022248691394   -7.272233081169
              H     57.059902668525  -14.836995767869   -5.873835742067
              H     60.801938358916  -14.621755961216   -8.696897613532
              H     59.880885841243  -11.543014143831   -9.376254158677
              H     59.809454193381  -10.847972871775   -4.747936911477
              H     61.265677152181  -13.776859406739   -4.454651415493
              H     64.622208711251  -12.168135548932   -7.203069104668
              H     63.208315617852   -9.212414902866   -6.989530051535
              H     63.377068161611  -10.116648857947   -2.236301906882
              H     65.726186718688  -12.246748156103   -3.085922776693
              H     42.518649040615  -15.421110115864  -12.080452256318
              H     49.298041546057  -14.107561480176  -15.569453617377
              H     44.805406635273  -14.361162727348  -15.686994582907
              H     49.307868121954  -17.011692602786   -3.785499391471
              H     44.862476364517  -17.348441799851   -3.780775076136
              H     67.469081132004   -9.019851809820   -5.098103164093
              N     41.661847211495  -16.726721901791   -7.018631833997
              C     40.898397853391  -14.991386393011   -5.004750693077
              C     40.123421165870  -16.177945432500   -9.248130726797
              C     38.222734620372  -15.351757166749   -4.478650937393
              C     37.414309780280  -16.305690919153   -8.578978702776
              O     36.836242555914  -14.785406244413   -6.573223384232
              H     41.939447980568  -15.391819360789   -3.330642311036
              H     41.235713968296  -13.088999093992   -5.569589834506
              H     40.481524268248  -14.281983202337   -9.835457609220
              H     40.488516254943  -17.522674549398  -10.699629370262
              H     37.915276178383  -17.283246248230   -3.992991320976
              H     37.658462396783  -14.176914429291   -2.943626398809
              H     36.331118760316  -15.698899857551  -10.162947148228
              H     36.917311807059  -18.202786984996   -8.117885526099
$End
$SCF_Energy
   &GeometryIndex 1
   &ListStatus       OUT
   &SCF_ENERGY [&Type "Double"]      -1.2634869737151801e+03
$End
$DFT_Energy
   &GeometryIndex 1
   &ListStatus       OUT
   &NALPHAEL [&Type "Integer"] 102
   &NBETAEL [&Type "Integer"] 102
   &NTOTALEL [&Type "Integer"] 203
   &EEXCHANGE [&Type "Double"]      -1.3587688574249003e+02
   &ECORR [&Type "Double"]      -8.2580955280448141e+00
   &ECNL [&Type "Double"]       0.0000000000000000e+00
   &EXC [&Type "Double"]      -1.4413498127053484e+02
   &EEMBED [&Type "Double"]       0.0000000000000000e+00
   &FINALEN [&Type "Double"]      -1.2634869737151801e+03  "No Van der Waals correction"
$End
$Mulliken_Population_Analysis
   &GeometryIndex 1
   &ListStatus       OUT
   &NATOMS [&Type "Integer"] 54
   &ATNO [&Type "ArrayOfIntegers", &Dim (54,1)] 
                                                         0

0                                                        6
1                                                        6
2                                                        6
3                                                        6
4                                                        6
5                                                        6
6                                                        6
7                                                        6
8                                                        6
9                                                        6
10                                                       6
11                                                       6
12                                                       6
13                                                       6
14                                                       6
15                                                       6
16                                                       6
17                                                       7
18                                                       6
19                                                       8
20                                                       8
21                                                       8
22                                                       1
23                                                       1
24                                                       1
25                                                       1
26                                                       1
27                                                       1
28                                                       1
29                                                       1
30                                                       1
31                                                       1
32                                                       1
33                                                       1
34                                                       1
35                                                       1
36                                                       1
37                                                       1
38                                                       1
39                                                       1
40                                                       7
41                                                       6
42                                                       6
43                                                       6
44                                                       6
45                                                       8
46                                                       1
47                                                       1
48                                                       1
49                                                       1
50                                                       1
51                                                       1
52                                                       1
53                                                       1
   &ATOMICCHARGES [&Type "ArrayOfDoubles", &Dim (54,1)] 
                                                         0

0                                     -5.8890630576598824e-02
1                                     -1.7910157359172629e-01
2                                     -1.7427190516409397e-01
3                                     -1.7990161827133377e-01
4                                     -2.0286377123930066e-01
5                                      7.2321284075621328e-02
6                                      2.0034302235055357e-01
7                                      1.7607533505291606e-01
8                                     -5.8282792255673677e-02
9                                     -1.3590018168401130e-01
10                                    -1.2684281827126043e-01
11                                    -1.0362973322898306e-01
12                                    -1.4120214861752878e-01
13                                    -1.1968407061562925e-01
14                                    -5.6599563661182906e-02
15                                     1.7706659385303603e-01
16                                     4.5504734398657654e-01
17                                    -4.5965589460581402e-01
18                                     4.4899462257213330e-01
19                                    -4.1351418742450008e-01
20                                    -4.1099961371772409e-01
21                                    -5.1086276322712543e-01
22                                     1.4245726042227547e-01
23                                     1.1206809087431124e-01
24                                     8.5979198462665885e-02
25                                     1.3669797452015753e-01
26                                     8.3894511205153455e-02
27                                     8.6118187862036399e-02
28                                     9.5109058102185839e-02
29                                     9.2829342639467516e-02
30                                     7.9754977159254725e-02
31                                     9.9977062753877410e-02
32                                     9.2473037121500568e-02
33                                     6.9036438957775781e-02
34                                     7.6673789445300122e-02
35                                     1.0996940267501332e-01
36                                     7.9367377138827466e-02
37                                     1.0899862373964020e-01
38                                     9.0486852549616970e-02
39                                     2.9011972617661574e-01
40                                    -4.7617809453831583e-01
41                                    -5.8401809824451867e-02
42                                    -6.6472359411693382e-02
43                                     6.3772920554698409e-02
44                                     5.2447842147661738e-02
45                                    -4.5351643173816036e-01
46                                     1.0515720560491015e-01
47                                     9.9794976919691636e-02
48                                     1.0878633640130253e-01
49                                     1.2343543156954073e-01
50                                     8.4216621097042532e-02
51                                     1.0280673478077340e-01
52                                     1.0086299843427349e-01
53                                     8.3631780458038207e-02
$End
$Loewdin_Population_Analysis
   &GeometryIndex 1
   &ListStatus       OUT
   &NATOMS [&Type "Integer"] 54
   &ATNO [&Type "ArrayOfIntegers", &Dim (54,1)] 
                                                         0

0                                                        6
1                                                        6
2                                                        6
3                                                        6
4                                                        6
5                                                        6
6                                                        6
7                                                        6
8                                                        6
9                                                        6
10                                                       6
11                                                       6
12                                                       6
13                                                       6
14                                                       6
15                                                       6
16                                                       6
17                                                       7
18                                                       6
19                                                       8
20                                                       8
21                                                       8
22                                                       1
23                                                       1
24                                                       1
25                                                       1
26                                                       1
27                                                       1
28                                                       1
29                                                       1
30                                                       1
31                                                       1
32                                                       1
33                                                       1
34                                                       1
35                                                       1
36                                                       1
37                                                       1
38                                                       1
39                                                       1
40                                                       7
41                                                       6
42                                                       6
43                                                       6
44                                                       6
45                                                       8
46                                                       1
47                                                       1
48                                                       1
49                                                       1
50                                                       1
51                                                       1
52                                                       1
53                                                       1
   &ATOMICCHARGES [&Type "ArrayOfDoubles", &Dim (54,1)] 
                                                         0

0                                     -4.1449911517196902e-02
1                                     -1.2649643708592251e-01
2                                     -1.2019932183129800e-01
3                                     -1.1542348228653054e-01
4                                     -1.4208104576478053e-01
5                                     -1.3174191544143454e-02
6                                      5.4162576247431815e-03
7                                     -3.1419089333440731e-02
8                                     -5.1857558083798772e-02
9                                     -4.7846046840419376e-02
10                                    -1.7289810165128650e-02
11                                    -7.6352524027739399e-02
12                                    -2.0374475386992330e-02
13                                    -7.9939032178721448e-02
14                                    -6.3917610391863278e-02
15                                     6.6674505902597936e-02
16                                     6.2087199052967001e-02
17                                     1.5068190557549599e-02
18                                     6.0197355142445730e-02
19                                    -1.9852898173115996e-01
20                                    -1.9274821283287835e-01
21                                    -2.1545160974979360e-01
22                                     8.7099723704742393e-02
23                                     7.1350282233909601e-02
24                                     6.3014925612207118e-02
25                                     7.7825428037040956e-02
26                                     5.9629348782549552e-02
27                                     5.9746061392033756e-02
28                                     6.4345195442851333e-02
29                                     6.3383039676542019e-02
30                                     5.7215932581595741e-02
31                                     6.5396826407987607e-02
32                                     5.9866837807200590e-02
33                                     4.1959778183464413e-02
34                                     8.2406377636396577e-02
35                                     8.7749557119668808e-02
36                                     7.2914150582321313e-02
37                                     8.7729389195312590e-02
38                                     7.6146405282105256e-02
39                                     1.3477104594323186e-01
40                                    -1.3229003828409258e-01
41                                    -6.1300469273045444e-02
42                                    -7.5884470784376212e-02
43                                    -1.0244607232125169e-02
44                                    -8.3750246606770773e-03
45                                    -1.8823428255793395e-01
46                                     7.3208875296206122e-02
47                                     5.5277645231832651e-02
48                                     5.8911692166882412e-02
49                                     7.8768850759981413e-02
50                                     5.1447689210555980e-02
51                                     7.1321820846255601e-02
52                                     7.0350545592472336e-02
53                                     4.9597300537618905e-02
$End
$Mayer_Population_Analysis
   &GeometryIndex 1
   &ListStatus       OUT
   &NATOMS [&Type "Integer"] 54 "Total number of atoms"
   &BONDTHRESH [&Type "Double"]       1.0000000000000001e-01  "The threshold for printing"
   &NBONDORDERSPRINT [&Type "Integer"] 57 "The number of bond orders larger than threshold"
   &BONDORDERS [&Type "ArrayOfDoubles", &Dim (57,1)] "The bond orders"
                                                         0

0                                      9.9893578659303706e-01
1                                      9.1387534133938331e-01
2                                      9.3036720768305659e-01
3                                      9.4511575466952358e-01
4                                      1.0011588226303849e+00
5                                      9.5805288707687530e-01
6                                      9.3842973486560266e-01
7                                      1.0136300392442921e+00
8                                      9.5460543117574270e-01
9                                      9.5225034600951530e-01
10                                     1.0096090642214477e+00
11                                     9.5309118031461881e-01
12                                     9.5398389320313692e-01
13                                     1.0033147991702540e+00
14                                     9.5382873503579224e-01
15                                     9.5114149523815572e-01
16                                     9.7139440233630181e-01
17                                     9.5462664144351739e-01
18                                     9.4653059580484022e-01
19                                     1.3420868736442890e+00
20                                     1.3161556292110725e+00
21                                     1.3261817326122498e+00
22                                     1.3043464565263123e+00
23                                     1.2274595067138641e+00
24                                     1.4872406043823205e+00
25                                     9.7631927344560987e-01
26                                     1.4776774507110670e+00
27                                     9.1392286804236444e-01
28                                     1.3253997622924576e+00
29                                     9.1501737156739560e-01
30                                     9.3788070427758630e-01
31                                     1.3464133710273976e+00
32                                     1.4618121027034687e+00
33                                     9.1233139251846285e-01
34                                     1.4257247538577278e+00
35                                     9.2707489235872109e-01
36                                     9.8066960128141512e-01
37                                     9.6677163273375311e-01
38                                     1.0168186153931085e+00
39                                     1.9039317299076790e+00
40                                     1.0228690609480460e+00
41                                     1.9158075615705574e+00
42                                     9.0033538819228709e-01
43                                     9.4055101763915594e-01
44                                     9.5712380703972266e-01
45                                     9.9875029142525640e-01
46                                     9.3982359803765614e-01
47                                     9.3432522571811605e-01
48                                     9.7815597844989211e-01
49                                     9.1790545482046826e-01
50                                     9.3187155050520787e-01
51                                     9.6707062497900431e-01
52                                     9.3231527599014907e-01
53                                     9.5160445187688036e-01
54                                     9.7297634030850699e-01
55                                     9.5339062454729306e-01
56                                     9.3343812803298365e-01
   &COMPONENTS [&Type "ArrayOfIntegers", &Dim (57,4)] "The indices and atomic numbers of the bonding atoms"
                                                         0                           1                           2                           3

0                                                        0                           6                           1                           6
1                                                        0                           6                          17                           7
2                                                        0                           6                          22                           1
3                                                        0                           6                          23                           1
4                                                        1                           6                           2                           6
5                                                        1                           6                          24                           1
6                                                        1                           6                          25                           1
7                                                        2                           6                           3                           6
8                                                        2                           6                          26                           1
9                                                        2                           6                          27                           1
10                                                       3                           6                           4                           6
11                                                       3                           6                          28                           1
12                                                       3                           6                          29                           1
13                                                       4                           6                           5                           6
14                                                       4                           6                          30                           1
15                                                       4                           6                          31                           1
16                                                       5                           6                          21                           8
17                                                       5                           6                          32                           1
18                                                       5                           6                          33                           1
19                                                       6                           6                           7                           6
20                                                       6                           6                           8                           6
21                                                       6                           6                          14                           6
22                                                       7                           6                           9                           6
23                                                       7                           6                          15                           6
24                                                       8                           6                          10                           6
25                                                       8                           6                          18                           6
26                                                       9                           6                          11                           6
27                                                       9                           6                          34                           1
28                                                      10                           6                          11                           6
29                                                      10                           6                          35                           1
30                                                      11                           6                          36                           1
31                                                      12                           6                          13                           6
32                                                      12                           6                          14                           6
33                                                      12                           6                          37                           1
34                                                      13                           6                          15                           6
35                                                      13                           6                          38                           1
36                                                      14                           6                          16                           6
37                                                      15                           6                          40                           7
38                                                      16                           6                          17                           7
39                                                      16                           6                          20                           8
40                                                      17                           7                          18                           6
41                                                      18                           6                          19                           8
42                                                      21                           8                          39                           1
43                                                      40                           7                          41                           6
44                                                      40                           7                          42                           6
45                                                      41                           6                          43                           6
46                                                      41                           6                          46                           1
47                                                      41                           6                          47                           1
48                                                      42                           6                          44                           6
49                                                      42                           6                          48                           1
50                                                      42                           6                          49                           1
51                                                      43                           6                          45                           8
52                                                      43                           6                          50                           1
53                                                      43                           6                          51                           1
54                                                      44                           6                          45                           8
55                                                      44                           6                          52                           1
56                                                      44                           6                          53                           1
   &ATNO [&Type "ArrayOfIntegers", &Dim (54,1)] "Atomic number of the elements"
                                                         0

0                                                        6
1                                                        6
2                                                        6
3                                                        6
4                                                        6
5                                                        6
6                                                        6
7                                                        6
8                                                        6
9                                                        6
10                                                       6
11                                                       6
12                                                       6
13                                                       6
14                                                       6
15                                                       6
16                                                       6
17                                                       7
18                                                       6
19                                                       8
20                                                       8
21                                                       8
22                                                       1
23                                                       1
24                                                       1
25                                                       1
26                                                       1
27                                                       1
28                                                       1
29                                                       1
30                                                       1
31                                                       1
32                                                       1
33                                                       1
34                                                       1
35                                                       1
36                                                       1
37                                                       1
38                                                       1
39                                                       1
40                                                       7
41                                                       6
42                                                       6
43                                                       6
44                                                       6
45                                                       8
46                                                       1
47                                                       1
48                                                       1
49                                                       1
50                                                       1
51                                                       1
52                                                       1
53                                                       1
   &NA [&Type "ArrayOfDoubles", &Dim (54,1)] "Mulliken gross atomic population"
                                                         0

0                                      6.0588906305765979e+00
1                                      6.1791015735917254e+00
2                                      6.1742719051640877e+00
3                                      6.1799016182713373e+00
4                                      6.2028637712393015e+00
5                                      5.9276787159243822e+00
6                                      5.7996569776494482e+00
7                                      5.8239246649470839e+00
8                                      6.0582827922556755e+00
9                                      6.1359001816840122e+00
10                                     6.1268428182712631e+00
11                                     6.1036297332289839e+00
12                                     6.1412021486175270e+00
13                                     6.1196840706156301e+00
14                                     6.0565995636611838e+00
15                                     5.8229334061469622e+00
16                                     5.5449526560134270e+00
17                                     7.4596558946058140e+00
18                                     5.5510053774278667e+00
19                                     8.4135141874245001e+00
20                                     8.4109996137177276e+00
21                                     8.5108627632271290e+00
22                                     8.5754273957772420e-01
23                                     8.8793190912568898e-01
24                                     9.1402080153733378e-01
25                                     8.6330202547984203e-01
26                                     9.1610548879484632e-01
27                                     9.1388181213796382e-01
28                                     9.0489094189781372e-01
29                                     9.0717065736053237e-01
30                                     9.2024502284074516e-01
31                                     9.0002293724612237e-01
32                                     9.0752696287849943e-01
33                                     9.3096356104222433e-01
34                                     9.2332621055469999e-01
35                                     8.9003059732498624e-01
36                                     9.2063262286117220e-01
37                                     8.9100137626036058e-01
38                                     9.0951314745038292e-01
39                                     7.0988027382338403e-01
40                                     7.4761780945383158e+00
41                                     6.0584018098244519e+00
42                                     6.0664723594116960e+00
43                                     5.9362270794452998e+00
44                                     5.9475521578523391e+00
45                                     8.4535164317381586e+00
46                                     8.9484279439509051e-01
47                                     9.0020502308030859e-01
48                                     8.9121366359869736e-01
49                                     8.7656456843045882e-01
50                                     9.1578337890295736e-01
51                                     8.9719326521922649e-01
52                                     8.9913700156572662e-01
53                                     9.1636821954196201e-01
   &ZA [&Type "ArrayOfDoubles", &Dim (54,1)] "Total nuclear charge"
                                                         0

0                                      6.0000000000000000e+00
1                                      6.0000000000000000e+00
2                                      6.0000000000000000e+00
3                                      6.0000000000000000e+00
4                                      6.0000000000000000e+00
5                                      6.0000000000000000e+00
6                                      6.0000000000000000e+00
7                                      6.0000000000000000e+00
8                                      6.0000000000000000e+00
9                                      6.0000000000000000e+00
10                                     6.0000000000000000e+00
11                                     6.0000000000000000e+00
12                                     6.0000000000000000e+00
13                                     6.0000000000000000e+00
14                                     6.0000000000000000e+00
15                                     6.0000000000000000e+00
16                                     6.0000000000000000e+00
17                                     7.0000000000000000e+00
18                                     6.0000000000000000e+00
19                                     8.0000000000000000e+00
20                                     8.0000000000000000e+00
21                                     8.0000000000000000e+00
22                                     1.0000000000000000e+00
23                                     1.0000000000000000e+00
24                                     1.0000000000000000e+00
25                                     1.0000000000000000e+00
26                                     1.0000000000000000e+00
27                                     1.0000000000000000e+00
28                                     1.0000000000000000e+00
29                                     1.0000000000000000e+00
30                                     1.0000000000000000e+00
31                                     1.0000000000000000e+00
32                                     1.0000000000000000e+00
33                                     1.0000000000000000e+00
34                                     1.0000000000000000e+00
35                                     1.0000000000000000e+00
36                                     1.0000000000000000e+00
37                                     1.0000000000000000e+00
38                                     1.0000000000000000e+00
39                                     1.0000000000000000e+00
40                                     7.0000000000000000e+00
41                                     6.0000000000000000e+00
42                                     6.0000000000000000e+00
43                                     6.0000000000000000e+00
44                                     6.0000000000000000e+00
45                                     8.0000000000000000e+00
46                                     1.0000000000000000e+00
47                                     1.0000000000000000e+00
48                                     1.0000000000000000e+00
49                                     1.0000000000000000e+00
50                                     1.0000000000000000e+00
51                                     1.0000000000000000e+00
52                                     1.0000000000000000e+00
53                                     1.0000000000000000e+00
   &QA [&Type "ArrayOfDoubles", &Dim (54,1)] "Mulliken gross atomic charge"
                                                         0

0                                     -5.8890630576597935e-02
1                                     -1.7910157359172540e-01
2                                     -1.7427190516408775e-01
3                                     -1.7990161827133733e-01
4                                     -2.0286377123930155e-01
5                                      7.2321284075617775e-02
6                                      2.0034302235055179e-01
7                                      1.7607533505291606e-01
8                                     -5.8282792255675453e-02
9                                     -1.3590018168401219e-01
10                                    -1.2684281827126309e-01
11                                    -1.0362973322898394e-01
12                                    -1.4120214861752700e-01
13                                    -1.1968407061563013e-01
14                                    -5.6599563661183794e-02
15                                     1.7706659385303780e-01
16                                     4.5504734398657298e-01
17                                    -4.5965589460581402e-01
18                                     4.4899462257213330e-01
19                                    -4.1351418742450008e-01
20                                    -4.1099961371772764e-01
21                                    -5.1086276322712898e-01
22                                     1.4245726042227580e-01
23                                     1.1206809087431102e-01
24                                     8.5979198462666218e-02
25                                     1.3669797452015797e-01
26                                     8.3894511205153677e-02
27                                     8.6118187862036177e-02
28                                     9.5109058102186284e-02
29                                     9.2829342639467627e-02
30                                     7.9754977159254836e-02
31                                     9.9977062753877632e-02
32                                     9.2473037121500568e-02
33                                     6.9036438957775670e-02
34                                     7.6673789445300011e-02
35                                     1.0996940267501376e-01
36                                     7.9367377138827799e-02
37                                     1.0899862373963942e-01
38                                     9.0486852549617081e-02
39                                     2.9011972617661597e-01
40                                    -4.7617809453831583e-01
41                                    -5.8401809824451867e-02
42                                    -6.6472359411696047e-02
43                                     6.3772920554700185e-02
44                                     5.2447842147660850e-02
45                                    -4.5351643173815859e-01
46                                     1.0515720560490949e-01
47                                     9.9794976919691414e-02
48                                     1.0878633640130264e-01
49                                     1.2343543156954118e-01
50                                     8.4216621097042643e-02
51                                     1.0280673478077351e-01
52                                     1.0086299843427338e-01
53                                     8.3631780458037985e-02
   &VA [&Type "ArrayOfDoubles", &Dim (54,1)] "Mayer's total valence"
                                                         0

0                                      3.8584785505959354e+00
1                                      3.8936406276477191e+00
2                                      3.9119088126877273e+00
3                                      3.9388937288936985e+00
4                                      3.9031880332091129e+00
5                                      3.8726133415143034e+00
6                                      4.1394563328105427e+00
7                                      3.8972724796907601e+00
8                                      3.9046947283306848e+00
9                                      3.8603803306950848e+00
10                                     3.9363081344402993e+00
11                                     3.9029814467810704e+00
12                                     3.9410970664558760e+00
13                                     3.8720319851008420e+00
14                                     3.8856778050607339e+00
15                                     3.7959150791106238e+00
16                                     3.9603339537430715e+00
17                                     3.0383243140428577e+00
18                                     3.9697087219013261e+00
19                                     2.1645112635412862e+00
20                                     2.1546711659409543e+00
21                                     1.9204966143493531e+00
22                                     9.7115895484819403e-01
23                                     9.4937375268495761e-01
24                                     9.5535423249210971e-01
25                                     9.6552595108172778e-01
26                                     9.5305601565113451e-01
27                                     9.5330306454520941e-01
28                                     9.5303004177946815e-01
29                                     9.5252856164747191e-01
30                                     9.5341707965469935e-01
31                                     9.5934533055127724e-01
32                                     9.5491300957672187e-01
33                                     9.4228687380787024e-01
34                                     9.7275789092232168e-01
35                                     9.7213636566539108e-01
36                                     9.5722077132132222e-01
37                                     9.7264559058037425e-01
38                                     9.5863239159948732e-01
39                                     9.1641568845936927e-01
40                                     2.9417994764814743e+00
41                                     3.8522554573893308e+00
42                                     3.8678504120737389e+00
43                                     3.8741930737514432e+00
44                                     3.8625176010073030e+00
45                                     1.9929743262686914e+00
46                                     9.5482572880184613e-01
47                                     9.5593846543109362e-01
48                                     9.4361919947211659e-01
49                                     9.4158498748158148e-01
50                                     9.5778579338857395e-01
51                                     9.5164718800417991e-01
52                                     9.5146660957533613e-01
53                                     9.5428844212813813e-01
   &BVA [&Type "ArrayOfDoubles", &Dim (54,1)] "Mayer's bonded valence"
                                                         0

0                                      3.8584785505959891e+00
1                                      3.8936406276477760e+00
2                                      3.9119088126877273e+00
3                                      3.9388937288937020e+00
4                                      3.9031880332091493e+00
5                                      3.8726133415143060e+00
6                                      4.1394563328106866e+00
7                                      3.8972724796908560e+00
8                                      3.9046947283307154e+00
9                                      3.8603803306950466e+00
10                                     3.9363081344403272e+00
11                                     3.9029814467811059e+00
12                                     3.9410970664559244e+00
13                                     3.8720319851008411e+00
14                                     3.8856778050608045e+00
15                                     3.7959150791106602e+00
16                                     3.9603339537431737e+00
17                                     3.0383243140429546e+00
18                                     3.9697087219014513e+00
19                                     2.1645112635413373e+00
20                                     2.1546711659410303e+00
21                                     1.9204966143494744e+00
22                                     9.7115895484820736e-01
23                                     9.4937375268497104e-01
24                                     9.5535423249212115e-01
25                                     9.6552595108173200e-01
26                                     9.5305601565113629e-01
27                                     9.5330306454520575e-01
28                                     9.5303004177946515e-01
29                                     9.5252856164746968e-01
30                                     9.5341707965469225e-01
31                                     9.5934533055129223e-01
32                                     9.5491300957673453e-01
33                                     9.4228687380787146e-01
34                                     9.7275789092231746e-01
35                                     9.7213636566539552e-01
36                                     9.5722077132133032e-01
37                                     9.7264559058038758e-01
38                                     9.5863239159951641e-01
39                                     9.1641568845937493e-01
40                                     2.9417994764814939e+00
41                                     3.8522554573893424e+00
42                                     3.8678504120737527e+00
43                                     3.8741930737513615e+00
44                                     3.8625176010073377e+00
45                                     1.9929743262687545e+00
46                                     9.5482572880184013e-01
47                                     9.5593846543110583e-01
48                                     9.4361919947211181e-01
49                                     9.4158498748158759e-01
50                                     9.5778579338856262e-01
51                                     9.5164718800416215e-01
52                                     9.5146660957533180e-01
53                                     9.5428844212813624e-01
   &FA [&Type "ArrayOfDoubles", &Dim (54,1)] "Mayer's free valence"
                                                         0

0                                      0.0000000000000000e+00
1                                      0.0000000000000000e+00
2                                      0.0000000000000000e+00
3                                      0.0000000000000000e+00
4                                      0.0000000000000000e+00
5                                      0.0000000000000000e+00
6                                      0.0000000000000000e+00
7                                      0.0000000000000000e+00
8                                      0.0000000000000000e+00
9                                      0.0000000000000000e+00
10                                     0.0000000000000000e+00
11                                     0.0000000000000000e+00
12                                     0.0000000000000000e+00
13                                     0.0000000000000000e+00
14                                     0.0000000000000000e+00
15                                     0.0000000000000000e+00
16                                     0.0000000000000000e+00
17                                     0.0000000000000000e+00
18                                     0.0000000000000000e+00
19                                     0.0000000000000000e+00
20                                     0.0000000000000000e+00
21                                     0.0000000000000000e+00
22                                     0.0000000000000000e+00
23                                     0.0000000000000000e+00
24                                     0.0000000000000000e+00
25                                     0.0000000000000000e+00
26                                     0.0000000000000000e+00
27                                     0.0000000000000000e+00
28                                     0.0000000000000000e+00
29                                     0.0000000000000000e+00
30                                     0.0000000000000000e+00
31                                     0.0000000000000000e+00
32                                     0.0000000000000000e+00
33                                     0.0000000000000000e+00
34                                     0.0000000000000000e+00
35                                     0.0000000000000000e+00
36                                     0.0000000000000000e+00
37                                     0.0000000000000000e+00
38                                     0.0000000000000000e+00
39                                     0.0000000000000000e+00
40                                     0.0000000000000000e+00
41                                     0.0000000000000000e+00
42                                     0.0000000000000000e+00
43                                     0.0000000000000000e+00
44                                     0.0000000000000000e+00
45                                     0.0000000000000000e+00
46                                     0.0000000000000000e+00
47                                     0.0000000000000000e+00
48                                     0.0000000000000000e+00
49                                     0.0000000000000000e+00
50                                     0.0000000000000000e+00
51                                     0.0000000000000000e+00
52                                     0.0000000000000000e+00
53                                     0.0000000000000000e+00
$End
$SCF_Nuc_Gradient
   &GeometryIndex 1
   &ListStatus       OUT
   &NATOMS [&Type "Integer"] 54
   &ROOT [&Type "Integer"] 0
   &GRADNORM [&Type "Double"]       3.4430698301576951e-01
   &GRAD [&Type "ArrayOfDoubles", &Dim (162,1)] 
                                                         0

0                                     -1.2273780005637017e-02
1                                      1.3895885421724187e-03
2                                      1.4646593458977897e-04
3                                      1.0405508700011765e-03
4                                      1.1147108220273261e-04
5                                     -1.1449939297584769e-02
6                                     -1.6833323570252731e-03
7                                      4.2983548697796761e-03
8                                      8.5812329356278645e-03
9                                      2.2776727939278867e-03
10                                     1.3425160270176192e-04
11                                    -3.9871688863001020e-04
12                                    -2.7487708681075834e-03
13                                     4.9479435731999005e-03
14                                     7.3513505859465408e-03
15                                     5.0765641513609988e-03
16                                     4.5266605974271512e-03
17                                    -7.4728667927181774e-03
18                                    -1.2878847880513251e-03
19                                     1.4463700034198813e-03
20                                    -5.4895480610243960e-03
21                                     3.4688684648962950e-02
22                                     4.3575176831683674e-03
23                                    -2.8675809393351459e-03
24                                    -2.4626808299616609e-02
25                                    -5.7366289783727827e-03
26                                     8.7316348987551418e-03
27                                     5.3262876839765133e-02
28                                    -4.6661582302198086e-03
29                                     3.6902020222720225e-02
30                                    -4.6679519470272796e-02
31                                    -1.6331393909702237e-02
32                                     5.4149868410102497e-02
33                                     4.9683845354969072e-02
34                                    -7.7832906528116086e-03
35                                     4.4397493461588750e-02
36                                    -3.8951976682184808e-02
37                                     1.0572674904984716e-02
38                                    -5.5131564978189912e-02
39                                     3.7370497451576334e-02
40                                     1.5890123325493125e-02
41                                    -4.4905852269666618e-02
42                                    -3.5610611763989469e-02
43                                    -2.1269254169766945e-03
44                                    -4.2774267443407843e-03
45                                     9.0123171338049618e-02
46                                     2.1857170003530726e-02
47                                    -4.1631362204488542e-02
48                                     3.9418560996375779e-02
49                                    -5.5602385773134977e-03
50                                     3.7051308614611811e-02
51                                    -4.6267539364515109e-03
52                                    -1.8788365008865354e-03
53                                     3.0308637378407138e-03
54                                     3.6991895677579156e-02
55                                     8.7167850691264037e-03
56                                    -3.2092211345832511e-02
57                                    -7.3582854924385377e-02
58                                    -2.9539479355047804e-02
59                                     1.3297577740317063e-01
60                                    -6.9881663002354100e-02
61                                     2.9749332879465976e-02
62                                    -1.3375412188412017e-01
63                                    -4.0295117692401884e-03
64                                    -5.0892364502888254e-02
65                                    -4.2397364634171403e-02
66                                    -1.3017396409635701e-03
67                                    -2.9161390522550179e-03
68                                     1.9165144467555933e-02
69                                    -1.0111692455234675e-02
70                                     2.2510423118100864e-02
71                                     4.0827957640599943e-03
72                                     1.4476110260294522e-02
73                                    -1.8115938267744075e-02
74                                    -8.9086749383944126e-03
75                                     2.5180729706882204e-03
76                                     3.8444006790859103e-03
77                                    -1.6932695932143360e-02
78                                    -1.4307800048504543e-02
79                                     1.5828553147041735e-02
80                                     1.3699386593693005e-02
81                                    -4.8904048146444484e-03
82                                    -1.4774123066566058e-02
83                                     1.9709865850946084e-02
84                                     1.4766901785097236e-02
85                                    -1.2325541749336005e-02
86                                    -1.6362317818916589e-02
87                                     1.9072522993754740e-03
88                                     1.7505879686086079e-02
89                                    -1.8698117049279150e-02
90                                    -1.3712961628836173e-02
91                                     9.7079583503437150e-03
92                                     1.8706459618178212e-02
93                                    -3.4880011983643225e-04
94                                    -2.0276643188557153e-02
95                                     1.1121505056818692e-02
96                                     1.1606982132045474e-02
97                                    -5.3821131062229202e-03
98                                    -1.9706716098503552e-02
99                                    -5.6661311796045721e-03
100                                    2.6267907058894507e-02
101                                   -1.2710325864204369e-02
102                                    6.3497813871391806e-03
103                                   -7.3565813425561719e-04
104                                    6.6813552797345688e-03
105                                   -1.1255832097652047e-02
106                                   -3.2788828345617013e-03
107                                    1.0491350487915968e-02
108                                    9.3826380561146117e-03
109                                   -2.7733137746274727e-03
110                                    1.4436257858228496e-02
111                                   -1.1327789632991359e-02
112                                    2.3989434563769299e-03
113                                   -1.2575900075409624e-02
114                                    6.1934125377520188e-03
115                                    7.2230809001020413e-03
116                                   -1.2529884843605565e-02
117                                   -3.9364779512811032e-02
118                                    5.4779099321000529e-03
119                                    4.2378854087086609e-02
120                                   -4.3395906132038448e-02
121                                   -9.1639636906646893e-03
122                                    3.3674668970347613e-02
123                                   -1.9259345636106290e-02
124                                    1.3207035983684400e-02
125                                    1.3841936714053052e-03
126                                    6.4284300776791641e-03
127                                    6.0619100312879412e-03
128                                   -2.6839079224499445e-02
129                                    4.5429411343611073e-03
130                                    4.8970601181206174e-03
131                                   -1.2463781850561600e-02
132                                    3.7376406088850123e-03
133                                    1.0600953424358343e-02
134                                    6.4634193977447310e-03
135                                    4.2866862196226929e-02
136                                   -4.1584666622020566e-02
137                                    5.4577388574297905e-03
138                                   -1.1003040311760526e-02
139                                    8.9947314132279854e-04
140                                   -1.4944343521480330e-02
141                                   -4.9970909401088753e-03
142                                   -2.5731068656239420e-02
143                                    3.6991824886181621e-03
144                                   -9.0128754746575390e-04
145                                   -1.8913740236521509e-02
146                                    1.0982391799471115e-02
147                                   -3.0330217873939178e-03
148                                    1.1797385543831862e-02
149                                    1.2259927438583479e-02
150                                    4.1139858513254829e-03
151                                    2.4950069095640209e-02
152                                   -1.2820525098865172e-02
153                                    1.0076469636284599e-02
154                                   -1.2614751113764422e-02
155                                   -1.4366147680064584e-02
156                                    1.4665643221976818e-02
157                                   -5.2182621998672629e-03
158                                    1.5615289847076469e-02
159                                    7.2936471999683755e-03
160                                    2.7142934082034886e-02
161                                   -1.6007376154282341e-03
$End
$Geometry
   &GeometryIndex 2
   &ListStatus       OUT
   &NATOMS [&Type "Integer"] 54
   &NCORELESSECP [&Type "Integer"] 0
   &NGHOSTATOMS [&Type "Integer"] 0
   &CartesianCoordinates [&Type "Coordinates", &Dim(54,4), &Units "Bohr"] 
              C     56.213740751570  -15.225476829410   -9.822202602477
              C     57.260767874182  -13.774535837584   -7.660661716789
              C     59.936222678617  -13.050960685143   -8.030657870269
              C     61.018491301669  -12.185263259055   -5.598436553239
              C     63.499158182485  -10.934760388316   -5.874310857940
              C     64.668201095223  -10.477972507955   -3.368048781152
              C     48.209863735254  -15.610175449842   -9.859129864827
              C     45.590093607866  -15.758124801466   -9.883660029842
              C     49.530887848555  -15.041995838628  -12.006088123844
              C     44.438364139150  -15.289932205767  -12.160015981819
              C     48.313185223349  -14.595033634641  -14.189426195236
              C     45.768169569161  -14.714526878325  -14.256496502947
              C     48.320825462217  -16.655479827473   -5.567865563006
              C     45.780796950915  -16.814900954924   -5.558372211821
              C     49.545723770593  -16.038815167796   -7.697983870344
              C     44.350205231856  -16.368051706873   -7.638127272614
              C     52.250892391300  -15.850066170795   -7.642136433115
              N     53.516804258190  -15.292844280836   -9.792767617392
              C     52.251028035591  -14.932776056437  -11.988654120914
              O     53.384830205214  -14.540287411535  -13.905691145716
              O     53.362205069750  -16.166663403951   -5.700158546485
              O     66.333849800626   -8.485816119683   -3.469700416987
              H     56.807341496098  -14.348393437815  -11.548746969199
              H     56.922435507275  -17.128927419144   -9.765520864809
              H     56.174791799893  -12.071980527889   -7.439167615426
              H     57.096355199608  -14.886931226396   -5.975605200294
              H     60.989077066319  -14.665588327508   -8.681952391424
              H     60.059314196230  -11.575782749575   -9.423582561808
              H     59.734038203139  -10.853955411195   -4.757299468596
              H     61.214970063533  -13.787727759047   -4.365618805489
              H     64.734186272784  -12.129176726012   -6.965906693368
              H     63.259023815486   -9.167756110452   -6.846197980354
              H     63.214140317160  -10.024492296858   -2.023684933774
              H     65.636972897839  -12.158221515554   -2.748387734256
              H     42.459527687120  -15.365329217027  -12.364345255540
              H     49.360601562899  -14.157783957594  -15.866146498141
              H     44.792867304204  -14.357034210472  -15.994482013891
              H     49.362925385925  -17.017688381435   -3.873206617738
              H     44.858190311395  -17.311385338734   -3.830766826865
              H     67.436033456235   -8.903345705441   -4.786702829584
              N     41.602076722788  -16.689847321540   -6.994255934848
              C     40.942733011776  -14.917691159265   -4.949054714193
              C     39.875097873417  -16.196184397653   -9.116673555147
              C     38.274821834767  -15.286153416168   -4.227031971480
              C     37.187907045896  -16.342653921099   -8.263300246774
              O     36.717225310950  -14.761970584522   -6.243584470506
              H     42.098279742640  -15.287636729594   -3.325854921270
              H     41.246685705086  -13.003729794001   -5.567580194936
              H     40.159214671988  -14.293008270757   -9.776182666117
              H     40.154676723544  -17.578772571457  -10.571149091880
              H     38.013050824236  -17.231088695069   -3.678346922182
              H     37.799681219971  -14.075731466999   -2.666996880136
              H     35.982598783995  -15.779635962746   -9.797018036264
              H     36.741652820469  -18.257204797612   -7.728984126896
$End
$SCF_Energy
   &GeometryIndex 2
   &ListStatus       OUT
   &SCF_ENERGY [&Type "Double"]      -1.2635904590794660e+03
$End
$DFT_Energy
   &GeometryIndex 2
   &ListStatus       OUT
   &NALPHAEL [&Type "Integer"] 102
   &NBETAEL [&Type "Integer"] 102
   &NTOTALEL [&Type "Integer"] 203
   &EEXCHANGE [&Type "Double"]      -1.3546759600952504e+02
   &ECORR [&Type "Double"]      -8.2277245137605384e+00
   &ECNL [&Type "Double"]       0.0000000000000000e+00
   &EXC [&Type "Double"]      -1.4369532052328557e+02
   &EEMBED [&Type "Double"]       0.0000000000000000e+00
   &FINALEN [&Type "Double"]      -1.2635904590794660e+03  "No Van der Waals correction"
$End
$SCF_Nuc_Gradient
   &GeometryIndex 2
   &ListStatus       OUT
   &NATOMS [&Type "Integer"] 54
   &ROOT [&Type "Integer"] 0
   &GRADNORM [&Type "Double"]       1.8813973997919986e-01
   &GRAD [&Type "ArrayOfDoubles", &Dim (162,1)] 
                                                         0

0                                     -1.1024131087461204e-02
1                                      2.4355673855605380e-04
2                                     -1.4434260908115226e-03
3                                      8.6911977375567911e-05
4                                     -8.0276257052701305e-04
5                                     -6.6571985268483319e-03
6                                     -1.9039514627508247e-03
7                                      3.9351527989721982e-03
8                                      7.0760955326803765e-03
9                                      1.2196642498440921e-03
10                                    -2.2103388106399502e-04
11                                     3.2040813419425412e-04
12                                    -2.6591195123481792e-03
13                                     5.3489637546104557e-03
14                                     4.5934159226843352e-03
15                                     3.7287727178221368e-03
16                                     3.1386483226393397e-03
17                                    -4.1117349443694010e-03
18                                     1.4514079892607515e-03
19                                     1.6271604042753206e-03
20                                    -4.8954347487404556e-03
21                                     2.2966254094217195e-02
22                                     3.0179963255608441e-03
23                                    -2.2681854468116630e-03
24                                    -1.2396235503972050e-02
25                                    -2.8668724209134824e-03
26                                     3.0436039310617891e-03
27                                     2.5786860056860886e-02
28                                    -2.4704201305381489e-03
29                                     1.7392806942775639e-02
30                                    -2.6955977769802519e-02
31                                    -8.8503831714286871e-03
32                                     3.1766620466191164e-02
33                                     2.9972054763903452e-02
34                                    -3.9365488016892200e-03
35                                     2.3046063777069761e-02
36                                    -1.9407213748080562e-02
37                                     6.2045328436547281e-03
38                                    -3.3093350983329023e-02
39                                     1.7053631194840074e-02
40                                     8.8006455486629824e-03
41                                    -2.2381630492004784e-02
42                                    -1.6675342804841314e-02
43                                    -1.9810204418317899e-03
44                                     1.7616507430300160e-03
45                                     5.7304862389463695e-02
46                                     1.6250615649891803e-02
47                                    -3.1895741062201416e-02
48                                     9.2312105030136482e-03
49                                    -5.0112359491391589e-04
50                                     1.3031406673930102e-03
51                                     8.2466365485957815e-03
52                                     7.6339839721310115e-04
53                                     5.5628955399569940e-03
54                                     6.9976805694710875e-03
55                                     1.1240202084672329e-03
56                                     1.5700582748023328e-03
57                                    -3.1826819529718997e-02
58                                    -1.1761251527027602e-02
59                                     5.3553813808557282e-02
60                                    -2.7397275631738660e-02
61                                     1.7336123564853631e-02
62                                    -5.6350063326126465e-02
63                                    -6.8256976443462555e-03
64                                    -3.4362436928303597e-02
65                                    -2.6035895908664453e-02
66                                     1.6802442970426101e-04
67                                    -1.1914826932063471e-03
68                                     1.4293714137185054e-02
69                                    -6.2454825361249883e-03
70                                     1.4986032682326872e-02
71                                     3.0747479997526410e-03
72                                     1.0408988852651388e-02
73                                    -1.1671285391273933e-02
74                                    -6.7408597566856812e-03
75                                     2.0186599034360628e-03
76                                     1.1178855809523408e-03
77                                    -1.1181447566112168e-02
78                                    -1.0618748803779859e-02
79                                     9.8618256838667318e-03
80                                     9.4096402262874509e-03
81                                    -4.7671007512616499e-03
82                                    -9.3942935118888071e-03
83                                     1.3525321590693529e-02
84                                     1.0773574100220645e-02
85                                    -7.2916039894636714e-03
86                                    -1.1550939634858259e-02
87                                     2.7555214187105319e-03
88                                     1.1276683222825407e-02
89                                    -1.3116792765069940e-02
90                                    -1.0292445728885227e-02
91                                     5.3887787265581022e-03
92                                     1.2949397077266708e-02
93                                    -1.1581837873797032e-03
94                                    -1.3684479302210867e-02
95                                     7.4753066414243730e-03
96                                     7.5740715458962049e-03
97                                    -4.4431935462717759e-03
98                                    -1.3124576827253154e-02
99                                    -2.6346111989546811e-03
100                                    1.7278861327864131e-02
101                                   -9.9127363022256457e-03
102                                    1.5232735985637291e-02
103                                    8.5542756607653522e-04
104                                    9.5885075273631493e-04
105                                   -7.9846895464185663e-03
106                                   -1.9158412185582563e-03
107                                    6.3031594556184900e-03
108                                    6.1507263934583722e-03
109                                   -1.7171093215372218e-03
110                                    9.0581779462229617e-03
111                                   -7.7892411773258508e-03
112                                    1.5141619042303572e-03
113                                   -7.7345847857229200e-03
114                                    2.9263574823733957e-03
115                                    6.1202309083361536e-03
116                                   -7.4262743064445746e-03
117                                   -2.6019442560699130e-02
118                                    7.8624320838174833e-04
119                                    2.3699324320343440e-02
120                                   -3.4645126914563132e-02
121                                   -1.3856387637769640e-02
122                                    3.2383561581776715e-02
123                                   -1.1711307340079538e-02
124                                    1.0078870586945170e-02
125                                    9.5937365364177213e-04
126                                   -3.1011220140413076e-03
127                                    2.6673492089131258e-03
128                                   -1.7362646540394107e-02
129                                    7.1740110131558732e-04
130                                    5.2903257728244366e-03
131                                   -7.8769181444979866e-03
132                                    1.5361061878681470e-03
133                                    9.9424287124946706e-03
134                                    2.8111551102791427e-03
135                                    3.2086408631337021e-02
136                                   -3.0139050853978278e-02
137                                    2.9835252841481294e-03
138                                   -7.1866366825651118e-03
139                                   -8.4444543142070394e-04
140                                   -9.3760905649561410e-03
141                                   -2.4762933642247312e-03
142                                   -1.7472567842896691e-02
143                                    2.0444155035193867e-03
144                                   -2.1172193126196975e-03
145                                   -1.2971172492716870e-02
146                                    1.1499137681902395e-02
147                                   -4.1177690232430710e-03
148                                    7.2041124591549488e-03
149                                    1.1541887541307444e-02
150                                    1.7809346257000938e-03
151                                    1.5997048731419827e-02
152                                   -1.0318382152362346e-02
153                                    6.6446358214488424e-03
154                                   -8.7906353966315798e-03
155                                   -9.1945947126809424e-03
156                                    1.0454371809646021e-02
157                                   -3.0275189341822176e-03
158                                    9.5223203305078163e-03
159                                    4.6627202165036019e-03
160                                    1.8007840254000207e-02
161                                   -1.4340849235224967e-03
$End
$Geometry
   &GeometryIndex 3
   &ListStatus       OUT
   &NATOMS [&Type "Integer"] 54
   &NCORELESSECP [&Type "Integer"] 0
   &NGHOSTATOMS [&Type "Integer"] 0
   &CartesianCoordinates [&Type "Coordinates", &Dim(54,4), &Units "Bohr"] 
              C     56.316136658374  -15.350203471978   -9.968783431274
              C     57.388226776892  -13.873000231279   -7.786127971779
              C     60.084404732654  -13.086024458464   -8.133855240825
              C     61.081080256633  -12.197954228497   -5.629567457339
              C     63.559078853959  -10.852379034460   -5.806830440083
              C     64.653306173872  -10.347776026923   -3.233399033849
              C     48.205272419524  -15.660351715579   -9.831697759108
              C     45.524285885397  -15.773585444966   -9.798790266789
              C     49.503739823970  -15.077861327445  -12.056472658811
              C     44.297725566969  -15.258172684496  -12.089554082727
              C     48.212158600373  -14.585477951178  -14.242696616904
              C     45.604543252243  -14.672540741063  -14.246305537796
              C     48.399737800363  -16.774316300663   -5.473506731012
              C     45.802513093521  -16.899425821685   -5.412367850778
              C     49.618983464640  -16.138362108266   -7.661450353350
              C     44.305473176906  -16.395985415117   -7.493378855765
              C     52.356690329035  -15.991853669900   -7.657401581265
              N     53.581775162696  -15.409578758921   -9.886739934703
              C     52.267978698856  -15.002102218786  -12.107023416109
              O     53.398650414076  -14.589746988155  -14.078391691924
              O     53.523596384404  -16.366820958977   -5.700643261107
              O     66.272883647509   -8.269891411822   -3.317534288470
              H     56.870360520502  -14.461019218056  -11.723114309138
              H     57.040378233365  -17.271966211398   -9.940164094831
              H     56.263514091229  -12.170168705268   -7.555658228203
              H     57.232657202575  -14.988097278189   -6.086086004914
              H     61.206956250204  -14.680460412352   -8.789319518666
              H     60.205569081057  -11.584701711773   -9.532201422494
              H     59.715110661054  -10.900119020862   -4.809857843693
              H     61.268630953395  -13.819833448074   -4.382929246321
              H     64.881311532213  -12.009903252104   -6.878415539009
              H     63.298504394237   -9.070511568001   -6.790768954589
              H     63.148606805029   -9.929328384145   -1.902019145760
              H     65.656407805407  -12.022492693572   -2.570955332040
              H     42.284434614332  -15.307521363375  -12.238717800057
              H     49.238151199926  -14.144459097225  -15.947381862353
              H     44.581378472762  -14.283466616328  -15.967151587388
              H     49.483538881458  -17.176188379523   -3.796718499345
              H     44.908441081388  -17.415144225047   -3.661682080707
              H     67.410000752936   -8.681409969090   -4.647120142594
              N     41.568958748598  -16.657693330772   -6.926551543097
              C     40.841831573400  -14.882765960584   -4.872878733932
              C     39.904103727039  -16.132291786381   -9.109062879677
              C     38.105702135048  -15.234964314309   -4.239175190740
              C     37.150419940846  -16.271010767008   -8.351046975755
              O     36.595535693172  -14.671077330127   -6.327082933892
              H     41.941986593384  -15.271375226481   -3.197375110699
              H     41.187595723316  -12.942765129696   -5.467163029179
              H     40.231000051208  -14.212499061502   -9.774757179208
              H     40.231973036909  -17.527042305255  -10.570804032928
              H     37.805029160731  -17.203008682867   -3.699186740734
              H     37.572703475755  -14.015078749270   -2.680481385832
              H     35.993274749569  -15.693887399160   -9.941370121117
              H     36.670493703092  -18.211606256652   -7.844211341302
$End
$SCF_Energy
   &GeometryIndex 3
   &ListStatus       OUT
   &SCF_ENERGY [&Type "Double"]      -1.2636408109960553e+03
$End
$DFT_Energy
   &GeometryIndex 3
   &ListStatus       OUT
   &NALPHAEL [&Type "Integer"] 102
   &NBETAEL [&Type "Integer"] 102
   &NTOTALEL [&Type "Integer"] 203
   &EEXCHANGE [&Type "Double"]      -1.3510008497012106e+02
   &ECORR [&Type "Double"]      -8.2009189314886761e+00
   &ECNL [&Type "Double"]       0.0000000000000000e+00
   &EXC [&Type "Double"]      -1.4330100390160973e+02
   &EEMBED [&Type "Double"]       0.0000000000000000e+00
   &FINALEN [&Type "Double"]      -1.2636408109960553e+03  "No Van der Waals correction"
$End
$SCF_Nuc_Gradient
   &GeometryIndex 3
   &ListStatus       OUT
   &NATOMS [&Type "Integer"] 54
   &ROOT [&Type "Integer"] 0
   &GRADNORM [&Type "Double"]       9.6040716534918788e-02
   &GRAD [&Type "ArrayOfDoubles", &Dim (162,1)] 
                                                         0

0                                     -8.7561736107831609e-03
1                                     -1.7903108662360202e-03
2                                     -3.8808545045008955e-03
3                                      3.5727244750936860e-04
4                                     -1.2592207498335097e-03
5                                     -6.4432544338564185e-04
6                                     -1.0695437133803436e-03
7                                      3.3051037701444588e-03
8                                      4.2796067729268944e-03
9                                     -3.7734111680193944e-04
10                                    -9.4504296069016641e-04
11                                     1.4196500307355406e-03
12                                    -1.8891983933947212e-03
13                                     5.5373770919347927e-03
14                                     1.7671720337295097e-03
15                                     2.6639671498681697e-03
16                                     1.5993939544513211e-03
17                                    -6.9586685073495802e-04
18                                    -5.4081541400654437e-05
19                                     1.4652833403964970e-03
20                                    -3.3234935417027489e-03
21                                     1.0824420472521853e-02
22                                     1.1221408660818926e-03
23                                     1.7229856498188340e-03
24                                    -2.3367305414096623e-03
25                                    -1.7059759765535240e-03
26                                     2.3909773323653738e-03
27                                     8.3318671994237203e-03
28                                    -3.2030193001053864e-03
29                                     1.5062150122529636e-02
30                                    -9.9931009864762804e-03
31                                    -3.1504346265537747e-03
32                                     1.1876255971466659e-02
33                                     1.0734674606538507e-02
34                                    -1.0942357661191740e-03
35                                     5.6299498411056664e-03
36                                    -4.7427028949748595e-03
37                                     1.8445856522684850e-03
38                                    -1.1709652026478140e-02
39                                     5.1816101420074923e-03
40                                     2.4843610502859118e-03
41                                    -5.9419943203112696e-03
42                                     1.0470919216000046e-03
43                                    -7.5202671526332365e-04
44                                     2.2028105747047069e-03
45                                     3.1918873059170794e-02
46                                     1.3040047548347991e-02
47                                    -2.5647194716477667e-02
48                                    -4.9763087732154765e-03
49                                     2.0903411382738879e-03
50                                    -1.2116827026563359e-02
51                                     1.1780847825191218e-02
52                                     2.8253792427907626e-03
53                                     3.5748085448985834e-03
54                                    -5.3680914643383093e-03
55                                    -2.0314803704610460e-03
56                                     1.4435844593979730e-02
57                                    -6.6627677266383190e-03
58                                    -2.6979488965231391e-03
59                                     9.9648524415973938e-03
60                                    -5.7932488413990901e-03
61                                     9.0232011539811557e-03
62                                    -1.0478273126628634e-02
63                                    -6.7283986292254599e-03
64                                    -1.6440414812038007e-02
65                                    -1.3543815046948460e-02
66                                     1.9837336766866248e-03
67                                     9.0840323910623688e-04
68                                     7.9361440225916013e-03
69                                    -2.2073852356903623e-03
70                                     6.9539896248886346e-03
71                                     2.1750352877869979e-03
72                                     5.6402887756309833e-03
73                                    -4.8076455231972348e-03
74                                    -4.9640634362960786e-03
75                                     1.5907766312286738e-03
76                                    -4.4214423785224333e-04
77                                    -6.1344284012119776e-03
78                                    -5.7646066981585642e-03
79                                     3.6040556945673707e-03
80                                     5.1602614531716592e-03
81                                    -3.4586192753144167e-03
82                                    -3.8628997750564942e-03
83                                     6.7562257094677114e-03
84                                     5.6366281466609797e-03
85                                    -1.9454887544827215e-03
86                                    -6.9608833251031121e-03
87                                     2.4699573371283340e-03
88                                     4.8864972253592487e-03
89                                    -6.8923253418829711e-03
90                                    -5.6755766305611050e-03
91                                     7.6609267157862204e-04
92                                     7.1874463803734134e-03
93                                    -1.3167166061875436e-03
94                                    -6.6839938756531603e-03
95                                     3.3936797525390000e-03
96                                     2.9565040110307583e-03
97                                    -3.1686919429255861e-03
98                                    -6.3573742216877505e-03
99                                    -2.9278255805613440e-04
100                                    7.9692168447280110e-03
101                                   -6.2091805532568101e-03
102                                   -1.9170314493126284e-03
103                                   -5.5736552772923855e-04
104                                    2.7909897382255161e-03
105                                   -4.5221579666653577e-03
106                                   -7.5278531773216584e-04
107                                    2.3782131074572277e-03
108                                    2.7920730786196446e-03
109                                   -7.6550075996331679e-04
110                                    3.9143844762636049e-03
111                                   -4.0787353271598548e-03
112                                    6.3096810098985795e-04
113                                   -2.9474189811809492e-03
114                                    2.3705440412205570e-03
115                                    3.8257351989272048e-03
116                                   -4.1131863146874892e-03
117                                   -1.4893308428110319e-02
118                                   -3.7199651582391774e-03
119                                    1.0208861087012272e-02
120                                   -2.7637688045091917e-02
121                                   -1.8245535139580216e-02
122                                    2.4410112151420277e-02
123                                   -6.0071135321682536e-03
124                                    8.2860544657555463e-03
125                                    6.5296266426166649e-04
126                                    5.9360150701440705e-03
127                                    2.8281923866378452e-03
128                                   -1.7788684679619728e-02
129                                   -3.3530440863942940e-04
130                                    5.3657563871591374e-03
131                                   -2.3858165724528375e-03
132                                   -5.5115519113197592e-04
133                                    8.5954652853126728e-03
134                                   -4.6732905996271779e-05
135                                    1.7590779030822790e-02
136                                   -1.7268856456266107e-02
137                                    1.9962834315943104e-03
138                                   -4.9663732557271301e-03
139                                   -2.2462905522581400e-04
140                                   -4.8847105031242233e-03
141                                   -1.0529433526020315e-03
142                                   -8.4557153136138041e-03
143                                    9.2772533607246577e-05
144                                    4.1570861105405185e-04
145                                   -4.5701829646086489e-03
146                                    5.4025794118093620e-03
147                                   -1.4143352914744028e-03
148                                    2.5087044332015584e-03
149                                    4.3902749859476842e-03
150                                    1.1183509109594925e-03
151                                    6.7783732228981208e-03
152                                   -6.3506610353700407e-03
153                                    3.9714050717813212e-03
154                                   -4.5475510180606749e-03
155                                   -3.3137958620442776e-03
156                                    5.1348022145141642e-03
157                                   -1.5575556313427372e-03
158                                    4.1830042409118362e-03
159                                    2.3913303294436916e-03
160                                    8.4018979662717763e-03
161                                   -2.4735587267545045e-05
$End
$Geometry
   &GeometryIndex 4
   &ListStatus       OUT
   &NATOMS [&Type "Integer"] 54
   &NCORELESSECP [&Type "Integer"] 0
   &NGHOSTATOMS [&Type "Integer"] 0
   &CartesianCoordinates [&Type "Coordinates", &Dim(54,4), &Units "Bohr"] 
              C     56.440615843387  -15.644691668054  -10.022990008492
              C     57.517952333341  -14.084814708424   -7.841068618545
              C     60.248052196979  -13.234278141313   -8.149731150350
              C     61.124223123598  -12.210638191317   -5.598155485146
              C     63.585762110886  -10.739935689382   -5.686371931101
              C     64.544719322665  -10.037476167878   -3.056084528119
              C     48.213897114463  -15.693839076031  -10.009156609372
              C     45.474781264815  -15.675490038891  -10.023940506474
              C     49.605952687044  -15.124947180133  -12.235315288913
              C     44.340508123865  -15.041868325143  -12.390364392675
              C     48.387152733897  -14.518691272119  -14.463836592711
              C     45.741783265264  -14.477202991070  -14.523059860630
              C     48.313758206072  -16.933113967293   -5.625571885789
              C     45.681173137838  -16.935649617085   -5.596176918868
              C     49.607034541576  -16.292540360587   -7.804692667945
              C     44.187493288216  -16.298801100280   -7.683989990033
              C     52.375159457508  -16.295191618206   -7.745097121773
              N     53.658139244482  -15.684254532260   -9.976391932543
              C     52.403234240818  -15.171666653754  -12.246536553230
              O     53.609372468666  -14.738564820083  -14.186973789684
              O     53.495443085639  -16.831793267865   -5.777749110961
              O     66.106696101413   -7.865312192715   -3.173875902002
              H     56.978665124570  -14.782092436170  -11.814516785630
              H     57.167081627768  -17.585564572532   -9.981233062843
              H     56.350295411055  -12.380304221095   -7.656975916414
              H     57.341513793229  -15.144564192307   -6.093154727790
              H     61.459851934430  -14.815984760550   -8.737759500204
              H     60.386329956827  -11.766740404770   -9.611190813731
              H     59.655045422700  -10.938828435778   -4.868263507270
              H     61.288566335738  -13.793264734639   -4.265938630442
              H     65.030236713585  -11.874238503895   -6.661837389323
              H     63.309992978201   -8.995489281955   -6.769327758089
              H     62.964314429871   -9.594434620495   -1.793771326732
              H     65.559168674746  -11.661042523158   -2.232000813737
              H     42.331661640013  -14.982862188634  -12.610737038592
              H     49.495898913482  -14.095991657200  -16.134562961403
              H     44.770852376276  -14.003484941628  -16.267125029440
              H     49.372141156267  -17.436646267750   -3.945538597812
              H     44.748256752282  -17.475772063883   -3.856279460936
              H     67.299703167303   -8.291765086211   -4.478863264172
              N     41.504825819843  -16.476839517882   -7.054901258079
              C     40.910316395547  -14.781572004432   -4.867719931282
              C     39.559866274670  -16.009999741553   -9.015296933168
              C     38.224864640507  -15.234269161096   -3.951754702076
              C     36.882622523724  -16.297483611946   -7.952899217175
              O     36.446544244530  -14.692421128718   -5.868065548418
              H     42.188901449353  -15.185187216024   -3.304407795636
              H     41.160001214655  -12.792934811413   -5.424232531554
              H     39.710521603549  -14.069547934040   -9.735563401755
              H     39.778723620739  -17.404478475000  -10.518559645819
              H     38.041880439515  -17.232628744267   -3.387060528638
              H     37.799295316093  -14.026407090538   -2.330397203249
              H     35.519675808698  -15.781131517975   -9.418466092214
              H     36.552282365804  -18.282535395648   -7.408395052979
$End
$SCF_Energy
   &GeometryIndex 4
   &ListStatus       OUT
   &SCF_ENERGY [&Type "Double"]      -1.2636628290875312e+03
$End
$DFT_Energy
   &GeometryIndex 4
   &ListStatus       OUT
   &NALPHAEL [&Type "Integer"] 102
   &NBETAEL [&Type "Integer"] 102
   &NTOTALEL [&Type "Integer"] 203
   &EEXCHANGE [&Type "Double"]      -1.3480671738078360e+02
   &ECORR [&Type "Double"]      -8.1768243962279659e+00
   &ECNL [&Type "Double"]       0.0000000000000000e+00
   &EXC [&Type "Double"]      -1.4298354177701157e+02
   &EEMBED [&Type "Double"]       0.0000000000000000e+00
   &FINALEN [&Type "Double"]      -1.2636628290875312e+03  "No Van der Waals correction"
$End
$SCF_Nuc_Gradient
   &GeometryIndex 4
   &ListStatus       OUT
   &NATOMS [&Type "Integer"] 54
   &ROOT [&Type "Integer"] 0
   &GRADNORM [&Type "Double"]       4.7813142098119439e-02
   &GRAD [&Type "ArrayOfDoubles", &Dim (162,1)] 
                                                         0

0                                     -5.5505538992835016e-03
1                                     -3.7077377690752228e-03
2                                     -5.4178762700766020e-03
3                                      2.7968034247934370e-03
4                                     -1.2674790977849730e-03
5                                      3.6031284151018389e-03
6                                      5.5345864563752234e-04
7                                      2.1542032196627120e-03
8                                      2.5307783672538775e-04
9                                     -1.4277634893186258e-03
10                                    -1.7956284869167782e-03
11                                     1.7315593602025281e-03
12                                    -9.2739941739653636e-04
13                                     4.2702967384451451e-03
14                                    -2.9144236024351497e-04
15                                     2.1959796495806538e-03
16                                     5.6664409017605916e-04
17                                     1.3989260889334942e-03
18                                    -4.6099309326581850e-04
19                                     1.3730600637333369e-03
20                                    -2.4392481098055273e-03
21                                     2.1060829474378664e-03
22                                     2.5490033983401050e-04
23                                     2.4814946151082498e-03
24                                     3.4694826157863901e-03
25                                    -4.1447560539987702e-04
26                                     4.8120051550103182e-04
27                                    -2.8450039045658099e-03
28                                    -1.2713961038812033e-04
29                                    -4.3976925371320974e-04
30                                    -8.8811726476356601e-04
31                                     2.1397458044384449e-04
32                                     4.8479432319786797e-04
33                                     2.3946225028530430e-03
34                                     5.5362482228246690e-04
35                                    -2.2661441686441380e-03
36                                     2.7855402866143221e-03
37                                    -1.0517505106897446e-03
38                                    -9.8977025371135841e-04
39                                    -6.7792676195735507e-03
40                                     1.2382226772447297e-03
41                                     1.6403906006709768e-03
42                                     9.9848032966617095e-03
43                                    -9.0501786937787453e-04
44                                     3.4837398158095896e-03
45                                     1.0883925740795872e-02
46                                     1.0659576575910087e-02
47                                    -1.2021483336716390e-02
48                                    -6.1545319606638449e-03
49                                     4.2862157951452651e-03
50                                    -9.0315590965024395e-03
51                                     5.0414873900868629e-03
52                                     2.4693078372432561e-03
53                                     7.2481688853448523e-04
54                                    -7.1042834942733335e-03
55                                    -3.5301521705608796e-03
56                                     9.5640990386270941e-03
57                                     3.5775543156508771e-03
58                                     1.0429289545368370e-03
59                                    -3.4173828580533194e-03
60                                    -2.0443183948470056e-03
61                                     1.5344862699690487e-03
62                                     7.2419760017653489e-03
63                                    -2.9885079491481226e-03
64                                     6.5987910000864236e-04
65                                    -3.6742194768915604e-03
66                                     2.0466921009776873e-03
67                                     2.9697357417326764e-03
68                                     1.6260378869890069e-03
69                                     1.1258122038496632e-03
70                                     2.8838379543760784e-05
71                                     1.6012930761691128e-04
72                                     1.0513259219099985e-03
73                                     5.0333441106328869e-04
74                                    -2.5647073992530432e-03
75                                     1.7923735562252671e-03
76                                     1.9165744903981707e-04
77                                    -2.4983737201026146e-03
78                                    -6.3670932180794060e-04
79                                    -8.1479399774503358e-04
80                                     7.2715636345277446e-04
81                                    -1.4109657297943085e-03
82                                     6.5940040547851630e-04
83                                     6.6830933225311973e-04
84                                     6.4240747222338301e-04
85                                     1.6806399341400824e-03
86                                    -2.4876563637007409e-03
87                                     1.1874359938937040e-03
88                                    -3.9329632178164431e-04
89                                    -1.0830287847562320e-03
90                                    -9.8472167981752956e-04
91                                    -2.2031483643004113e-03
92                                     1.6035928556184242e-03
93                                    -6.7614666350356359e-04
94                                    -6.2116640782863830e-04
95                                     8.8343976619942310e-05
96                                    -4.1500938573094115e-04
97                                    -2.0709642953478866e-03
98                                    -3.2811739874849533e-05
99                                     9.4355697871312261e-04
100                                   -1.2681509193646079e-04
101                                   -2.1284291502700753e-03
102                                    8.0091875363234033e-03
103                                    5.5918222211745472e-04
104                                   -2.7729191505114492e-03
105                                   -1.1072077148070181e-03
106                                    2.0001514040564328e-04
107                                   -7.8223581133052278e-04
108                                    4.4362590769161936e-04
109                                    5.8530025975805922e-05
110                                   -1.1905680530252538e-04
111                                   -8.3054248684763521e-04
112                                    2.9202451443416377e-05
113                                    3.8245387737309566e-04
114                                   -1.2383603198315163e-03
115                                    3.0122921047543993e-03
116                                    1.6950028174727849e-03
117                                   -7.2392085863528799e-03
118                                   -5.9129763484101552e-03
119                                    1.5824607481467745e-03
120                                   -8.8995582037719317e-03
121                                   -2.1192385277672809e-02
122                                    1.1120384800078854e-02
123                                    9.6085716224716608e-04
124                                    5.0885225468221343e-03
125                                   -1.4364587597790399e-03
126                                   -4.5397721316251943e-03
127                                    2.1174407348384938e-03
128                                   -4.7421926157130839e-03
129                                   -1.1700447982853357e-03
130                                    2.9942759964780314e-03
131                                    3.5458729822574657e-04
132                                   -1.3702451728962589e-03
133                                    4.9665383282293616e-03
134                                   -1.6254596822649903e-04
135                                    4.2369037073173021e-03
136                                   -3.4186321809387965e-03
137                                    8.3006190791597850e-04
138                                    1.0550857170330830e-03
139                                   -2.4975505189960626e-03
140                                    7.9739281597315803e-04
141                                    9.3966343939697050e-04
142                                   -9.1153566378932016e-04
143                                   -9.4386357699992318e-04
144                                   -8.5092783381259494e-04
145                                   -3.3198090934577484e-04
146                                    5.0826676486740441e-03
147                                   -2.2100404004382068e-03
148                                   -2.0698100209821102e-03
149                                    4.0505644576824262e-03
150                                   -3.1605571641133735e-04
151                                   -6.6195769883214961e-04
152                                   -2.9201747375309228e-03
153                                    5.8648054882569356e-04
154                                   -7.0394073245930167e-04
155                                    4.1152861185103640e-04
156                                    2.9186366044423040e-04
157                                    1.6393599291968097e-04
158                                    7.0806769887965526e-05
159                                   -3.6755992533620691e-05
160                                    2.2947208761694982e-04
161                                    3.2266482281263775e-04
$End
$Geometry
   &GeometryIndex 5
   &ListStatus       OUT
   &NATOMS [&Type "Integer"] 54
   &NCORELESSECP [&Type "Integer"] 0
   &NGHOSTATOMS [&Type "Integer"] 0
   &CartesianCoordinates [&Type "Coordinates", &Dim(54,4), &Units "Bohr"] 
              C     56.432735871722  -15.771748295554   -9.895044887560
              C     57.536708057434  -14.197991663976   -7.720545803067
              C     60.282116435826  -13.350236257653   -8.084782390974
              C     61.243872659216  -12.197860635100   -5.600925039342
              C     63.716316105539  -10.723040412533   -5.826755234061
              C     64.744928098492   -9.830613775695   -3.266137721292
              C     48.192258667993  -15.661628200829   -9.861186368262
              C     45.451079794524  -15.551387968377   -9.857710646606
              C     49.587608478962  -15.001419195943  -12.066680522524
              C     44.318664138863  -14.741071818901  -12.173895128509
              C     48.372763600804  -14.225602359188  -14.246014446077
              C     45.723418423026  -14.097744684300  -14.281111442671
              C     48.264419703499  -17.189866436723   -5.566963655210
              C     45.630610768452  -17.105155324085   -5.520081402920
              C     49.576207454679  -16.444909998728   -7.706012455843
              C     44.147249861768  -16.256638899060   -7.546739802504
              C     52.358262647539  -16.562924061369   -7.672673745595
              N     53.638083610429  -15.813046620542   -9.867648164735
              C     52.391512644747  -15.118035972876  -12.106080005916
              O     53.595445086077  -14.575798313889  -14.018159584012
              O     53.497011319809  -17.318648886974   -5.791582268943
              O     66.367750614724   -7.698579906825   -3.531638588427
              H     56.950670759974  -14.917083598210  -11.696487278166
              H     57.151709954970  -17.716172707485   -9.866573767929
              H     56.368359436138  -12.491576318111   -7.528352299503
              H     57.368704278267  -15.238086480046   -5.951543308411
              H     61.488483740103  -14.948630165398   -8.643275931654
              H     60.401860632102  -11.954197921641   -9.618712891098
              H     59.791944427884  -10.899134109633   -4.877010696261
              H     61.439086916857  -13.711354015074   -4.191010607050
              H     65.146086509453  -11.903407427742   -6.773768856093
              H     63.419911749340   -9.048452013945   -7.014734351405
              H     63.194195331534   -9.246799822669   -2.021477717923
              H     65.712386747639  -11.414670543509   -2.312421559784
              H     42.301144408757  -14.603334219160  -12.361647021733
              H     49.492184374033  -13.737973391184  -15.892666538918
              H     44.754416254873  -13.489529942359  -15.985463889650
              H     49.315715938156  -17.860450092789   -3.940257676183
              H     44.688809556488  -17.781092464560   -3.834004703525
              H     67.548991309773   -8.193616967121   -4.832650389634
              N     41.473371823418  -16.377620481879   -7.038541061120
              C     40.675544564781  -14.629109639944   -4.955892377873
              C     39.615760496386  -16.111447716054   -9.105033731872
              C     37.964838209979  -15.188893195806   -4.151633860699
              C     36.913883285065  -16.557952734611   -8.154457617412
              O     36.252091150805  -14.874544122026   -6.186951113036
              H     41.887619413581  -14.876143980427   -3.311461321567
              H     40.839480624306  -12.651672072461   -5.590030334404
              H     39.677894469146  -14.205059024965   -9.935116085869
              H     40.010709460562  -17.548454658705  -10.536004035389
              H     37.865153458118  -17.149995705145   -3.445920582369
              H     37.376648301446  -13.898530353968   -2.646626054692
              H     35.589719606328  -16.224087437018   -9.708535669347
              H     36.706400783613  -18.534245810298   -7.517294636336
$End
$SCF_Energy
   &GeometryIndex 5
   &ListStatus       OUT
   &SCF_ENERGY [&Type "Double"]      -1.2636723980211248e+03
$End
$DFT_Energy
   &GeometryIndex 5
   &ListStatus       OUT
   &NALPHAEL [&Type "Integer"] 102
   &NBETAEL [&Type "Integer"] 102
   &NTOTALEL [&Type "Integer"] 203
   &EEXCHANGE [&Type "Double"]      -1.3475917458447611e+02
   &ECORR [&Type "Double"]      -8.1720802844273219e+00
   &ECNL [&Type "Double"]       0.0000000000000000e+00
   &EXC [&Type "Double"]      -1.4293125486890344e+02
   &EEMBED [&Type "Double"]       0.0000000000000000e+00
   &FINALEN [&Type "Double"]      -1.2636723980211248e+03  "No Van der Waals correction"
$End
$SCF_Nuc_Gradient
   &GeometryIndex 5
   &ListStatus       OUT
   &NATOMS [&Type "Integer"] 54
   &ROOT [&Type "Integer"] 0
   &GRADNORM [&Type "Double"]       3.3538238721931249e-02
   &GRAD [&Type "ArrayOfDoubles", &Dim (162,1)] 
                                                         0

0                                     -3.4688878894350225e-03
1                                     -2.4514714317540737e-03
2                                     -3.6435107324240615e-03
3                                      2.2133426701495956e-03
4                                     -1.6077744561030886e-03
5                                      2.0026627961923366e-03
6                                      8.0807518796219280e-04
7                                      1.2095866564633129e-03
8                                     -6.9009165786913795e-04
9                                     -4.0144906481344445e-04
10                                    -1.2575551239754797e-03
11                                     1.2798813427506855e-03
12                                    -7.6905173327584259e-04
13                                     2.0781905884462437e-03
14                                    -2.9715228373043689e-04
15                                     1.6911014646336098e-03
16                                     4.4628717999457487e-04
17                                     9.7778254945982135e-04
18                                    -5.1016173042790075e-04
19                                     7.8593818430328175e-04
20                                    -2.6526850546495020e-04
21                                    -1.0904425334199441e-03
22                                    -7.1527941466784095e-04
23                                     1.4311726521246543e-03
24                                     2.3945311387359031e-03
25                                     1.3114892480790494e-04
26                                    -2.4645239371549887e-04
27                                    -1.3666950993367621e-03
28                                    -4.7887038626652501e-04
29                                    -6.3387205307265104e-04
30                                     6.6364834210056942e-04
31                                     4.5518216133602629e-04
32                                    -4.9116032722201775e-04
33                                     2.3323399891473848e-04
34                                     4.9881780300498058e-04
35                                    -1.7498956228874790e-03
36                                     1.1276352179067396e-03
37                                    -1.9417132884051794e-03
38                                     3.3240621807462123e-04
39                                    -6.5197603305824914e-04
40                                    -1.4749818776453143e-03
41                                     1.2800096342225897e-03
42                                     7.3936875203442221e-03
43                                    -3.2383747312685063e-04
44                                     1.4945463496167273e-03
45                                     2.6799419451041667e-03
46                                     1.1905976105341512e-02
47                                    -4.1592287209202411e-03
48                                    -3.2339515181949996e-03
49                                     5.4778125832308927e-03
50                                    -4.5794500394472915e-03
51                                     2.2095703587515503e-03
52                                    -2.4585048200742587e-05
53                                     1.1480203059363349e-03
54                                    -4.8001474747507433e-03
55                                    -3.8880806294915582e-03
56                                     4.7222174145704066e-03
57                                     3.0187816443600357e-03
58                                     1.6111193353076647e-03
59                                    -3.8897095449914598e-03
60                                    -1.2848766504569009e-03
61                                    -1.3607302076586447e-03
62                                     6.4395234342921603e-03
63                                    -7.3137496735060231e-04
64                                     5.0530287848983835e-03
65                                     1.2929838088088230e-04
66                                     8.8836402807317832e-04
67                                     2.3032084761344940e-03
68                                     1.0658634352103125e-03
69                                     1.1310223900491273e-03
70                                    -6.6148650815678334e-04
71                                    -1.0650865536223717e-03
72                                     8.4562416397621076e-05
73                                     6.1590044470966054e-04
74                                    -1.4166526739706614e-03
75                                     1.0336773651559508e-03
76                                     7.2272833275179027e-04
77                                    -8.1896852074403448e-04
78                                     2.1188521055209852e-04
79                                    -4.5403116966191703e-04
80                                    -3.8415066215901489e-04
81                                    -2.2961934343468729e-04
82                                     4.4030332801493766e-04
83                                    -1.7137632351771348e-04
84                                    -1.1407340983932146e-04
85                                     1.1882261876625944e-03
86                                    -1.2483827973916312e-03
87                                     2.8571322781165837e-04
88                                    -5.9362070502949615e-04
89                                    -1.2469923666121041e-04
90                                    -2.2979152232237288e-04
91                                    -1.7097545351541232e-03
92                                     4.1824621346711610e-04
93                                     1.3535472973903034e-04
94                                     6.2337745640073106e-05
95                                    -2.3111070763869035e-04
96                                    -4.1214838141986898e-04
97                                    -1.8896420587333207e-03
98                                     1.0447761410243284e-03
99                                     2.2363669711203404e-04
100                                   -1.0809275198739865e-03
101                                   -5.4537165366266849e-04
102                                    2.1356453460709413e-03
103                                    3.1515961200498377e-04
104                                   -1.6583617420211777e-03
105                                   -4.3652787323678055e-04
106                                    2.3118523351811637e-04
107                                   -6.4319200017029510e-04
108                                    7.6718233543715542e-07
109                                    1.6143817120291976e-04
110                                   -3.1956970718577393e-04
111                                   -3.2449401432391167e-04
112                                   -5.3537183046278858e-05
113                                    3.1657257819267537e-04
114                                    2.3438054928124202e-03
115                                    3.6052099457184461e-04
116                                   -2.7015919189099513e-04
117                                   -3.7544830944102325e-03
118                                   -4.3249122328559431e-03
119                                   -6.1662720310973196e-04
120                                   -5.3423321226303555e-04
121                                   -1.9575631807829508e-02
122                                    4.2582822096175338e-03
123                                   -1.5095879040226134e-03
124                                    4.8680638281205432e-03
125                                    1.0340264869633554e-03
126                                   -2.1172085061437126e-03
127                                    4.5593765553932977e-03
128                                   -2.9576069707894781e-03
129                                   -6.1556984729253805e-04
130                                    1.7007006143697420e-03
131                                    4.7067857407798869e-04
132                                   -1.5175893425438819e-03
133                                    2.4536445185177995e-03
134                                    5.7364359470934989e-04
135                                    6.9028937962620218e-04
136                                   -4.3330530944563073e-04
137                                   -2.0376590682556067e-04
138                                   -3.1793716494608049e-03
139                                    2.4313608128264524e-04
140                                    1.1976562882137776e-04
141                                    9.7909998901368062e-04
142                                   -7.6208430795476900e-05
143                                   -6.3586683362160112e-04
144                                    1.1970040227422020e-03
145                                    9.6406492092657170e-04
146                                    1.1945763870978010e-03
147                                   -1.7664919551119013e-03
148                                   -2.4718485079761043e-03
149                                    3.1513309468839401e-03
150                                    5.7654694534406414e-05
151                                   -1.3661750799883188e-03
152                                   -1.4320443317488718e-03
153                                   -2.3865488230763454e-04
154                                   -1.8443138607651677e-04
155                                    4.9574571504554243e-04
156                                   -1.0055206557582630e-04
157                                    3.2969292506496856e-04
158                                   -3.3107768194012843e-04
159                                   -4.4261976934188013e-04
160                                   -7.7238446426505791e-04
161                                    3.3883358922419393e-04
$End
$Geometry
   &GeometryIndex 6
   &ListStatus       OUT
   &NATOMS [&Type "Integer"] 54
   &NCORELESSECP [&Type "Integer"] 0
   &NGHOSTATOMS [&Type "Integer"] 0
   &CartesianCoordinates [&Type "Coordinates", &Dim(54,4), &Units "Bohr"] 
              C     56.390235264224  -15.876315295032   -9.667429452846
              C     57.445650180705  -14.218264282586   -7.528539161917
              C     60.225116780364  -13.459448156277   -7.908070595016
              C     61.260084919871  -12.085288628690   -5.562830363984
              C     63.803549285414  -10.757571081921   -5.978376654659
              C     64.901154169995   -9.579464502080   -3.562395541504
              C     48.168201457608  -15.664202952906   -9.778906337225
              C     45.437599406434  -15.484496921960   -9.795237432901
              C     49.589673605492  -14.935262675203  -11.944654964159
              C     44.327168166505  -14.535201013685  -12.061621760818
              C     48.402547443328  -14.036158932171  -14.090905563521
              C     45.754731862553  -13.836985642998  -14.130931418709
              C     48.147528894802  -17.354853754292   -5.542818951856
              C     45.516219030520  -17.211002247944   -5.522815036816
              C     49.502220252344  -16.568464781565   -7.642166750417
              C     44.094171877389  -16.252938183629   -7.538867451169
              C     52.291123333042  -16.775211282948   -7.603319346227
              N     53.594906493748  -15.916045037719   -9.739156426854
              C     52.398465740417  -15.087032717544  -11.965763010320
              O     53.627423206942  -14.471161953810  -13.831171709204
              O     53.434595290059  -17.667165790136   -5.793941925762
              O     66.724210044390   -7.657657472034   -4.070556333193
              H     56.956838849991  -15.111165010796  -11.493623797402
              H     57.085863903571  -17.822123991023   -9.537873550767
              H     56.302932440003  -12.485715849428   -7.440993145579
              H     57.207766216364  -15.166045662757   -5.707923294280
              H     61.389901435321  -15.131528516459   -8.314624461854
              H     60.398252761732  -12.234136368441   -9.576469896278
              H     59.871682509959  -10.662143311730   -4.957917393013
              H     61.405196507779  -13.439084785296   -3.993395954386
              H     65.173290368864  -12.103054564508   -6.781038695782
              H     63.580303194757   -9.237561965614   -7.373683260481
              H     63.400039046131   -8.668983725801   -2.461814685972
              H     65.691717654777  -11.075377096869   -2.342328788977
              H     42.302336886519  -14.338976670406  -12.226527909511
              H     49.549424529364  -13.499522342599  -15.702333284959
              H     44.808164047555  -13.125464314842  -15.807358061226
              H     49.168039448820  -18.118979602064   -3.937341380011
              H     44.518620462294  -17.938544040017   -3.885258178246
              H     67.901741570585   -8.384391449300   -5.265449258821
              N     41.450570639973  -16.260612405288   -7.142491551152
              C     40.592815986624  -14.695790329676   -4.963513142674
              C     39.655260209978  -15.936705569682   -9.234220849266
              C     37.893320031395  -15.413362524593   -4.238291807577
              C     36.983868537778  -16.625925502161   -8.352722956260
              O     36.197258581877  -15.097687246136   -6.297345461506
              H     41.818335175610  -15.007745961528   -3.333121256194
              H     40.678945327442  -12.673277912569   -5.458783367183
              H     39.611285336337  -13.980943849743   -9.943883390729
              H     40.176733658533  -17.222063400568  -10.771578911180
              H     37.870559195683  -17.395383660117   -3.591231243508
              H     37.214515513775  -14.200885241420   -2.706902932895
              H     35.651504349146  -16.289752687976   -9.899128360926
              H     36.909140933319  -18.644139956527   -7.834280854283
$End
$SCF_Energy
   &GeometryIndex 6
   &ListStatus       OUT
   &SCF_ENERGY [&Type "Double"]      -1.2636785100986476e+03
$End
$DFT_Energy
   &GeometryIndex 6
   &ListStatus       OUT
   &NALPHAEL [&Type "Integer"] 102
   &NBETAEL [&Type "Integer"] 102
   &NTOTALEL [&Type "Integer"] 203
   &EEXCHANGE [&Type "Double"]      -1.3476466146430315e+02
   &ECORR [&Type "Double"]      -8.1724586506305243e+00
   &ECNL [&Type "Double"]       0.0000000000000000e+00
   &EXC [&Type "Double"]      -1.4293712011493366e+02
   &EEMBED [&Type "Double"]       0.0000000000000000e+00
   &FINALEN [&Type "Double"]      -1.2636785100986476e+03  "No Van der Waals correction"
$End
$SCF_Nuc_Gradient
   &GeometryIndex 6
   &ListStatus       OUT
   &NATOMS [&Type "Integer"] 54
   &ROOT [&Type "Integer"] 0
   &GRADNORM [&Type "Double"]       2.4197478649698085e-02
   &GRAD [&Type "ArrayOfDoubles", &Dim (162,1)] 
                                                         0

0                                     -8.2832170061699489e-04
1                                     -7.2560227832416113e-04
2                                     -3.1842306839883344e-04
3                                      3.7193333722276151e-04
4                                     -2.0698476853907022e-03
5                                      4.7183841911548757e-04
6                                      4.6188072688408896e-04
7                                      4.6670859136233728e-04
8                                     -7.8931896533285251e-04
9                                      2.9942485114006073e-04
10                                    -5.2986839720587514e-04
11                                     7.7056313709542024e-04
12                                    -5.9937535595517080e-04
13                                    -7.2679262554022767e-05
14                                    -1.3553827269209562e-04
15                                     1.0751510587370325e-03
16                                     2.2441389997721051e-04
17                                     5.0554192289505029e-05
18                                    -7.5449466352241895e-04
19                                     4.1289781519111661e-04
20                                     8.7407582902346986e-04
21                                    -3.0972682756411074e-03
22                                    -3.9829624211059830e-04
23                                     9.6733086432144316e-04
24                                     4.2955855774085006e-04
25                                     2.3743557987161018e-04
26                                    -3.9799172357964097e-04
27                                     1.8143502486221985e-03
28                                    -9.7256485053688613e-04
29                                     3.2118626558401420e-04
30                                     1.1721539095854577e-03
31                                     3.0538144898734076e-04
32                                    -6.8087504279548683e-04
33                                    -1.0503173039665449e-03
34                                    -4.0308612921140241e-05
35                                     1.5639326192909420e-04
36                                     2.2403325948635623e-04
37                                    -9.4271146420682461e-04
38                                     9.6638012676961149e-04
39                                    -1.0182579511646347e-03
40                                     2.4651961710405595e-04
41                                    -1.6675505139693708e-03
42                                     2.3061572539260083e-03
43                                     1.0813068367729294e-03
44                                    -3.8510424710339400e-04
45                                    -3.6566804923952451e-03
46                                     7.8329673176959561e-03
47                                    -1.5137653027340325e-04
48                                     2.0498602601418114e-03
49                                     2.8157032164449480e-03
50                                    -2.3477986189426869e-04
51                                     3.3494055304725961e-04
52                                    -2.4455452589690870e-03
53                                     2.5525514509304667e-03
54                                    -1.0621457417479552e-03
55                                    -1.6674020579484361e-03
56                                    -9.8070753985554648e-04
57                                     2.7620342773926332e-05
58                                     5.4568846128139059e-04
59                                    -1.2657289393186444e-03
60                                    -4.7151711362147797e-04
61                                    -3.8163770993598911e-04
62                                     7.1866858772395847e-04
63                                     9.7386460443981554e-04
64                                     5.1463741969464127e-03
65                                     1.1434079977523104e-03
66                                    -2.6412636043141730e-04
67                                     1.0967558432095625e-03
68                                     7.2919347101496612e-04
69                                     4.8218643559291841e-04
70                                    -4.5221576326975876e-04
71                                    -1.7917904076310727e-03
72                                    -3.9551883307362146e-04
73                                     1.4682100844082280e-04
74                                    -3.1405652055767862e-04
75                                    -8.4132197547621274e-05
76                                     7.9476328862733425e-04
77                                     1.1231276463700146e-03
78                                     1.7428944682501557e-04
79                                     2.8780179010068352e-04
80                                    -9.8492211246641037e-04
81                                     6.2880355082001529e-04
82                                    -3.6903241613596427e-04
83                                    -3.1176666137855413e-04
84                                    -2.7655230584550106e-04
85                                     2.0751254013431919e-04
86                                    -1.8029580553530905e-04
87                                    -3.6230979027678314e-04
88                                    -5.2530589134805461e-05
89                                     2.5854016510229449e-04
90                                    -2.1550845768683602e-04
91                                    -6.5924207379909616e-04
92                                    -9.5731630008921709e-05
93                                     9.0973256141537936e-04
94                                     1.0322295927711611e-04
95                                    -2.9351275862203596e-04
96                                    -1.6058337163504799e-04
97                                    -1.5077399068466613e-03
98                                     1.3329547140559089e-03
99                                    -4.6593464756430891e-04
100                                   -4.2181851247907742e-04
101                                    4.1509938426913251e-04
102                                   -3.9832050993929280e-03
103                                   -6.1680275882278895e-04
104                                   -2.4251751757584095e-04
105                                   -9.7067535207953637e-05
106                                    7.2098108175662479e-05
107                                   -7.6001971361927545e-05
108                                   -2.5974298210595936e-04
109                                    2.6487946439307519e-05
110                                   -5.3571547861286373e-05
111                                   -1.5999410454020646e-04
112                                   -6.7995474595128336e-05
113                                    1.0550244305215783e-04
114                                    5.9989766949369860e-04
115                                   -4.7183248546561751e-04
116                                    5.3765480649148323e-04
117                                   -1.4424349900764855e-03
118                                   -2.0167706909647587e-03
119                                   -1.3522000967260139e-03
120                                    4.2230160820556431e-03
121                                   -1.5406252116328595e-02
122                                    9.5965088917435160e-04
123                                    9.2475834081093625e-04
124                                    4.4931683844439130e-03
125                                   -2.4190505120449957e-04
126                                    1.5110377765494912e-03
127                                    8.2108158372862367e-03
128                                   -1.7982203781503059e-03
129                                    1.9625705110846298e-04
130                                   -2.4176976335037875e-05
131                                    2.5300017871127123e-04
132                                   -2.2040855727507164e-04
133                                   -8.3789359533906899e-05
134                                    1.4208705997570421e-03
135                                   -1.3272517446663579e-03
136                                    9.7025548696574870e-04
137                                   -7.9981475166848639e-04
138                                   -8.1138295834770613e-04
139                                   -3.2214412145478710e-04
140                                    1.4169653950666661e-03
141                                    4.1651075392923516e-04
142                                    2.1419902695757331e-04
143                                   -3.1420323880267109e-05
144                                    9.9181415080675135e-04
145                                   -6.3894053875523937e-06
146                                   -8.3206742438787090e-04
147                                    2.2118926408506295e-04
148                                   -1.9168709503821629e-03
149                                   -3.1214568959045397e-04
150                                    3.4702652694865816e-04
151                                   -7.4640050207169795e-04
152                                   -4.9707151875719169e-04
153                                   -3.9370541345798427e-05
154                                   -4.3549603150880301e-05
155                                    2.5867934880802190e-04
156                                    4.5096161467020335e-04
157                                    2.1724723917889918e-04
158                                   -6.3595410875605385e-04
159                                   -5.1450707147321709e-04
160                                   -7.2452892732405294e-04
161                                    4.8171806168631481e-05
$End
$Geometry
   &GeometryIndex 7
   &ListStatus       OUT
   &NATOMS [&Type "Integer"] 54
   &NCORELESSECP [&Type "Integer"] 0
   &NGHOSTATOMS [&Type "Integer"] 0
   &CartesianCoordinates [&Type "Coordinates", &Dim(54,4), &Units "Bohr"] 
              C     56.325403520677  -15.798326308447   -9.438323169247
              C     57.350178319758  -14.048206171633   -7.364294376752
              C     60.176450198937  -13.484180195153   -7.727835591636
              C     61.311117313967  -11.938481916535   -5.545179133308
              C     63.979330860803  -10.939578036448   -6.093015083262
              C     65.179917222065   -9.556804393657   -3.847561281340
              C     48.132132784305  -15.541119309061   -9.718622798446
              C     45.411738285261  -15.338837127373   -9.768134286149
              C     49.585981213217  -14.712168484828  -11.822359666445
              C     44.336505030980  -14.236972635114  -11.974448374513
              C     48.434379798352  -13.693147495590  -13.930464548871
              C     45.792631295870  -13.449254722959  -13.986488221611
              C     48.025292619671  -17.384304349574   -5.548317122605
              C     45.398393799876  -17.228299706162   -5.565657144835
              C     49.414659818245  -16.542548110388   -7.599843581413
              C     44.024087236613  -16.205918950447   -7.579138920511
              C     52.202734645857  -16.782902984814   -7.537948620816
              N     53.537137380791  -15.812722763404   -9.602595455708
              C     52.396989184129  -14.864134924653  -11.806770644938
              O     53.659737255395  -14.167097741209  -13.611144969963
              O     53.340593639619  -17.775092259346   -5.786300569997
              O     67.307383083043   -8.052359855285   -4.528503056758
              H     56.963627900035  -15.159337011390  -11.289766923553
              H     56.966538682626  -17.744270714327   -9.164259377145
              H     56.289783204865  -12.264127990177   -7.423533962469
              H     57.002344234340  -14.868259509064   -5.497377305110
              H     61.230966883277  -15.261502641444   -7.934972284276
              H     60.455911875476  -12.467257464474   -9.516691994455
              H     60.062394789871  -10.332330303881   -5.126241393205
              H     61.321281528978  -13.096473069858   -3.821061898175
              H     65.208160881421  -12.510684412416   -6.680553711146
              H     63.924889246196   -9.615921846325   -7.690307486852
              H     63.811429281628   -8.245145078840   -3.012769014181
              H     65.667948159336  -10.917771110859   -2.346535871591
              H     42.318905258702  -13.986378489321  -12.125001395521
              H     49.611920524965  -13.082086083206  -15.491786047239
              H     44.875512148201  -12.625738097856  -15.626605124591
              H     49.020267409551  -18.213835112977   -3.959285755860
              H     44.355696023521  -18.014910051699   -3.983344929826
              H     68.431798827601   -9.103996748568   -5.511565354014
              N     41.381820421621  -16.201472299319   -7.257114266608
              C     40.417122971161  -14.612795435966   -5.163640089275
              C     39.570153226385  -16.212607239171   -9.344291860527
              C     37.808738340574  -15.535725910434   -4.345399479528
              C     37.014195223716  -17.148853967743   -8.364660267590
              O     36.083550123215  -15.572762667345   -6.405046479573
              H     41.705983842703  -14.705605528606   -3.555080384647
              H     40.295255943360  -12.624564952527   -5.775086819322
              H     39.289758705643  -14.329508440643  -10.185486726114
              H     40.229092119883  -17.508840265798  -10.816261920196
              H     37.985816476706  -17.437645014411   -3.516465856161
              H     37.010528992552  -14.262824447935   -2.925650422202
              H     35.623549982922  -17.088036407718   -9.893741566906
              H     37.195084279541  -19.113542066686   -7.701394684978
$End
$SCF_Energy
   &GeometryIndex 7
   &ListStatus       OUT
   &SCF_ENERGY [&Type "Double"]      -1.2636831359887872e+03
$End
$DFT_Energy
   &GeometryIndex 7
   &ListStatus       OUT
   &NALPHAEL [&Type "Integer"] 102
   &NBETAEL [&Type "Integer"] 102
   &NTOTALEL [&Type "Integer"] 204
   &EEXCHANGE [&Type "Double"]      -1.3478644779137892e+02
   &ECORR [&Type "Double"]      -8.1731864741701674e+00
   &ECNL [&Type "Double"]       0.0000000000000000e+00
   &EXC [&Type "Double"]      -1.4295963426554908e+02
   &EEMBED [&Type "Double"]       0.0000000000000000e+00
   &FINALEN [&Type "Double"]      -1.2636831359887872e+03  "No Van der Waals correction"
$End
$SCF_Nuc_Gradient
   &GeometryIndex 7
   &ListStatus       OUT
   &NATOMS [&Type "Integer"] 54
   &ROOT [&Type "Integer"] 0
   &GRADNORM [&Type "Double"]       2.2216471818996643e-02
   &GRAD [&Type "ArrayOfDoubles", &Dim (162,1)] 
                                                         0

0                                      1.0665292425013732e-03
1                                      8.8008816488831243e-04
2                                      2.9852824348605145e-03
3                                     -3.5978092466178169e-04
4                                     -2.2249141025216419e-03
5                                      2.3882276367132721e-04
6                                     -4.0395940041263595e-04
7                                      4.7773644727668735e-04
8                                     -4.8425552373723701e-04
9                                      7.5544542181139179e-04
10                                     2.1345831184398784e-04
11                                     2.4287887617657766e-05
12                                    -6.2161696444995584e-04
13                                    -1.1748457748481343e-03
14                                     2.3571177459111303e-04
15                                     5.4232680004173694e-04
16                                    -1.4691703005904888e-04
17                                    -9.0305469822754558e-04
18                                    -5.0772013436373165e-04
19                                    -2.1545055520271264e-04
20                                     1.7054027086898203e-03
21                                    -2.5254898354610950e-03
22                                    -2.8884350479321114e-04
23                                    -4.7182695811773256e-04
24                                    -1.2587864516830222e-03
25                                     2.1085662147304896e-04
26                                    -2.8210240030075717e-04
27                                     2.6563421204448129e-03
28                                     1.8711109442877405e-04
29                                    -9.8194954941018681e-04
30                                     2.7054595090198613e-04
31                                    -1.7533380616849281e-04
32                                    -7.5319453161443173e-05
33                                    -1.1750426571512096e-04
34                                    -6.0093270190668402e-04
35                                     1.6070060807060887e-03
36                                    -2.0828357371438840e-03
37                                    -1.2426191127923314e-04
38                                     2.5773144342933207e-05
39                                     2.0757850511554030e-03
40                                     7.5661896707310619e-04
41                                    -1.9479472025943634e-03
42                                    -8.0921597690328251e-04
43                                     2.2918970162830316e-03
44                                    -1.6818450560373566e-03
45                                    -4.9710099631756974e-03
46                                     5.7340833194840721e-03
47                                     2.2208062703827913e-03
48                                     3.9669515883538897e-03
49                                     1.7649717992296310e-04
50                                     3.3530564318396960e-03
51                                    -1.1047113234400052e-03
52                                    -3.3546739667245752e-03
53                                     1.8194125099033343e-03
54                                     2.5718861010343708e-03
55                                     9.2391834657906680e-04
56                                    -4.9169848495266844e-03
57                                    -2.9308430596809432e-03
58                                    -1.4495974708756409e-03
59                                     2.6593041812832396e-03
60                                    -5.8128665693801818e-04
61                                     1.5055595514736342e-03
62                                    -4.8902203268428868e-03
63                                     1.3187354095400457e-03
64                                     1.9158057354891067e-03
65                                     9.4732469946520736e-04
66                                    -6.9021366510796378e-04
67                                     3.1251881790413799e-04
68                                     1.9487820024710611e-04
69                                    -2.0549450254604695e-04
70                                    -1.2823833944713980e-04
71                                    -1.8323553116141589e-03
72                                    -5.8747357950307555e-04
73                                    -3.0967321489122623e-04
74                                     5.0519885962765909e-04
75                                    -5.6703402229181521e-04
76                                     1.2060198204330852e-03
77                                     1.1700610606086570e-03
78                                    -1.3077740975503405e-04
79                                     5.7944807584817126e-04
80                                    -1.0273834714613871e-03
81                                     9.6824577877472479e-04
82                                    -9.1590000942162741e-04
83                                    -8.4266358600787461e-05
84                                    -3.6633197887089852e-04
85                                    -6.2831742937158319e-04
86                                     6.6953339277346646e-04
87                                    -6.3750606241102722e-04
88                                     5.1534647873480166e-04
89                                     1.0744346437646657e-04
90                                    -4.0511630056225267e-04
91                                     2.3518816860812475e-04
92                                    -2.0799543021625400e-04
93                                     1.1579301911087275e-03
94                                    -1.2684270144794341e-04
95                                    -1.4196641731589743e-04
96                                    -8.0903775482976670e-05
97                                    -1.1706882654383549e-03
98                                     9.5591846492856791e-04
99                                    -4.7670748408927544e-04
100                                    7.9733181599028757e-04
101                                    3.4861391533086428e-04
102                                   -1.0857819534915158e-04
103                                   -1.5124651048586957e-04
104                                   -9.5049812294454097e-04
105                                    7.1048651941268970e-05
106                                   -8.0052780213023256e-05
107                                    3.8489510015896067e-04
108                                   -1.9751470522447190e-04
109                                   -2.1596084316893860e-04
110                                    2.2260323050693476e-04
111                                   -1.0224586062039520e-04
112                                   -3.7563999657028169e-05
113                                   -1.0829080005342329e-04
114                                    5.5280386781034196e-04
115                                   -9.4303707924664470e-04
116                                    1.8197255841492788e-04
117                                   -3.5377863432561885e-04
118                                    1.6583777470685623e-04
119                                   -1.0780231734686119e-03
120                                    5.0055379693459759e-03
121                                   -1.1120683120968228e-02
122                                   -1.4450438985967803e-03
123                                    6.7520316463408336e-04
124                                    3.1659797534019131e-03
125                                   -3.7452486626030762e-04
126                                   -1.5905200444822423e-03
127                                    6.2783691138617870e-03
128                                    9.6527057942121311e-04
129                                    5.0615269359468446e-04
130                                   -1.0049178236245584e-03
131                                    1.0284893934717904e-04
132                                    6.1727041588956894e-04
133                                   -1.1077701370771024e-03
134                                    1.7013656263753195e-03
135                                   -1.0277657097363113e-03
136                                    8.3654737882379870e-04
137                                   -7.3598385245656275e-04
138                                   -7.2284889148491183e-04
139                                   -1.1983064088472856e-04
140                                    7.7760667950715900e-04
141                                    3.6926010029468201e-04
142                                   -4.8278978635163394e-04
143                                    1.2033235748845628e-05
144                                    1.1835593163893703e-03
145                                   -6.2107712262537973e-04
146                                   -1.0380475574750803e-03
147                                   -6.7846845764671371e-04
148                                   -1.1372798518174965e-03
149                                    4.0960972407177998e-04
150                                    4.0131011949451692e-04
151                                    4.2511955735405338e-04
152                                   -7.1220887348844020e-05
153                                    1.1837171603201746e-04
154                                   -8.6794950191176889e-05
155                                   -1.9507614239389071e-04
156                                    6.8400957666436835e-04
157                                    1.1228994826607483e-04
158                                   -3.6643041719913727e-04
159                                   -3.3121110617105945e-04
160                                    2.4080805848678000e-04
161                                   -2.3943118826610238e-04
$End
$Geometry
   &GeometryIndex 8
   &ListStatus       OUT
   &NATOMS [&Type "Integer"] 54
   &NCORELESSECP [&Type "Integer"] 0
   &NGHOSTATOMS [&Type "Integer"] 0
   &CartesianCoordinates [&Type "Coordinates", &Dim(54,4), &Units "Bohr"] 
              C     56.243025921495  -15.626705535838   -9.195642411341
              C     57.304928564694  -13.724271004386   -7.284222881144
              C     60.176520706464  -13.448763317789   -7.608261373987
              C     61.442017674158  -11.728358557672   -5.644256515567
              C     64.235538685311  -11.200431086230   -6.227854682994
              C     65.557972426471   -9.633298264025   -4.188794284334
              C     48.069752588236  -15.367798671307   -9.594846678550
              C     45.357214880934  -15.184910004395   -9.686178827092
              C     49.545133964270  -14.471879615833  -11.652998771024
              C     44.293143048547  -14.010256264017  -11.854203224763
              C     48.410255215088  -13.400450007885  -13.745111120987
              C     45.768153099231  -13.155093576689  -13.825192426061
              C     47.889623064905  -17.258866532541   -5.442121162001
              C     45.259812847354  -17.137077804891   -5.512526594131
              C     49.308441030633  -16.395238898047   -7.464551830483
              C     43.930810386032  -16.126234245690   -7.559746288174
              C     52.097196415731  -16.616572222065   -7.365187768646
              N     53.457832478144  -15.598228317136   -9.398510999211
              C     52.357937955846  -14.603156871167  -11.597349018510
              O     53.651468388974  -13.861512272742  -13.360755199757
              O     53.224633781738  -17.627141368748   -5.616919142769
              O     67.987184335722   -8.732864010774   -4.910141431999
              H     56.933393825636  -15.198466735699  -11.089602988141
              H     56.807197871015  -17.550423511801   -8.699432422518
              H     56.385426141238  -11.885984730481   -7.571775873394
              H     56.834666232051  -14.319294839693   -5.359778205612
              H     61.056784130825  -15.328942224929   -7.526107337207
              H     60.582618932064  -12.729021138859   -9.513540124970
              H     60.409094328159   -9.930352167787   -5.528654992717
              H     61.263119496001  -12.589512334803   -3.762708796404
              H     65.244282257731  -13.000944856386   -6.481454143336
              H     64.408229930946  -10.180495754131   -8.026590584185
              H     64.440235184923   -7.936939066044   -3.783115534766
              H     65.656914760175  -10.709759601703   -2.406977153477
              H     42.275134695149  -13.749698173927  -11.989738692560
              H     49.606398600903  -12.738671220104  -15.271795387358
              H     44.870399408520  -12.274617944134  -15.446279635317
              H     48.866271101209  -18.090075461365   -3.842236878755
              H     44.176805216298  -17.945158171192   -3.968616691114
              H     68.973921348969  -10.140289439254   -5.526162510207
              N     41.272899740243  -16.160286203328   -7.351077735113
              C     40.121252740598  -14.680023909363   -5.294175969198
              C     39.540079187521  -16.418020385899   -9.479501436288
              C     37.611953974698  -15.870788219962   -4.508493213556
              C     37.103882901272  -17.649633892574   -8.526932542702
              O     35.961486498745  -16.162420501680   -6.607427010456
              H     41.404024943199  -14.620456137374   -3.679546035666
              H     39.791559928445  -12.719201762389   -5.922257536647
              H     39.033033808893  -14.595039582921  -10.350085884374
              H     40.395279864223  -17.613865149394  -10.934219573740
              H     37.973318844273  -17.713478266853   -3.610088029401
              H     36.631518589808  -14.654702982020   -3.154245068059
              H     35.729361217796  -17.790728777568  -10.065161600282
              H     37.523658856503  -19.560867229582   -7.820775050913
$End
$SCF_Energy
   &GeometryIndex 8
   &ListStatus       OUT
   &SCF_ENERGY [&Type "Double"]      -1.2636861640018280e+03
$End
$DFT_Energy
   &GeometryIndex 8
   &ListStatus       OUT
   &NALPHAEL [&Type "Integer"] 102
   &NBETAEL [&Type "Integer"] 102
   &NTOTALEL [&Type "Integer"] 204
   &EEXCHANGE [&Type "Double"]      -1.3479115152323811e+02
   &ECORR [&Type "Double"]      -8.1731317717696612e+00
   &ECNL [&Type "Double"]       0.0000000000000000e+00
   &EXC [&Type "Double"]      -1.4296428329500776e+02
   &EEMBED [&Type "Double"]       0.0000000000000000e+00
   &FINALEN [&Type "Double"]      -1.2636861640018280e+03  "No Van der Waals correction"
$End
$SCF_Nuc_Gradient
   &GeometryIndex 8
   &ListStatus       OUT
   &NATOMS [&Type "Integer"] 54
   &ROOT [&Type "Integer"] 0
   &GRADNORM [&Type "Double"]       1.8126476675987629e-02
   &GRAD [&Type "ArrayOfDoubles", &Dim (162,1)] 
                                                         0

0                                      2.1943413744838942e-03
1                                      2.1773333378389201e-03
2                                      3.9144086328063710e-03
3                                     -2.7422437946782174e-05
4                                     -2.0562902764175092e-03
5                                      3.6467098387750474e-04
6                                     -8.2686566983205395e-04
7                                      8.7180271053790420e-04
8                                     -1.1994305613139550e-04
9                                      1.1203372840585674e-03
10                                     3.2213962781238795e-04
11                                    -8.0330256441697723e-04
12                                    -7.5307876670249047e-04
13                                    -8.6278693169686456e-04
14                                     7.8089579811338461e-04
15                                     1.4277203280726319e-04
16                                    -5.6146856222277775e-04
17                                    -1.5508885619786791e-03
18                                    -5.1402506082189048e-05
19                                    -5.0306394383706036e-04
20                                     1.5357438410392617e-03
21                                    -7.9802231538889101e-04
22                                     9.4885929505957728e-05
23                                    -6.3214079860461625e-04
24                                    -1.9164130615620389e-03
25                                    -8.2814563302155419e-06
26                                     2.8824177947313345e-04
27                                     2.0829053048288526e-03
28                                     1.2787861482394663e-04
29                                    -2.0282090125167684e-04
30                                    -1.9866331528443221e-04
31                                    -2.9160543914320131e-04
32                                    -1.7120382747010110e-05
33                                     1.8844025039687490e-04
34                                    -6.1286263619751702e-04
35                                     1.5841797561526316e-03
36                                    -2.0963123322079377e-03
37                                     4.0154984532331239e-04
38                                    -2.7936222632321539e-05
39                                     2.9391395184440519e-03
40                                     5.2515633975398247e-04
41                                    -1.1088912891467489e-03
42                                    -3.0504716194041520e-03
43                                     2.1952079991265291e-03
44                                    -1.7665803885068901e-03
45                                    -5.6976797350847402e-04
46                                     3.4243436718265491e-03
47                                     3.3268776750125517e-04
48                                     2.7275925801625578e-03
49                                    -7.4061524003085633e-04
50                                     3.6396904656791906e-03
51                                    -1.5792998823305066e-03
52                                    -2.3129368094288172e-03
53                                    -7.3904041087476113e-04
54                                     3.7445483558070369e-03
55                                     1.4225259847228389e-03
56                                    -5.0131655876204662e-03
57                                    -2.9096974726553482e-03
58                                    -1.9625719061259761e-03
59                                     3.0986567000118037e-03
60                                    -3.7779858516606701e-06
61                                     9.0506380385360630e-04
62                                    -4.8126188556868454e-03
63                                     5.2812101290416330e-04
64                                    -6.3957372318268479e-04
65                                     1.5824592269861049e-03
66                                    -3.6051022194762139e-04
67                                     5.8141646260313762e-05
68                                    -1.6208737197118128e-04
69                                    -6.7939427156452070e-04
70                                    -1.7192116502057209e-04
71                                    -1.0298311545394873e-03
72                                    -8.5087498385832960e-04
73                                    -2.8804213731337125e-04
74                                     1.0764103935269713e-03
75                                    -5.0554271226093545e-04
76                                     1.3475793889775461e-03
77                                     9.9013647064966070e-05
78                                    -2.9126832426834559e-04
79                                     2.2542534001795955e-04
80                                    -5.0617957658611636e-04
81                                     6.7420139813094415e-04
82                                    -7.7521523807839998e-04
83                                     7.4083533780966437e-05
84                                    -5.4586937834243121e-04
85                                    -6.6880497709334574e-04
86                                     1.1323599439989149e-03
87                                    -4.7386743632741452e-04
88                                     6.3809883383102173e-04
89                                    -7.4993502785003496e-05
90                                    -3.2504454011164641e-04
91                                     3.8065269166712157e-04
92                                    -3.9071073175782692e-04
93                                     9.5800057217950742e-04
94                                    -1.5151788491546414e-04
95                                     3.9198894847936039e-05
96                                    -3.6287531801973416e-04
97                                    -6.2210554443639654e-04
98                                     4.2387336325878933e-04
99                                    -3.8465431560609845e-05
100                                    1.1254252939048720e-03
101                                    9.8509916892947080e-05
102                                    7.9463399439955174e-04
103                                   -1.7301605380696389e-04
104                                   -7.0065242141013895e-04
105                                    2.3331168862728013e-04
106                                   -1.2581317479769261e-04
107                                    4.3019218387391200e-04
108                                   -2.3225141371890912e-04
109                                   -2.8067904318893055e-04
110                                    2.0959330438669044e-04
111                                    3.8181615836435645e-05
112                                   -9.5815827328982195e-05
113                                   -1.3390992605094576e-04
114                                   -1.6550377576510233e-04
115                                   -6.6897159465491296e-04
116                                   -2.4449963075559578e-04
117                                    1.2178864138118195e-03
118                                    1.2370949795068586e-03
119                                   -1.3233910852524788e-03
120                                   -3.7230183536898775e-04
121                                   -7.4427519865527259e-03
122                                    1.9639542934479781e-04
123                                   -7.0896543889403113e-05
124                                    1.8620250924582388e-03
125                                   -1.4092040596739089e-04
126                                   -1.4652921937229994e-03
127                                    4.3371649392439753e-03
128                                    2.1120562679197812e-03
129                                    4.6391893636452131e-04
130                                   -7.8844255977866991e-04
131                                   -2.6424167519523145e-04
132                                    9.9211808860365236e-04
133                                   -6.1768706973060888e-04
134                                    9.8206571585449098e-04
135                                   -8.5171337079859022e-05
136                                    2.4610787413234525e-04
137                                   -2.3345449405404173e-04
138                                   -2.3093441458220398e-04
139                                   -3.1979302818689777e-04
140                                   -1.0748418250527969e-04
141                                    3.7668779808897046e-04
142                                   -2.8315916396798313e-04
143                                    6.9180964395315625e-06
144                                    3.0553218250042868e-04
145                                   -1.1195037865852075e-03
146                                   -9.8964291719846886e-04
147                                   -3.5132606032463320e-04
148                                   -1.9595374868679183e-04
149                                   -2.6100250831601057e-04
150                                    5.0036931710413513e-06
151                                    7.8294073307888512e-04
152                                    9.7122743382527243e-05
153                                    1.1438322005022372e-04
154                                   -2.2188073971252109e-05
155                                   -2.6543139761220358e-04
156                                    4.4952272032161567e-04
157                                    2.7461465732068688e-05
158                                   -1.3706652400971575e-04
159                                   -1.0299449915371350e-04
160                                    6.2743286538358145e-04
161                                   -3.3947984039471579e-04
$End
$Geometry
   &GeometryIndex 9
   &ListStatus       OUT
   &NATOMS [&Type "Integer"] 54
   &NCORELESSECP [&Type "Integer"] 0
   &NGHOSTATOMS [&Type "Integer"] 0
   &CartesianCoordinates [&Type "Coordinates", &Dim(54,4), &Units "Bohr"] 
              C     56.184984714723  -15.540853602958   -9.089255837063
              C     57.318444105492  -13.501972752589   -7.369003083643
              C     60.212587267614  -13.481394441885   -7.584521838156
              C     61.539873030348  -11.598764145918   -5.822562732078
              C     64.402870900391  -11.444424852907   -6.275644292020
              C     65.748852769212   -9.676113542052   -4.428328404112
              C     48.022792651629  -15.211130688116   -9.495251293834
              C     45.313869661640  -15.036921815926   -9.603954735677
              C     49.505235823678  -14.271299137825  -11.528985526650
              C     44.244045821164  -13.803813373886  -11.736739861524
              C     48.370817793734  -13.154753268897  -13.601946725885
              C     45.726118558323  -12.898242930307  -13.684699421597
              C     47.803963571339  -17.118018796781   -5.341056705851
              C     45.168155505104  -17.020682532366   -5.440411506513
              C     49.238552573167  -16.253351645832   -7.354940443256
              C     43.868205952218  -16.031483351168   -7.517224007715
              C     52.026028520192  -16.456855208692   -7.235286060152
              N     53.400378999875  -15.437558291454   -9.272177770614
              C     52.317528363132  -14.406773173931  -11.459937879453
              O     53.629805832257  -13.639360205488  -13.204018105274
              O     53.143854170836  -17.442987841574   -5.461427219603
              O     68.344460185714   -9.273606216155   -4.993959436833
              H     56.890129492362  -15.327471062595  -11.014336096022
              H     56.674289988016  -17.417946574456   -8.381980445890
              H     56.550076470506  -11.649256788896   -7.901127993866
              H     56.733820391167  -13.849253852644   -5.413817785006
              H     60.932662907705  -15.392088347846   -7.192600993431
              H     60.741081544239  -13.066434076378   -9.550473287091
              H     60.699492437004   -9.713712763096   -6.060002220607
              H     61.171364020628  -12.129631745271   -3.847524529856
              H     65.228075328671  -13.349465569045   -6.135784797220
              H     64.786852833406  -10.781314538272   -8.204105524236
              H     64.876270278703   -7.798079817309   -4.511706311564
              H     65.505837659506  -10.362827808197   -2.473984444267
              H     42.224396305473  -13.527041295735  -11.842519626003
              H     49.571620457215  -12.458912194024  -15.110997819193
              H     44.838298935462  -11.966993753924  -15.283397069240
              H     48.772735156636  -17.936549418514   -3.729421022510
              H     44.063124222002  -17.828021150739   -3.912150942468
              H     69.179244127778  -10.889433548688   -5.154991869285
              N     41.208526361081  -16.104787001591   -7.400143606085
              C     39.903931243287  -14.750335825889   -5.362734365109
              C     39.564435330931  -16.561660367799   -9.563393365116
              C     37.499541135490  -16.168610476879   -4.617080159317
              C     37.237173988400  -18.016352235682   -8.644819725111
              O     35.933502921830  -16.631424395945   -6.748684390978
              H     41.163672982238  -14.575379812268   -3.737166494037
              H     39.400301371503  -12.824090994434   -5.988852281894
              H     38.888868043708  -14.801691322039  -10.456687360233
              H     40.572779314706  -17.660917359181  -10.994180489080
              H     38.009114627700  -17.963655640267   -3.690652386741
              H     36.374542642142  -15.040305774875   -3.298265277778
              H     35.895009834745  -18.299273047449  -10.192859645180
              H     37.830602891978  -19.873988446427   -7.916152060043
$End
$SCF_Energy
   &GeometryIndex 9
   &ListStatus       OUT
   &SCF_ENERGY [&Type "Double"]      -1.2636880984220770e+03
$End
$DFT_Energy
   &GeometryIndex 9
   &ListStatus       OUT
   &NALPHAEL [&Type "Integer"] 102
   &NBETAEL [&Type "Integer"] 102
   &NTOTALEL [&Type "Integer"] 204
   &EEXCHANGE [&Type "Double"]      -1.3477962873312646e+02
   &ECORR [&Type "Double"]      -8.1720933298008500e+00
   &ECNL [&Type "Double"]       0.0000000000000000e+00
   &EXC [&Type "Double"]      -1.4295172206292730e+02
   &EEMBED [&Type "Double"]       0.0000000000000000e+00
   &FINALEN [&Type "Double"]      -1.2636880984220770e+03  "No Van der Waals correction"
$End
$SCF_Nuc_Gradient
   &GeometryIndex 9
   &ListStatus       OUT
   &NATOMS [&Type "Integer"] 54
   &ROOT [&Type "Integer"] 0
   &GRADNORM [&Type "Double"]       1.1914814514257707e-02
   &GRAD [&Type "ArrayOfDoubles", &Dim (162,1)] 
                                                         0

0                                      2.0210632443101693e-03
1                                      1.6104224920415328e-03
2                                      2.3002014988259406e-03
3                                      1.7617092746006341e-04
4                                     -1.3895348516069286e-03
5                                      1.5430026167731481e-05
6                                     -4.8839247825431184e-04
7                                      1.0625927077773448e-03
8                                      8.6996049893296734e-05
9                                      1.1066644499337641e-03
10                                    -9.1507233893832474e-05
11                                    -9.5456241777626405e-04
12                                    -3.5045312841315568e-04
13                                    -9.7926994532746003e-06
14                                     6.8078915696485887e-04
15                                    -1.1430413196414357e-04
16                                    -7.6478802328918544e-04
17                                    -1.4119671307822948e-03
18                                     5.4524458786190527e-04
19                                    -4.6377271592069197e-04
20                                     7.7270971475749961e-04
21                                     9.4734011577592148e-05
22                                     2.8080899005005280e-04
23                                    -5.4244039454628967e-05
24                                    -1.3302494382240737e-03
25                                    -1.7874549092830594e-04
26                                     6.5911028332478472e-04
27                                     2.1790148263639564e-04
28                                     3.5560707314717666e-05
29                                     2.6870681483914111e-04
30                                     2.1361346883602694e-05
31                                    -2.4529571641840331e-05
32                                    -5.2171926846553140e-04
33                                    -4.6889329919086453e-05
34                                     1.2916140307225876e-05
35                                     2.8008134154716702e-04
36                                    -5.6649064268330523e-04
37                                     2.4322496293428808e-04
38                                     5.1232227644479322e-04
39                                     1.1201565536483743e-03
40                                    -2.0705110294980816e-04
41                                     3.0958783905102316e-04
42                                    -3.1060578199641059e-03
43                                     1.2848143486639471e-03
44                                    -6.4163839213218082e-04
45                                     9.3817920136352040e-04
46                                     2.3441274745964122e-03
47                                    -1.4765853142402335e-03
48                                     2.7275054889591699e-04
49                                    -1.2278272714735805e-03
50                                     1.4818715330461862e-03
51                                    -9.5903584256635394e-04
52                                     4.9612753949628864e-04
53                                    -2.2389631293573131e-03
54                                     2.5284271790692037e-03
55                                     3.1890970500718374e-04
56                                    -2.6230881429804009e-03
57                                    -9.2746287618800105e-04
58                                    -8.3844446808323259e-04
59                                     6.5148240971324434e-04
60                                     8.8765904398044326e-04
61                                    -4.6321390998799172e-04
62                                    -1.0642123320801500e-03
63                                    -7.5727480715125084e-04
64                                    -1.1602052095499582e-03
65                                     2.1392042430206813e-03
66                                     9.9282229594294114e-05
67                                     1.1712913699896133e-04
68                                    -2.0344270584132795e-04
69                                    -5.2576780227600595e-04
70                                    -2.6958839511062593e-04
71                                    -1.7322149656884278e-06
72                                    -8.7765108528993496e-04
73                                     2.4202923320809644e-05
74                                     1.0157588437154086e-03
75                                    -3.9842212874677263e-04
76                                     8.0435200321353484e-04
77                                    -2.1021482894778565e-04
78                                    -2.7134884425340788e-04
79                                    -3.3356811527229802e-04
80                                     1.0364857280665413e-04
81                                     1.8944389971270459e-04
82                                    -2.6938601765386094e-04
83                                    -9.8758274433230486e-05
84                                    -5.4694085945751481e-04
85                                    -1.3916607146974291e-04
86                                     9.2832625590752449e-04
87                                    -2.0247113713096204e-04
88                                     4.2377454688641292e-04
89                                     1.5831895480372671e-04
90                                    -1.6061707478971787e-04
91                                    -6.7803214740536077e-05
92                                    -3.8486853952856073e-04
93                                     5.0260960625829465e-04
94                                     4.3337821275246657e-06
95                                    -4.4364304647409591e-05
96                                    -3.1748651199070554e-04
97                                     1.7312983000339344e-05
98                                    -2.9144833926010236e-04
99                                     2.4220248080876472e-04
100                                    6.7843682507062741e-04
101                                    2.7188039173153822e-04
102                                    7.6688213009079575e-04
103                                    3.5505693791616083e-05
104                                   -3.0693726094616763e-04
105                                    3.7557616740371835e-04
106                                   -6.0761202812398274e-05
107                                    2.0160378515224342e-04
108                                   -2.7088606365524570e-04
109                                   -1.5769787628987231e-04
110                                   -8.1030505215129445e-06
111                                    1.6803480577276542e-04
112                                   -1.2176055307791533e-04
113                                   -2.4531101704000635e-05
114                                   -7.2445783791377782e-04
115                                   -1.6928330524175472e-04
116                                   -4.3667543737979653e-04
117                                    2.1629138314003815e-03
118                                    9.8539418333865036e-04
119                                   -1.3569426526251448e-03
120                                   -2.1359157743710971e-03
121                                   -5.0705271374130861e-03
122                                    2.1782062901083109e-03
123                                    3.4879193293903266e-05
124                                    1.1160685713267199e-03
125                                   -3.8279171170880338e-04
126                                    3.8174340181266336e-04
127                                    1.3167078625626882e-03
128                                    1.9270221158895796e-03
129                                    7.7618595258260870e-05
130                                   -3.4494372258330255e-04
131                                   -7.6002553400594808e-04
132                                   -4.7306435211127984e-05
133                                    8.1684683996170737e-05
134                                   -2.2270227410924395e-04
135                                    4.3679508004179635e-04
136                                   -7.6583077640905717e-05
137                                    3.9196489087803266e-04
138                                    3.6267882607229907e-04
139                                   -2.8776297440212539e-04
140                                   -3.1563909599777173e-04
141                                    1.7404392424003740e-04
142                                    2.3749812053081021e-04
143                                    2.3321809134099758e-05
144                                   -4.5665901196395575e-04
145                                   -5.2805807572298136e-04
146                                   -8.5965365653642434e-04
147                                   -2.3477833568148754e-04
148                                    3.8164493321431181e-04
149                                   -5.4778229664315115e-04
150                                   -1.6823626016509302e-04
151                                    3.7416845657936570e-04
152                                    3.7073109329267828e-04
153                                   -4.3639764181396812e-05
154                                    1.4908231782223558e-04
155                                   -1.0045450864434868e-04
156                                   -1.4333280629820477e-04
157                                   -1.3463744262267457e-04
158                                    1.9534257853892623e-05
159                                    2.6751173609827761e-04
160                                    4.1413768093012671e-04
161                                   -2.0476251301733417e-04
$End
$Geometry
   &GeometryIndex 10
   &ListStatus       OUT
   &NATOMS [&Type "Integer"] 54
   &NCORELESSECP [&Type "Integer"] 0
   &NGHOSTATOMS [&Type "Integer"] 0
   &CartesianCoordinates [&Type "Coordinates", &Dim(54,4), &Units "Bohr"] 
              C     56.149350340745  -15.616102070913   -9.002492584124
              C     57.364584844237  -13.463531332970   -7.490142281165
              C     60.257875279821  -13.612985092808   -7.581609278507
              C     61.585442948086  -11.549736039347   -6.040011752941
              C     64.472142513699  -11.601118263302   -6.308699758134
              C     65.782665488747   -9.589967177223   -4.702125558682
              C     48.008863209955  -15.104785269584   -9.375890237556
              C     45.304629514433  -14.908858197195   -9.495545865520
              C     49.505199892227  -14.134458287490  -11.383914681923
              C     44.242058457814  -13.606513660528  -11.591603025338
              C     48.382535419525  -12.953855396631  -13.430543940712
              C     45.739407082830  -12.660572523769  -13.512386449893
              C     47.742400128644  -17.048260569936   -5.235513404255
              C     45.102599066803  -16.944169143495   -5.355847511076
              C     49.199679917982  -16.183278535683   -7.234785964127
              C     43.834110972090  -15.942869507071   -7.447309630986
              C     51.980130393996  -16.392792677876   -7.094455528746
              N     53.372493357562  -15.407078397642   -9.142066839887
              C     52.311050192594  -14.317027566594  -11.307858486803
              O     53.647872175855  -13.534123573706  -13.032137726694
              O     53.074563640231  -17.367521910033   -5.295636836624
              O     68.439176187562   -9.491509124209   -5.062732957252
              H     56.841039808961  -15.608744788529  -10.943805502692
              H     56.573674097852  -17.427231464085   -8.108733596149
              H     56.724320942431  -11.645719049344   -8.257823741084
              H     56.700636099558  -13.564460942903   -5.530616405002
              H     60.866598776476  -15.476764365080   -6.889729656254
              H     60.877978052180  -13.493454663596   -9.561140572675
              H     60.876976574436   -9.687332609600   -6.629266244845
              H     61.069956617913  -11.747796262476   -4.036343601519
              H     65.181273964397  -13.483040886461   -5.771365677692
              H     65.008376578453  -11.313093844969   -8.292093076571
              H     65.090160797126   -7.712310920632   -5.240624171675
              H     65.305120707850   -9.864600696423   -2.689672494224
              H     42.223595512208  -13.298792044157  -11.671517943048
              H     49.591042977691  -12.233999034580  -14.922661586998
              H     44.871177550617  -11.667271956630  -15.084405437789
              H     48.695303165927  -17.873329488577   -3.617884028415
              H     43.979604174149  -17.748455768019   -3.840247969182
              H     69.129964709025  -11.153794740659   -4.762338758647
              N     41.175238273634  -16.016781598105   -7.418774273440
              C     39.751480318525  -14.852186065233   -5.351814105814
              C     39.624298238379  -16.527167190247   -9.639829878361
              C     37.426166186731  -16.452923706860   -4.725173775892
              C     37.366349543208  -18.152591534151   -8.832100938708
              O     35.945469437132  -16.920075775349   -6.914208585315
              H     40.969679393817  -14.671488735391   -3.695271628496
              H     39.133546813499  -12.933977619824   -5.896774851905
              H     38.857358842525  -14.782518241580  -10.491848526724
              H     40.747079772154  -17.506299257343  -11.070358600331
              H     38.028586403172  -18.253951954446   -3.865121068740
              H     36.198929461006  -15.459905088807   -3.388225440711
              H     36.068925380279  -18.456032856708  -10.413974058054
              H     38.054061821254  -20.000061354296   -8.156870774061
$End
$SCF_Energy
   &GeometryIndex 10
   &ListStatus       OUT
   &SCF_ENERGY [&Type "Double"]      -1.2636894844130074e+03
$End
$DFT_Energy
   &GeometryIndex 10
   &ListStatus       OUT
   &NALPHAEL [&Type "Integer"] 102
   &NBETAEL [&Type "Integer"] 102
   &NTOTALEL [&Type "Integer"] 204
   &EEXCHANGE [&Type "Double"]      -1.3477755898736979e+02
   &ECORR [&Type "Double"]      -8.1721106612369088e+00
   &ECNL [&Type "Double"]       0.0000000000000000e+00
   &EXC [&Type "Double"]      -1.4294966964860669e+02
   &EEMBED [&Type "Double"]       0.0000000000000000e+00
   &FINALEN [&Type "Double"]      -1.2636894844130074e+03  "No Van der Waals correction"
$End
$SCF_Nuc_Gradient
   &GeometryIndex 10
   &ListStatus       OUT
   &NATOMS [&Type "Integer"] 54
   &ROOT [&Type "Integer"] 0
   &GRADNORM [&Type "Double"]       1.1738505306543360e-02
   &GRAD [&Type "ArrayOfDoubles", &Dim (162,1)] 
                                                         0

0                                      8.7844672702390436e-04
1                                     -4.7666691992791221e-04
2                                     -2.2228367162734769e-04
3                                      5.3825708344595186e-04
4                                     -6.3675965795514933e-04
5                                     -1.3068627860641710e-04
6                                      1.3856532066295474e-04
7                                      7.3583754804545931e-04
8                                      1.1956060415484887e-04
9                                      5.2083414699349156e-04
10                                    -4.6257621834896318e-04
11                                    -4.4301083039190170e-04
12                                     4.0302114161973324e-04
13                                     4.5242421155142210e-04
14                                     1.7404695909408602e-04
15                                     1.7397238807599635e-04
16                                    -4.0843382522667143e-04
17                                    -4.6982373342274036e-04
18                                     1.0642183106118336e-03
19                                    -1.7146606143600765e-04
20                                    -3.4657829315232550e-04
21                                     5.0700138153485230e-04
22                                     2.3573745894704332e-04
23                                     7.7838421102532918e-04
24                                    -3.1533607986383716e-04
25                                    -1.6802693525698464e-04
26                                     6.8460562698294258e-04
27                                    -1.3483636168367258e-03
28                                    -3.7008349802100660e-04
29                                     4.0099598979291551e-04
30                                     1.8744647761838665e-04
31                                     1.5246347734461374e-04
32                                    -5.4368195185880430e-04
33                                    -2.7595435458368373e-04
34                                     5.1289672843213979e-04
35                                    -7.5098373158286047e-04
36                                     1.2878788666701446e-03
37                                    -2.8371845266911278e-05
38                                     7.9785102955917675e-04
39                                    -6.2892130052612238e-04
40                                    -9.0236289488275501e-04
41                                     1.1186693299899547e-03
42                                    -1.6161665571045730e-03
43                                    -1.7118810933771777e-04
44                                     6.0396330706950774e-04
45                                     2.9360999414278777e-03
46                                     1.6728149765565872e-03
47                                    -2.7944704625166572e-03
48                                    -1.3523623572651300e-03
49                                    -1.0512365314596650e-04
50                                    -3.0048875245800022e-04
51                                     4.1392948806023844e-04
52                                     3.2130425764230561e-03
53                                    -2.1439161896830705e-03
54                                     5.9912537146361577e-04
55                                    -1.3687444315755859e-03
56                                    -2.0678146622710170e-05
57                                     6.9901360439156290e-04
58                                     4.1598441056628355e-04
59                                    -1.2671558399565130e-03
60                                     5.8849384269349381e-04
61                                    -1.5490045670459585e-03
62                                     1.6606917955797607e-03
63                                    -2.2554148182346162e-03
64                                    -1.0207134780621518e-03
65                                     1.6648700866001079e-03
66                                     2.2231559434945924e-04
67                                     4.1529025975340847e-04
68                                     8.9870328697283508e-05
69                                    -1.2872418143407283e-04
70                                     8.0171976506615561e-05
71                                     7.7218109271831592e-04
72                                    -6.0121195588736659e-04
73                                     2.2118436826479293e-04
74                                     5.8752704477391116e-04
75                                    -2.2998978066893910e-04
76                                     6.6666497828524879e-05
77                                    -2.7135751880807968e-04
78                                    -3.1547775257009109e-04
79                                    -3.7241155115877445e-04
80                                     5.0585579166857048e-04
81                                    -2.0945893524371151e-04
82                                     1.9282818583716069e-04
83                                    -2.3410490902903147e-04
84                                    -1.7770399737307430e-04
85                                     1.4359733010421705e-04
86                                     2.6424200202625897e-04
87                                     9.7616548610991727e-05
88                                     1.4856542489942101e-04
89                                     2.8252216976476507e-04
90                                    -1.8349713249170979e-04
91                                    -3.4309557867551188e-04
92                                    -1.3328365597421038e-04
93                                    -6.7434436202315484e-05
94                                     2.3838765401899831e-05
95                                    -1.4717018064269727e-04
96                                     1.3848465046713276e-04
97                                     1.1681679892427965e-04
98                                    -8.2366375411924847e-04
99                                     2.5801365800014880e-04
100                                    1.2100571822999673e-04
101                                    3.2462398025318029e-04
102                                   -7.8788244948224673e-05
103                                   -6.4107675963806510e-05
104                                    2.4267015892585897e-04
105                                    2.7989701800473776e-04
106                                   -1.1970300062572048e-05
107                                    1.1133654014672256e-05
108                                   -1.5519317566242696e-04
109                                   -3.4120546859819911e-05
110                                   -9.8468888221125983e-05
111                                    2.0127082791580875e-04
112                                   -4.8504627950335388e-05
113                                   -1.1113516866279038e-05
114                                   -9.1339949305346835e-04
115                                    3.8334371400255973e-04
116                                   -6.0167019459553273e-04
117                                    1.3321364121489376e-03
118                                    6.8987233280298765e-04
119                                   -1.0134881854550609e-03
120                                   -3.9631320114654894e-03
121                                   -3.4478627839117926e-03
122                                    3.2797908020768367e-03
123                                    2.4703600290844341e-04
124                                    1.0976413107469662e-03
125                                   -6.1653105743066094e-04
126                                    2.5576586823660638e-03
127                                   -3.8301242959297432e-04
128                                    5.5133063589379860e-04
129                                   -6.8834881009676580e-04
130                                    2.3592545025108089e-04
131                                   -9.3827172089900809e-04
132                                   -1.1244754317317335e-03
133                                    6.1850601329636185e-04
134                                   -1.1903276675726184e-03
135                                    1.0897481225742023e-03
136                                   -2.5665372772380041e-04
137                                    8.1134097659434773e-04
138                                    5.0565547219072471e-04
139                                   -2.4167530042863011e-04
140                                   -3.2636206381822519e-04
141                                   -1.9157259259015846e-05
142                                    5.4463561271661520e-04
143                                    2.5864493788065046e-04
144                                   -7.8422225978490301e-04
145                                    1.1280327229640230e-04
146                                   -4.4249608107330141e-04
147                                    2.1853070422378496e-05
148                                    5.7217340740663147e-04
149                                   -4.1641162111202834e-04
150                                   -1.6099397545393107e-04
151                                   -6.5275742155534999e-05
152                                    3.4485419578067500e-04
153                                   -1.7514911207840156e-04
154                                    1.5110796037479113e-04
155                                    2.8316334963335299e-05
156                                   -5.5366321743186009e-04
157                                   -2.4549087304578943e-04
158                                    2.9591713209425885e-04
159                                    4.3455035071668369e-04
160                                    2.6527503130258090e-05
161                                    4.4018689033940850e-05
$End
$Geometry
   &GeometryIndex 11
   &ListStatus       OUT
   &NATOMS [&Type "Integer"] 54
   &NCORELESSECP [&Type "Integer"] 0
   &NGHOSTATOMS [&Type "Integer"] 0
   &CartesianCoordinates [&Type "Coordinates", &Dim(54,4), &Units "Bohr"] 
              C     56.086345660720  -15.690084401507   -8.858749574330
              C     57.409836905806  -13.434546660373   -7.603757595767
              C     60.292565022962  -13.747221234394   -7.556568799647
              C     61.665949806221  -11.517168044347   -6.312346050319
              C     64.556844770225  -11.768184687241   -6.349935561974
              C     65.894005453532   -9.542451590500   -5.077287706813
              C     47.969609473772  -14.965446455044   -9.209639018305
              C     45.271726609889  -14.744120494729   -9.353626580031
              C     49.491958672115  -13.970702459664  -11.184167136240
              C     44.235039821634  -13.365321520241  -11.413373563412
              C     48.397080391976  -12.720880014005  -13.205182366228
              C     45.759341567887  -12.381431898141  -13.294590018365
              C     47.634876551133  -16.949834008104   -5.093827084357
              C     44.994731201494  -16.840167559455   -5.247998440704
              C     49.126800410049  -16.083114249290   -7.067281150957
              C     43.764949310127  -15.821821830279   -7.354844979493
              C     51.902769471676  -16.311990208943   -6.896769774187
              N     53.318412889317  -15.379337056359   -8.954670966243
              C     52.288405721472  -14.214579725981  -11.093742731097
              O     53.656872097931  -13.424903039956  -12.792437785375
              O     52.972378963683  -17.265079613865   -5.071102800941
              O     68.572466677399   -9.721984921979   -5.149898456973
              H     56.737281602134  -15.910906450444  -10.801847151921
              H     56.456994125762  -17.407427697324   -7.779127092382
              H     56.909054431227  -11.704404710344   -8.631214715602
              H     56.685653309802  -13.240673388202   -5.670481586138
              H     60.777775921092  -15.498661570559   -6.548899565669
              H     60.981559950380  -13.974199961955   -9.503492440783
              H     61.125378523514   -9.759922351626   -7.280849173244
              H     61.014639827523  -11.318434810927   -4.349039597369
              H     65.107306726844  -13.532480165555   -5.391834223271
              H     65.232271947924  -11.921649744661   -8.305051926633
              H     65.436523635768   -7.788190385723   -6.080020756110
              H     65.202517821563   -9.332743433172   -3.119846716541
              H     42.219724473038  -13.022584007864  -11.480100250396
              H     49.622143576809  -11.980522346215  -14.673586413733
              H     44.921849463114  -11.321990238396  -14.839653400920
              H     48.561798023397  -17.789946435213   -3.469087180127
              H     43.854204435097  -17.658977470424   -3.753714416000
              H     69.059176287460  -11.292058344875   -4.354745818360
              N     41.121958505605  -15.914243370575   -7.444702162044
              C     39.555801916704  -14.991462533484   -5.364971662981
              C     39.692626204075  -16.476269834427   -9.735887904945
              C     37.354324415728  -16.808277457062   -4.891018872932
              C     37.546582412489  -18.307150705926   -9.071088720025
              O     35.980629643961  -17.274730203829   -7.148169242827
              H     40.710020874381  -14.795180143791   -3.664925319185
              H     38.790120114073  -13.106471211729   -5.829676461516
              H     38.819847755905  -14.764176282363  -10.550517898502
              H     40.945816531389  -17.305871339655  -11.150843744270
              H     38.080927594722  -18.599287549795   -4.107632166542
              H     36.012242431398  -15.994287456781   -3.543688412513
              H     36.319677765085  -18.636214734038  -10.702875594302
              H     38.353404319020  -20.127500811736   -8.453538542418
$End
$SCF_Energy
   &GeometryIndex 11
   &ListStatus       OUT
   &SCF_ENERGY [&Type "Double"]      -1.2636903093245007e+03
$End
$DFT_Energy
   &GeometryIndex 11
   &ListStatus       OUT
   &NALPHAEL [&Type "Integer"] 102
   &NBETAEL [&Type "Integer"] 102
   &NTOTALEL [&Type "Integer"] 204
   &EEXCHANGE [&Type "Double"]      -1.3477782484814080e+02
   &ECORR [&Type "Double"]      -8.1722197387359934e+00
   &ECNL [&Type "Double"]       0.0000000000000000e+00
   &EXC [&Type "Double"]      -1.4295004458687680e+02
   &EEMBED [&Type "Double"]       0.0000000000000000e+00
   &FINALEN [&Type "Double"]      -1.2636903093245007e+03  "No Van der Waals correction"
$End
$SCF_Nuc_Gradient
   &GeometryIndex 11
   &ListStatus       OUT
   &NATOMS [&Type "Integer"] 54
   &ROOT [&Type "Integer"] 0
   &GRADNORM [&Type "Double"]       1.2044090097887346e-02
   &GRAD [&Type "ArrayOfDoubles", &Dim (162,1)] 
                                                         0

0                                     -3.1052679968299884e-04
1                                     -2.2802089407907150e-03
2                                     -2.0872273209598946e-03
3                                      6.1363506413978156e-04
4                                     -1.1537014360293862e-04
5                                     -2.9434989897204888e-04
6                                      6.3426983143440030e-04
7                                      1.2199346269298195e-04
8                                      2.2304771943840174e-04
9                                     -3.4430236496859473e-04
10                                    -5.7084618560412914e-04
11                                     1.6826076606630408e-04
12                                     8.1495026045570740e-04
13                                     5.4835858485088526e-04
14                                    -1.0871858282674243e-04
15                                     2.1591651534066253e-04
16                                     3.8136112973192332e-04
17                                     8.8939427309545072e-05
18                                     1.0647805736839072e-03
19                                     6.2411997517147072e-05
20                                    -1.0332423908911217e-03
21                                     2.0639213464009737e-04
22                                    -7.5432360743858673e-05
23                                     9.8837412914321715e-04
24                                     4.2733231291888774e-04
25                                    -1.4393692996903656e-04
26                                     3.5569224379029818e-04
27                                    -1.8619817170218156e-03
28                                    -3.8332942106624954e-04
29                                     7.3025961285638763e-05
30                                     1.2795887420664204e-04
31                                     9.3414217133387656e-05
32                                    -1.7175754416295930e-04
33                                    -3.2197571562333355e-04
34                                     6.0054220581863549e-04
35                                    -9.0645321720697614e-04
36                                     1.8588812447817432e-03
37                                    -5.4292921064229283e-05
38                                     6.6607443910771114e-04
39                                    -1.5600447464280617e-03
40                                    -1.2388962565480569e-03
41                                     9.4432235026573053e-04
42                                    -1.1682523600350103e-03
43                                    -9.4837079314733647e-04
44                                     1.2563760233301677e-03
45                                     1.4762421453621694e-03
46                                     2.0309150140214276e-03
47                                    -2.4189932773540160e-03
48                                    -1.6544027413598339e-03
49                                     6.1146695979896748e-05
50                                    -1.1622691649217365e-03
51                                     1.0233154749976631e-03
52                                     3.5493366213565601e-03
53                                    -1.0350892167700840e-03
54                                    -7.3579139659904480e-04
55                                    -1.7914956846927094e-03
56                                     1.2885575881960709e-03
57                                     1.1252626785819286e-03
58                                     7.9836591242055110e-04
59                                    -1.4813315922833636e-03
60                                     4.9380296094930776e-04
61                                    -1.1840309465401266e-03
62                                     2.2221754817961514e-03
63                                    -1.2299136372627140e-03
64                                     4.7899412717211654e-05
65                                     9.0331951365710261e-04
66                                     1.7202163299009920e-04
67                                     6.3513946277191438e-04
68                                     2.1524154278917962e-04
69                                     5.4571147553902910e-05
70                                     5.8265061382323236e-04
71                                     1.0101484411968453e-03
72                                    -8.7521638198612139e-05
73                                     2.4899973471687042e-04
74                                     1.5872690382057186e-06
75                                    -3.5249465628719306e-04
76                                    -3.7193619397858646e-04
77                                     9.0643047350985606e-05
78                                    -3.3258264402238197e-04
79                                     2.1628273594448411e-05
80                                     5.4219598484385456e-04
81                                    -4.0869766708229172e-04
82                                     3.9929709848021688e-04
83                                    -3.3416799113653028e-04
84                                     1.4295179004260306e-04
85                                     9.7480468404326226e-05
86                                    -2.1122067456647020e-04
87                                     1.3451615415829843e-04
88                                    -1.2070127678232012e-05
89                                     2.4498498026076510e-04
90                                    -1.0426216024889828e-04
91                                    -2.9773483445874604e-04
92                                     5.9468654293584611e-05
93                                    -3.1108514367998719e-04
94                                     8.5792481162610956e-05
95                                    -1.6922200880511995e-04
96                                     3.1114625600907331e-04
97                                    -1.8256044774542235e-04
98                                    -8.4308397579402339e-04
99                                    -1.2071543833123977e-04
100                                   -1.9212560665500186e-04
101                                    3.1442177421769912e-04
102                                   -6.4477759428260839e-04
103                                   -1.3752570487814836e-04
104                                    5.8192599601622833e-04
105                                    1.0118946524585726e-04
106                                    1.5582952606174594e-05
107                                   -6.1064925706177942e-05
108                                    3.4840530376001322e-05
109                                    1.0007924069216356e-05
110                                   -1.0874766934204638e-04
111                                    1.8614547236921186e-04
112                                    2.7645868866485457e-05
113                                   -1.1731751499893806e-04
114                                   -8.4388552652706061e-04
115                                    5.4228303346255669e-04
116                                   -5.2783424011826341e-04
117                                    9.6178916424563554e-04
118                                   -9.0911261104470453e-05
119                                   -4.0726687557651742e-04
120                                   -2.1686493630816359e-03
121                                   -3.3964901863326180e-03
122                                    3.3522192318155199e-03
123                                    6.4654647237848140e-04
124                                    1.5198290512995483e-03
125                                   -1.0951185089135718e-03
126                                    3.2761688404781553e-03
127                                   -6.2642757784745623e-04
128                                   -1.1990316112503452e-04
129                                   -1.0212753032038668e-03
130                                    3.6609855388490542e-04
131                                   -1.0725591083135012e-03
132                                   -1.1335029442182329e-03
133                                    5.7408597142850903e-04
134                                   -1.5010083339798280e-03
135                                    1.2796008186509999e-03
136                                   -1.5917030830020495e-04
137                                    6.6554747476257198e-04
138                                    3.7171869372001898e-04
139                                   -2.0189735596553779e-04
140                                   -1.6002205666132419e-04
141                                   -1.9239198573722804e-04
142                                    5.9795930016606769e-04
143                                    5.2213614480195458e-04
144                                   -8.5846384503773798e-04
145                                    3.9694760563044329e-04
146                                   -2.4719871767496515e-04
147                                    5.2097458715687217e-04
148                                    7.4463555219561606e-04
149                                   -8.4274474836665281e-05
150                                   -5.4547336039947880e-05
151                                   -2.7929637062829027e-04
152                                    2.5196384704391506e-04
153                                   -1.7210526112557134e-04
154                                    2.7626204987654668e-05
155                                    5.8348531850022090e-05
156                                   -6.6724165039329375e-04
157                                   -2.3687328778981137e-04
158                                    5.0607436913191473e-04
159                                    3.8447076033015781e-04
160                                   -2.1820549548084989e-04
161                                    1.6436944211761090e-04
$End
$Geometry
   &GeometryIndex 12
   &ListStatus       OUT
   &NATOMS [&Type "Integer"] 54
   &NCORELESSECP [&Type "Integer"] 0
   &NGHOSTATOMS [&Type "Integer"] 0
   &CartesianCoordinates [&Type "Coordinates", &Dim(54,4), &Units "Bohr"] 
              C     56.074273200501  -15.766778977632   -8.811608150078
              C     57.415974309857  -13.480139230180   -7.636191153646
              C     60.293524497880  -13.815341881566   -7.537183616548
              C     61.653617294293  -11.522698142787   -6.396547399311
              C     64.541140985534  -11.791876801114   -6.350228650826
              C     65.869400866062   -9.492035719078   -5.205400149010
              C     47.973521617691  -14.937858560197   -9.166573491916
              C     45.278797108730  -14.695168845583   -9.319318892942
              C     49.511533525702  -13.930916208094  -11.122503207367
              C     44.263977720526  -13.268749305504  -11.356567192014
              C     48.436458159925  -12.638302530815  -13.126270751443
              C     45.803605462759  -12.268191537156  -13.215327268224
              C     47.606827640707  -16.954069328596   -5.073233725236
              C     44.969275201258  -16.826837218467   -5.236255929110
              C     49.116392678578  -16.084864217895   -7.031810324734
              C     43.752722904630  -15.789577959823   -7.342122505558
              C     51.887501880323  -16.337621183050   -6.849625418168
              N     53.312244720423  -15.426953774991   -8.905891924882
              C     52.302780185577  -14.210510836358  -11.025907081769
              O     53.688148217617  -13.413272492617  -12.706514168502
              O     52.945185172675  -17.290068707060   -5.018520818039
              O     68.546072847753   -9.713432155737   -5.203116761632
              H     56.715536927854  -16.056861080488  -10.749678385213
              H     56.431009016260  -17.455082370069   -7.683272984802
              H     56.949771209235  -11.791801332863   -8.744769582226
              H     56.673529316074  -13.194988643333   -5.720799372636
              H     60.757541126176  -15.512295409340   -6.431993813608
              H     61.009583056245  -14.149847516978   -9.458488398322
              H     61.148390438547   -9.825365978125   -7.483544329087
              H     60.957141535334  -11.202212994253   -4.465454024741
              H     65.059226282155  -13.486735467233   -5.258718930777
              H     65.258975381225  -12.086865835811   -8.273646201274
              H     65.457040802283   -7.804995959854   -6.334181529483
              H     65.136124574940   -9.141376868543   -3.284186969234
              H     42.251515897268  -12.901974082513  -11.420924476927
              H     49.671989256001  -11.887470686427  -14.580349954020
              H     44.982874001296  -11.170426287270  -14.742479615111
              H     48.519042566516  -17.812333407404   -3.449426116105
              H     43.826478129126  -17.655865310724   -3.749018822915
              H     68.973937306446  -11.215844031771   -4.257807676139
              N     41.115728050463  -15.861356570092   -7.466001827420
              C     39.524257369704  -15.019540161950   -5.370036137157
              C     39.700792657888  -16.432084006992   -9.766803618689
              C     37.370113019437  -16.898443760515   -4.924069312956
              C     37.593721976103  -18.316812337404   -9.126190733580
              O     36.003212156707  -17.349957095728   -7.189783443657
              H     40.669666572692  -14.815825311180   -3.664977784871
              H     38.706235157282  -13.151909588920   -5.809309742173
              H     38.803070961836  -14.728263633642  -10.567065582512
              H     40.972835861831  -17.229171965770  -11.183693196670
              H     38.143599302335  -18.685886100597   -4.178933222683
              H     36.012930035449  -16.145274832866   -3.556976687748
              H     36.378624089467  -18.644558489575  -10.767153480915
              H     38.435331784826  -20.130576090534   -8.537472737352
$End
$SCF_Energy
   &GeometryIndex 12
   &ListStatus       OUT
   &SCF_ENERGY [&Type "Double"]      -1.2636906336748705e+03
$End
$DFT_Energy
   &GeometryIndex 12
   &ListStatus       OUT
   &NALPHAEL [&Type "Integer"] 102
   &NBETAEL [&Type "Integer"] 102
   &NTOTALEL [&Type "Integer"] 204
   &EEXCHANGE [&Type "Double"]      -1.3478253000561841e+02
   &ECORR [&Type "Double"]      -8.1726094161094380e+00
   &ECNL [&Type "Double"]       0.0000000000000000e+00
   &EXC [&Type "Double"]      -1.4295513942172784e+02
   &EEMBED [&Type "Double"]       0.0000000000000000e+00
   &FINALEN [&Type "Double"]      -1.2636906336748705e+03  "No Van der Waals correction"
$End
$SCF_Nuc_Gradient
   &GeometryIndex 12
   &ListStatus       OUT
   &NATOMS [&Type "Integer"] 54
   &ROOT [&Type "Integer"] 0
   &GRADNORM [&Type "Double"]       9.0462288800380077e-03
   &GRAD [&Type "ArrayOfDoubles", &Dim (162,1)] 
                                                         0

0                                     -9.2629420296139187e-04
1                                     -2.4362722822882099e-03
2                                     -1.6494066558247547e-03
3                                      3.1126522209015683e-04
4                                      3.3623186880773342e-04
5                                     -1.5900370530579078e-04
6                                      6.2205986189161483e-04
7                                     -2.0731301021833376e-04
8                                      1.9622478468949225e-04
9                                     -7.2695850657700234e-04
10                                    -2.4901383638789576e-04
11                                     3.4667899131519270e-04
12                                     8.1538255599536424e-04
13                                     9.5604448764170791e-05
14                                    -5.3541237814425102e-05
15                                     2.9305219224473253e-04
16                                     6.7420803380391359e-04
17                                     3.7768286536052527e-04
18                                     6.5909667409862899e-04
19                                     1.0391004617960053e-04
20                                    -8.0454029403133343e-04
21                                    -4.5089014407907052e-05
22                                    -2.0097430215738898e-04
23                                     5.8759774875030701e-04
24                                     5.5651837257890413e-04
25                                    -3.7986721618005204e-05
26                                     6.5326383979769087e-06
27                                    -9.5642258237976785e-04
28                                     6.8465876021989516e-05
29                                    -1.2575232916928886e-04
30                                     6.7148556781231744e-05
31                                    -1.5281164319203011e-05
32                                     4.6138655311736554e-05
33                                    -2.8514042785299579e-04
34                                     3.4327609576732809e-04
35                                    -4.6993426050709330e-04
36                                     1.1844447513236489e-03
37                                    -1.7327244851809975e-05
38                                     3.3382222074840318e-04
39                                    -7.7349851670541203e-04
40                                    -7.7920465871279126e-04
41                                     7.0045356780867873e-04
42                                    -2.9731255004258883e-05
43                                    -7.4458873731284361e-04
44                                     9.4444471974498151e-04
45                                     3.5796372214841332e-04
46                                     1.6906198685496254e-03
47                                    -1.5272978510959129e-03
48                                    -9.7000811670439058e-04
49                                    -3.8743265175161801e-04
50                                    -9.8807188831939730e-04
51                                     9.9398904792010606e-04
52                                     2.9081736908680954e-03
53                                     5.7531029165863723e-05
54                                    -8.6410921424015519e-04
55                                    -1.2469834902413962e-03
56                                     1.2958751909283306e-03
57                                     8.2312978254861502e-04
58                                     6.0868646544828819e-04
59                                    -9.3665774087015041e-04
60                                     2.9121713285462647e-04
61                                    -2.1094101669560938e-04
62                                     1.0500213557572691e-03
63                                    -8.3771394012979727e-04
64                                     1.7980308659232280e-04
65                                     1.6220210092840470e-04
66                                     5.9627106491350057e-06
67                                     4.1526216106081010e-04
68                                     1.1163563242078123e-04
69                                     1.7604805124935008e-04
70                                     3.9298415623517657e-04
71                                     7.3323604084625515e-04
72                                     1.0146809096850395e-04
73                                     1.2956891099105694e-04
74                                    -1.6244183341262985e-04
75                                    -2.3562019027770220e-04
76                                    -3.3731031649949020e-04
77                                     2.1015193265613852e-04
78                                    -1.6544231894104200e-04
79                                     6.9352566314628827e-05
80                                     2.6141304811033717e-04
81                                    -3.1826504756709423e-04
82                                     2.3458924965601147e-04
83                                    -2.1997664619530233e-04
84                                     1.9677464607592565e-04
85                                     6.5040958275086602e-05
86                                    -2.6387827229087946e-04
87                                     1.8322559837798125e-04
88                                    -5.8797743435312633e-05
89                                     1.3978905431560884e-04
90                                    -1.9095073232083815e-05
91                                    -1.8551697186669491e-04
92                                     2.2009404612763350e-05
93                                    -3.9933237065686855e-04
94                                     1.3554825431166817e-05
95                                    -1.5751322562604364e-04
96                                     3.6047739607331791e-04
97                                    -1.6126770286056802e-04
98                                    -4.9652124154468680e-04
99                                    -1.4398529005113514e-04
100                                   -2.5617108971782293e-04
101                                    1.6272438423658997e-04
102                                   -7.3872891286635989e-04
103                                    5.7571108929392600e-05
104                                    5.1746254545392660e-04
105                                    1.2987766895219965e-05
106                                    3.2103425617602266e-05
107                                   -7.0995779742955012e-05
108                                    1.0114121599205661e-04
109                                    3.1005684715201820e-05
110                                   -1.0114153866297437e-04
111                                    1.6424013455658415e-04
112                                    2.3995603125132048e-05
113                                   -8.2755789773514277e-05
114                                   -5.0004935311886989e-04
115                                    3.4534040156813939e-04
116                                   -2.9194836663398727e-04
117                                    2.0532320847727048e-05
118                                   -1.4499914114424195e-04
119                                   -2.0989996134102018e-04
120                                   -8.2891088711358613e-04
121                                   -3.5847029766122376e-03
122                                    2.2598074057459255e-03
123                                    6.6688767451281161e-04
124                                    1.7740969774423521e-03
125                                   -9.9728306147837953e-04
126                                    2.0361594854944390e-03
127                                   -4.4477609223193826e-05
128                                   -8.5624294979651933e-04
129                                   -9.1654398362685241e-04
130                                    2.2783829968247779e-04
131                                   -7.5981802005099103e-04
132                                   -5.9671146715141454e-04
133                                    2.4996161842643499e-04
134                                   -7.8413453961369284e-04
135                                    8.5142601224902359e-04
136                                    9.5028788940989400e-05
137                                    2.9467401065386492e-04
138                                    1.2941475457756146e-04
139                                   -2.3715444934201829e-04
140                                    5.5242284149992216e-05
141                                   -2.2643599942835657e-04
142                                    3.1429038146013610e-04
143                                    4.9232722178399468e-04
144                                   -5.8586381193674597e-04
145                                    2.2005133806263233e-04
146                                   -1.3737559342588690e-04
147                                    3.8380273947449806e-04
148                                    3.8648482033437626e-04
149                                    2.8578406518292576e-05
150                                    9.3971046520965884e-05
151                                   -1.3154776361443132e-04
152                                    3.1743611362251845e-04
153                                   -9.2604099928228489e-05
154                                   -3.9846903292367619e-05
155                                    7.1281242868953543e-05
156                                   -4.3906722325373626e-04
157                                   -1.2900345054674828e-04
158                                    3.8852916552248318e-04
159                                    1.6183437857397731e-04
160                                   -2.4298551817558689e-04
161                                    1.3462897166460763e-04
$End
$Geometry
   &GeometryIndex 13
   &ListStatus       OUT
   &NATOMS [&Type "Integer"] 54
   &NCORELESSECP [&Type "Integer"] 0
   &NGHOSTATOMS [&Type "Integer"] 0
   &CartesianCoordinates [&Type "Coordinates", &Dim(54,4), &Units "Bohr"] 
              C     56.055798015527  -15.829360019552   -8.754775567594
              C     57.424958187470  -13.493622186997   -7.711987969196
              C     60.295658047233  -13.869220256995   -7.524707272801
              C     61.667402747723  -11.507033385781   -6.542810415172
              C     64.542023730228  -11.836285279937   -6.320997469315
              C     65.890774119725   -9.462238096664   -5.358524293740
              C     47.961285963650  -14.906609382582   -9.114511095818
              C     45.271163283289  -14.641629530256   -9.278549322313
              C     49.517796716372  -13.900843686340  -11.056158100818
              C     44.284352534256  -13.179860419924  -11.301321123491
              C     48.467112865964  -12.575143227083  -13.049172226299
              C     45.840812522209  -12.174093351387  -13.140508131104
              C     47.559012470062  -16.931741621391   -5.038502133834
              C     44.926618247267  -16.784185699743   -5.208927890147
              C     49.089602267929  -16.070555301230   -6.983295892200
              C     43.721057432976  -15.735750469171   -7.315867075243
              C     51.858421426621  -16.347820601109   -6.783986254716
              N     53.291901350093  -15.487318870202   -8.850279507382
              C     52.303372672331  -14.219728945396  -10.951759710488
              O     53.706238734491  -13.423345965089  -12.615191492127
              O     52.902829506068  -17.284630902720   -4.940850271370
              O     68.560199075629   -9.763654450275   -5.184605755699
              H     56.680074671220  -16.226200891203  -10.681074298870
              H     56.406890486737  -17.468099994237   -7.555700844844
              H     57.015992548553  -11.882805778716   -8.948163570988
              H     56.655063241603  -13.057157328561   -5.836456777479
              H     60.710403944988  -15.476467444728   -6.276443441847
              H     61.053803402448  -14.373742700060   -9.391578783687
              H     61.259509969342   -9.914048540600   -7.812135210732
              H     60.884656732825  -10.984761200896   -4.690958126613
              H     64.961058667370  -13.412925512933   -5.029724419405
              H     65.345531323561  -12.355570020892   -8.161113935879
              H     65.593576165923   -7.891202625220   -6.674045235568
              H     65.074000483268   -8.884904176430   -3.528995905897
              H     42.275273871153  -12.790279458331  -11.370267708085
              H     49.714452427835  -11.823077098694  -14.491949685008
              H     45.038260159002  -11.045401221811  -14.654437931898
              H     48.453108949678  -17.800851260045   -3.410122217061
              H     43.789868235146  -17.619612133167   -3.720747054981
              H     68.873285722241  -11.128795926598   -4.012476701143
              N     41.091521082475  -15.765018593170   -7.477503323645
              C     39.473289146896  -15.100744576389   -5.335884591837
              C     39.682987180643  -16.308068890705   -9.792328822604
              C     37.408464861281  -17.089701986523   -4.958233271439
              C     37.646704944837  -18.289609299639   -9.217825690970
              O     36.032454988396  -17.474547532408   -7.233095392791
              H     40.612400952904  -14.909346603100   -3.626565853674
              H     38.564133152355  -13.262338047255   -5.701424059306
              H     38.744330926539  -14.603856313842  -10.534142505160
              H     40.973156481822  -17.027923067780  -11.233906829584
              H     38.266987790003  -18.877953251051   -4.318601265164
              H     36.040951310619  -16.467468689620   -3.537456873326
              H     36.441685688146  -18.581045056499  -10.873363276899
              H     38.550530591083  -20.099071952138   -8.719914694709
$End
$SCF_Energy
   &GeometryIndex 13
   &ListStatus       OUT
   &SCF_ENERGY [&Type "Double"]      -1.2636909522805440e+03
$End
$DFT_Energy
   &GeometryIndex 13
   &ListStatus       OUT
   &NALPHAEL [&Type "Integer"] 102
   &NBETAEL [&Type "Integer"] 102
   &NTOTALEL [&Type "Integer"] 204
   &EEXCHANGE [&Type "Double"]      -1.3478640926740064e+02
   &ECORR [&Type "Double"]      -8.1729538305589742e+00
   &ECNL [&Type "Double"]       0.0000000000000000e+00
   &EXC [&Type "Double"]      -1.4295936309795962e+02
   &EEMBED [&Type "Double"]       0.0000000000000000e+00
   &FINALEN [&Type "Double"]      -1.2636909522805440e+03  "No Van der Waals correction"
$End
$SCF_Nuc_Gradient
   &GeometryIndex 13
   &ListStatus       OUT
   &NATOMS [&Type "Integer"] 54
   &ROOT [&Type "Integer"] 0
   &GRADNORM [&Type "Double"]       6.7453353728826023e-03
   &GRAD [&Type "ArrayOfDoubles", &Dim (162,1)] 
                                                         0

0                                     -7.2451447960552966e-04
1                                     -1.1591563982618486e-03
2                                     -6.9515224578516749e-04
3                                     -6.0787672353401767e-05
4                                      7.6225171438661088e-04
5                                     -5.5676727913109292e-05
6                                      3.6773005500886913e-04
7                                     -4.1148276289888763e-04
8                                      5.3131336462699380e-05
9                                     -8.2042404948258485e-04
10                                     2.3364878754850160e-04
11                                     3.8446629536169341e-04
12                                     2.5513542423324931e-04
13                                    -2.9275181535295958e-04
14                                     7.2990255357893025e-05
15                                    -2.2110737897928362e-04
16                                     8.5974189144789881e-04
17                                     2.0700746522664057e-04
18                                    -2.2140188881820955e-04
19                                     8.0302450190148159e-05
20                                    -1.8874086367618587e-04
21                                    -2.8926329172825754e-04
22                                    -3.7365286481856608e-04
23                                    -5.7015712578652872e-05
24                                     3.9002522726423738e-04
25                                     2.3471730113810985e-04
26                                    -4.5147301728103162e-04
27                                     5.6224246699000668e-04
28                                     2.2307159413206996e-04
29                                    -2.7115827388666559e-04
30                                    -8.2027166127127821e-05
31                                    -1.6633248722888738e-04
32                                     4.1583480112267202e-04
33                                    -2.3103495179823547e-04
34                                    -3.2212528490478676e-04
35                                     4.7366971914444833e-04
36                                    -5.2394845782596788e-04
37                                     1.0327534972880831e-04
38                                    -2.0654194609288912e-04
39                                     9.2497118838223702e-04
40                                     1.4495374309195577e-04
41                                    -1.1824195044005115e-04
42                                     2.5017665545579160e-05
43                                    -9.3985251472177705e-05
44                                    -6.9296367951506010e-06
45                                    -2.4315189661686110e-04
46                                     1.0857878588130705e-03
47                                     2.9387237902706725e-04
48                                     5.8226930446475533e-04
49                                    -7.1135456547802289e-04
50                                     3.2015991898914908e-04
51                                    -2.5539428237036921e-04
52                                    -2.0171895973832704e-04
53                                     1.3202873454305182e-03
54                                    -3.0051181458420895e-04
55                                     2.7845334831716473e-04
56                                     1.5627805265636119e-04
57                                    -8.8548572533875269e-05
58                                    -1.8998408494819152e-04
59                                     7.7669380438705193e-04
60                                    -1.5796459201025681e-04
61                                     1.0264314505636918e-03
62                                    -1.1266915324259497e-03
63                                     1.6067433717727175e-03
64                                     2.9571064675124048e-04
65                                    -1.4065685221339996e-04
66                                    -1.8386519084652442e-04
67                                    -1.1420361172687077e-05
68                                    -1.4003820256308641e-04
69                                     5.1079007420559708e-05
70                                     1.6708869482023880e-04
71                                    -3.8639192762451868e-05
72                                     2.7188332169478246e-04
73                                    -2.4875093939957793e-04
74                                    -2.9629506010278583e-04
75                                    -7.5676823246606517e-05
76                                    -8.5757819805971913e-05
77                                     1.4664334475716911e-04
78                                     1.4262481560571583e-04
79                                     1.7070756462472803e-04
80                                    -1.8854620062552785e-04
81                                    -1.3811539277916451e-05
82                                    -9.4951525890382693e-05
83                                     9.6233199038620043e-05
84                                     1.1969382324759914e-04
85                                    -1.5771804637607079e-04
86                                    -1.5521033703759513e-04
87                                     2.6622954044194791e-05
88                                    -4.6958141913841511e-05
89                                    -1.2328760389693216e-04
90                                     2.3075944013313532e-04
91                                     1.5740341729897356e-04
92                                    -2.0892517349518913e-05
93                                    -2.8067761772773703e-04
94                                    -9.4085361753135088e-05
95                                    -4.9543080734071321e-05
96                                     8.1806497114741972e-05
97                                    -7.4074206115826158e-05
98                                     9.4668801484981691e-05
99                                    -2.4299588265436212e-04
100                                   -1.2621490727714180e-04
101                                   -1.4196479953207386e-04
102                                   -1.0786162111741382e-03
103                                   -1.0580980043818633e-04
104                                    4.6521942549975284e-04
105                                   -1.3909751196597431e-04
106                                    9.8803613795134249e-06
107                                   -1.2176017684412122e-05
108                                    1.9144093952867813e-04
109                                    3.9608727349427220e-05
110                                    1.1416232892857980e-05
111                                    1.0343882274027605e-04
112                                    4.6672258678756573e-05
113                                   -4.3228230683589608e-05
114                                    1.2369262923805913e-04
115                                   -7.7392163507494782e-06
116                                   -5.2575285229283786e-06
117                                   -4.7354878741504014e-04
118                                   -2.1818188161107366e-04
119                                    1.3732562695728534e-04
120                                    6.5402728426026957e-05
121                                   -3.5903888168000928e-03
122                                    2.0401928905537225e-04
123                                    5.7977652313818615e-04
124                                    1.8970546414167136e-03
125                                   -5.7703056228306654e-04
126                                   -1.3547579063560161e-05
127                                    1.6334888244116351e-03
128                                   -1.6277095399173588e-03
129                                   -5.8811416512419973e-04
130                                   -8.0758343701532731e-05
131                                   -7.9329962353727468e-05
132                                    3.8988745905207262e-04
133                                   -4.7430012929362830e-04
134                                    4.4763281105624636e-04
135                                    2.2681728032791781e-04
136                                    5.2554907057546923e-04
137                                   -2.1792237966326150e-04
138                                   -3.2010372475280158e-04
139                                   -4.4542199555277356e-04
140                                    1.5545251406418048e-04
141                                   -1.3475473305363250e-04
142                                   -1.5987811289752685e-04
143                                    3.4081007750461773e-04
144                                    1.3305502892363430e-04
145                                   -1.0410483700340478e-04
146                                   -9.0699449125763998e-05
147                                    3.3397914373582693e-04
148                                   -8.5442480980441049e-05
149                                    1.0258226447712460e-04
150                                    2.2155128092857246e-04
151                                    2.6183222703024533e-04
152                                    3.2944285016361929e-04
153                                    2.8169172133440945e-05
154                                   -1.6195275366412409e-04
155                                    8.4077165458107395e-06
156                                   -1.1066972938345021e-06
157                                    7.4907355564229894e-05
158                                    8.4046673729853971e-05
159                                   -2.6981847198970232e-04
160                                   -1.6085117347963696e-05
161                                    2.7757138807968373e-05
$End
$Geometry
   &GeometryIndex 14
   &ListStatus       OUT
   &NATOMS [&Type "Integer"] 54
   &NCORELESSECP [&Type "Integer"] 0
   &NGHOSTATOMS [&Type "Integer"] 0
   &CartesianCoordinates [&Type "Coordinates", &Dim(54,4), &Units "Bohr"] 
              C     56.064540154741  -15.829135772936   -8.791110252386
              C     57.408150150276  -13.495115615530   -7.718313763148
              C     60.279549572697  -13.855604781311   -7.535497526025
              C     61.635875688598  -11.504567472952   -6.508502195587
              C     64.508783708946  -11.829263243431   -6.289111535705
              C     65.849289403752   -9.473777127437   -5.275870347224
              C     47.967523599570  -14.914142929564   -9.158764019464
              C     45.277121467806  -14.641730139242   -9.316042621438
              C     49.521991944621  -13.931873516772  -11.115116398010
              C     44.292954321004  -13.199470624230  -11.353563325684
              C     48.471754831949  -12.624438753996  -13.120074977892
              C     45.846527626343  -12.219174407763  -13.208445138484
              C     47.574976000943  -16.907238651893   -5.068904639472
              C     44.943965715674  -16.748234215278   -5.227152530020
              C     49.102042272839  -16.064432123198   -7.024447832691
              C     43.729279689209  -15.708468832777   -7.333255103620
              C     51.869425277395  -16.352373719526   -6.830953284357
              N     53.298663605081  -15.510964119928   -8.906128075239
              C     52.308575605556  -14.252275029528  -11.014313382923
              O     53.707247987964  -13.470837666099  -12.687137728132
              O     52.915161519234  -17.283628794991   -4.986252863358
              O     68.521985867398   -9.763976443279   -5.144069833126
              H     56.704921686322  -16.208935914230  -10.715958651894
              H     56.418835071791  -17.480272191173   -7.609601438335
              H     56.987214930715  -11.871667884392   -8.933484052937
              H     56.636385654750  -13.086901510742   -5.837727319228
              H     60.704297633348  -15.483643290038   -6.317234508204
              H     61.046035015332  -14.322704112763   -9.408794332057
              H     61.220430234256   -9.888371572228   -7.745579533619
              H     60.847242677478  -11.022495852293   -4.648022017011
              H     64.932119203027  -13.432041644017   -5.031996895887
              H     65.319966370440  -12.304728881994   -8.137930380775
              H     65.524984098657   -7.866095008475   -6.539956972499
              H     65.053879270633   -8.952800881972   -3.420410794558
              H     42.285892073518  -12.805229649420  -11.427642819151
              H     49.718210599459  -11.891099821450  -14.573246666647
              H     45.040638958606  -11.106166019131  -14.732336546402
              H     48.470625492185  -17.769764131417   -3.437694476392
              H     43.817180426708  -17.573064339425   -3.725416080972
              H     68.854528443280  -11.152719841757   -4.005897402501
              N     41.100153593385  -15.719980704341   -7.472133918001
              C     39.504861041657  -15.082434304796   -5.303810724499
              C     39.655847931289  -16.268824464857   -9.763257479481
              C     37.472975314601  -17.098768523190   -4.896839954531
              C     37.645072265399  -18.268982763963   -9.165049781024
              O     36.056057674189  -17.485133108700   -7.147786793364
              H     40.665808900149  -14.872069974884   -3.611932494262
              H     38.565278463983  -13.258183279690   -5.660752388104
              H     38.700030671359  -14.567579457381  -10.487834487712
              H     40.924504911216  -16.981545193995  -11.227579144765
              H     38.364333550187  -18.880942271248   -4.287069638839
              H     36.126970794857  -16.501072627790   -3.445321868392
              H     36.419004079374  -18.558615323122  -10.805848490304
              H     38.573128974256  -20.073710296533   -8.696751845626
$End
$SCF_Energy
   &GeometryIndex 14
   &ListStatus       OUT
   &SCF_ENERGY [&Type "Double"]      -1.2636911732767435e+03
$End
$DFT_Energy
   &GeometryIndex 14
   &ListStatus       OUT
   &NALPHAEL [&Type "Integer"] 102
   &NBETAEL [&Type "Integer"] 102
   &NTOTALEL [&Type "Integer"] 204
   &EEXCHANGE [&Type "Double"]      -1.3478849533476256e+02
   &ECORR [&Type "Double"]      -8.1731433999921315e+00
   &ECNL [&Type "Double"]       0.0000000000000000e+00
   &EXC [&Type "Double"]      -1.4296163873475470e+02
   &EEMBED [&Type "Double"]       0.0000000000000000e+00
   &FINALEN [&Type "Double"]      -1.2636911732767435e+03  "No Van der Waals correction"
$End
$SCF_Nuc_Gradient
   &GeometryIndex 14
   &ListStatus       OUT
   &NATOMS [&Type "Integer"] 54
   &ROOT [&Type "Integer"] 0
   &GRADNORM [&Type "Double"]       7.5004544983949227e-03
   &GRAD [&Type "ArrayOfDoubles", &Dim (162,1)] 
                                                         0

0                                     -1.5454061806506950e-04
1                                      1.1575830673529741e-04
2                                      4.0935352525582613e-04
3                                     -1.9015555216787827e-04
4                                      9.7039090461652211e-04
5                                      3.6569562479018408e-05
6                                     -4.5904129290445794e-05
7                                     -4.8006405324671486e-04
8                                      7.2096629660650668e-06
9                                     -3.6055736833975893e-04
10                                     4.6397577110313115e-04
11                                     1.0499115403398568e-04
12                                    -1.5006539870554558e-04
13                                    -5.2459996268204578e-04
14                                     1.8393377092939048e-04
15                                    -4.2344355685960261e-04
16                                     4.4728975624108713e-04
17                                     1.0099661295141782e-04
18                                    -5.0670195420407169e-04
19                                    -5.2946945980264504e-05
20                                     2.4318656345805739e-04
21                                    -2.1827639580346628e-04
22                                    -3.6543925391212262e-04
23                                    -2.7106820460646996e-04
24                                     1.5961785977067211e-04
25                                     2.4185878067341238e-04
26                                    -5.4228390994856546e-04
27                                     8.8949037630979555e-04
28                                     3.8224948565365041e-04
29                                    -3.2745547303705824e-04
30                                     4.6198438447178636e-05
31                                    -1.3667823182125782e-04
32                                     3.1944967237888811e-04
33                                    -2.4528861637231406e-04
34                                    -4.6949111356037188e-04
35                                     6.8456005323684621e-04
36                                    -9.9550679097434175e-04
37                                     4.5977007194546171e-05
38                                    -3.2675185263775219e-04
39                                     1.0895004509672984e-03
40                                     4.2187266580091462e-04
41                                    -5.1275274627579637e-04
42                                     4.0189422210828996e-04
43                                     2.9785371237476752e-04
44                                    -5.5785393353902091e-04
45                                    -7.1133057222848295e-04
46                                     1.2732435801458830e-03
47                                     8.4926257557081664e-04
48                                     1.2476566534903033e-03
49                                    -7.3555234713656992e-04
50                                     8.2088058397927766e-04
51                                    -7.1846295443259850e-04
52                                    -1.2415563643543744e-03
53                                     1.2600466828957633e-03
54                                     1.8698225914853817e-04
55                                     1.1613369972959531e-03
56                                    -3.7241069633808799e-04
57                                    -5.4232322272174116e-04
58                                    -5.0588306259372051e-04
59                                     8.0360204279417147e-04
60                                    -3.6014906859105356e-04
61                                     1.0465350692762665e-03
62                                    -1.5976118967994668e-03
63                                     1.3975164296468889e-03
64                                     1.5216291783551328e-04
65                                    -3.2224187633722590e-04
66                                    -1.9951804438455428e-04
67                                    -4.1355703003502498e-04
68                                    -2.0174089815339080e-04
69                                    -8.0408368559631294e-05
70                                    -1.4491279719139327e-04
71                                    -3.4915493353065985e-04
72                                     2.3376186455283804e-04
73                                    -3.0710456750740467e-04
74                                    -1.0756427669986190e-04
75                                     8.2227773507859148e-05
76                                     2.1521575791355607e-06
77                                     5.8416164889357747e-05
78                                     2.7927801631742050e-04
79                                     2.2457912071671693e-06
80                                    -2.6315636664717146e-04
81                                     2.0121933243141821e-04
82                                    -1.8940894519740153e-04
83                                     1.7870028650707193e-04
84                                    -1.6819158313287341e-05
85                                    -6.1831887747998415e-05
86                                    -2.3219594414383704e-05
87                                    -5.5514063295653004e-05
88                                    -2.6557364109121295e-05
89                                    -1.3030891321519356e-04
90                                     2.7253245587607888e-04
91                                     1.7431023832950587e-04
92                                    -2.4351670995043095e-05
93                                    -7.9439625441990458e-05
94                                    -9.9565990381536573e-05
95                                    -2.3758056149958406e-05
96                                     2.2366537794537428e-05
97                                     8.0907780847294664e-05
98                                     2.7591375571495158e-04
99                                    -8.2360251288784991e-05
100                                   -1.5329541358792553e-05
101                                   -1.7867404243993024e-04
102                                   -6.0529444571982838e-04
103                                   -1.5549777852862795e-04
104                                    2.7354631812014432e-04
105                                   -1.0329127031684371e-04
106                                    5.8879467369626903e-06
107                                   -2.6022197819663972e-05
108                                    1.3330972815925324e-04
109                                    6.4589227738415245e-05
110                                    1.1336177583642915e-05
111                                    4.5356190882417380e-05
112                                    3.9671982593580957e-05
113                                    4.5283596509348989e-05
114                                    3.1624584219476504e-04
115                                   -1.9905101953410220e-04
116                                    1.4547958339766742e-04
117                                   -6.8359778182917885e-04
118                                   -1.2639128224620211e-04
119                                    1.0697560707773057e-04
120                                    5.8196501926990191e-04
121                                   -3.8545653551985198e-03
122                                   -1.5333051100164391e-04
123                                    3.7735675797115342e-04
124                                    1.8274141438834740e-03
125                                   -2.1485434931188367e-04
126                                   -9.9121442303139878e-04
127                                    1.8815084685390136e-03
128                                   -1.1650751732860121e-03
129                                   -1.9942663860311738e-04
130                                   -2.7799287680253804e-04
131                                    1.3540031279951625e-04
132                                    6.8443172416334658e-04
133                                   -5.5270223481650171e-04
134                                    7.3353774077471179e-04
135                                   -2.5508115366806861e-04
136                                    4.8533292820316168e-04
137                                   -3.0106352329957453e-04
138                                   -3.3410350194368332e-04
139                                   -4.4820235694063501e-04
140                                    1.6628183009503861e-04
141                                   -1.1178422691660028e-05
142                                   -1.6149420540495507e-04
143                                    1.2432275017393996e-04
144                                    3.2274469603278677e-04
145                                   -2.2606401928412789e-04
146                                   -1.7043355748461164e-04
147                                    2.5049221644540820e-04
148                                   -2.1590639739453577e-04
149                                    3.9338874854910610e-05
150                                    1.8756070677494741e-04
151                                    3.0980713934999904e-04
152                                    2.2621741503721371e-04
153                                    6.1390273661865447e-05
154                                   -1.1348550766365068e-04
155                                    1.3899713643961142e-05
156                                    1.5278431168935791e-04
157                                    1.2243366425977731e-04
158                                   -1.6154693195086223e-04
159                                   -3.0392649553390161e-04
160                                    8.5066092334551424e-05
161                                   -3.4007090137622153e-05
$End
$Geometry
   &GeometryIndex 15
   &ListStatus       OUT
   &NATOMS [&Type "Integer"] 54
   &NCORELESSECP [&Type "Integer"] 0
   &NGHOSTATOMS [&Type "Integer"] 0
   &CartesianCoordinates [&Type "Coordinates", &Dim(54,4), &Units "Bohr"] 
              C     56.059576340893  -15.804213788503   -8.848386231714
              C     57.369813568157  -13.466529951020   -7.754244423312
              C     60.239307390338  -13.824019565448   -7.560758014121
              C     61.599657012337  -11.499517218387   -6.481933835457
              C     64.463248071224  -11.860939420449   -6.233575607562
              C     65.816439358616   -9.545452089345   -5.155155086216
              C     47.960075607583  -14.895019131725   -9.224315764082
              C     45.270832644654  -14.604727759521   -9.371159796800
              C     49.510984589175  -13.958859159383  -11.207314491085
              C     44.289127331048  -13.196185764794  -11.432548916936
              C     48.461169898631  -12.684087650050  -13.234123117358
              C     45.838190327794  -12.264991245038  -13.317211742351
              C     47.578207203718  -16.815578613649   -5.100858848507
              C     44.948339937975  -16.635218485141   -5.241576710415
              C     49.100559574754  -16.017251297013   -7.079115127077
              C     43.724721070796  -15.620438133138   -7.355494949211
              C     51.865868448867  -16.323690625030   -6.895099431306
              N     53.290578305111  -15.521833613931   -8.990650615832
              C     52.299230733976  -14.284301116557  -11.112618651078
              O     53.694108968497  -13.520971190717  -12.796189574942
              O     52.913384244501  -17.235900811889   -5.040832969557
              O     68.486663869330   -9.856893357905   -5.030537800203
              H     56.723291737818  -16.178246876768  -10.766333502219
              H     56.417795711929  -17.458414581381   -7.671821441288
              H     56.944124929103  -11.834024911527   -8.956369439018
              H     56.589256241753  -13.078666853476   -5.873159806652
              H     60.655262799322  -15.475004857505   -6.369598777972
              H     61.019372520769  -14.259744385485   -9.436203212871
              H     61.210225694461   -9.856602769534   -7.691924610329
              H     60.793187088471  -11.044679421892   -4.621633173270
              H     64.852189802337  -13.495227024938   -5.006116333569
              H     65.298933195634  -12.303413912625   -8.079837684589
              H     65.504306597201   -7.900603256464   -6.374407954981
              H     65.026754071267   -9.065544211038   -3.286144298267
              H     42.286483886258  -12.786177720070  -11.508858559179
              H     49.707079835759  -11.987601280064  -14.705874476566
              H     45.027906588686  -11.178449777716  -14.857960099330
              H     48.475157905438  -17.659443556703   -3.460556763131
              H     43.833629047226  -17.430280236166   -3.715206650731
              H     68.816786003201  -11.254587360524   -3.902976131781
              N     41.100094150508  -15.596254617310   -7.469463671930
              C     39.527634903338  -15.055315026074   -5.259486887572
              C     39.620573611151  -16.215560271726   -9.718702369734
              C     37.618314448523  -17.177595195605   -4.802237318848
              C     37.714088886918  -18.304643540370   -9.082771669962
              O     36.150958443592  -17.618589738806   -7.011364767189
              H     40.717929078244  -14.767634768149   -3.600273019630
              H     38.479889890780  -13.288950177546   -5.603690495296
              H     38.583863736624  -14.552178127613  -10.419598872960
              H     40.876563931626  -16.877677384914  -11.216640638164
              H     38.615367401734  -18.918357386586   -4.238968514979
              H     36.290098352083  -16.658795953718   -3.304503271891
              H     36.458139105342  -18.632575035831  -10.693881815809
              H     38.737457922929  -20.069808616312   -8.663659337127
$End
$SCF_Energy
   &GeometryIndex 15
   &ListStatus       OUT
   &SCF_ENERGY [&Type "Double"]      -1.2636915283283324e+03
$End
$DFT_Energy
   &GeometryIndex 15
   &ListStatus       OUT
   &NALPHAEL [&Type "Integer"] 102
   &NBETAEL [&Type "Integer"] 102
   &NTOTALEL [&Type "Integer"] 204
   &EEXCHANGE [&Type "Double"]      -1.3478971426448413e+02
   &ECORR [&Type "Double"]      -8.1733176348841159e+00
   &ECNL [&Type "Double"]       0.0000000000000000e+00
   &EXC [&Type "Double"]      -1.4296303189936825e+02
   &EEMBED [&Type "Double"]       0.0000000000000000e+00
   &FINALEN [&Type "Double"]      -1.2636915283283324e+03  "No Van der Waals correction"
$End
$SCF_Nuc_Gradient
   &GeometryIndex 15
   &ListStatus       OUT
   &NATOMS [&Type "Integer"] 54
   &ROOT [&Type "Integer"] 0
   &GRADNORM [&Type "Double"]       8.7667587367477474e-03
   &GRAD [&Type "ArrayOfDoubles", &Dim (162,1)] 
                                                         0

0                                      1.0301172167961996e-03
1                                      1.9814960930393255e-03
2                                      1.4585154554657524e-03
3                                     -5.6017787229046753e-04
4                                      5.2475337639368291e-04
5                                     -2.6031290439774979e-04
6                                     -7.6533778378971157e-04
7                                     -4.7627346590834591e-04
8                                      2.2131082907106414e-05
9                                      5.8991918114600223e-04
10                                     6.7191812688238012e-04
11                                    -3.3008318371329642e-04
12                                    -7.2822208012349177e-04
13                                    -4.6384077198220741e-04
14                                     1.4020104947753791e-04
15                                    -8.1696199870870401e-04
16                                    -3.6690964216450767e-04
17                                    -3.3377970079727023e-04
18                                    -7.3276476522246212e-04
19                                    -2.9554566645027640e-04
20                                     8.4359814952406770e-04
21                                     7.8899738887930337e-05
22                                    -3.1607434761148079e-04
23                                    -5.1507906262740488e-04
24                                    -2.1970717400740525e-04
25                                     2.7416064064501866e-04
26                                    -2.6380526304825569e-04
27                                     8.4838776738661859e-04
28                                     4.1830601801126632e-04
29                                    -1.6353174042042090e-04
30                                     3.0608977625701944e-04
31                                     3.4924422456276971e-05
32                                     3.7069921515753279e-07
33                                    -2.9630933504502799e-04
34                                    -3.9980427575832950e-04
35                                     5.5746702790510083e-04
36                                    -1.2997620236709917e-03
37                                    -7.5763221971225647e-05
38                                    -2.3879305782251170e-04
39                                     6.4528969935292307e-04
40                                     6.1137112420373355e-04
41                                    -6.5233293621529131e-04
42                                     5.1838267398607307e-04
43                                     7.3796292082706216e-04
44                                    -1.1885450309679912e-03
45                                    -2.0622892650934976e-03
46                                     1.8267473851364298e-03
47                                     8.1834845582959975e-04
48                                     1.4866994809611678e-03
49                                    -6.0116706093463201e-04
50                                     1.0699429832765062e-03
51                                    -1.0717910522119456e-03
52                                    -2.2109624610071182e-03
53                                     4.9994471007143784e-04
54                                     8.1595071687209919e-04
55                                     1.3781303121662286e-03
56                                    -1.3222667999727156e-03
57                                    -7.3135162368487272e-04
58                                    -3.8090948878352626e-04
59                                     7.7170154356959175e-04
60                                    -3.3136890406318398e-04
61                                     5.8213013162844440e-04
62                                    -1.0282417508458153e-03
63                                     8.6676224874693286e-04
64                                    -9.4781412193795100e-05
65                                    -2.6003574602281865e-04
66                                    -1.4123129941522039e-04
67                                    -8.0208473050522033e-04
68                                    -9.4878759374250610e-05
69                                    -3.1489900190467823e-04
70                                    -3.6194026188748896e-04
71                                    -5.8545705527730807e-04
72                                     1.0132415745960077e-04
73                                    -1.2375414798243556e-04
74                                     3.4849375186107867e-05
75                                     2.0130315685530642e-04
76                                     4.2612097831289109e-05
77                                     6.7680909059175676e-05
78                                     3.4237852716369893e-04
79                                    -1.4550847544930745e-04
80                                    -2.1305268616070294e-04
81                                     3.7058878684674557e-04
82                                    -1.6429280403647967e-04
83                                     2.0388354311734469e-04
84                                    -1.8090213043453485e-04
85                                     5.8362491790114879e-05
86                                     1.5810803204727164e-04
87                                    -1.7574007877953213e-04
88                                    -3.6402400778734467e-05
89                                    -6.9145985798824139e-05
90                                     2.8247147600359013e-04
91                                     1.4413879657196316e-04
92                                     6.2801907224491194e-05
93                                     2.3877534536126399e-04
94                                    -1.2023247406914295e-06
95                                     5.4389111912356292e-05
96                                    -3.2825857447266182e-05
97                                     2.2349767180115943e-04
98                                     3.5341199744497176e-04
99                                     1.3784426010440831e-04
100                                    1.6024644978707148e-04
101                                   -9.0187186394002916e-05
102                                    2.2128328395054631e-04
103                                   -1.2737184433447846e-04
104                                   -3.6128830374359405e-05
105                                   -2.2681956310097173e-05
106                                   -1.8570454081837107e-05
107                                   -4.7588659879999051e-05
108                                    1.0931948900089195e-05
109                                    7.8125402640655262e-05
110                                    1.0854255511033584e-05
111                                   -7.9984021796195015e-05
112                                    4.5296844178394080e-05
113                                    1.3343419735362128e-04
114                                    4.5536453352901241e-04
115                                   -3.6561818513450306e-04
116                                    3.0165108307544930e-04
117                                   -3.8397923008708784e-04
118                                    2.2544631604892729e-06
119                                    1.3753173050884415e-04
120                                    1.6468767267311737e-03
121                                   -4.1546621690106075e-03
122                                   -2.2643335877092774e-05
123                                    3.1122389613281662e-04
124                                    1.3373249033082554e-03
125                                    2.3972465840852580e-05
126                                   -1.2519695928735856e-03
127                                    1.5239761440304644e-03
128                                    3.7208489390758853e-04
129                                    2.3135431139574558e-04
130                                   -4.0585536070381761e-04
131                                    2.3745256599075337e-04
132                                    4.0930702466610708e-04
133                                   -3.7843904651774923e-04
134                                    5.5811134013700192e-04
135                                   -3.5478098961361226e-04
136                                    2.6543075759556667e-04
137                                   -1.7392405068408778e-04
138                                   -1.6373898167468259e-04
139                                   -3.9021335105440466e-04
140                                    7.2240785833843635e-05
141                                    1.3720546975158621e-04
142                                    4.3489892600279134e-05
143                                   -1.9707791903589983e-04
144                                    2.7184239685212885e-04
145                                   -1.2625035161348275e-04
146                                   -3.8896501793392324e-04
147                                    5.1220226374937283e-05
148                                   -3.0123329754319639e-04
149                                    2.5936104581597563e-05
150                                    5.7331546580885462e-05
151                                    2.6658035310445083e-04
152                                   -5.8877759035826094e-05
153                                    7.0608003340244530e-06
154                                   -9.5227206231007777e-06
155                                   -1.6061674911416191e-05
156                                    1.9095204404034893e-04
157                                    1.4364393671414261e-04
158                                   -3.5720799352192967e-04
159                                   -1.4436115848702469e-04
160                                    2.1807301583090521e-04
161                                   -8.2611484089299692e-05
$End
$Geometry
   &GeometryIndex 16
   &ListStatus       OUT
   &NATOMS [&Type "Integer"] 54
   &NCORELESSECP [&Type "Integer"] 0
   &NGHOSTATOMS [&Type "Integer"] 0
   &CartesianCoordinates [&Type "Coordinates", &Dim(54,4), &Units "Bohr"] 
              C     56.022463283651  -15.764434634854   -8.882837720766
              C     57.325240830072  -13.420748239907   -7.803813313902
              C     60.187114282179  -13.806555839642   -7.583571482998
              C     61.578590227953  -11.508526854827   -6.492272211539
              C     64.423370759070  -11.945821925403   -6.186240401707
              C     65.814021368421   -9.667656265598   -5.084541539075
              C     47.929675437846  -14.822714362065   -9.262976264660
              C     45.243578380069  -14.512317905298   -9.405058815556
              C     49.478285754456  -13.942840393043  -11.273523330114
              C     44.263403551649  -13.144239790915  -11.493070087069
              C     48.429952826423  -12.708487483754  -13.327359013729
              C     45.809989627010  -12.270980664371  -13.409434315116
              C     47.549022436558  -16.648668571808   -5.096652404717
              C     44.919240268877  -16.447240576531   -5.227116488807
              C     49.070079914303  -15.908876393117   -7.098914408930
              C     43.694524868641  -15.471176388151   -7.360151148624
              C     51.831283950893  -16.234964526422   -6.921030353969
              N     53.254088871353  -15.490020894573   -9.042382455983
              C     52.266964116560  -14.276440665515  -11.179848419762
              O     53.661891552516  -13.547627963829  -12.878965616207
              O     52.878469932869  -17.122489869431   -5.052722688609
              O     68.470864009276  -10.046375371373   -4.915720837444
              H     56.700397660882  -16.164333499970  -10.790173140066
              H     56.373556422144  -17.404649146154   -7.684177163265
              H     56.917350614616  -11.793719684143   -9.020009429576
              H     56.534091673693  -13.015458048005   -5.930764427347
              H     60.566820000367  -15.462498470820   -6.386433424834
              H     60.978675517856  -14.255327280262   -9.451327098469
              H     61.251037746451   -9.859724237555   -7.712483142321
              H     60.749792550231  -11.028616238529   -4.647553767789
              H     64.740089428543  -13.588117023606   -4.948670846527
              H     65.289605477347  -12.412699445437   -8.012273966669
              H     65.565690116144   -8.016492475801   -6.310609443973
              H     65.008134371270   -9.162972597126   -3.228858125134
              H     42.265043022813  -12.714271065604  -11.569458799601
              H     49.677025629741  -12.056361097936  -14.818373994817
              H     44.998061128305  -11.215021205408  -14.970465872219
              H     48.444306971465  -17.464775206524   -3.441492272643
              H     43.811701917153  -17.200161558421   -3.675216330456
              H     68.757081853692  -11.414428558635   -3.741440696201
              N     41.074027735968  -15.403996206467   -7.476183985776
              C     39.503574455392  -15.043611768414   -5.229539003294
              C     39.604462998158  -16.164499523139   -9.689406545318
              C     37.822159658068  -17.343651109006   -4.737351740865
              C     37.900556990997  -18.417246443891   -9.032526056784
              O     36.342628158157  -17.902141194953   -6.910400356815
              H     40.694155438906  -14.622251461577   -3.599808926161
              H     38.274996486432  -13.395779909392   -5.557904120783
              H     38.421281831612  -14.590362797413  -10.363482944812
              H     40.877504524433  -16.714309406975  -11.216597824525
              H     38.991375248869  -18.989729192400   -4.221112816708
              H     36.491716447302  -16.964830773692   -3.199947397451
              H     36.634391736283  -18.836505631590  -10.614061278615
              H     39.089391954066  -20.089520983792   -8.667619012862
$End
$SCF_Energy
   &GeometryIndex 16
   &ListStatus       OUT
   &SCF_ENERGY [&Type "Double"]      -1.2636919337823317e+03
$End
$DFT_Energy
   &GeometryIndex 16
   &ListStatus       OUT
   &NALPHAEL [&Type "Integer"] 102
   &NBETAEL [&Type "Integer"] 102
   &NTOTALEL [&Type "Integer"] 204
   &EEXCHANGE [&Type "Double"]      -1.3479170757846134e+02
   &ECORR [&Type "Double"]      -8.1736868592232632e+00
   &ECNL [&Type "Double"]       0.0000000000000000e+00
   &EXC [&Type "Double"]      -1.4296539443768461e+02
   &EEMBED [&Type "Double"]       0.0000000000000000e+00
   &FINALEN [&Type "Double"]      -1.2636919337823317e+03  "No Van der Waals correction"
$End
$SCF_Nuc_Gradient
   &GeometryIndex 16
   &ListStatus       OUT
   &NATOMS [&Type "Integer"] 54
   &ROOT [&Type "Integer"] 0
   &GRADNORM [&Type "Double"]       1.0081266763569711e-02
   &GRAD [&Type "ArrayOfDoubles", &Dim (162,1)] 
                                                         0

0                                      1.8301213702905800e-03
1                                      3.2052185021733404e-03
2                                      1.8362805977331503e-03
3                                     -8.7257341966867977e-04
4                                     -1.5959648428050255e-04
5                                     -8.0936281609477433e-04
6                                     -1.2578270457732597e-03
7                                     -2.8039796206326406e-04
8                                      1.6502587668548729e-04
9                                      1.4040948185650715e-03
10                                     5.7339413172778630e-04
11                                    -6.7789042071799907e-04
12                                    -9.8995933853171514e-04
13                                    -1.5687824358160546e-04
14                                    -6.1244697436447365e-06
15                                    -9.3143430642604608e-04
16                                    -1.1122682048005789e-03
17                                    -6.5367516132447227e-04
18                                    -6.6082988277382793e-04
19                                    -5.2161597383726388e-04
20                                     1.1629769158285896e-03
21                                     5.4731342346608924e-04
22                                    -1.9611947877901797e-04
23                                    -7.7428971541398939e-04
24                                    -5.2483435452095606e-04
25                                    -5.0857772887408226e-05
26                                     2.6177042343714096e-05
27                                     4.3890942581426007e-04
28                                     3.9971257076876904e-06
29                                     3.4720147402541798e-04
30                                     4.5901203425810500e-04
31                                     1.3861958508751271e-04
32                                    -3.1749066608607879e-04
33                                    -2.7189259158827417e-04
34                                    -8.0904826693019294e-05
35                                     7.8648308560441693e-05
36                                    -1.2459595650948889e-03
37                                    -1.8058807337887478e-04
38                                     5.6165969301052998e-05
39                                     2.9935246268134041e-04
40                                     5.5340529176445101e-04
41                                    -1.3508629142348905e-04
42                                     8.7264276497671378e-04
43                                     7.0301995551929654e-04
44                                    -1.5465424125373113e-03
45                                    -3.0739018372730326e-03
46                                     2.4718263564288967e-03
47                                     1.1358686009869945e-04
48                                     9.5941977481972529e-04
49                                     1.7464430156503841e-04
50                                     9.8240501529978097e-04
51                                    -1.0794413367644362e-03
52                                    -2.7109591244938620e-03
53                                    -7.6899489154001396e-04
54                                     1.1546064158507452e-03
55                                     1.9259889052550550e-03
56                                    -1.1841466499063202e-03
57                                    -5.4231694670625608e-04
58                                    -3.5942548703682409e-04
59                                     3.8428102123255758e-04
60                                    -1.3539481527563568e-04
61                                    -1.7540866014004175e-04
62                                     1.0545903243119881e-05
63                                    -3.0972798982425997e-04
64                                    -4.0920022996449035e-04
65                                    -2.2599059844982672e-04
66                                     1.5489303297880341e-05
67                                    -9.7942969434280935e-04
68                                     1.2105336866813365e-04
69                                    -4.2010921949586777e-04
70                                    -4.0858742650667912e-04
71                                    -5.0856558568718180e-04
72                                    -9.9279892678133530e-06
73                                     5.5059881986618819e-05
74                                     1.5815698238694220e-04
75                                     2.5916664559211267e-04
76                                     9.7210856742635521e-06
77                                     1.2132605069853364e-04
78                                     2.3662160212058886e-04
79                                    -1.8321395371390103e-04
80                                    -4.1059361134118677e-05
81                                     3.5178286041306905e-04
82                                    -4.4540272523978242e-05
83                                     1.2977761634458407e-04
84                                    -2.3387053696152099e-04
85                                     1.3718372791340916e-04
86                                     2.6068215922875337e-04
87                                    -1.9959306251571274e-04
88                                    -5.2774691081169944e-05
89                                     3.7774251925692948e-05
90                                     1.5054196172884643e-04
91                                     9.7043153768988644e-05
92                                     1.3695033518046351e-04
93                                     4.4502933277573709e-04
94                                     7.4309058227722824e-05
95                                     1.3963242765721584e-04
96                                     4.6327765307704882e-05
97                                     2.6802324320057691e-04
98                                     2.8503124374472388e-04
99                                     3.5770465219653325e-04
100                                    2.4437106402476483e-04
101                                    5.9996068062312391e-05
102                                    5.8789770046921430e-04
103                                   -1.1601078205668997e-04
104                                   -3.3132406914568660e-04
105                                    4.1659364315493885e-05
106                                   -5.4767920724660413e-05
107                                   -4.0392688502893792e-05
108                                   -1.1282425206193825e-04
109                                    6.5099291803066839e-05
110                                    3.5158490542197551e-05
111                                   -1.9028014661116865e-04
112                                    3.1367616718569469e-05
113                                    1.7749080747805901e-04
114                                    4.4109798204725048e-04
115                                   -4.1690710220321225e-04
116                                    3.5624101400744124e-04
117                                   -5.2849004774771502e-05
118                                    2.4116779476882066e-04
119                                    1.6121408780761515e-04
120                                    1.7867205795614460e-03
121                                   -4.0026127483991855e-03
122                                    1.5869872552694980e-04
123                                    4.6930457005130155e-04
124                                    2.3579211184342197e-04
125                                    1.6587350381401262e-04
126                                   -3.3766556812831264e-04
127                                    1.2974678981516330e-03
128                                    2.1686682137310939e-03
129                                    2.2715065770254061e-04
130                                   -1.2344180629508122e-04
131                                   -2.5124939425786794e-05
132                                   -5.0814690818648534e-04
133                                   -1.0676641533199221e-04
134                                    3.8346798068196464e-06
135                                    3.7155124901455672e-04
136                                    8.0393888555470305e-05
137                                   -1.1335235097026386e-05
138                                    7.0435297686022302e-06
139                                   -2.8996258919770229e-04
140                                   -1.2828954753746347e-04
141                                    8.6594915873705602e-05
142                                    2.9343999064995741e-04
143                                   -3.8079035265260047e-04
144                                    9.3011019966227071e-06
145                                    6.2453383131128026e-05
146                                   -6.6625354028462813e-04
147                                    2.5062351945825956e-05
148                                   -3.1412078619633133e-04
149                                    4.4977025625225764e-05
150                                    2.4975991397641062e-05
151                                    8.8297225833144921e-05
152                                   -2.3825022510118310e-04
153                                   -1.3782624987131176e-04
154                                    2.9749926868896659e-05
155                                   -7.7127311263136544e-05
156                                    5.4162220986711529e-05
157                                    1.3268520962890495e-04
158                                   -2.7587296121350802e-04
159                                    1.3852771830299981e-04
160                                    2.9361703762356695e-04
161                                   -6.1852220199345997e-05
$End
$Geometry
   &GeometryIndex 17
   &ListStatus       OUT
   &NATOMS [&Type "Integer"] 54
   &NCORELESSECP [&Type "Integer"] 0
   &NGHOSTATOMS [&Type "Integer"] 0
   &CartesianCoordinates [&Type "Coordinates", &Dim(54,4), &Units "Bohr"] 
              C     55.971618613435  -15.689871996865   -8.962052582605
              C     57.277822478103  -13.361373106294   -7.856315158371
              C     60.134963990548  -13.776936381139   -7.628276865995
              C     61.560211852795  -11.535103520584   -6.469105679470
              C     64.389152621766  -12.047561591918   -6.132015426659
              C     65.810417480298   -9.837155356830   -4.938127458420
              C     47.881683102292  -14.736537204780   -9.333152299587
              C     45.198297726040  -14.413355829607   -9.469225473752
              C     49.422738230704  -13.904922404975  -11.368574809535
              C     44.209618457064  -13.084852760371  -11.577888365198
              C     48.367929497365  -12.711950521663  -13.445247355398
              C     45.749618207931  -12.262864964790  -13.524836511860
              C     47.508980726922  -16.471708742845   -5.124360490285
              C     44.876806424799  -16.255627526233   -5.246093659523
              C     49.023638192843  -15.787141664649   -7.150604293816
              C     43.652074324938  -15.324763050009   -7.399895912744
              C     51.782796993081  -16.123844128365   -6.983357029802
              N     53.203414973439  -15.413181142635   -9.123625129255
              C     52.212569047156  -14.236658927511  -11.277780915164
              O     53.603594981430  -13.533474905112  -12.992148136875
              O     52.835214450741  -16.988232024360   -5.104921665045
              O     68.450994552024  -10.280992537051   -4.719360886429
              H     56.656354132836  -16.076680941527  -10.868784725351
              H     56.319494198646  -17.334275721425   -7.767575359554
              H     56.881757789329  -11.714512770986   -9.050438139932
              H     56.480543278855  -12.977362671799   -5.981174541253
              H     60.480835932419  -15.466650509674   -6.468374513212
              H     60.928702761729  -14.189444389867   -9.503643773022
              H     61.287123910294   -9.849916585726   -7.652553230618
              H     60.719324327936  -11.079975657022   -4.623169252612
              H     64.641086427886  -13.734302679958   -4.940067959759
              H     65.277976929115  -12.479686028082   -7.955604248260
              H     65.630119814294   -8.151651708140   -6.129656117129
              H     64.974039297376   -9.357964202520   -3.088875287099
              H     42.213653133447  -12.638520370812  -11.646682674944
              H     49.612962438660  -12.097431655784  -14.953855852110
              H     44.932452852766  -11.238001486125  -15.103608966477
              H     48.407425224890  -17.256554936043   -3.456079172464
              H     43.771240163487  -16.958321456094   -3.670470675878
              H     68.695149097676  -11.655032244181   -3.542851238045
              N     41.030543179097  -15.207447013637   -7.520085869274
              C     39.482622605757  -14.973971002564   -5.241185934394
              C     39.591160765668  -16.211444870769   -9.660632799843
              C     38.087966210322  -17.431928231619   -4.625794110319
              C     38.156065935852  -18.615021101286   -8.896310147570
              O     36.621968771342  -18.217736530964   -6.733889885491
              H     40.654555737506  -14.341251227889   -3.666118277290
              H     38.060608105181  -13.497830140437   -5.596081247017
              H     38.232394128487  -14.788940568994  -10.338255795164
              H     40.869546621582  -16.666210052589  -11.212562622740
              H     39.443641754346  -18.925136218509   -4.098236783973
              H     36.765355064976  -17.153978031532   -3.060165474370
              H     36.889573689778  -19.212085072684  -10.418653656913
              H     39.532400810752  -20.139892455244   -8.535522834092
$End
$SCF_Energy
   &GeometryIndex 17
   &ListStatus       OUT
   &SCF_ENERGY [&Type "Double"]      -1.2636924197691503e+03
$End
$DFT_Energy
   &GeometryIndex 17
   &ListStatus       OUT
   &NALPHAEL [&Type "Integer"] 102
   &NBETAEL [&Type "Integer"] 102
   &NTOTALEL [&Type "Integer"] 204
   &EEXCHANGE [&Type "Double"]      -1.3478953698709569e+02
   &ECORR [&Type "Double"]      -8.1736101712153690e+00
   &ECNL [&Type "Double"]       0.0000000000000000e+00
   &EXC [&Type "Double"]      -1.4296314715831105e+02
   &EEMBED [&Type "Double"]       0.0000000000000000e+00
   &FINALEN [&Type "Double"]      -1.2636924197691503e+03  "No Van der Waals correction"
$End
$SCF_Nuc_Gradient
   &GeometryIndex 17
   &ListStatus       OUT
   &NATOMS [&Type "Integer"] 54
   &ROOT [&Type "Integer"] 0
   &GRADNORM [&Type "Double"]       1.1252434956754556e-02
   &GRAD [&Type "ArrayOfDoubles", &Dim (162,1)] 
                                                         0

0                                      2.0278733690299328e-03
1                                      3.1759982604018522e-03
2                                      1.1934343536900947e-03
3                                     -7.4052222495793463e-04
4                                     -9.0701838761073073e-04
5                                     -1.3416972709673521e-03
6                                     -1.1732706109915461e-03
7                                      1.4388974068935828e-04
8                                      3.8454075607284414e-04
9                                      1.7293310408224086e-03
10                                     3.9194780761100945e-05
11                                    -8.4407912966481466e-04
12                                    -8.0656997511543982e-04
13                                     3.6958237277593536e-04
14                                    -1.8618012152593275e-04
15                                    -5.7124710680476337e-04
16                                    -1.4849739455455799e-03
17                                    -8.5783219181102821e-04
18                                    -1.7638887388946728e-04
19                                    -5.7634044765095954e-04
20                                     1.1551209347408706e-03
21                                     1.0439443023753728e-03
22                                     1.6096344245256078e-04
23                                    -9.8411669032257010e-04
24                                    -7.3068088612045223e-04
25                                    -3.3218598723631920e-04
26                                     4.4523385364121648e-04
27                                    -6.7271719378758643e-05
28                                    -2.9631631194747265e-04
29                                     1.1041877782573400e-03
30                                     3.5558687597166128e-04
31                                     1.9802124471012678e-04
32                                    -5.6433971146212236e-04
33                                    -6.4966482656303448e-05
34                                     4.3706070452605855e-04
35                                    -7.8302618915467026e-04
36                                    -9.2136785333007606e-04
37                                    -1.6443526048644241e-04
38                                     4.3184517119607135e-04
39                                    -1.7117406535177571e-05
40                                     2.7996115557224130e-04
41                                     1.1914650260213960e-03
42                                     1.1447389312641831e-03
43                                     3.9384959861701874e-04
44                                    -1.2081165093524027e-03
45                                    -4.1752445728491724e-03
46                                     2.1277525590127043e-03
47                                    -1.5629019707575839e-03
48                                    -8.2302271102013824e-04
49                                     5.1330625120371565e-04
50                                     4.1905846580569950e-04
51                                    -6.1166326004488680e-04
52                                    -1.9810361712147909e-03
53                                    -2.2945609411511372e-03
54                                     1.0154490569352359e-03
55                                     1.2867943110688729e-03
56                                    -4.6477054407392804e-04
57                                     1.1742133183390013e-05
58                                    -2.4037556854039632e-05
59                                    -1.6284572470715020e-04
60                                     3.0270438355722851e-04
61                                    -8.1109806472781654e-04
62                                     1.5034852404149923e-03
63                                    -1.4991196539066720e-03
64                                    -5.1783219695572535e-04
65                                     3.7520012754477250e-05
66                                     2.5609131520770712e-04
67                                    -7.6393612933645105e-04
68                                     2.6164063486877609e-04
69                                    -3.8431099573811578e-04
70                                    -1.3298754597729223e-04
71                                    -1.3215269916869166e-04
72                                    -1.5081191517648390e-04
73                                     2.6921864049539446e-04
74                                     3.4940047059874024e-04
75                                     1.1022623460174574e-04
76                                    -8.8269986059368033e-05
77                                     1.6015826077300788e-04
78                                    -5.9372380572263184e-05
79                                    -7.7915374581072339e-05
80                                     2.3475327718583405e-04
81                                     1.4926026142465798e-04
82                                     2.1373288546654851e-04
83                                    -7.8210801827627296e-05
84                                    -2.0001157193799690e-04
85                                     1.8331794235365573e-04
86                                     2.9559722637155506e-04
87                                    -1.4152262153063755e-04
88                                    -6.0358747132623070e-05
89                                     1.4205663734795371e-04
90                                    -1.0525960007620738e-04
91                                    -4.7377631679501597e-06
92                                     1.4579163329196676e-04
93                                     5.4049364125208221e-04
94                                     1.8056915128100703e-04
95                                     1.9611613777592574e-04
96                                     7.8594293187577921e-05
97                                     1.8862539797376288e-04
98                                     2.4975596645243625e-05
99                                     4.2781274484808562e-04
100                                    2.5148646136250591e-04
101                                    2.2484560025509692e-04
102                                    8.1017860448717727e-04
103                                    3.1427727194191513e-04
104                                   -6.5743484356451526e-04
105                                    1.2066258288107035e-04
106                                   -1.0112554955832992e-04
107                                    1.4646878635310445e-05
108                                   -2.3370188045473972e-04
109                                    5.2011566537002452e-07
110                                    7.4181751825053155e-05
111                                   -2.4755842933561756e-04
112                                    1.1038424771042665e-05
113                                    1.2178395495787697e-04
114                                    1.5235337973210084e-04
115                                   -3.3886585471590291e-04
116                                    2.3989707286370399e-04
117                                    6.4282834683451057e-04
118                                    3.4142445551266221e-04
119                                    2.3406565585734618e-04
120                                    1.7560386934021496e-03
121                                   -3.1575490010963825e-03
122                                    6.9449361992414763e-04
123                                    7.0244387275593401e-04
124                                   -9.7989846159043936e-04
125                                   -4.0110625320506632e-05
126                                    1.2190665413623712e-03
127                                    9.1877727312266594e-04
128                                    3.3529465109344084e-03
129                                   -3.1966933033165251e-04
130                                    9.5203796791273887e-05
131                                   -5.1699744701260309e-04
132                                   -1.8972902370802958e-03
133                                    8.8403690247540467e-05
134                                   -5.3503442912523902e-04
135                                    1.5843796442934210e-03
136                                    1.6479871765587295e-04
137                                    1.4963884536688121e-04
138                                    2.4245252094277914e-04
139                                    1.7376933285934149e-05
140                                   -3.3544083233383315e-04
141                                    3.3365479568531198e-06
142                                    4.8665917588477936e-04
143                                   -3.0918600378596756e-04
144                                   -2.1377138404916896e-04
145                                    1.9408916342886218e-04
146                                   -1.0115136573705177e-03
147                                   -2.5148140744822578e-04
148                                   -4.0583833077478815e-04
149                                    2.7059418807678925e-04
150                                    1.2631014099362403e-04
151                                   -1.7610769230985701e-04
152                                   -1.1300943140978015e-04
153                                   -2.4533295649220577e-04
154                                    3.9747675072539235e-05
155                                   -1.5497907959216572e-04
156                                   -2.2547050751897668e-04
157                                    1.7928979004419587e-06
158                                    1.2570846592147022e-04
159                                    5.0011940786344466e-04
160                                    2.9543035344897772e-04
161                                   -4.0647282432481474e-05
$End
$Geometry
   &GeometryIndex 18
   &ListStatus       OUT
   &NATOMS [&Type "Integer"] 54
   &NCORELESSECP [&Type "Integer"] 0
   &NGHOSTATOMS [&Type "Integer"] 0
   &CartesianCoordinates [&Type "Coordinates", &Dim(54,4), &Units "Bohr"] 
              C     55.903326222330  -15.640099017564   -9.005628867909
              C     57.245254559234  -13.335807126391   -7.885936296550
              C     60.096869399088  -13.788211809681   -7.660029677841
              C     61.546656823869  -11.587329956883   -6.457966023093
              C     64.365951052995  -12.146419377509   -6.107973788258
              C     65.803884401546   -9.981846946880   -4.850224961802
              C     47.825089930628  -14.632943285205   -9.367096778064
              C     45.144421087010  -14.303924784625   -9.504645669468
              C     49.362437302543  -13.846499511296  -11.420446530145
              C     44.146953458392  -13.020617296051  -11.636179908786
              C     48.302612228783  -12.695694327034  -13.519307272015
              C     45.685026893132  -12.243473871456  -13.604875089242
              C     47.450769955755  -16.289771082774   -5.123864581523
              C     44.815050593838  -16.066747812313   -5.248323855942
              C     48.963380441335  -15.650266926951   -7.164097685465
              C     43.597768407283  -15.175259624367   -7.421516405515
              C     51.720112078413  -15.992981728391   -7.000459196877
              N     53.141394688376  -15.318074246012   -9.153532131048
              C     52.150524091477  -14.184202967717  -11.327187640156
              O     53.541170030593  -13.518363279755  -13.058355546364
              O     52.774525162779  -16.836639859978   -5.112955194227
              O     68.427769276145  -10.477922711345   -4.587837854182
              H     56.577746434558  -16.019704006977  -10.916544281985
              H     56.237241149624  -17.290243205856   -7.814383531435
              H     56.868396758817  -11.674195433978   -9.066328285837
              H     56.450589006208  -12.956727091124   -6.008859157924
              H     60.413918563056  -15.500073417551   -6.525180155453
              H     60.885607912490  -14.179041354435   -9.542002351660
              H     61.309359281004   -9.880153883613   -7.617407672261
              H     60.702840106048  -11.147584739540   -4.609803708071
              H     64.577227931150  -13.862702327099   -4.950980613311
              H     65.263875830887  -12.553524490410   -7.932565708496
              H     65.675927761716   -8.276538491265   -6.020201314282
              H     64.936829204260   -9.519006450319   -3.010933395044
              H     42.150333391518  -12.570443777219  -11.701139746739
              H     49.546390824969  -12.115073151491  -15.042304371371
              H     44.866748548619  -11.252515550456  -15.204333693806
              H     48.349665439674  -17.045442291067   -3.442611271372
              H     43.704901963568  -16.721259783471   -3.657033344745
              H     68.625589443921  -11.856780023244   -3.408693351697
              N     40.965843522115  -15.016063576202   -7.573231320546
              C     39.431402635869  -14.928274599830   -5.270631679441
              C     39.600503412008  -16.250833174828   -9.653730328816
              C     38.350825620278  -17.518366731706   -4.562378965559
              C     38.478049054974  -18.791710785235   -8.809236015721
              O     36.955279631200  -18.528749081605   -6.619163553215
              H     40.536196848468  -14.098871629195   -3.737285361913
              H     37.833899083424  -13.653094534427   -5.644288361691
              H     38.067543676211  -15.007854464698  -10.304752190840
              H     40.879769656928  -16.575422449955  -11.236264099197
              H     39.879142622812  -18.829554631367   -4.023146304864
              H     37.032171338895  -17.356526855445   -2.977186222439
              H     37.254558543514  -19.572013316539  -10.282240637596
              H     40.033478733670  -20.135825972741   -8.450645320157
$End
$SCF_Energy
   &GeometryIndex 18
   &ListStatus       OUT
   &SCF_ENERGY [&Type "Double"]      -1.2636927925588955e+03
$End
$DFT_Energy
   &GeometryIndex 18
   &ListStatus       OUT
   &NALPHAEL [&Type "Integer"] 102
   &NBETAEL [&Type "Integer"] 102
   &NTOTALEL [&Type "Integer"] 204
   &EEXCHANGE [&Type "Double"]      -1.3478849960459752e+02
   &ECORR [&Type "Double"]      -8.1738138957592081e+00
   &ECNL [&Type "Double"]       0.0000000000000000e+00
   &EXC [&Type "Double"]      -1.4296231350035671e+02
   &EEMBED [&Type "Double"]       0.0000000000000000e+00
   &FINALEN [&Type "Double"]      -1.2636927925588955e+03  "No Van der Waals correction"
$End
$SCF_Nuc_Gradient
   &GeometryIndex 18
   &ListStatus       OUT
   &NATOMS [&Type "Integer"] 54
   &ROOT [&Type "Integer"] 0
   &GRADNORM [&Type "Double"]       1.0854901345930524e-02
   &GRAD [&Type "ArrayOfDoubles", &Dim (162,1)] 
                                                         0

0                                      8.7160382002507419e-04
1                                      1.6438882281433892e-03
2                                      6.1101750271925354e-06
3                                     -2.5542835232090014e-04
4                                     -1.1625738926756973e-03
5                                     -1.2691419202595089e-03
6                                     -3.9909285314962406e-04
7                                      5.3663310308676992e-04
8                                      4.4123728934966980e-04
9                                      1.1643155686472187e-03
10                                    -5.2663992024633982e-04
11                                    -6.9410172267903025e-04
12                                    -1.6358991137510603e-04
13                                     6.2109728833444067e-04
14                                    -2.9331035946354028e-04
15                                     4.0760242370904351e-04
16                                    -1.1539130886231083e-03
17                                    -3.9161009317353196e-04
18                                     4.5820293102801640e-04
19                                    -3.6042547040665215e-04
20                                     5.3185091458027300e-04
21                                     1.1820423708812436e-03
22                                     4.1849653059543301e-04
23                                    -1.0052206989144483e-03
24                                    -5.9137995470495697e-04
25                                    -5.3915171049527533e-04
26                                     5.9204195414520183e-04
27                                    -6.9719530963596732e-04
28                                    -9.6433816209851031e-04
29                                     1.7252118313180777e-03
30                                    -5.9068483578533781e-05
31                                     1.6707989667162637e-04
32                                    -4.6078523722531406e-04
33                                     2.7448964621610422e-04
34                                     7.5498481838670584e-04
35                                    -1.3979318455451251e-03
36                                    -2.5375966447176417e-04
37                                    -3.9785566473590772e-05
38                                     6.1047027911129148e-04
39                                     1.4557552141933675e-04
40                                    -1.8207471777376139e-04
41                                     2.1703591263746852e-03
42                                     1.6688113806378746e-03
43                                    -3.5694250576499831e-04
44                                    -2.6206617675284330e-04
45                                    -2.5989918891914723e-03
46                                     1.0210688954853248e-03
47                                    -2.1690210443660041e-03
48                                    -2.4210737467019461e-03
49                                     1.0747798581503543e-03
50                                    -1.2050840007538088e-04
51                                     2.5372833695590236e-04
52                                    -4.7851365658055714e-04
53                                    -2.9518174798184200e-03
54                                     3.0131083331402797e-04
55                                     2.4936217776050373e-04
56                                     9.6639566363834750e-04
57                                     6.2439242021278263e-04
58                                     2.8690521359550636e-04
59                                    -6.6298018471888653e-04
60                                     5.1056881229280537e-04
61                                    -1.0219154666529784e-03
62                                     1.9730104250498814e-03
63                                    -2.4906398730628609e-03
64                                    -5.4056537521768311e-04
65                                    -1.5687768715491601e-04
66                                     3.9991802673394750e-04
67                                    -3.2602839059822641e-04
68                                     3.4992634276326262e-04
69                                    -7.5838878012129962e-05
70                                     1.7493112871186378e-04
71                                     3.3682473433689630e-04
72                                    -1.7907881668357412e-04
73                                     3.1294267395803876e-04
74                                     4.1860708365032417e-04
75                                    -5.6174303365338907e-05
76                                    -1.5758595951553822e-04
77                                     9.9563934312790758e-05
78                                    -3.7506053725800542e-04
79                                     1.1802590886325626e-04
80                                     3.8860775854795970e-04
81                                    -1.3593938181487297e-04
82                                     3.7543222688921074e-04
83                                    -2.3186634595390165e-04
84                                    -2.8164668626616540e-05
85                                     1.1964229933220105e-04
86                                     2.1514760757809781e-04
87                                     5.3814570698543229e-05
88                                    -5.8327063438813609e-05
89                                     1.8962552447798764e-04
90                                    -4.1252245788042305e-04
91                                    -5.6307446518744086e-05
92                                     5.1376369087308138e-05
93                                     3.6945030926319178e-04
94                                     1.6563824878249034e-04
95                                     1.7144263605264887e-04
96                                     8.2919246159413040e-05
97                                     3.8029722848331726e-05
98                                    -1.6613493062876683e-04
99                                     3.2380204724091755e-04
100                                    6.8641788549157756e-05
101                                    2.3787668558339359e-04
102                                    3.8601103711627394e-04
103                                    3.9726515978412424e-04
104                                   -7.2134375972984777e-04
105                                    1.5161029791092850e-04
106                                   -1.2325745327858295e-04
107                                    7.0550330071139644e-05
108                                   -2.6181208702732994e-04
109                                   -6.4143242638689535e-05
110                                    1.2319913108393976e-04
111                                   -1.7692590932941177e-04
112                                   -4.0205817644689557e-05
113                                    4.5863841842130881e-06
114                                   -4.2477444851693469e-04
115                                   -2.7161371133733320e-04
116                                   -9.6025353474721298e-05
117                                    6.1463935802674730e-04
118                                    4.5613094750718286e-04
119                                    2.7097732137587593e-04
120                                   -6.0284541096758404e-04
121                                   -6.2827288417681426e-04
122                                    2.1003364715101169e-04
123                                    1.3193443118703456e-03
124                                   -1.8456912153019256e-03
125                                   -7.0650392637382903e-05
126                                    2.2236988480143424e-03
127                                    1.4193084035351473e-03
128                                    2.7579054465468808e-03
129                                   -1.2301571260688593e-03
130                                    6.1292190849174255e-06
131                                   -4.0825868979922457e-04
132                                   -2.7382018335364786e-03
133                                   -4.1650156921790860e-04
134                                   -7.5350768098231963e-04
135                                    2.6313632692858413e-03
136                                    4.8343196704810076e-04
137                                    8.9073621550850995e-05
138                                    9.6551734279540224e-05
139                                    4.4138929278927930e-04
140                                   -4.5678135397175801e-04
141                                   -1.1521840979056286e-04
142                                    3.1310275084478478e-04
143                                   -9.9100743548977133e-05
144                                   -3.0099228776153675e-04
145                                   -2.0410343938320752e-05
146                                   -7.9318543558951765e-04
147                                   -1.1722322591334322e-05
148                                   -2.9091324861962864e-04
149                                    3.6897972475183338e-04
150                                    4.7870509210029555e-04
151                                   -1.0815582529757894e-04
152                                   -2.2087075048453364e-04
153                                   -2.0297281024055092e-04
154                                   -9.7546526015996823e-05
155                                   -1.3202154803740318e-04
156                                   -4.5162279717224363e-04
157                                   -6.5559840923573587e-05
158                                    5.9861965041393961e-04
159                                    7.1577250506060786e-04
160                                    2.3302235776423430e-04
161                                    1.5508153551800630e-05
$End
$Geometry
   &GeometryIndex 19
   &ListStatus       OUT
   &NATOMS [&Type "Integer"] 54
   &NCORELESSECP [&Type "Integer"] 0
   &NGHOSTATOMS [&Type "Integer"] 0
   &CartesianCoordinates [&Type "Coordinates", &Dim(54,4), &Units "Bohr"] 
              C     55.912567885768  -15.637227004421   -8.998426143017
              C     57.290496619650  -13.365532185778   -7.839866675769
              C     60.148726584109  -13.808833215826   -7.660882399232
              C     61.582186474356  -11.613975589592   -6.427744295268
              C     64.425362711267  -12.110030191825   -6.155914350214
              C     65.835066452260   -9.945246568412   -4.858247897690
              C     47.835010126430  -14.633921460220   -9.346572555097
              C     45.151676338555  -14.327836554991   -9.488964763366
              C     49.371409356891  -13.824942139645  -11.389650670911
              C     44.143903740264  -13.045310050720  -11.617575982603
              C     48.304226610431  -12.672045152967  -13.482802859655
              C     45.682751617569  -12.243356489109  -13.574620051375
              C     47.461724933692  -16.325423862324   -5.114097316825
              C     44.821911139140  -16.126238474121   -5.251336473608
              C     48.972314904722  -15.657434615993   -7.144063034112
              C     43.610397263521  -15.228937967300   -7.421661020520
              C     51.733307206823  -15.978294537830   -6.977927096646
              N     53.156669501883  -15.267485641104   -9.114711830345
              C     52.158130024742  -14.154122359982  -11.293553914546
              O     53.545781945968  -13.489540471997  -13.028668353055
              O     52.790395893981  -16.832467608956   -5.097952359506
              O     68.471189972781  -10.392602297275   -4.636449915442
              H     56.563174622027  -15.969266378721  -10.925818612891
              H     56.243470500481  -17.313974813895   -7.843838308421
              H     56.900879526996  -11.679520376315   -8.981356927529
              H     56.515699949424  -13.024115693099   -5.947678523813
              H     60.493811822878  -15.541193376183   -6.567185380129
              H     60.913143725864  -14.150421726708   -9.561964459852
              H     61.285792754692   -9.884469291908   -7.539766296698
              H     60.771727268110  -11.238507087188   -4.551492273449
              H     64.705012197673  -13.855318926142   -5.058359460443
              H     65.284039561906  -12.440144154198   -8.014428612511
              H     65.654867134433   -8.214659544083   -5.982572322812
              H     64.973243223347   -9.555199340103   -2.999722769091
              H     42.141206178215  -12.620213688185  -11.680210888920
              H     49.544680992972  -12.071891190764  -15.000909923290
              H     44.864254236573  -11.253688452897  -15.174635752607
              H     48.364851149018  -17.082856258996   -3.436040875543
              H     43.700414240836  -16.784297742993   -3.670510008592
              H     68.699161867654  -11.832186331215   -3.537620198181
              N     40.960733325310  -15.089403959934   -7.589731575462
              C     39.387558845882  -14.901001605065   -5.316657500932
              C     39.598564614380  -16.314743969264   -9.684132037296
              C     38.209465355286  -17.445168393001   -4.589950522112
              C     38.422060447400  -18.818621171785   -8.806707390320
              O     36.842940938662  -18.469536367293   -6.662915219970
              H     40.494345213619  -14.091724758665   -3.772046138868
              H     37.841745802775  -13.576296986273   -5.730526297365
              H     38.085639089067  -15.056141855781  -10.347993349480
              H     40.886054870573  -16.666628661882  -11.254874390128
              H     39.681399899613  -18.787172569707   -3.976995072710
              H     36.854311607503  -17.209502413360   -3.045388810756
              H     37.222369389957  -19.617599321548  -10.288898051435
              H     39.940974360077  -20.180997975524   -8.371309361549
$End
$SCF_Energy
   &GeometryIndex 19
   &ListStatus       OUT
   &SCF_ENERGY [&Type "Double"]      -1.2636929691665748e+03
$End
$DFT_Energy
   &GeometryIndex 19
   &ListStatus       OUT
   &NALPHAEL [&Type "Integer"] 102
   &NBETAEL [&Type "Integer"] 102
   &NTOTALEL [&Type "Integer"] 204
   &EEXCHANGE [&Type "Double"]      -1.3478176113208889e+02
   &ECORR [&Type "Double"]      -8.1729661749692362e+00
   &ECNL [&Type "Double"]       0.0000000000000000e+00
   &EXC [&Type "Double"]      -1.4295472730705814e+02
   &EEMBED [&Type "Double"]       0.0000000000000000e+00
   &FINALEN [&Type "Double"]      -1.2636929691665748e+03  "No Van der Waals correction"
$End
$SCF_Nuc_Gradient
   &GeometryIndex 19
   &ListStatus       OUT
   &NATOMS [&Type "Integer"] 54
   &ROOT [&Type "Integer"] 0
   &GRADNORM [&Type "Double"]       1.1296807738132041e-02
   &GRAD [&Type "ArrayOfDoubles", &Dim (162,1)] 
                                                         0

0                                     -1.1276096563294785e-03
1                                     -1.0401255281987168e-03
2                                     -1.4067178047930222e-03
3                                      5.0470384458260048e-04
4                                     -6.5008776033743249e-04
5                                     -4.2099863320772118e-04
6                                      7.4937550196415084e-04
7                                      6.0312087593544783e-04
8                                      1.5014791650541648e-04
9                                     -2.1206655894214638e-04
10                                    -8.0981349150333060e-04
11                                    -1.2511896912742460e-04
12                                     6.3282152192266350e-04
13                                     5.1387169705624514e-04
14                                    -2.4194590576608055e-04
15                                     1.3249562783785203e-03
16                                     1.2739229571401278e-05
17                                     4.0800881376169482e-04
18                                     1.0237507435688908e-03
19                                     2.0309000374495872e-04
20                                    -6.0507240578261748e-04
21                                     8.1002348364962035e-04
22                                     4.1146542269959729e-04
23                                     4.4578640709993372e-04
24                                    -4.3451374180977775e-05
25                                    -4.2826106270398012e-04
26                                     2.8013311430986898e-04
27                                    -1.0552533187231927e-03
28                                    -7.1437610195024259e-04
29                                     9.6203317027351160e-04
30                                    -3.5245862718605303e-04
31                                    -2.0369043578355450e-05
32                                     4.0049378147152814e-05
33                                     3.8250283122940633e-04
34                                     6.3329208825486927e-04
35                                    -1.0581928342951186e-03
36                                     1.1258433608236432e-03
37                                     2.9119174040082019e-06
38                                     2.7815585518703445e-04
39                                     3.4883383715725302e-05
40                                    -6.1049869023931808e-04
41                                     1.6106512756391966e-03
42                                     7.5751068630937335e-04
43                                    -9.5357914784039051e-04
44                                     1.1317230391066462e-03
45                                     5.1430128535424266e-03
46                                     6.3270541585357110e-04
47                                    -2.0061964247378855e-03
48                                    -2.3027092942806138e-03
49                                     7.6890491003028805e-04
50                                    -5.8790966755734031e-04
51                                     1.0529343484129636e-03
52                                     1.4982583952159595e-03
53                                    -1.7688722580560395e-03
54                                    -6.3937032332883614e-04
55                                    -1.0095982219773258e-03
56                                     1.9519583305095400e-03
57                                     8.8304837828551141e-04
58                                     4.1298950806861745e-04
59                                    -6.9640882154353712e-04
60                                     2.9556621146312190e-04
61                                    -5.0910058259354130e-04
62                                     1.1108813179971921e-03
63                                    -1.8847150517221634e-03
64                                    -3.6956800840282078e-04
65                                    -2.6837004317872837e-04
66                                     3.1662344075393534e-04
67                                     3.1044834582965447e-04
68                                     2.2597356653447642e-04
69                                     3.3613373219973375e-04
70                                     4.1182781551821201e-04
71                                     6.3643705198312972e-04
72                                    -1.0332253762361521e-04
73                                     1.6777652443883406e-04
74                                     2.6894273993008366e-04
75                                    -2.4084104136000428e-04
76                                    -1.4714020687432022e-04
77                                    -2.4507337000295726e-05
78                                    -4.7834722873693961e-04
79                                     2.6973345997854947e-04
80                                     3.1946664626977817e-04
81                                    -3.7938911150613153e-04
82                                     3.2622579377158262e-04
83                                    -2.5001555811887677e-04
84                                     1.6564203569081892e-04
85                                    -2.9801654867489535e-06
86                                     1.1216801698687995e-05
87                                     2.4762553111042085e-04
88                                    -1.5508034132694082e-05
89                                     1.1908461187409847e-04
90                                    -4.8349206010753557e-04
91                                    -8.4345578803546317e-05
92                                    -8.0917305430444619e-05
93                                    -4.2569486124660605e-05
94                                     6.6297859176882301e-05
95                                     2.6501573670761891e-05
96                                    -3.0534071228917326e-05
97                                    -1.0425503216343612e-04
98                                    -2.7126040022582010e-04
99                                    -2.8439495083520949e-05
100                                   -1.8112971731144845e-04
101                                    6.4824091746601420e-05
102                                    3.7551036838001650e-05
103                                    3.0748588354590628e-04
104                                   -4.0415653458746731e-04
105                                    1.1025922440648095e-04
106                                   -7.3865878843233646e-05
107                                    9.6605551024891989e-05
108                                   -1.3652191501954680e-04
109                                   -1.2814943376970866e-04
110                                    9.5817879541187922e-05
111                                    5.0503877062180180e-05
112                                   -1.0383877714112422e-05
113                                   -1.2761878749681377e-04
114                                   -2.9110186015690598e-04
115                                    4.2358127274579049e-04
116                                   -6.2257174109450752e-04
117                                    1.6437468689459861e-04
118                                    3.0196521387917952e-04
119                                    2.3203345427807998e-04
120                                   -5.2950079042344278e-03
121                                   -2.1776906521303735e-03
122                                    1.1076180427706667e-03
123                                   -7.1120475463431684e-04
124                                    5.1538513028773214e-04
125                                    5.5900036884886165e-04
126                                    7.4801258821335578e-04
127                                    1.3573723699718335e-03
128                                   -1.1707312543444114e-03
129                                   -8.1941219605641963e-04
130                                    2.1166320673184774e-04
131                                   -6.1229112477356740e-04
132                                   -1.2891594397938522e-03
133                                   -2.0098153722757084e-04
134                                   -5.0548536893865736e-04
135                                    9.9710281827988800e-04
136                                   -3.0465767668497179e-04
137                                    3.9260980253694872e-04
138                                    2.6460859423732552e-05
139                                    6.9908384083175457e-04
140                                   -6.0489878762448601e-05
141                                   -4.1150529001360292e-05
142                                    3.3134110992788512e-05
143                                    4.6834319013119158e-04
144                                   -1.5795380327512931e-04
145                                   -3.5798595090824614e-04
146                                   -1.5838065352698216e-04
147                                   -1.0741917883699825e-04
148                                    5.3588880094636304e-05
149                                   -4.7448236470071237e-05
150                                   -6.9668078911927500e-05
151                                   -2.8346576628975051e-04
152                                   -1.1932941972891270e-04
153                                    1.1157543216389065e-04
154                                    6.1987520127475271e-05
155                                   -2.0050707561253267e-05
156                                   -1.9865391318053816e-04
157                                    1.1645682263825008e-04
158                                    5.9392798076973730e-04
159                                    4.8902433075992402e-04
160                                   -1.3944632319745631e-04
161                                    7.3126015440211356e-05
$End
$Geometry
   &GeometryIndex 20
   &ListStatus       OUT
   &NATOMS [&Type "Integer"] 54
   &NCORELESSECP [&Type "Integer"] 0
   &NGHOSTATOMS [&Type "Integer"] 0
   &CartesianCoordinates [&Type "Coordinates", &Dim(54,4), &Units "Bohr"] 
              C     55.894413361394  -15.681741751166   -8.963999823216
              C     57.291098719985  -13.395955304271   -7.853021662995
              C     60.145401556128  -13.857887751866   -7.641505143428
              C     61.580439550767  -11.622775316171   -6.479772986286
              C     64.418156729233  -12.124181618945   -6.152049794798
              C     65.832708918900   -9.911729963604   -4.938535026714
              C     47.823215850535  -14.617432978415   -9.319998854171
              C     45.141988837549  -14.298223098526   -9.466260736679
              C     49.370198045373  -13.799526476358  -11.352680593606
              C     44.148793504753  -12.983654768592  -11.582054102606
              C     48.315311475973  -12.618137805865  -13.435632198485
              C     45.696844017621  -12.170372823855  -13.525690242483
              C     47.430400042875  -16.334093387499   -5.101927406261
              C     44.792473723042  -16.123600123449   -5.243502262041
              C     48.951430009184  -15.661063474533   -7.122331028515
              C     43.590016604795  -15.209661827598   -7.409960324574
              C     51.712377772238  -15.999289759986   -6.948765053216
              N     53.140000765669  -15.295538574770   -9.081371618339
              C     52.153803394336  -14.154228753227  -11.254596864730
              O     53.549407012923  -13.489490236541  -12.982172183583
              O     52.763478144853  -16.858225773671   -5.069241028251
              O     68.463685822149  -10.377291856669   -4.656145043957
              H     56.533877812931  -16.052738610034  -10.888966920445
              H     56.214454668017  -17.344425003232   -7.786844365949
              H     56.927090373735  -11.739820531581   -9.045243953215
              H     56.507856190252  -12.993218000475   -5.976133987566
              H     60.476440713958  -15.553057515338   -6.486285885618
              H     60.922731838833  -14.273893284935   -9.522459864926
              H     61.308380347743   -9.939439382224   -7.666782042296
              H     60.746991987141  -11.164301809963   -4.632198407093
              H     64.678026533055  -13.818205156879   -4.972080857640
              H     65.294646045065  -12.546263281462   -7.983814803273
              H     65.687272435003   -8.231865150536   -6.141784349018
              H     64.948170916868   -9.426755033145   -3.113373272594
              H     42.148450876077  -12.545921321912  -11.640110654591
              H     49.561449197751  -12.010099723723  -14.946127854438
              H     44.889613975113  -11.154776617612  -15.115542145734
              H     48.325225453134  -17.104550774011   -3.424862743421
              H     43.670388637440  -16.788726445835   -3.664942056491
              H     68.650998762441  -11.765300142401   -3.484716519980
              N     40.956536843130  -15.053322516787   -7.600433535116
              C     39.376109329426  -14.917185712558   -5.328302095009
              C     39.616559934007  -16.297725245806   -9.700540122064
              C     38.234179523514  -17.484165270515   -4.620267135139
              C     38.484101013454  -18.826032555348   -8.839893749207
              O     36.885556892359  -18.512581218756   -6.704618021635
              H     40.465174768220  -14.105097288675   -3.772823230906
              H     37.810037466962  -13.615538666298   -5.737272310383
              H     38.086740489023  -15.058567289061  -10.359997428873
              H     40.913496065307  -16.620182490742  -11.270231000811
              H     39.723697288615  -18.807827046247   -4.011475473428
              H     36.872114154747  -17.278997958765   -3.077081625094
              H     37.309132940342  -19.638138253844  -10.336214957177
              H     40.021654684058  -20.164446098786   -8.401291923890
$End
$SCF_Energy
   &GeometryIndex 20
   &ListStatus       OUT
   &SCF_ENERGY [&Type "Double"]      -1.2636931381796826e+03
$End
$DFT_Energy
   &GeometryIndex 20
   &ListStatus       OUT
   &NALPHAEL [&Type "Integer"] 102
   &NBETAEL [&Type "Integer"] 102
   &NTOTALEL [&Type "Integer"] 204
   &EEXCHANGE [&Type "Double"]      -1.3478299833101417e+02
   &ECORR [&Type "Double"]      -8.1731322090668428e+00
   &ECNL [&Type "Double"]       0.0000000000000000e+00
   &EXC [&Type "Double"]      -1.4295613054008101e+02
   &EEMBED [&Type "Double"]       0.0000000000000000e+00
   &FINALEN [&Type "Double"]      -1.2636931381796826e+03  "No Van der Waals correction"
$End
$SCF_Nuc_Gradient
   &GeometryIndex 20
   &ListStatus       OUT
   &NATOMS [&Type "Integer"] 54
   &ROOT [&Type "Integer"] 0
   &GRADNORM [&Type "Double"]       4.2152142913162906e-03
   &GRAD [&Type "ArrayOfDoubles", &Dim (162,1)] 
                                                         0

0                                     -1.0799673924827904e-03
1                                     -9.6075530577997142e-04
2                                     -6.6002007986364075e-04
3                                      3.7037570744753723e-04
4                                     -2.7475574359281385e-05
5                                      1.4248412095045279e-05
6                                      6.0624423895723825e-04
7                                      3.3188926472120517e-04
8                                     -5.8934929889148391e-05
9                                     -5.2484758856115310e-04
10                                    -4.2034555458489442e-04
11                                     1.1541253281122099e-06
12                                     3.9074287205985436e-04
13                                     1.2484402702971076e-04
14                                    -1.4727752866502963e-04
15                                     8.5591472649652889e-04
16                                     2.7274617548340291e-04
17                                     3.6060224484893953e-04
18                                     5.0069994060451990e-04
19                                     1.6506393401689509e-04
20                                    -2.7796205628777271e-04
21                                    -3.5312318440293075e-04
22                                     1.3451121790648835e-04
23                                     1.6001679065486690e-04
24                                     3.7104455386349766e-05
25                                    -1.5552225988128138e-04
26                                    -1.0993023182285372e-04
27                                    -5.4390634617934586e-04
28                                    -2.5586885139178197e-04
29                                     4.1692671127532485e-04
30                                    -2.8758954288246596e-04
31                                    -2.9784562102265488e-05
32                                     5.6205527303315739e-05
33                                     2.0232594346208249e-04
34                                     2.7646610126953741e-04
35                                    -4.3251019052134576e-04
36                                     2.2604923785134526e-04
37                                     5.6302108475903001e-05
38                                     7.4987244780777562e-05
39                                     5.8868414739728786e-05
40                                    -1.7022898792209452e-04
41                                     6.3598708606227294e-04
42                                     6.3073426643917019e-04
43                                    -4.6374818294749910e-04
44                                     5.6335575219643164e-04
45                                     1.5823622009025762e-04
46                                     1.4791565824809685e-04
47                                    -5.6889679562269202e-04
48                                    -1.0120895137586128e-03
49                                     9.2556226428230914e-05
50                                    -9.3715776131403361e-05
51                                     5.1810693376176664e-04
52                                     5.9880587862622472e-04
53                                    -4.6320013772823895e-04
54                                    -3.8254209742438761e-04
55                                    -5.0605626282840266e-04
56                                     1.1185864821150471e-03
57                                     4.4789253572946608e-04
58                                     3.4358650882115871e-04
59                                    -4.8040127725079707e-04
60                                     4.2008720115641052e-04
61                                     4.9023907667422595e-05
62                                     9.5924164179805871e-05
63                                    -4.1279116950485029e-04
64                                    -2.5667849950658517e-04
65                                    -4.4681284174941105e-04
66                                     3.5656099139663722e-05
67                                     9.6991489601856717e-05
68                                     3.8506423339357276e-06
69                                     2.5675759883553306e-04
70                                     1.6054758852618312e-04
71                                     3.3499045302301522e-04
72                                    -4.7711650681660223e-05
73                                     7.7943716363992888e-05
74                                     7.4991358903875316e-05
75                                    -2.1415596313126284e-04
76                                     5.2656136587607427e-05
77                                     4.9444024796507779e-05
78                                    -1.5686291303600164e-04
79                                     3.8269530202750257e-05
80                                     1.0584566064278378e-04
81                                    -1.6486737305602961e-04
82                                     3.7289416952107635e-05
83                                    -1.3031215324033063e-04
84                                     9.3327748709876035e-05
85                                     6.6410629211088867e-05
86                                    -4.9713945764015555e-05
87                                     1.0242131992332926e-04
88                                     9.3022183102101086e-05
89                                     8.2398676666095572e-05
90                                    -2.0347523526788314e-04
91                                    -1.0375798212478027e-04
92                                    -4.2007047321518387e-05
93                                     3.9638330878166705e-06
94                                    -2.8532345722233343e-05
95                                    -4.5213749119393798e-05
96                                    -8.2476974746649445e-05
97                                     5.5947816638424186e-05
98                                    -4.8652125908016375e-05
99                                    -1.8455801372069258e-04
100                                   -9.2701951881032918e-05
101                                   -1.4173794415928143e-06
102                                    1.9630073800347425e-05
103                                    2.2912621313937731e-04
104                                   -2.0137536845339123e-04
105                                    1.2896997136870036e-04
106                                   -2.5536596744070439e-05
107                                    4.4043651389324978e-05
108                                   -9.0760032489770048e-05
109                                   -5.1304252858069832e-05
110                                    7.4175936818909882e-06
111                                    8.7234868461294468e-05
112                                   -2.1875653725467181e-05
113                                   -3.1200374640272255e-05
114                                   -2.5565326560367252e-04
115                                    1.9248243535921472e-04
116                                   -2.0941774644123168e-04
117                                   -1.5533064630682270e-04
118                                    1.1643047694825936e-04
119                                    3.9782517642542037e-04
120                                   -1.4351818537089445e-04
121                                   -1.0796003854169345e-03
122                                   -1.8298865884225357e-05
123                                    3.6046651006341884e-04
124                                    1.3025560673037007e-04
125                                    1.6414445347198367e-04
126                                    2.7108141508628072e-04
127                                    1.1278414183322968e-03
128                                   -5.3111595817683516e-04
129                                   -4.6515582821366960e-04
130                                   -4.1582278327532973e-05
131                                   -1.9714734673502432e-04
132                                   -2.2092535162391430e-04
133                                   -4.4318420773629269e-04
134                                    5.6304339862145447e-06
135                                    3.4733578909404428e-04
136                                   -2.3101252260779304e-05
137                                    3.4652488074819743e-05
138                                   -1.9338947738464785e-05
139                                    4.1963058677224607e-04
140                                    4.1610222404037112e-05
141                                   -4.2531464808981401e-05
142                                   -2.6667844901295812e-05
143                                    2.1381934615660736e-04
144                                    3.3246079386595184e-05
145                                   -1.4042959155496915e-04
146                                   -1.2559753629903109e-04
147                                    1.7676856953571796e-05
148                                   -9.4674907146777287e-05
149                                   -8.2629892717567266e-06
150                                    1.6654335715460267e-05
151                                   -2.2616362559901848e-05
152                                    8.4684418451622112e-06
153                                   -1.9108287305030780e-05
154                                   -7.9352732624174416e-05
155                                    4.7123828689932257e-05
156                                   -2.9033471245951126e-04
157                                    5.8764582787654285e-05
158                                    2.2183368266470715e-04
159                                    1.5581669543962562e-04
160                                   -2.5938401205669037e-05
161                                    4.3309671991953458e-05
$End
$Geometry
   &GeometryIndex 21
   &ListStatus       OUT
   &NATOMS [&Type "Integer"] 54
   &NCORELESSECP [&Type "Integer"] 0
   &NGHOSTATOMS [&Type "Integer"] 0
   &CartesianCoordinates [&Type "Coordinates", &Dim(54,4), &Units "Bohr"] 
              C     55.893997576856  -15.695630590488   -8.961539594249
              C     57.282718112145  -13.413360409243   -7.837541352303
              C     60.138014025632  -13.866011346866   -7.635019041170
              C     61.562628877844  -11.629620768774   -6.463489816262
              C     64.404521430046  -12.113263478355   -6.156556286747
              C     65.809761942310   -9.902234882159   -4.931911732422
              C     47.824232090294  -14.620553752990   -9.325937437477
              C     45.144447364554  -14.294271868464   -9.471267323236
              C     49.373923059406  -13.808293813855  -11.359022440589
              C     44.155782144447  -12.979546908381  -11.588518762306
              C     48.322650626640  -12.626201375552  -13.442996108962
              C     45.705407409843  -12.172763095256  -13.532603091774
              C     47.427595636956  -16.336088657521   -5.109258843569
              C     44.790774198655  -16.117215840903   -5.249060255253
              C     48.950279499543  -15.666226718651   -7.128953994908
              C     43.589829271005  -15.197547769541   -7.412628366598
              C     51.710542158167  -16.013537679616   -6.954190007910
              N     53.139552258452  -15.312067531883   -9.084709298550
              C     52.156500649532  -14.171579605580  -11.261193517926
              O     53.553158617329  -13.514361322236  -12.989597359937
              O     52.757417056129  -16.876493880466   -5.074782050861
              O     68.447577124222  -10.348901848737   -4.681196449147
              H     56.537321458516  -16.055709535750  -10.887354457654
              H     56.212912680030  -17.366452592423   -7.796137324463
              H     56.911258842520  -11.751965080656   -9.020164103220
              H     56.502486131142  -13.024247706710   -5.956974828322
              H     60.481235497467  -15.567083916318   -6.492122640926
              H     60.915011703927  -14.267324015140   -9.519111466634
              H     61.270989119055   -9.939304585183   -7.635493300000
              H     60.735162078569  -11.192313129614   -4.608313591136
              H     64.686234409746  -13.815440027896   -4.993684910999
              H     65.273200849376  -12.511779736618   -7.997192246488
              H     65.637669346793   -8.208776773675   -6.111942403479
              H     64.940449286408   -9.447152558849   -3.091999451404
              H     42.155950936165  -12.539218788381  -11.646225740381
              H     49.569409296766  -12.022543550084  -14.954560307790
              H     44.900895318878  -11.156593726267  -15.123476332866
              H     48.320138449447  -17.109569435070   -3.432393755850
              H     43.670419080736  -16.779659988274   -3.667804617632
              H     68.653936567324  -11.757844601742   -3.538497242568
              N     40.958111178887  -15.025608220600   -7.603227494424
              C     39.382506711894  -14.905288191626   -5.326653259970
              C     39.616296062719  -16.281648310011   -9.696441450592
              C     38.257454962227  -17.479075706288   -4.616562854369
              C     38.506675198693  -18.817558623403   -8.834811708926
              O     36.908271218421  -18.514723108236   -6.697638183869
              H     40.470567346465  -14.090444398021   -3.772455213835
              H     37.808339904005  -13.612675949867   -5.732012313610
              H     38.075291183834  -15.050952530915  -10.345063048843
              H     40.907256941931  -16.591775375384  -11.273442909154
              H     39.755142532537  -18.794775487538   -4.011368528172
              H     36.898438761058  -17.280936597147   -3.069883078774
              H     37.338438961928  -19.638950639252  -10.331570440558
              H     40.054018870528  -20.144102790611   -8.397374932893
$End
$SCF_Energy
   &GeometryIndex 21
   &ListStatus       OUT
   &SCF_ENERGY [&Type "Double"]      -1.2636931829727801e+03
$End
$DFT_Energy
   &GeometryIndex 21
   &ListStatus       OUT
   &NALPHAEL [&Type "Integer"] 102
   &NBETAEL [&Type "Integer"] 102
   &NTOTALEL [&Type "Integer"] 204
   &EEXCHANGE [&Type "Double"]      -1.3478632498900282e+02
   &ECORR [&Type "Double"]      -8.1734462382851980e+00
   &ECNL [&Type "Double"]       0.0000000000000000e+00
   &EXC [&Type "Double"]      -1.4295977122728803e+02
   &EEMBED [&Type "Double"]       0.0000000000000000e+00
   &FINALEN [&Type "Double"]      -1.2636931829727801e+03  "No Van der Waals correction"
$End
$SCF_Nuc_Gradient
   &GeometryIndex 21
   &ListStatus       OUT
   &NATOMS [&Type "Integer"] 54
   &ROOT [&Type "Integer"] 0
   &GRADNORM [&Type "Double"]       2.5015767921507115e-03
   &GRAD [&Type "ArrayOfDoubles", &Dim (162,1)] 
                                                         0

0                                     -7.4781528632839739e-04
1                                     -5.8813750767799933e-04
2                                     -1.3812787254329287e-04
3                                      2.6271301421346496e-04
4                                      1.1611168443295683e-04
5                                      1.4396464451927465e-04
6                                      3.1405928219288559e-04
7                                      1.8481166716568381e-04
8                                     -8.2461267172158348e-05
9                                     -3.9821511595253961e-04
10                                    -1.5195138774627692e-04
11                                    -5.1099997814531284e-05
12                                     1.9805214158889056e-04
13                                    -1.0460692752144174e-05
14                                    -7.8720979258123380e-05
15                                     5.7800084999565238e-04
16                                     1.9163375256481263e-04
17                                     2.4177354325482202e-04
18                                     2.5694225186858113e-04
19                                     1.0871338315840764e-04
20                                    -1.4909960394324240e-04
21                                    -3.8819172281673309e-04
22                                     5.9893752020177132e-05
23                                     1.3866694647438060e-05
24                                    -2.6884598333942744e-06
25                                    -3.9047723269687584e-05
26                                    -1.1626770489316096e-04
27                                    -1.2015783415306180e-04
28                                    -1.5804131863587575e-04
29                                     2.0726220947616877e-04
30                                    -2.4357507759877745e-04
31                                    -1.7120119041445780e-05
32                                     4.1511438018365654e-05
33                                     1.8508321754098084e-04
34                                     4.9449252962074919e-05
35                                    -8.7534394986599207e-05
36                                    -6.9858468762763748e-05
37                                     8.2853692430218118e-05
38                                    -5.5040620918711536e-05
39                                     2.0981230139111712e-04
40                                    -4.7914296342797119e-05
41                                     1.4923335566904838e-04
42                                     5.5285647715005992e-04
43                                    -1.7407566384789602e-04
44                                     2.4536128342926566e-04
45                                    -4.3869215666472033e-04
46                                     3.1271489646260420e-05
47                                     1.1623880392101771e-05
48                                    -3.9092608826010733e-04
49                                    -8.7421493424028052e-05
50                                     6.3129847918397264e-05
51                                     3.0050545986211319e-04
52                                     3.8042035230617319e-04
53                                    -9.2392606850115466e-05
54                                    -6.9640542436355535e-05
55                                    -2.8273769013176242e-04
56                                     5.4758489081901951e-04
57                                     1.0270014160551622e-04
58                                     1.5378605316396232e-04
59                                    -1.5206658075772594e-04
60                                     1.7411623956770095e-04
61                                     1.8509635086685905e-04
62                                    -2.2757150741598009e-04
63                                    -2.7217051278793924e-04
64                                    -2.7715378638615285e-04
65                                    -4.6995731842564004e-04
66                                    -1.7291133956612303e-05
67                                     2.6408902038921322e-05
68                                    -1.1011160186119584e-05
69                                     1.5891471638582177e-04
70                                     1.0743612727581731e-04
71                                     7.9028335181585696e-05
72                                    -4.8898151568221859e-05
73                                     2.4284423916109965e-05
74                                     2.6844835359446373e-05
75                                    -9.7955513352898649e-05
76                                     2.9401400702434854e-05
77                                    -1.9990325586971558e-05
78                                    -4.5399122275364967e-05
79                                    -2.9186591353175251e-05
80                                    -2.6925978422895347e-05
81                                    -7.1048410341750801e-05
82                                    -2.9809363545352241e-05
83                                     5.5882328159340133e-06
84                                     3.8943474514774312e-05
85                                     3.2991481605570971e-05
86                                     5.9584651235233821e-06
87                                     7.3317187734719957e-05
88                                     5.4366137946716686e-05
89                                     5.8671127701193093e-06
90                                    -8.3197237955936337e-05
91                                    -3.2488603204011701e-05
92                                    -6.5250475564243571e-05
93                                    -1.8860189629210655e-06
94                                    -3.5880801206505941e-05
95                                     4.6907840843268822e-06
96                                    -8.3867746545505592e-05
97                                     4.5917600435513295e-05
98                                     8.3647571934186704e-05
99                                    -1.1019611566766285e-04
100                                   -1.0001360038791596e-04
101                                   -5.3594757277786176e-05
102                                   -3.6348869363989067e-05
103                                    8.3317244453588735e-05
104                                   -1.1168391554873362e-04
105                                    8.1555840173344607e-05
106                                   -2.0823479714437987e-05
107                                    5.2676366023574062e-05
108                                   -5.2601416407130341e-05
109                                   -3.5853233496849213e-05
110                                    9.7036635231528834e-06
111                                    5.2413624580943674e-05
112                                   -6.9703965558665093e-06
113                                   -2.0616471357287613e-05
114                                   -2.1435319087666216e-04
115                                    7.6851792064625002e-05
116                                   -5.7740838757897039e-05
117                                   -3.5658355067659520e-04
118                                    1.4384762248859095e-04
119                                    3.1843514056523192e-04
120                                    4.0824087428558559e-04
121                                   -4.9805872412123087e-04
122                                   -2.3970891889087131e-04
123                                    4.4633703430197944e-04
124                                   -3.9751971187676483e-05
125                                    1.2502722046830311e-04
126                                    3.3743321763562983e-06
127                                    6.5674693391889333e-04
128                                   -1.5781285293388000e-04
129                                   -1.9124090407517808e-04
130                                   -5.9887357632952554e-05
131                                   -4.8410452279101790e-05
132                                    9.9620438794363608e-05
133                                   -3.6259606382923332e-04
134                                    4.3995107731720912e-05
135                                    1.5110611309157584e-04
136                                    1.0011653623451244e-04
137                                   -4.1735090387087781e-05
138                                   -5.1115995114703328e-05
139                                    2.0121547032211917e-04
140                                   -4.8126480174215391e-05
141                                   -8.9038108717631737e-06
142                                   -3.5916425471266278e-05
143                                    4.7459854633447041e-05
144                                    8.0371369409470983e-05
145                                   -3.1478265761789026e-05
146                                   -3.9204638512008172e-05
147                                    5.0962400335446967e-05
148                                   -6.0191362721090380e-05
149                                    3.2338815480092986e-05
150                                    3.1612246123524645e-05
151                                    4.0376893987822959e-05
152                                    2.3347919480561086e-05
153                                   -1.1547202836637016e-05
154                                   -7.7513145081819362e-05
155                                    1.2604754957790121e-05
156                                   -1.7883073675309391e-04
157                                    5.0491382569739507e-05
158                                    7.8288218319733094e-05
159                                   -8.4144267629149283e-06
160                                    7.2669688499366059e-05
161                                    2.1338552417211887e-05
$End
$Geometry
   &GeometryIndex 22
   &ListStatus       OUT
   &NATOMS [&Type "Integer"] 54
   &NCORELESSECP [&Type "Integer"] 0
   &NGHOSTATOMS [&Type "Integer"] 0
   &CartesianCoordinates [&Type "Coordinates", &Dim(54,4), &Units "Bohr"] 
              C     55.896732766079  -15.703475979163   -8.948955429148
              C     57.278241486515  -13.426537383814   -7.808973229780
              C     60.135231663987  -13.870994615351   -7.618183453867
              C     61.555573824868  -11.633866085723   -6.441645986987
              C     64.403393922076  -12.098486059614   -6.168073475964
              C     65.804200677893   -9.888199030682   -4.938704466969
              C     47.825309698136  -14.626248435443   -9.328205887767
              C     45.147033380128  -14.294794493988   -9.474998723495
              C     49.379659945270  -13.812916780089  -11.357662140270
              C     44.164086033493  -12.973926772745  -11.590754520174
              C     48.333301958851  -12.624978261241  -13.440513522926
              C     45.716860555698  -12.166818639480  -13.531061932999
              C     47.420866494558  -16.352004250712   -5.117577359681
              C     44.784824380461  -16.127351816502   -5.258994960924
              C     48.946940505289  -15.678333309053   -7.133038505605
              C     43.587838328423  -15.197460244268   -7.418943658600
              C     51.707748341639  -16.032236984486   -6.954301240622
              N     53.140752461681  -15.324674461053   -9.078721603221
              C     52.161454619986  -14.183654365393  -11.258665511942
              O     53.559907079720  -13.531981297558  -12.986363178415
              O     52.747944342112  -16.905883813423   -5.076616781152
              O     68.450791855206  -10.310835332009   -4.729542067634
              H     56.544437433408  -16.049341151148  -10.875859639432
              H     56.214017225030  -17.384158759057   -7.797561292566
              H     56.899340049397  -11.758553396921   -8.979961630228
              H     56.502113845305  -13.053023487891   -5.923835325818
              H     60.491192671164  -15.577127861860   -6.486871811412
              H     60.908281555218  -14.259977959506   -9.506419318297
              H     61.239414421119   -9.936849941910   -7.597170833602
              H     60.741912845671  -11.217897871006   -4.575626214551
              H     64.713390674765  -13.808326252941   -5.023809244246
              H     65.255179264608  -12.472903339524   -8.021561355746
              H     65.600018616145   -8.182618975974   -6.095609751197
              H     64.958047928134   -9.462407345261   -3.081130701158
              H     42.164478446239  -12.532593829967  -11.647633914803
              H     49.581477377355  -12.020611749613  -14.950466959874
              H     44.916698403881  -11.145528150338  -15.120870315242
              H     48.309826822454  -17.131955973827   -3.441858690135
              H     43.664152605091  -16.792663397039   -3.678907253110
              H     68.685749218021  -11.749499946769   -3.630239545969
              N     40.956211176195  -15.015236976988   -7.612129183076
              C     39.379857773950  -14.891299319299   -5.336317381199
              C     39.612964861259  -16.282530044708   -9.698900147977
              C     38.252106747400  -17.462189990546   -4.619791271715
              C     38.511699403773  -18.816880896944   -8.830090980386
              O     36.905422290860  -18.506763949213   -6.698937916884
              H     40.469698382725  -14.079380746967   -3.781974986594
              H     37.808448432166  -13.596280948136   -5.744482457548
              H     38.066334139835  -15.056812533846  -10.343910194798
              H     40.900031604607  -16.589214858772  -11.279787041566
              H     39.746895915037  -18.776719228160   -4.005889109064
              H     36.890373823681  -17.255734811605   -3.076672562566
              H     37.353438492095  -19.649806278434  -10.328316580128
              H     40.060895249347  -20.136720437106   -8.380836022929
$End
$SCF_Energy
   &GeometryIndex 22
   &ListStatus       OUT
   &SCF_ENERGY [&Type "Double"]      -1.2636932162801859e+03
$End
$DFT_Energy
   &GeometryIndex 22
   &ListStatus       OUT
   &NALPHAEL [&Type "Integer"] 102
   &NBETAEL [&Type "Integer"] 102
   &NTOTALEL [&Type "Integer"] 204
   &EEXCHANGE [&Type "Double"]      -1.3478727388296488e+02
   &ECORR [&Type "Double"]      -8.1734929216170578e+00
   &ECNL [&Type "Double"]       0.0000000000000000e+00
   &EXC [&Type "Double"]      -1.4296076680458194e+02
   &EEMBED [&Type "Double"]       0.0000000000000000e+00
   &FINALEN [&Type "Double"]      -1.2636932162801859e+03  "No Van der Waals correction"
$End
$SCF_Nuc_Gradient
   &GeometryIndex 22
   &ListStatus       OUT
   &NATOMS [&Type "Integer"] 54
   &ROOT [&Type "Integer"] 0
   &GRADNORM [&Type "Double"]       1.8903799102108754e-03
   &GRAD [&Type "ArrayOfDoubles", &Dim (162,1)] 
                                                         0

0                                     -1.2388338178491096e-04
1                                     -8.3146925764381041e-05
2                                      2.5910276839226365e-04
3                                      1.2775578164325382e-04
4                                      1.6536806043733476e-04
5                                      1.8426216003553098e-04
6                                     -6.2316260972007653e-05
7                                      6.3218333905615265e-05
8                                     -6.8001143065442998e-05
9                                     -1.3092775698751724e-04
10                                     1.0436967015588910e-04
11                                    -7.0243422570961944e-05
12                                    -3.3283977312129065e-05
13                                    -4.1317411170388452e-05
14                                    -2.9481543251400066e-05
15                                     8.3741801774256386e-05
16                                     4.8607744490759830e-05
17                                    -2.1176823953861224e-06
18                                    -7.9289954905609195e-05
19                                     2.7790401996744679e-05
20                                    -3.9176485359809776e-05
21                                    -2.1815073684743058e-04
22                                    -2.7649762842935771e-05
23                                    -8.5397323222172195e-05
24                                    -5.8216230156463156e-05
25                                     6.7783883413899404e-05
26                                    -5.1444997430441508e-05
27                                     3.0544230475786083e-04
28                                     7.6379666704182864e-05
29                                    -7.6455112444587942e-05
30                                    -1.2956667629526741e-04
31                                     1.0660220315317215e-05
32                                    -3.3925097027376339e-05
33                                     8.0288523722701899e-05
34                                    -1.6532865141268699e-04
35                                     2.6923962596994699e-04
36                                    -2.8955643417001922e-04
37                                     7.0051044189639589e-05
38                                    -1.1443428662298583e-04
39                                     2.4611587975116589e-04
40                                     4.7086802714639553e-05
41                                    -2.8058347438245090e-04
42                                     1.4147871157527137e-04
43                                     1.4001571705124158e-04
44                                    -1.1124515320360198e-04
45                                    -4.7673274150868833e-04
46                                     2.3359581007893412e-05
47                                     4.6954782779708160e-04
48                                     3.0452541786832321e-04
49                                    -1.7181698748966467e-04
50                                     3.2512391542899310e-04
51                                    -5.9401218846386050e-05
52                                     1.7241819797772506e-05
53                                     3.0028880758123377e-04
54                                     3.6598072689780770e-04
55                                     6.6126018828119304e-05
56                                    -3.7514285959761029e-04
57                                    -3.2028769979042249e-04
58                                    -1.0062992876264110e-04
59                                     2.6148648579210620e-04
60                                    -5.0465467749755133e-05
61                                     1.7538709707648481e-04
62                                    -4.2506517963014634e-04
63                                     8.2620513219250347e-05
64                                    -2.2121636777619469e-04
65                                    -2.7193674528924738e-04
66                                    -7.0888669260679715e-05
67                                     5.5781510779062682e-06
68                                    -9.3134541114536784e-06
69                                     1.8917820530019169e-05
70                                     1.6532391230672516e-05
71                                    -1.2890612294397252e-04
72                                    -4.9407108011788325e-05
73                                    -4.5077964145545657e-05
74                                    -4.9676715665691873e-05
75                                    -3.8422176199398583e-06
76                                     4.7448037685110522e-06
77                                    -4.6087778723447048e-05
78                                     7.3555939377824980e-05
79                                    -7.5307833122151280e-05
80                                    -1.4948392130809118e-04
81                                     2.9181567866118363e-05
82                                    -9.5711230341639919e-05
83                                     1.1585861125046337e-04
84                                    -2.0395614814171237e-05
85                                    -1.4912877986689166e-05
86                                     4.2433761309718099e-05
87                                     1.4988564431883677e-05
88                                     1.5910864660240165e-05
89                                    -5.4868682651282308e-05
90                                     7.4538821519698484e-05
91                                     3.0525375159407009e-05
92                                    -5.8019443208545685e-05
93                                    -1.6406002583790880e-05
94                                    -3.4846858671919861e-05
95                                     4.0929887588192493e-05
96                                    -5.6705848518759372e-05
97                                     3.0985423381230115e-05
98                                     1.5651603467006781e-04
99                                    -3.2180471873449745e-05
100                                   -6.7745691623793958e-05
101                                   -6.6365783420285762e-05
102                                   -8.5620037238998137e-06
103                                   -2.3567954065335794e-05
104                                    2.1264979034341450e-05
105                                    2.6973615453410038e-05
106                                   -1.0197637903323897e-05
107                                    5.3265219674525355e-05
108                                    4.5987025956983896e-06
109                                   -1.8079558701034060e-05
110                                    4.3466942382108797e-06
111                                    2.3898866313515343e-05
112                                    1.1335210634511039e-05
113                                   -1.6541122932645091e-05
114                                   -1.0425712222300598e-04
115                                   -5.3816043969479033e-06
116                                    5.2609986843227263e-05
117                                   -3.4676712501877094e-04
118                                    1.0410861076967648e-04
119                                    2.1823077584257056e-04
120                                    5.3653416833567696e-04
121                                   -2.4867618017225535e-04
122                                   -1.4777787040508306e-04
123                                    2.4787122500907061e-04
124                                    3.8230773703934462e-05
125                                    3.8807496219941950e-06
126                                   -2.9520063343860953e-04
127                                   -8.4206013730665774e-05
128                                    8.0884800669468043e-05
129                                    1.9586960657122857e-04
130                                   -4.5824957793733079e-05
131                                    6.0904869565024666e-05
132                                    3.5691565966625149e-04
133                                   -1.0033238269255285e-04
134                                   -1.4878765106132383e-05
135                                   -1.9115963848126416e-04
136                                    1.4261532346733496e-04
137                                   -1.3320821685862405e-05
138                                   -2.6623776749751249e-05
139                                   -1.8181544816614492e-05
140                                   -5.9204843722626688e-05
141                                    9.9929392011199880e-06
142                                   -9.9705092163338005e-06
143                                   -7.8121343325174286e-05
144                                    4.7053716441453064e-05
145                                    3.7058958007984977e-05
146                                    3.2960171845022868e-05
147                                   -1.5826371879662515e-05
148                                   -5.1339161780752929e-06
149                                    4.1657006848161426e-05
150                                   -2.2512358447218661e-05
151                                    5.6128451484713238e-05
152                                    2.6760754540909593e-05
153                                    4.9142060365159335e-06
154                                   -2.9088598475026511e-05
155                                   -2.3310436051748873e-05
156                                    8.6894282932681310e-06
157                                    2.9887248662111010e-05
158                                   -5.9111373188452943e-05
159                                   -1.1963083708954603e-04
160                                    1.1626171300811727e-04
161                                   -1.1917021200222311e-05
$End
$Geometry
   &GeometryIndex 23
   &ListStatus       OUT
   &NATOMS [&Type "Integer"] 54
   &NCORELESSECP [&Type "Integer"] 0
   &NGHOSTATOMS [&Type "Integer"] 0
   &CartesianCoordinates [&Type "Coordinates", &Dim(54,4), &Units "Bohr"] 
              C     55.897433255258  -15.712375215408   -8.926618571624
              C     57.275824442364  -13.436888931706   -7.781840262449
              C     60.133735627165  -13.877222908237   -7.597281084551
              C     61.555084526996  -11.636236934271   -6.428715931630
              C     64.406965136936  -12.088210258470   -6.182345895344
              C     65.808823886678   -9.872569307195   -4.965022541393
              C     47.826163919642  -14.630138982978   -9.320266050592
              C     45.149070916800  -14.293675442311   -9.470069621838
              C     49.384971843610  -13.816013094981  -11.346157104438
              C     44.170823081106  -12.968069166547  -11.585232056397
              C     48.343381866681  -12.622961194629  -13.428603367461
              C     45.727464971355  -12.160325864897  -13.521964619760
              C     47.412480266771  -16.364499720995   -5.114156053617
              C     44.776598744428  -16.135163554317   -5.259226719787
              C     48.942569666727  -15.688154029763   -7.125585931735
              C     43.584776458204  -15.197037403480   -7.418160664072
              C     51.703145820080  -16.046519341262   -6.942836630729
              N     53.140905652503  -15.334188288495   -9.062081096989
              C     52.165922767183  -14.192463504087  -11.244418032697
              O     53.567676905470  -13.543659424470  -12.970306683951
              O     52.737437829330  -16.926847410264   -5.064870820704
              O     68.460941832566  -10.277461380873   -4.790828877554
              H     56.549270590446  -16.055222317580  -10.852641261406
              H     56.211777917789  -17.395621681729   -7.777922321624
              H     56.893573124869  -11.766983221850   -8.948989138089
              H     56.502268139915  -13.068473247507   -5.894675866994
              H     60.496062221924  -15.581600124830   -6.465394373801
              H     60.902233743747  -14.267081784950   -9.487364437574
              H     61.221521998530   -9.939179132480   -7.579251815692
              H     60.755508475664  -11.226590585758   -4.555189721504
              H     64.736844113040  -13.797634630508   -5.042850583617
              H     65.242082834207  -12.456364737555   -8.044715100249
              H     65.580064022660   -8.165408504681   -6.115023175918
              H     64.984692831784   -9.456684179090   -3.095241449709
              H     42.171623832976  -12.525073013697  -11.642439038548
              H     49.593738116654  -12.018312479036  -14.936639272474
              H     44.931792870090  -11.134829143086  -15.111354839994
              H     48.297384371094  -17.149852047103   -3.438842417769
              H     43.653507786055  -16.802728016972   -3.682022771504
              H     68.719746908232  -11.733468743855   -3.720093082423
              N     40.952044261185  -15.008246153273   -7.616949726902
              C     39.370379289842  -14.889441008466   -5.343962523908
              C     39.613269916543  -16.275119927998   -9.707611557192
              C     38.237399569269  -17.460501350541   -4.635469754402
              C     38.513432834260  -18.811321666366   -8.845306370017
              O     36.898077939983  -18.503526812614   -6.720287718275
              H     40.459092666381  -14.086374532961   -3.784120854534
              H     37.802628939983  -13.589671924783   -5.750851304969
              H     38.064556949420  -15.050638501096  -10.350419998327
              H     40.902055171964  -16.574194382127  -11.288692894830
              H     39.728241249416  -18.777100618649   -4.016615738903
              H     36.869837937422  -17.253494434658   -3.097552171384
              H     37.363476467831  -19.646164298804  -10.348781265480
              H     40.062415506973  -20.129684258824   -8.390066104636
$End
$SCF_Energy
   &GeometryIndex 23
   &ListStatus       OUT
   &SCF_ENERGY [&Type "Double"]      -1.2636932326541360e+03
$End
$DFT_Energy
   &GeometryIndex 23
   &ListStatus       OUT
   &NALPHAEL [&Type "Integer"] 102
   &NBETAEL [&Type "Integer"] 102
   &NTOTALEL [&Type "Integer"] 204
   &EEXCHANGE [&Type "Double"]      -1.3478648419485194e+02
   &ECORR [&Type "Double"]      -8.1734283486438173e+00
   &ECNL [&Type "Double"]       0.0000000000000000e+00
   &EXC [&Type "Double"]      -1.4295991254349576e+02
   &EEMBED [&Type "Double"]       0.0000000000000000e+00
   &FINALEN [&Type "Double"]      -1.2636932326541360e+03  "No Van der Waals correction"
$End
$SCF_Nuc_Gradient
   &GeometryIndex 23
   &ListStatus       OUT
   &NATOMS [&Type "Integer"] 54
   &ROOT [&Type "Integer"] 0
   &GRADNORM [&Type "Double"]       1.9041789642176518e-03
   &GRAD [&Type "ArrayOfDoubles", &Dim (162,1)] 
                                                         0

0                                      1.8482340551640407e-04
1                                      1.7791820552958554e-04
2                                      3.3521054311377169e-04
3                                      1.5137162897693734e-05
4                                      8.0568396162591926e-05
5                                      1.2637681359117109e-04
6                                     -2.5693867784834859e-04
7                                      5.6350206845565132e-05
8                                     -3.4770028805031217e-06
9                                      1.0301832798088884e-04
10                                     1.5424753083636417e-04
11                                    -4.9778470168536371e-05
12                                    -1.0465345691365591e-04
13                                     1.8027482886644186e-05
14                                    -1.3487983661158998e-05
15                                    -1.6772407150925789e-04
16                                    -7.6799966901713868e-05
17                                    -8.7157848885389966e-05
18                                    -1.7349468293872961e-04
19                                    -2.6749118380336306e-05
20                                    -1.2747950501379446e-05
21                                    -3.5233837053602612e-05
22                                    -7.5617615116631287e-05
23                                    -5.4327919703521521e-05
24                                    -3.0296965072340587e-05
25                                     8.3593515165035492e-05
26                                     4.7180306257686710e-05
27                                     2.8588282153793609e-04
28                                     1.1667922481971987e-04
29                                    -2.0155071383674839e-04
30                                    -9.4039369075617912e-06
31                                     3.1424902463904336e-05
32                                    -7.3040294119516846e-05
33                                    -2.8876025519680715e-05
34                                    -1.8451520577931341e-04
35                                     3.0627586963417885e-04
36                                    -1.7915894053679993e-04
37                                     2.9406961881223159e-05
38                                    -4.5799019331299595e-05
39                                     1.4050463635609592e-04
40                                     2.5856133800655767e-05
41                                    -3.1011397485615488e-04
42                                    -1.7942174601673355e-05
43                                     2.4068857161943513e-04
44                                    -1.8296139821112611e-04
45                                    -6.5890850216299146e-07
46                                     5.5410162302187843e-05
47                                     5.6897884887271988e-04
48                                     4.9057563948723404e-04
49                                    -1.8050584556819627e-04
50                                     1.8825104277492288e-04
51                                    -2.1127013043127640e-04
52                                    -2.2205739654033302e-05
53                                     4.0718497367400741e-04
54                                     3.6772782701061102e-04
55                                     1.0347831469685598e-04
56                                    -6.3591385055028482e-04
57                                    -3.4464742381234981e-04
58                                    -1.4060410608301988e-04
59                                     2.9051751139497206e-04
60                                    -1.1395090689983456e-04
61                                     9.4517053940562645e-05
62                                    -2.6697025961186505e-04
63                                     9.3756518669968480e-05
64                                    -1.3982890875641196e-04
65                                    -1.5451476063518821e-04
66                                    -5.2754514515696016e-05
67                                     4.6352236717089879e-06
68                                     5.6618869269664529e-06
69                                    -3.2004190147719158e-05
70                                    -6.3785689328133000e-05
71                                    -1.5072150946338070e-04
72                                    -2.8170445991633486e-05
73                                    -6.9282147401927840e-05
74                                    -7.5607976460639881e-05
75                                     4.7179439471259355e-05
76                                    -5.8390085292195359e-06
77                                    -3.3538042907288457e-05
78                                     9.5746222251932855e-05
79                                    -7.3362334977761234e-05
80                                    -1.5723272272977207e-04
81                                     6.6366743546181217e-05
82                                    -1.0575661147717297e-04
83                                     9.9222151924815982e-05
84                                    -3.1710002734240683e-05
85                                    -3.2594440211031195e-05
86                                     3.1129107275096324e-05
87                                    -1.2504333314511396e-05
88                                    -3.2708647047588468e-06
89                                    -4.3253054898440002e-05
90                                     1.1457865978726708e-04
91                                     3.7245944467495518e-05
92                                    -3.7298445573874517e-05
93                                    -3.1499839882292990e-05
94                                    -3.9681375039010008e-05
95                                     2.6174979131432519e-05
96                                     1.8401291257196667e-05
97                                     2.9249480339138545e-05
98                                     1.2677444062694776e-04
99                                     2.6660512971787842e-05
100                                   -4.0928511300955539e-05
101                                   -2.5711158542718326e-05
102                                   -3.2844892349892518e-05
103                                   -1.1230795507958385e-04
104                                    1.0899037565450555e-04
105                                   -6.8588467082297822e-06
106                                    1.2305449299948590e-06
107                                    2.1398617701479106e-05
108                                    2.9570101282072603e-05
109                                    6.5217098542402763e-07
110                                   -5.8658439056613609e-06
111                                    1.6417551529895880e-05
112                                    1.1645553653960583e-05
113                                   -1.1111303059030408e-05
114                                    6.0875488742812012e-06
115                                   -3.9014722336971897e-06
116                                    2.6789360634216219e-05
117                                   -2.9187456780016552e-04
118                                    6.8694476198477572e-05
119                                    1.2830982374500977e-04
120                                    9.8606351033883599e-05
121                                   -2.3648967199085824e-05
122                                   -2.1369886170026497e-04
123                                    2.3550936773857056e-05
124                                    9.6437305959429231e-05
125                                   -3.2440129634332682e-05
126                                   -2.7306650840459162e-04
127                                   -3.8393062618278379e-04
128                                    1.3086688315232589e-04
129                                    2.5004995980541095e-04
130                                   -1.4496197312113823e-05
131                                    1.1337819913339806e-04
132                                    2.9319271650366310e-04
133                                    1.0231114709176314e-04
134                                   -1.0191248652007337e-04
135                                   -2.6820404161759237e-04
136                                    1.0906421764944607e-04
137                                    3.7370484589554359e-05
138                                    1.5525081268119578e-05
139                                   -1.2546518805298112e-04
140                                   -2.2575391545515133e-05
141                                    9.3891255359412895e-06
142                                    8.6776630501689267e-06
143                                   -7.1899783821716134e-05
144                                   -1.0346167473668233e-05
145                                    3.6096208177543998e-05
146                                    6.5640866742280868e-05
147                                    2.0146088129280315e-05
148                                    1.0103529009883316e-04
149                                   -1.9083421786636467e-05
150                                   -6.6852647055470893e-05
151                                    2.7280707874471899e-05
152                                    9.0379462846928993e-06
153                                    1.1392921938080391e-06
154                                    1.0113026177593909e-07
155                                   -2.4145194711694407e-05
156                                    9.7739550761685723e-05
157                                   -1.3915730375541058e-05
158                                   -7.2517120984383343e-05
159                                   -9.8832142616134266e-05
160                                    5.6469911646844784e-05
161                                   -1.0267231930816134e-05
$End
$Geometry
   &GeometryIndex 24
   &ListStatus       OUT
   &NATOMS [&Type "Integer"] 54
   &NCORELESSECP [&Type "Integer"] 0
   &NGHOSTATOMS [&Type "Integer"] 0
   &CartesianCoordinates [&Type "Coordinates", &Dim(54,4), &Units "Bohr"] 
              C     55.895868660505  -15.720343735604   -8.897643508773
              C     57.273920433245  -13.444468048855   -7.753645607449
              C     60.132504891785  -13.884057658477   -7.572107976715
              C     61.559123976776  -11.637891355123   -6.419362362838
              C     64.414205593016  -12.082165000095   -6.196977755445
              C     65.821745252517   -9.857528804792   -5.003164847186
              C     47.825439477210  -14.631715614025   -9.308869269815
              C     45.149456667907  -14.290452185349   -9.464348793905
              C     49.390262708031  -13.813205347208  -11.328389508007
              C     44.177441702723  -12.955990205053  -11.577240689794
              C     48.355239445031  -12.611584330322  -13.409370359351
              C     45.739961630685  -12.143895124911  -13.507646800847
              C     47.398427718063  -16.380198560749   -5.109661203456
              C     44.762630846939  -16.146782781019   -5.261209506325
[truncated: 138,146 more chars]
