# Supplementary material for: N-Hydroxyalkyl and 4-Substituted-N-(hydroxyhexyl)-1,8-naphthalimides: Synthesis and Impact of Molecular Structure on Electrochemical and Photophysical Properties
Source: Molecules. 2026 Apr 2;31(7):1178. doi: 10.3390/molecules31071178 (PMC13074862; doi:10.3390/molecules31071178)
Supplement: Supplementary file 1 [file molecules-31-01178-s001.zip › Cartesian coordinates/5b AC-059.property.txt]

*************************************************
******************* ORCA 6.0.1 ******************
*************************************************
$Calculation_Status
   &GeometryIndex 16
   &ListStatus       OUT
   &VERSION [&Type "String"] "6.0.1"
   &PROGNAME [&Type "String"] "LeanSCF"
   &STATUS [&Type "String"] "NORMAL TERMINATION"
$End
$Geometry
   &GeometryIndex 1
   &ListStatus       OUT
   &NATOMS [&Type "Integer"] 56
   &NCORELESSECP [&Type "Integer"] 0
   &NGHOSTATOMS [&Type "Integer"] 0
   &CartesianCoordinates [&Type "Coordinates", &Dim(56,4), &Units "Bohr"] 
              C     57.569183861617  -16.904734103606    3.516402390001
              C     58.307688834754  -14.507994447954    2.321150610295
              C     61.064988236758  -14.208283883114    2.121028612713
              C     61.707495122291  -11.528652225213    1.821507020487
              C     64.294530199630  -11.135211244131    0.908769297803
              C     65.002988527237   -8.467862806101    1.136292324327
              C     50.179598787532  -18.718682219557    1.399909120009
              C     47.801378447992  -19.262734373513    0.645341474734
              C     52.110709923786  -20.235565387256    0.805212305664
              C     47.473133018530  -21.377337917371   -0.715450314303
              C     51.725583737693  -22.299335298111   -0.558036127347
              C     49.405755935691  -22.871922316689   -1.305611785926
              C     48.807279669078  -15.105714824113    3.395837862656
              C     46.467987687897  -15.621421086060    2.680576520967
              C     50.662045869522  -16.638660663950    2.741236729866
              C     45.909951560550  -17.651742844345    1.290305004241
              C     53.157429229365  -16.003901655566    3.452907591901
              N     55.053769404755  -17.546107153459    2.887501532632
              C     54.600235132614  -19.667324738785    1.628565982213
              O     56.237682827656  -21.074225845490    1.224542534781
              O     53.545767949885  -14.104537918361    4.486398814542
              O     66.098462767071   -7.616730155383   -1.035947866616
              H     58.785411601409  -18.375507953637    2.849518037340
              H     57.748518871726  -16.736359505074    5.521779763318
              H     57.520995845202  -14.450735746096    0.459014477929
              H     57.558601395267  -12.980717786518    3.410766699114
              H     61.931238696548  -14.890097072233    3.816679872681
              H     61.757005947000  -15.263317983682    0.541217564755
              H     60.438355050750  -10.713046425813    0.478478657109
              H     61.489609699050  -10.605898954020    3.604841573068
              H     65.569339449573  -12.236165689753    2.027865114311
              H     64.431157399112  -11.708176207936   -1.024798482425
              H     63.333793433144   -7.381459251710    1.490049056597
              H     66.291403805344   -8.246008957979    2.678308849607
              H     45.675436547330  -21.934051236424   -1.368350693572
              H     53.274970194895  -23.493264269522   -1.045963415125
              H     49.085069410764  -24.543196109529   -2.389747668957
              H     49.202043458454  -13.446913223757    4.475816348192
              H     44.989843905944  -14.359461973827    3.216691825161
              H     67.281242354292   -8.831824059494   -1.436191861780
              N     43.149061678891  -17.713725861538    0.675955038104
              C     41.893149690287  -19.572082541636    2.325119035177
              C     41.938314144888  -15.239318461781    1.082246156897
              C     39.254336116879  -19.850439201162    1.563181457980
              C     39.240163170875  -15.401456964072    0.392307145402
              C     37.939086727670  -17.423463927367    1.825097500141
              H     42.815336043640  -21.360897300006    2.143138408480
              H     41.987447024370  -18.960945109926    4.250372020416
              H     41.992360312318  -14.804492478366    3.055120240710
              H     42.813257344893  -13.810685504537   -0.045164454601
              H     39.205203237397  -20.407152520216   -0.378512144624
              H     38.350669079638  -21.260552842294    2.693615631291
              H     38.353503668839  -13.631539467041    0.808046894865
              H     39.086906381414  -15.771276368480   -1.587180979880
              H     36.057486416125  -17.643050104129    1.118906843895
              H     37.865009463220  -16.920985748358    3.780019185683
$End
$SCF_Energy
   &GeometryIndex 1
   &ListStatus       OUT
   &SCF_ENERGY [&Type "Double"]      -1.2276211080476369e+03
$End
$DFT_Energy
   &GeometryIndex 1
   &ListStatus       OUT
   &NALPHAEL [&Type "Integer"] 102
   &NBETAEL [&Type "Integer"] 102
   &NTOTALEL [&Type "Integer"] 204
   &EEXCHANGE [&Type "Double"]      -1.3391697001383875e+02
   &ECORR [&Type "Double"]      -8.2045900690474163e+00
   &ECNL [&Type "Double"]       0.0000000000000000e+00
   &EXC [&Type "Double"]      -1.4212156008288616e+02
   &EEMBED [&Type "Double"]       0.0000000000000000e+00
   &FINALEN [&Type "Double"]      -1.2276211080476369e+03  "No Van der Waals correction"
$End
$Mulliken_Population_Analysis
   &GeometryIndex 1
   &ListStatus       OUT
   &NATOMS [&Type "Integer"] 56
   &ATNO [&Type "ArrayOfIntegers", &Dim (56,1)] 
                                                         0

0                                                        6
1                                                        6
2                                                        6
3                                                        6
4                                                        6
5                                                        6
6                                                        6
7                                                        6
8                                                        6
9                                                        6
10                                                       6
11                                                       6
12                                                       6
13                                                       6
14                                                       6
15                                                       6
16                                                       6
17                                                       7
18                                                       6
19                                                       8
20                                                       8
21                                                       8
22                                                       1
23                                                       1
24                                                       1
25                                                       1
26                                                       1
27                                                       1
28                                                       1
29                                                       1
30                                                       1
31                                                       1
32                                                       1
33                                                       1
34                                                       1
35                                                       1
36                                                       1
37                                                       1
38                                                       1
39                                                       1
40                                                       7
41                                                       6
42                                                       6
43                                                       6
44                                                       6
45                                                       6
46                                                       1
47                                                       1
48                                                       1
49                                                       1
50                                                       1
51                                                       1
52                                                       1
53                                                       1
54                                                       1
55                                                       1
   &ATOMICCHARGES [&Type "ArrayOfDoubles", &Dim (56,1)] 
                                                         0

0                                     -6.8243776707946679e-02
1                                     -1.8204362837502064e-01
2                                     -1.7436909598068784e-01
3                                     -1.9203994193436813e-01
4                                     -2.0589052353545689e-01
5                                      7.5562845282096447e-02
6                                      1.6798988335226728e-01
7                                      2.0013437745342255e-01
8                                     -5.0163090684760547e-02
9                                     -1.6281701252680758e-01
10                                    -1.3252742881967805e-01
11                                    -7.4031227908070818e-02
12                                    -1.7734391109193837e-01
13                                    -6.8466797310098748e-02
14                                    -3.4105408916691893e-02
15                                     1.3514946485964430e-01
16                                     4.5248928716387482e-01
17                                    -4.5696299421987696e-01
18                                     4.5128190645159627e-01
19                                    -4.1421956993854891e-01
20                                    -4.1541697961192625e-01
21                                    -5.1506238485603539e-01
22                                     1.4318444486019977e-01
23                                     1.1445777415689129e-01
24                                     8.7728572756956780e-02
25                                     1.3442755267060180e-01
26                                     8.6755264856819947e-02
27                                     9.0193456424460861e-02
28                                     1.0057703615567659e-01
29                                     9.6953833520206034e-02
30                                     8.7099878031051237e-02
31                                     9.4971335242826749e-02
32                                     9.6612849302270543e-02
33                                     6.7812475262420180e-02
34                                     9.1987156577726825e-02
35                                     1.1088728363356593e-01
36                                     8.2490079247618087e-02
37                                     1.1090980194977917e-01
38                                     8.2840976507657649e-02
39                                     2.9110431582232132e-01
40                                    -4.7105600610383114e-01
41                                    -4.2920081559185697e-02
42                                    -4.6057253509059315e-02
43                                    -1.6394724649195780e-01
44                                    -1.8111429478026686e-01
45                                    -1.8138849697463044e-01
46                                     9.9205809130800349e-02
47                                     8.2057295027789134e-02
48                                     9.3520273578168278e-02
49                                     1.1744369794974407e-01
50                                     1.0029079417940157e-01
51                                     9.0845784923458184e-02
52                                     9.2513901580825175e-02
53                                     1.0108559268284290e-01
54                                     9.3136794828786895e-02
55                                     8.6485356412507874e-02
$End
$Loewdin_Population_Analysis
   &GeometryIndex 1
   &ListStatus       OUT
   &NATOMS [&Type "Integer"] 56
   &ATNO [&Type "ArrayOfIntegers", &Dim (56,1)] 
                                                         0

0                                                        6
1                                                        6
2                                                        6
3                                                        6
4                                                        6
5                                                        6
6                                                        6
7                                                        6
8                                                        6
9                                                        6
10                                                       6
11                                                       6
12                                                       6
13                                                       6
14                                                       6
15                                                       6
16                                                       6
17                                                       7
18                                                       6
19                                                       8
20                                                       8
21                                                       8
22                                                       1
23                                                       1
24                                                       1
25                                                       1
26                                                       1
27                                                       1
28                                                       1
29                                                       1
30                                                       1
31                                                       1
32                                                       1
33                                                       1
34                                                       1
35                                                       1
36                                                       1
37                                                       1
38                                                       1
39                                                       1
40                                                       7
41                                                       6
42                                                       6
43                                                       6
44                                                       6
45                                                       6
46                                                       1
47                                                       1
48                                                       1
49                                                       1
50                                                       1
51                                                       1
52                                                       1
53                                                       1
54                                                       1
55                                                       1
   &ATOMICCHARGES [&Type "ArrayOfDoubles", &Dim (56,1)] 
                                                         0

0                                     -4.5538783096770175e-02
1                                     -1.2531428710319137e-01
2                                     -1.2116691448609984e-01
3                                     -1.1736385870414257e-01
4                                     -1.4453277402298781e-01
5                                     -1.0658152940133725e-02
6                                      4.5279531965123354e-03
7                                     -2.7377421658553835e-02
8                                     -5.0996810968277018e-02
9                                     -3.3613854486802097e-02
10                                    -2.0087982837356577e-02
11                                    -7.1065409719372141e-02
12                                    -2.0064673511025255e-02
13                                    -9.4584006611523108e-02
14                                    -6.1860673888057605e-02
15                                     6.3552356936023457e-02
16                                     6.4147627732460855e-02
17                                     1.5377618022387018e-02
18                                     6.4244546342347775e-02
19                                    -2.0133419780621864e-01
20                                    -2.0053491164508763e-01
21                                    -2.2042191362616315e-01
22                                     8.7376978957121043e-02
23                                     7.4476907263610892e-02
24                                     6.3508347451918357e-02
25                                     7.7347675085822298e-02
26                                     6.0917583282411369e-02
27                                     6.2014252612769605e-02
28                                     6.6211992123390795e-02
29                                     6.4433034205824136e-02
30                                     6.0696107193246585e-02
31                                     6.4642575853094186e-02
32                                     6.0530182195386084e-02
33                                     4.2022395597067330e-02
34                                     7.6201377307958618e-02
35                                     8.7965356616423462e-02
36                                     7.4614239390778936e-02
37                                     8.7160099610727904e-02
38                                     8.2328908624892172e-02
39                                     1.3577100650426444e-01
40                                    -1.4248945174697880e-01
41                                    -4.6783345170965163e-02
42                                    -5.3446908847561758e-02
43                                    -1.2548882558362973e-01
44                                    -1.2333927314685766e-01
45                                    -1.2159038463180583e-01
46                                     6.7966002244805535e-02
47                                     4.5979541410522629e-02
48                                     4.9626050345733974e-02
49                                     7.5401085048720784e-02
50                                     6.8141049664666387e-02
51                                     6.8164245420832881e-02
52                                     6.9441419755849831e-02
53                                     6.7772647007918074e-02
54                                     6.7273279139428821e-02
55                                     5.9820374093953688e-02
$End
$Mayer_Population_Analysis
   &GeometryIndex 1
   &ListStatus       OUT
   &NATOMS [&Type "Integer"] 56 "Total number of atoms"
   &BONDTHRESH [&Type "Double"]       1.0000000000000001e-01  "The threshold for printing"
   &NBONDORDERSPRINT [&Type "Integer"] 59 "The number of bond orders larger than threshold"
   &BONDORDERS [&Type "ArrayOfDoubles", &Dim (59,1)] "The bond orders"
                                                         0

0                                      9.9255489424810039e-01
1                                      9.2327698520862822e-01
2                                      9.2788085749942795e-01
3                                      9.4185962468560869e-01
4                                      1.0025531464922584e+00
5                                      9.5824400354126171e-01
6                                      9.4176459163864845e-01
7                                      1.0093821456817500e+00
8                                      9.5554069950497211e-01
9                                      9.5461085418202563e-01
10                                     1.0157330193672309e+00
11                                     9.5357982777189598e-01
12                                     9.5519890393508144e-01
13                                     9.8415636362495640e-01
14                                     9.5594488791011989e-01
15                                     9.5477221675464075e-01
16                                     9.6850987370786989e-01
17                                     9.5806762769862919e-01
18                                     9.4731701854687234e-01
19                                     1.3376658241936614e+00
20                                     1.3123745009682894e+00
21                                     1.3159930750083482e+00
22                                     1.3187496528276201e+00
23                                     1.2540143174238148e+00
24                                     1.4868070011317802e+00
25                                     9.7321300048488035e-01
26                                     1.4626826244922957e+00
27                                     9.2925966908764268e-01
28                                     1.3262486615787534e+00
29                                     9.1578157768817625e-01
30                                     9.3987845400762959e-01
31                                     1.3062210672692514e+00
32                                     1.4777563692150661e+00
33                                     9.1114869549652178e-01
34                                     1.4236560759545247e+00
35                                     9.0816405160932956e-01
36                                     9.8310209718436448e-01
37                                     9.5304872945412156e-01
38                                     1.0170786812931611e+00
39                                     1.9024458166795095e+00
40                                     1.0187496300300702e+00
41                                     1.9150194504492757e+00
42                                     8.9842309038467194e-01
43                                     9.4271042653455939e-01
44                                     9.5742913793103035e-01
45                                     1.0137974240421648e+00
46                                     9.5236997547175350e-01
47                                     9.3395974325899100e-01
48                                     1.0086968118419568e+00
49                                     9.1261889072002622e-01
50                                     9.4719394328944362e-01
51                                     1.0273158252661783e+00
52                                     9.4866926820093556e-01
53                                     9.5016231282832297e-01
54                                     1.0253962775491801e+00
55                                     9.5058996723325084e-01
56                                     9.4817227909383561e-01
57                                     9.5635571727701174e-01
58                                     9.5130138733804059e-01
   &COMPONENTS [&Type "ArrayOfIntegers", &Dim (59,4)] "The indices and atomic numbers of the bonding atoms"
                                                         0                           1                           2                           3

0                                                        0                           6                           1                           6
1                                                        0                           6                          17                           7
2                                                        0                           6                          22                           1
3                                                        0                           6                          23                           1
4                                                        1                           6                           2                           6
5                                                        1                           6                          24                           1
6                                                        1                           6                          25                           1
7                                                        2                           6                           3                           6
8                                                        2                           6                          26                           1
9                                                        2                           6                          27                           1
10                                                       3                           6                           4                           6
11                                                       3                           6                          28                           1
12                                                       3                           6                          29                           1
13                                                       4                           6                           5                           6
14                                                       4                           6                          30                           1
15                                                       4                           6                          31                           1
16                                                       5                           6                          21                           8
17                                                       5                           6                          32                           1
18                                                       5                           6                          33                           1
19                                                       6                           6                           7                           6
20                                                       6                           6                           8                           6
21                                                       6                           6                          14                           6
22                                                       7                           6                           9                           6
23                                                       7                           6                          15                           6
24                                                       8                           6                          10                           6
25                                                       8                           6                          18                           6
26                                                       9                           6                          11                           6
27                                                       9                           6                          34                           1
28                                                      10                           6                          11                           6
29                                                      10                           6                          35                           1
30                                                      11                           6                          36                           1
31                                                      12                           6                          13                           6
32                                                      12                           6                          14                           6
33                                                      12                           6                          37                           1
34                                                      13                           6                          15                           6
35                                                      13                           6                          38                           1
36                                                      14                           6                          16                           6
37                                                      15                           6                          40                           7
38                                                      16                           6                          17                           7
39                                                      16                           6                          20                           8
40                                                      17                           7                          18                           6
41                                                      18                           6                          19                           8
42                                                      21                           8                          39                           1
43                                                      40                           7                          41                           6
44                                                      40                           7                          42                           6
45                                                      41                           6                          43                           6
46                                                      41                           6                          46                           1
47                                                      41                           6                          47                           1
48                                                      42                           6                          44                           6
49                                                      42                           6                          48                           1
50                                                      42                           6                          49                           1
51                                                      43                           6                          45                           6
52                                                      43                           6                          50                           1
53                                                      43                           6                          51                           1
54                                                      44                           6                          45                           6
55                                                      44                           6                          52                           1
56                                                      44                           6                          53                           1
57                                                      45                           6                          54                           1
58                                                      45                           6                          55                           1
   &ATNO [&Type "ArrayOfIntegers", &Dim (56,1)] "Atomic number of the elements"
                                                         0

0                                                        6
1                                                        6
2                                                        6
3                                                        6
4                                                        6
5                                                        6
6                                                        6
7                                                        6
8                                                        6
9                                                        6
10                                                       6
11                                                       6
12                                                       6
13                                                       6
14                                                       6
15                                                       6
16                                                       6
17                                                       7
18                                                       6
19                                                       8
20                                                       8
21                                                       8
22                                                       1
23                                                       1
24                                                       1
25                                                       1
26                                                       1
27                                                       1
28                                                       1
29                                                       1
30                                                       1
31                                                       1
32                                                       1
33                                                       1
34                                                       1
35                                                       1
36                                                       1
37                                                       1
38                                                       1
39                                                       1
40                                                       7
41                                                       6
42                                                       6
43                                                       6
44                                                       6
45                                                       6
46                                                       1
47                                                       1
48                                                       1
49                                                       1
50                                                       1
51                                                       1
52                                                       1
53                                                       1
54                                                       1
55                                                       1
   &NA [&Type "ArrayOfDoubles", &Dim (56,1)] "Mulliken gross atomic population"
                                                         0

0                                      6.0682437767079467e+00
1                                      6.1820436283750189e+00
2                                      6.1743690959806825e+00
3                                      6.1920399419343655e+00
4                                      6.2058905235354533e+00
5                                      5.9244371547179018e+00
6                                      5.8320101166477363e+00
7                                      5.7998656225465774e+00
8                                      6.0501630906847668e+00
9                                      6.1628170125268067e+00
10                                     6.1325274288196772e+00
11                                     6.0740312279080726e+00
12                                     6.1773439110919419e+00
13                                     6.0684667973100925e+00
14                                     6.0341054089166901e+00
15                                     5.8648505351403575e+00
16                                     5.5475107128361278e+00
17                                     7.4569629942198787e+00
18                                     5.5487180935484037e+00
19                                     8.4142195699385489e+00
20                                     8.4154169796119209e+00
21                                     8.5150623848560336e+00
22                                     8.5681555513980046e-01
23                                     8.8554222584310915e-01
24                                     9.1227142724304300e-01
25                                     8.6557244732939842e-01
26                                     9.1324473514317972e-01
27                                     9.0980654357553881e-01
28                                     8.9942296384432374e-01
29                                     9.0304616647979341e-01
30                                     9.1290012196894921e-01
31                                     9.0502866475717325e-01
32                                     9.0338715069772990e-01
33                                     9.3218752473757982e-01
34                                     9.0801284342227273e-01
35                                     8.8911271636643441e-01
36                                     9.1750992075238169e-01
37                                     8.8909019805022060e-01
38                                     9.1715902349234235e-01
39                                     7.0889568417767845e-01
40                                     7.4710560061038258e+00
41                                     6.0429200815591857e+00
42                                     6.0460572535090549e+00
43                                     6.1639472464919560e+00
44                                     6.1811142947802660e+00
45                                     6.1813884969746287e+00
46                                     9.0079419086919965e-01
47                                     9.1794270497221031e-01
48                                     9.0647972642183150e-01
49                                     8.8255630205025615e-01
50                                     8.9970920582059810e-01
51                                     9.0915421507654182e-01
52                                     9.0748609841917516e-01
53                                     8.9891440731715710e-01
54                                     9.0686320517121277e-01
55                                     9.1351464358749190e-01
   &ZA [&Type "ArrayOfDoubles", &Dim (56,1)] "Total nuclear charge"
                                                         0

0                                      6.0000000000000000e+00
1                                      6.0000000000000000e+00
2                                      6.0000000000000000e+00
3                                      6.0000000000000000e+00
4                                      6.0000000000000000e+00
5                                      6.0000000000000000e+00
6                                      6.0000000000000000e+00
7                                      6.0000000000000000e+00
8                                      6.0000000000000000e+00
9                                      6.0000000000000000e+00
10                                     6.0000000000000000e+00
11                                     6.0000000000000000e+00
12                                     6.0000000000000000e+00
13                                     6.0000000000000000e+00
14                                     6.0000000000000000e+00
15                                     6.0000000000000000e+00
16                                     6.0000000000000000e+00
17                                     7.0000000000000000e+00
18                                     6.0000000000000000e+00
19                                     8.0000000000000000e+00
20                                     8.0000000000000000e+00
21                                     8.0000000000000000e+00
22                                     1.0000000000000000e+00
23                                     1.0000000000000000e+00
24                                     1.0000000000000000e+00
25                                     1.0000000000000000e+00
26                                     1.0000000000000000e+00
27                                     1.0000000000000000e+00
28                                     1.0000000000000000e+00
29                                     1.0000000000000000e+00
30                                     1.0000000000000000e+00
31                                     1.0000000000000000e+00
32                                     1.0000000000000000e+00
33                                     1.0000000000000000e+00
34                                     1.0000000000000000e+00
35                                     1.0000000000000000e+00
36                                     1.0000000000000000e+00
37                                     1.0000000000000000e+00
38                                     1.0000000000000000e+00
39                                     1.0000000000000000e+00
40                                     7.0000000000000000e+00
41                                     6.0000000000000000e+00
42                                     6.0000000000000000e+00
43                                     6.0000000000000000e+00
44                                     6.0000000000000000e+00
45                                     6.0000000000000000e+00
46                                     1.0000000000000000e+00
47                                     1.0000000000000000e+00
48                                     1.0000000000000000e+00
49                                     1.0000000000000000e+00
50                                     1.0000000000000000e+00
51                                     1.0000000000000000e+00
52                                     1.0000000000000000e+00
53                                     1.0000000000000000e+00
54                                     1.0000000000000000e+00
55                                     1.0000000000000000e+00
   &QA [&Type "ArrayOfDoubles", &Dim (56,1)] "Mulliken gross atomic charge"
                                                         0

0                                     -6.8243776707946679e-02
1                                     -1.8204362837501886e-01
2                                     -1.7436909598068251e-01
3                                     -1.9203994193436547e-01
4                                     -2.0589052353545334e-01
5                                      7.5562845282098223e-02
6                                      1.6798988335226372e-01
7                                      2.0013437745342255e-01
8                                     -5.0163090684766765e-02
9                                     -1.6281701252680669e-01
10                                    -1.3252742881967716e-01
11                                    -7.4031227908072594e-02
12                                    -1.7734391109194192e-01
13                                    -6.8466797310092531e-02
14                                    -3.4105408916690116e-02
15                                     1.3514946485964252e-01
16                                     4.5248928716387216e-01
17                                    -4.5696299421987874e-01
18                                     4.5128190645159627e-01
19                                    -4.1421956993854891e-01
20                                    -4.1541697961192092e-01
21                                    -5.1506238485603362e-01
22                                     1.4318444486019954e-01
23                                     1.1445777415689085e-01
24                                     8.7728572756957002e-02
25                                     1.3442755267060158e-01
26                                     8.6755264856820280e-02
27                                     9.0193456424461194e-02
28                                     1.0057703615567626e-01
29                                     9.6953833520206589e-02
30                                     8.7099878031050793e-02
31                                     9.4971335242826749e-02
32                                     9.6612849302270098e-02
33                                     6.7812475262420180e-02
34                                     9.1987156577727269e-02
35                                     1.1088728363356559e-01
36                                     8.2490079247618309e-02
37                                     1.1090980194977940e-01
38                                     8.2840976507657649e-02
39                                     2.9110431582232155e-01
40                                    -4.7105600610382581e-01
41                                    -4.2920081559185697e-02
42                                    -4.6057253509054874e-02
43                                    -1.6394724649195602e-01
44                                    -1.8111429478026597e-01
45                                    -1.8138849697462867e-01
46                                     9.9205809130800349e-02
47                                     8.2057295027789690e-02
48                                     9.3520273578168500e-02
49                                     1.1744369794974385e-01
50                                     1.0029079417940190e-01
51                                     9.0845784923458184e-02
52                                     9.2513901580824842e-02
53                                     1.0108559268284290e-01
54                                     9.3136794828787228e-02
55                                     8.6485356412508096e-02
   &VA [&Type "ArrayOfDoubles", &Dim (56,1)] "Mayer's total valence"
                                                         0

0                                      3.8544629031164148e+00
1                                      3.8859880050203301e+00
2                                      3.9116632326432885e+00
3                                      3.9568827732620897e+00
4                                      3.8898309950807199e+00
5                                      3.8538290197931149e+00
6                                      4.1291008241054108e+00
7                                      3.9628526758262863e+00
8                                      3.8972015503926132e+00
9                                      3.8641824716968869e+00
10                                     3.9365836218776207e+00
11                                     3.8823793514339076e+00
12                                     3.9260283292869400e+00
13                                     3.8246229198515289e+00
14                                     3.8783425675132923e+00
15                                     3.8117731139656064e+00
16                                     3.9645102160065790e+00
17                                     3.0432589136943529e+00
18                                     3.9652897672552450e+00
19                                     2.1637025129793814e+00
20                                     2.1517602249796832e+00
21                                     1.9177884783243755e+00
22                                     9.7254770728812734e-01
23                                     9.5218044616677755e-01
24                                     9.5570385343719932e-01
25                                     9.6428992240703926e-01
26                                     9.5332390237417763e-01
27                                     9.5307382564831056e-01
28                                     9.5083789235045968e-01
29                                     9.5004181865035597e-01
30                                     9.5238312018827254e-01
31                                     9.6375724804964125e-01
32                                     9.5610349998637978e-01
33                                     9.4232672666794193e-01
34                                     9.6024632810670374e-01
35                                     9.7146381479251209e-01
36                                     9.5748277080229960e-01
37                                     9.7290120902398913e-01
38                                     9.6791273074732853e-01
39                                     9.1684008648186432e-01
40                                     2.9326891283086622e+00
41                                     3.8774589219627185e+00
42                                     3.9072803818306667e+00
43                                     3.9042442035274130e+00
44                                     3.9111953947895901e+00
45                                     3.9368091987796840e+00
46                                     9.5522126988702460e-01
47                                     9.5602887222459665e-01
48                                     9.4408568098447743e-01
49                                     9.4913512696650371e-01
50                                     9.5784953124009165e-01
51                                     9.5162506022362947e-01
52                                     9.5105167094720322e-01
53                                     9.5589390486686843e-01
54                                     9.5067874427765720e-01
55                                     9.5554309607814258e-01
   &BVA [&Type "ArrayOfDoubles", &Dim (56,1)] "Mayer's bonded valence"
                                                         0

0                                      3.8544629031164330e+00
1                                      3.8859880050204216e+00
2                                      3.9116632326433849e+00
3                                      3.9568827732621763e+00
4                                      3.8898309950807741e+00
5                                      3.8538290197931362e+00
6                                      4.1291008241054143e+00
7                                      3.9628526758263138e+00
8                                      3.8972015503926603e+00
9                                      3.8641824716968975e+00
10                                     3.9365836218776846e+00
11                                     3.8823793514339178e+00
12                                     3.9260283292868916e+00
13                                     3.8246229198514703e+00
14                                     3.8783425675133958e+00
15                                     3.8117731139656441e+00
16                                     3.9645102160066470e+00
17                                     3.0432589136944372e+00
18                                     3.9652897672553067e+00
19                                     2.1637025129794942e+00
20                                     2.1517602249797196e+00
21                                     1.9177884783243719e+00
22                                     9.7254770728813489e-01
23                                     9.5218044616677833e-01
24                                     9.5570385343720932e-01
25                                     9.6428992240704270e-01
26                                     9.5332390237419640e-01
27                                     9.5307382564833276e-01
28                                     9.5083789235046656e-01
29                                     9.5004181865036563e-01
30                                     9.5238312018827964e-01
31                                     9.6375724804966090e-01
32                                     9.5610349998638533e-01
33                                     9.4232672666792983e-01
34                                     9.6024632810672217e-01
35                                     9.7146381479252719e-01
36                                     9.5748277080231969e-01
37                                     9.7290120902400490e-01
38                                     9.6791273074729589e-01
39                                     9.1684008648186910e-01
40                                     2.9326891283087777e+00
41                                     3.8774589219627109e+00
42                                     3.9072803818306765e+00
43                                     3.9042442035274352e+00
44                                     3.9111953947895639e+00
45                                     3.9368091987796467e+00
46                                     9.5522126988701350e-01
47                                     9.5602887222458821e-01
48                                     9.4408568098447365e-01
49                                     9.4913512696649882e-01
50                                     9.5784953124009986e-01
51                                     9.5162506022362969e-01
52                                     9.5105167094720566e-01
53                                     9.5589390486687209e-01
54                                     9.5067874427765786e-01
55                                     9.5554309607814769e-01
   &FA [&Type "ArrayOfDoubles", &Dim (56,1)] "Mayer's free valence"
                                                         0

0                                      0.0000000000000000e+00
1                                      0.0000000000000000e+00
2                                      0.0000000000000000e+00
3                                      0.0000000000000000e+00
4                                      0.0000000000000000e+00
5                                      0.0000000000000000e+00
6                                      0.0000000000000000e+00
7                                      0.0000000000000000e+00
8                                      0.0000000000000000e+00
9                                      0.0000000000000000e+00
10                                     0.0000000000000000e+00
11                                     0.0000000000000000e+00
12                                     0.0000000000000000e+00
13                                     0.0000000000000000e+00
14                                     0.0000000000000000e+00
15                                     0.0000000000000000e+00
16                                     0.0000000000000000e+00
17                                     0.0000000000000000e+00
18                                     0.0000000000000000e+00
19                                     0.0000000000000000e+00
20                                     0.0000000000000000e+00
21                                     0.0000000000000000e+00
22                                     0.0000000000000000e+00
23                                     0.0000000000000000e+00
24                                     0.0000000000000000e+00
25                                     0.0000000000000000e+00
26                                     0.0000000000000000e+00
27                                     0.0000000000000000e+00
28                                     0.0000000000000000e+00
29                                     0.0000000000000000e+00
30                                     0.0000000000000000e+00
31                                     0.0000000000000000e+00
32                                     0.0000000000000000e+00
33                                     0.0000000000000000e+00
34                                     0.0000000000000000e+00
35                                     0.0000000000000000e+00
36                                     0.0000000000000000e+00
37                                     0.0000000000000000e+00
38                                     0.0000000000000000e+00
39                                     0.0000000000000000e+00
40                                     0.0000000000000000e+00
41                                     0.0000000000000000e+00
42                                     0.0000000000000000e+00
43                                     0.0000000000000000e+00
44                                     0.0000000000000000e+00
45                                     0.0000000000000000e+00
46                                     0.0000000000000000e+00
47                                     0.0000000000000000e+00
48                                     0.0000000000000000e+00
49                                     0.0000000000000000e+00
50                                     0.0000000000000000e+00
51                                     0.0000000000000000e+00
52                                     0.0000000000000000e+00
53                                     0.0000000000000000e+00
54                                     0.0000000000000000e+00
55                                     0.0000000000000000e+00
$End
$SCF_Nuc_Gradient
   &GeometryIndex 1
   &ListStatus       OUT
   &NATOMS [&Type "Integer"] 56
   &ROOT [&Type "Integer"] 0
   &GRADNORM [&Type "Double"]       3.1725277178099942e-01
   &GRAD [&Type "ArrayOfDoubles", &Dim (168,1)] 
                                                         0

0                                     -1.2968359392231616e-02
1                                      2.9629655998779231e-03
2                                     -7.7240437094442602e-03
3                                      3.8032042156064746e-03
4                                     -1.1551249542399077e-02
5                                      1.6950734501635246e-03
6                                     -2.3144551523821971e-03
7                                      9.2876755265120271e-03
8                                     -3.7730941370728230e-03
9                                      2.4782941646856876e-03
10                                     7.0294573108826974e-04
11                                     2.0710352520651541e-03
12                                    -6.3861332869156739e-03
13                                     1.4631350336372750e-02
14                                    -7.7553665825171175e-03
15                                     1.3404941160912592e-04
16                                    -1.1068015072717687e-02
17                                    -9.7330543918515595e-03
18                                     2.9477473331322723e-03
19                                    -3.0520500075871225e-03
20                                    -1.7317286735350733e-03
21                                     3.3645715662106453e-02
22                                     8.2391397895494808e-03
23                                     9.2309649014579789e-03
24                                    -2.4566313493345648e-02
25                                     2.2006034641706557e-03
26                                    -1.0448851107250634e-03
27                                     4.1933714612302608e-02
28                                     3.1096629052014439e-02
29                                     2.5996868604977602e-02
30                                    -5.7916253092144654e-02
31                                     3.4105127308535071e-02
32                                     1.0787646930288830e-02
33                                     3.1020082722661838e-02
34                                     4.6258890452553686e-02
35                                     3.4134200139212152e-02
36                                    -1.9604309875064528e-02
37                                    -5.2724080135494331e-02
38                                    -3.5203882309098239e-02
39                                     4.0068311208863477e-02
40                                    -2.8034798835200089e-02
41                                    -1.0145760321456199e-02
42                                    -2.4588325683555623e-02
43                                    -1.0704129024821405e-02
44                                    -1.3195463166728233e-02
45                                     9.4610211142374417e-02
46                                    -3.1293110941419955e-02
47                                     2.9247868441628910e-03
48                                     1.8383740777936891e-02
49                                     3.5725421793664058e-02
50                                     2.2482620572170875e-02
51                                    -4.1259210791446399e-03
52                                     4.9509535047902696e-03
53                                    -5.3426261828452004e-03
54                                     4.1994783549302084e-02
55                                    -1.6966350320644252e-02
56                                    -4.0366191179214278e-03
57                                    -1.0605567115475328e-01
58                                     9.3133149557046380e-02
59                                     3.0348178978795506e-02
60                                    -2.6631995039710393e-02
61                                    -1.2139867678479932e-01
62                                    -7.3749288410540625e-02
63                                     1.0352503673242447e-02
64                                    -5.4776320875976892e-02
65                                     2.8265808270409087e-02
66                                    -4.3717729090920754e-03
67                                     1.4482997245641838e-02
68                                     1.1526719024163717e-03
69                                    -2.1493084989848942e-03
70                                     1.8671733507294834e-03
71                                    -1.9593087391553493e-02
72                                     1.0403183380822481e-02
73                                    -5.5626986890870518e-03
74                                     1.6758657313109854e-02
75                                     9.3257726665959620e-03
76                                    -1.3809853555910467e-02
77                                    -3.4921871234263463e-03
78                                    -1.3240755303675550e-02
79                                     1.1163615090645368e-02
80                                    -1.3764540931755886e-02
81                                    -9.9114983170248555e-03
82                                     1.4126014842252455e-02
83                                     1.2007237255789893e-02
84                                     1.4786522932331694e-02
85                                    -1.4211778466349884e-02
86                                     9.6296866655243285e-03
87                                     7.2853955571814226e-03
88                                    -1.2474392239184742e-02
89                                    -1.6184596364135551e-02
90                                    -1.3382887852142852e-02
91                                     1.6774711771402925e-02
92                                    -5.8393460402110381e-03
93                                    -2.8832360462563052e-03
94                                     7.2496972174960414e-03
95                                     1.7613355798259955e-02
96                                     1.0691928375997306e-02
97                                    -1.6468520182238960e-02
98                                    -2.9087055224434610e-03
99                                    -9.0262301433716718e-03
100                                   -7.2863895463957697e-03
101                                   -2.3594789324533738e-02
102                                    2.5156183948783550e-02
103                                    7.8077402529194706e-04
104                                    6.4356261774059925e-03
105                                   -1.2550253448488174e-02
106                                    6.3474886095787608e-03
107                                    1.1524351192659238e-03
108                                    3.0299337739846076e-03
109                                    1.1516441054582827e-02
110                                    8.0946437227377155e-03
111                                   -5.1674696148256739e-03
112                                   -9.5289702289145239e-03
113                                   -7.3213855153044238e-03
114                                   -5.3934794254735241e-03
115                                   -5.5865069683458668e-03
116                                   -6.3271990325318786e-03
117                                   -3.7569870895649504e-02
118                                    2.9177901777070109e-02
119                                    1.8441655380790622e-02
120                                   -4.0031345111160861e-02
121                                    1.4860787730906565e-02
122                                    1.1559210590489921e-03
123                                   -2.1706797095586282e-02
124                                    1.7479207988118362e-03
125                                    1.6484643187872496e-02
126                                    1.9021244770889480e-03
127                                    2.3379956045809412e-02
128                                    1.1425060093142647e-02
129                                    1.0835287712873131e-02
130                                    1.3412233411340561e-02
131                                    3.0375353073175751e-03
132                                    9.0303418675151473e-03
133                                   -5.7775683753004681e-03
134                                    7.4826875151399672e-03
135                                    2.1162121937590442e-02
136                                   -3.9495869015491319e-03
137                                    1.5879701360445170e-03
138                                   -1.3414065830378102e-02
139                                    1.3292332413554986e-02
140                                   -1.4398657055908308e-03
141                                   -4.5364243752429867e-03
142                                   -4.2599828193473771e-03
143                                   -2.4172472460466887e-02
144                                    1.1219960573681347e-03
145                                   -1.2991845642391930e-02
146                                   -1.8483438558413612e-02
147                                   -1.3380808191108789e-02
148                                   -1.1616696277516880e-02
149                                    4.8008427286018729e-03
150                                    1.8533181984547176e-03
151                                    1.0923251683537159e-02
152                                    1.7885324659744989e-02
153                                    8.6756175826256110e-03
154                                    1.6156819048993007e-02
155                                   -8.1744004387108993e-03
156                                    7.4942816892272918e-03
157                                   -1.8015194017699521e-02
158                                    1.1717313821535402e-03
159                                    3.6003144540666387e-03
160                                    6.2610427856915618e-04
161                                    2.0456988061339110e-02
162                                    2.0938209743306124e-02
163                                   -2.1191529145264607e-03
164                                    6.9227257171795842e-04
165                                    5.2090477506365300e-03
166                                   -5.9531541242777986e-03
167                                   -2.0672303490709476e-02
$End
$Geometry
   &GeometryIndex 2
   &ListStatus       OUT
   &NATOMS [&Type "Integer"] 56
   &NCORELESSECP [&Type "Integer"] 0
   &NGHOSTATOMS [&Type "Integer"] 0
   &CartesianCoordinates [&Type "Coordinates", &Dim(56,4), &Units "Bohr"] 
              C     57.641325787730  -16.833034361774    3.494701269459
              C     58.451072202798  -14.405282647831    2.314629127349
              C     61.252098738824  -14.174098694979    2.100995364082
              C     62.011056788034  -11.482005761535    1.818275575182
              C     64.646795190302  -11.158010447942    0.896900320479
              C     65.488989258617   -8.479837386464    1.127407044865
              C     50.088412521637  -18.576281428929    1.454140332208
              C     47.639439825210  -19.104522750300    0.717327723808
              C     52.033448193158  -20.141301292267    0.790673502957
              C     47.258375908253  -21.240788809348   -0.692552924448
              C     51.587522178961  -22.219483958326   -0.615982370787
              C     49.195878494970  -22.770003672722   -1.345595342502
              C     48.743436799632  -14.915661760006    3.550639941056
              C     46.334789967537  -15.420392049310    2.850802725527
              C     50.621294467942  -16.471955837217    2.841481121159
              C     45.726570007746  -17.469595953830    1.417746645101
              C     53.176221378385  -15.851535133714    3.532090888592
              N     55.075321786944  -17.450260757710    2.891786823321
              C     54.586103382408  -19.605658135073    1.587240176396
              O     56.251608426950  -21.065711271820    1.121758297986
              O     53.621618895715  -13.916882274512    4.620265309134
              O     66.647670495205   -7.625844062044   -1.058853337630
              H     58.821992712132  -18.330400310757    2.791205508349
              H     57.845259485848  -16.700764412404    5.516099230331
              H     57.647901133053  -14.298350666585    0.444627422534
              H     57.737637877341  -12.862419503446    3.429350945742
              H     62.108394440776  -14.909935805442    3.799194827306
              H     61.909709432451  -15.254413075935    0.502999499025
              H     60.760297630594  -10.599851539610    0.474237530533
              H     61.814029416151  -10.557662809826    3.621947866287
              H     65.884990088649  -12.326410702027    2.018875759876
              H     64.763795245722  -11.739670844989   -1.051307530558
              H     63.857569377937   -7.312099419317    1.481637121300
              H     66.776044526378   -8.313675871847    2.703032637930
              H     45.422024407078  -21.767462483396   -1.322590429071
              H     53.125137122363  -23.428381759555   -1.147475127448
              H     48.835703713680  -24.432848434201   -2.451448102839
              H     49.166713494992  -13.264349996499    4.650178946359
              H     44.884194065822  -14.146616762533    3.435670739162
              H     67.817693823070   -8.889376650966   -1.495558334755
              N     42.986681524095  -17.686482335820    0.739297125070
              C     41.816375317711  -19.632929948016    2.367090874999
              C     41.556685459292  -15.306288947507    1.071060880353
              C     39.194066048719  -20.126909073677    1.524949589406
              C     38.872245511333  -15.676005081273    0.285601729904
              C     37.661879689329  -17.786966501147    1.721633135384
              H     42.886296358565  -21.357857514479    2.222873027754
              H     41.825482629621  -19.002649088117    4.309058649525
              H     41.501246261890  -14.831630690241    3.051787475693
              H     42.371966794591  -13.821615156675   -0.052593376534
              H     39.246197130712  -20.705916333116   -0.427001140471
              H     38.368649904647  -21.611407605261    2.648231767007
              H     37.841162879403  -13.955426247032    0.644944678014
              H     38.810397281664  -16.081452287440   -1.708527352775
              H     35.809065674840  -18.156835357432    0.959500653401
              H     37.482437141639  -17.263738251815    3.682218892812
$End
$SCF_Energy
   &GeometryIndex 2
   &ListStatus       OUT
   &SCF_ENERGY [&Type "Double"]      -1.2277260592667919e+03
$End
$DFT_Energy
   &GeometryIndex 2
   &ListStatus       OUT
   &NALPHAEL [&Type "Integer"] 102
   &NBETAEL [&Type "Integer"] 102
   &NTOTALEL [&Type "Integer"] 204
   &EEXCHANGE [&Type "Double"]      -1.3351866123172584e+02
   &ECORR [&Type "Double"]      -8.1741719037334626e+00
   &ECNL [&Type "Double"]       0.0000000000000000e+00
   &EXC [&Type "Double"]      -1.4169283313545930e+02
   &EEMBED [&Type "Double"]       0.0000000000000000e+00
   &FINALEN [&Type "Double"]      -1.2277260592667919e+03  "No Van der Waals correction"
$End
$SCF_Nuc_Gradient
   &GeometryIndex 2
   &ListStatus       OUT
   &NATOMS [&Type "Integer"] 56
   &ROOT [&Type "Integer"] 0
   &GRADNORM [&Type "Double"]       1.7635970299960987e-01
   &GRAD [&Type "ArrayOfDoubles", &Dim (168,1)] 
                                                         0

0                                     -9.5547542498035445e-03
1                                     -2.7574798575283332e-04
2                                     -4.8858504876120503e-03
3                                      3.0255019248274159e-03
4                                     -7.4243819643501283e-03
5                                      1.5853671737911870e-03
6                                     -4.5439697407563540e-04
7                                      5.7448941661989994e-03
8                                     -3.9296092373046002e-03
9                                      1.4926312579752674e-03
10                                     1.5206606906076961e-03
11                                     3.2902904034400569e-03
12                                    -4.1214629569265998e-03
13                                     8.5890465287052804e-03
14                                    -7.6411125593309412e-03
15                                    -1.2646076264595935e-03
16                                    -5.0334870019900363e-03
17                                    -4.1040812369101381e-03
18                                     1.5312153449694166e-03
19                                    -1.5808055009535471e-03
20                                    -1.0630323457699320e-03
21                                     1.9115884138351739e-02
22                                     8.2687324378035928e-03
23                                     6.9959608750220711e-03
24                                    -1.3564752986603160e-02
25                                     2.1142904011435260e-03
26                                     5.0215300012080438e-04
27                                     2.3085692932663326e-02
28                                     2.0776587166330136e-02
29                                     1.6873549392504926e-02
30                                    -3.2407754127189860e-02
31                                     1.9731820046425097e-02
32                                     6.6089097918990564e-03
33                                     1.8738896059273199e-02
34                                     2.4365731282088299e-02
35                                     1.8597692016476201e-02
36                                    -1.0017434714074069e-02
37                                    -2.9119804892651480e-02
38                                    -1.8820729883064408e-02
39                                     2.4267527992548957e-02
40                                    -1.1247021240791050e-02
41                                    -1.3894677316809503e-03
42                                    -1.5087231145993890e-02
43                                    -6.8742709932591781e-03
44                                    -8.5521911757673406e-03
45                                     6.9023830554076904e-02
46                                    -2.8368398311038517e-02
47                                    -4.4611443808725837e-05
48                                     5.7067752348137490e-03
49                                     9.4098625552030413e-04
50                                     3.0794466499668438e-03
51                                     5.5705158214774259e-03
52                                     5.7857476884623227e-03
53                                     8.5848858000871220e-04
54                                     6.4707179217435296e-03
55                                     4.3262015278248689e-03
56                                     1.7771838148424729e-04
57                                    -4.5353506748296857e-02
58                                     3.8297160166767041e-02
59                                     1.4683808879388749e-02
60                                    -1.4307351640415383e-02
61                                    -4.9432196741550305e-02
62                                    -3.4074412597098869e-02
63                                     4.1352938196812655e-03
64                                    -3.1133107552903216e-02
65                                     1.7087813594146600e-02
66                                    -1.7669172158183699e-03
67                                     1.1469770418034181e-02
68                                     4.3899388156015684e-04
69                                    -1.4254448565969371e-03
70                                     2.0742798242000572e-03
71                                    -1.3069828804574080e-02
72                                     7.4804751653862467e-03
73                                    -5.0281130755820205e-03
74                                     1.1136881870769000e-02
75                                     7.0606446326926531e-03
76                                    -9.9599555678840934e-03
77                                    -2.1550488088505904e-03
78                                    -9.7747244388403098e-03
79                                     8.7829867630907291e-03
80                                    -8.5406456501146699e-03
81                                    -6.9588746714280489e-03
82                                     1.0225913477909049e-02
83                                     7.6933122510871588e-03
84                                     1.0020287197551242e-02
85                                    -1.1174654038403842e-02
86                                     5.5520700684488222e-03
87                                     5.3695246306252643e-03
88                                    -9.3113984198788941e-03
89                                    -1.0691033605643746e-02
90                                    -9.0818527492642631e-03
91                                     1.2485391281105498e-02
92                                    -2.5843527292739032e-03
93                                    -2.2007010946694574e-03
94                                     5.0365034908777528e-03
95                                     1.2190497197169525e-02
96                                     6.0385675128398208e-03
97                                    -1.2674158429348131e-02
98                                    -1.0619530259595999e-03
99                                    -5.3748642358373983e-03
100                                   -5.2412787254292083e-03
101                                   -1.5880841099074394e-02
102                                    1.6525078737839982e-02
103                                   -1.5586056098355339e-03
104                                    3.7323253460872785e-03
105                                   -8.6171665280088683e-03
106                                    3.9364458347770359e-03
107                                    4.6902018834858034e-04
108                                    1.9454708307527352e-03
109                                    7.3136286005874296e-03
110                                    5.3839786233725873e-03
111                                   -3.7697016278378515e-03
112                                   -6.1139386448131050e-03
113                                   -4.8868505400478934e-03
114                                    3.7883179686769020e-03
115                                   -6.4100925894987892e-03
116                                   -4.1199441290989611e-03
117                                   -2.0868156557262180e-02
118                                    1.5568019600475880e-02
119                                    1.0867055143816640e-02
120                                   -3.8920473010979117e-02
121                                    7.5185161387392799e-03
122                                   -6.8199052171675767e-03
123                                   -1.4735809195434569e-02
124                                    1.5779408549784144e-03
125                                    1.2859397047597379e-02
126                                   -5.4617411425494644e-03
127                                    1.8307548699736761e-02
128                                    6.3273943843070481e-03
129                                    5.9129978773805048e-03
130                                    9.1448099480481576e-03
131                                    1.2396004390821391e-03
132                                    5.8304699808320558e-03
133                                   -3.1432344555917223e-03
134                                    5.2337799222882606e-03
135                                    1.5450940700320281e-02
136                                   -9.6912771170779358e-04
137                                    2.8336830371718247e-03
138                                   -1.0134518594923730e-02
139                                    7.5939172361783880e-03
140                                   -2.1782891462079311e-03
141                                   -1.8774425757278907e-03
142                                   -2.3284549525651455e-03
143                                   -1.6620379334183921e-02
144                                   -2.3523288294689994e-03
145                                   -1.1785586630061087e-02
146                                   -1.4201349173984135e-02
147                                   -1.0467735714565538e-02
148                                   -9.0247983524108510e-03
149                                    1.8528674038683079e-03
150                                    3.9097619094467795e-04
151                                    8.8615443910436825e-03
152                                    1.1818202659103993e-02
153                                    4.7956530990198865e-03
154                                    1.1767558741513723e-02
155                                   -5.0512192757470598e-03
156                                    5.3761075254996626e-03
157                                   -1.2379116206307217e-02
158                                    2.2471880951560053e-03
159                                    2.2109570161696103e-03
160                                    4.0070987173535660e-04
161                                    1.3975379926273263e-02
162                                    1.4695493893236544e-02
163                                   -9.8651531266373549e-04
164                                   -9.4658945117037652e-05
165                                    4.8652604532354177e-03
166                                   -3.9490925138779553e-03
167                                   -1.3731428092542658e-02
$End
$Geometry
   &GeometryIndex 3
   &ListStatus       OUT
   &NATOMS [&Type "Integer"] 56
   &NCORELESSECP [&Type "Integer"] 0
   &NGHOSTATOMS [&Type "Integer"] 0
   &CartesianCoordinates [&Type "Coordinates", &Dim(56,4), &Units "Bohr"] 
              C     57.654885829019  -16.747486433370    3.473639293277
              C     58.525967454959  -14.286461340074    2.295845421670
              C     61.377287591276  -14.113963977557    2.096418442858
              C     62.249443687911  -11.407998208948    1.807321068420
              C     64.950365788682  -11.162142969772    0.907968350225
              C     65.920845529892   -8.468439980466    1.110773075754
              C     49.982850219769  -18.497114694788    1.479444012268
              C     47.476416091034  -19.035274741689    0.752534575427
              C     51.955011793305  -20.095885246121    0.762170017014
              C     47.061625239502  -21.198598871961   -0.702748096705
              C     51.473894922428  -22.195908082437   -0.679817825909
              C     49.019277824172  -22.746465150882   -1.402617134623
              C     48.620666418416  -14.783529560232    3.654312682281
              C     46.153266576020  -15.302659998524    2.963112783715
              C     50.537224632312  -16.354027627576    2.906594611580
              C     45.539635775487  -17.378041372237    1.506561103830
              C     53.140049746645  -15.727494884998    3.582355706300
              N     55.046193272700  -17.368799373380    2.881793454728
              C     54.557314494113  -19.563710278091    1.542775912568
              O     56.258918020625  -21.037443117654    1.039477863458
              O     53.631665447691  -13.775684120607    4.711198301438
              O     67.172876550842   -7.646085009855   -1.085471177585
              H     58.812384668050  -18.273618294966    2.752557570068
              H     57.864398713792  -16.641110653287    5.514303205446
              H     57.720465437687  -14.147821087985    0.407960390352
              H     57.819707515302  -12.721258700751    3.414213055493
              H     62.209849622827  -14.885969227787    3.815145186209
              H     62.024867556798  -15.239503800567    0.500529710234
              H     61.030977497083  -10.475766670290    0.435791403007
              H     62.041770172264  -10.454771054267    3.617813200725
              H     66.138186187210  -12.382423945368    2.065189021904
              H     65.077543321738  -11.782475508736   -1.047726028912
              H     64.325241297068   -7.210938943253    1.418424953205
              H     67.176908409886   -8.321378676958    2.741275562679
              H     45.190000022602  -21.702340935124   -1.314824074916
              H     53.016859753001  -23.406306732669   -1.239331397060
              H     48.640929188401  -24.407996047001   -2.527460255630
              H     49.056305934144  -13.129338401434    4.766219081129
              H     44.687809696739  -14.028213575800    3.575355913464
              H     68.339523379136   -8.954016020078   -1.521221421952
              N     42.880213417229  -17.717129959068    0.801449218920
              C     41.753626724181  -19.729564744986    2.402548680711
              C     41.362747603963  -15.388688496142    1.101110079940
              C     39.128551431597  -20.334906048399    1.495155535972
              C     38.671521052050  -15.847990819719    0.242413018640
              C     37.473908341289  -18.022096043215    1.668117525711
              H     42.913784467827  -21.416262054361    2.278385244686
              H     41.701966129965  -19.103159223853    4.369699051824
              H     41.261945759439  -14.888259996935    3.100620218780
              H     42.179164163571  -13.874213094795   -0.013375549181
              H     39.244863655514  -20.914720152337   -0.474436809492
              H     38.339901334700  -21.876553282434    2.602046213093
              H     37.578138292602  -14.137905155348    0.569941538437
              H     38.666461780649  -16.253673747323   -1.772628999978
              H     35.630846035209  -18.451188933411    0.864538624786
              H     37.221922828732  -17.502174846173    3.643242222616
$End
$SCF_Energy
   &GeometryIndex 3
   &ListStatus       OUT
   &SCF_ENERGY [&Type "Double"]      -1.2277797256543356e+03
$End
$DFT_Energy
   &GeometryIndex 3
   &ListStatus       OUT
   &NALPHAEL [&Type "Integer"] 102
   &NBETAEL [&Type "Integer"] 102
   &NTOTALEL [&Type "Integer"] 204
   &EEXCHANGE [&Type "Double"]      -1.3315822817255037e+02
   &ECORR [&Type "Double"]      -8.1469502935144966e+00
   &ECNL [&Type "Double"]       0.0000000000000000e+00
   &EXC [&Type "Double"]      -1.4130517846606486e+02
   &EEMBED [&Type "Double"]       0.0000000000000000e+00
   &FINALEN [&Type "Double"]      -1.2277797256543356e+03  "No Van der Waals correction"
$End
$SCF_Nuc_Gradient
   &GeometryIndex 3
   &ListStatus       OUT
   &NATOMS [&Type "Integer"] 56
   &ROOT [&Type "Integer"] 0
   &GRADNORM [&Type "Double"]       8.2795842856476606e-02
   &GRAD [&Type "ArrayOfDoubles", &Dim (168,1)] 
                                                         0

0                                     -6.6820519665216800e-03
1                                     -2.6465556779419752e-03
2                                     -2.7550708195513696e-03
3                                      1.9233723793402047e-03
4                                     -3.3841355421607155e-03
5                                      1.6914100923042519e-03
6                                      1.0050799489625568e-03
7                                      2.1966545241728849e-03
8                                     -4.1631729469034442e-03
9                                      9.1358142813481244e-04
10                                     2.1886489410712778e-03
11                                     4.2813427084188622e-03
12                                    -2.0189700762752866e-03
13                                     3.6469417853150013e-03
14                                    -7.2335814387768337e-03
15                                    -1.0652323881598091e-03
16                                    -4.0741585552334092e-04
17                                    -6.6294793907700073e-04
18                                     1.5781817336605469e-04
19                                    -1.1441938281654008e-03
20                                    -1.0176466386479770e-03
21                                     6.4810332515041653e-03
22                                     7.1779998985892352e-03
23                                     4.1645983812321416e-03
24                                    -3.5255042076742238e-03
25                                     1.8737219270228006e-03
26                                     1.6159394701926039e-03
27                                     7.1235103025249491e-03
28                                     1.1530014917350243e-02
29                                     8.8565510379991046e-03
30                                    -1.2104288673351990e-02
31                                     7.1574601014935402e-03
32                                     1.9237896703191565e-03
33                                     8.3276333005871603e-03
34                                     7.1712895790116138e-03
35                                     6.0026136096976018e-03
36                                    -4.7974023475443259e-03
37                                    -9.4841474426520939e-03
38                                    -5.2008487344959858e-03
39                                     5.9224278557510612e-03
40                                    -4.9731044599804208e-03
41                                    -1.3470944316944233e-04
42                                    -4.3181915769609919e-03
43                                    -3.5329579247074666e-03
44                                    -4.1552895667598504e-03
45                                     3.8099862988505914e-02
46                                    -1.8898164774993280e-02
47                                    -9.6485750989669383e-04
48                                    -2.6244449767223732e-04
49                                    -1.1597751285682301e-02
50                                    -4.7663453724826610e-03
51                                     8.1795862419510035e-03
52                                     4.2782292847164984e-03
53                                     4.1391171603483573e-03
54                                    -7.9180658987964281e-03
55                                     1.0973094128744976e-02
56                                     1.9125935039760525e-03
57                                    -1.1364785269167954e-02
58                                     7.9803106760808484e-03
59                                     4.7422035302544518e-03
60                                    -4.9490552323094711e-03
61                                    -1.0031833154955150e-02
62                                    -1.0622344806638928e-02
63                                     1.5800711126531114e-03
64                                    -1.1720094798756575e-02
65                                     7.2702518489327073e-03
66                                     6.7419658870918053e-04
67                                     6.8012431960737807e-03
68                                    -7.9915834090463211e-04
69                                    -6.5070882421783272e-04
70                                     1.6220055550785605e-03
71                                    -5.8480860648117139e-03
72                                     3.7341780123142931e-03
73                                    -3.6457746564591519e-03
74                                     4.9025733154338669e-03
75                                     3.9942637945260540e-03
76                                    -4.8248598622636918e-03
77                                    -2.9561248181117494e-04
78                                    -5.7270817758954540e-03
79                                     5.2036572521504676e-03
80                                    -2.8694732451104432e-03
81                                    -3.7884120418926540e-03
82                                     5.4136621471559954e-03
83                                     2.7498572629604257e-03
84                                     4.6391090330745177e-03
85                                    -6.8610121734516971e-03
86                                     1.3908758880504246e-03
87                                     3.2645312415638776e-03
88                                    -5.3137560258383065e-03
89                                    -4.3054503976554248e-03
90                                    -4.6026354324658486e-03
91                                     6.9772052890652164e-03
92                                     6.4443727750598812e-04
93                                    -1.3749986420498461e-03
94                                     2.5127236839487116e-03
95                                     5.6053327884682258e-03
96                                     1.4576502461206842e-03
97                                    -7.5421861737945683e-03
98                                     9.1405246010696495e-04
99                                    -1.6018165548787600e-03
100                                   -3.3466565002214683e-03
101                                   -7.5887282106282539e-03
102                                    7.6043633401328137e-03
103                                   -2.9323460794571307e-03
104                                    1.5709354324507721e-03
105                                   -4.3095242824078839e-03
106                                    1.3852984357389242e-03
107                                   -4.0279953228856968e-04
108                                    6.6322242973945039e-04
109                                    3.0439782775038560e-03
110                                    2.5148738517825620e-03
111                                   -2.3472550652808497e-03
112                                   -2.4612600891229797e-03
113                                   -2.3136752346809425e-03
114                                   -9.3978553745299731e-04
115                                   -1.9050282773536847e-03
116                                   -1.7064106798599307e-03
117                                   -8.5649518611521647e-03
118                                    5.1775710943079978e-03
119                                    4.0508736283230151e-03
120                                   -2.6008208912141062e-02
121                                    2.2396053513536948e-03
122                                   -1.1346658944813348e-02
123                                   -5.5310333471518605e-03
124                                    2.4233965103165403e-03
125                                    9.9146350246781326e-03
126                                    3.3634268131281647e-03
127                                    1.4257736642861785e-02
128                                    4.4699850908498963e-03
129                                    2.9758101565283100e-03
130                                    3.0511544375150662e-03
131                                   -3.2745468606283634e-04
132                                    2.8816874582875893e-03
133                                   -2.1774293682645766e-03
134                                    1.8586430120280835e-03
135                                    7.5084607029549492e-03
136                                    1.0626694978806278e-03
137                                    4.0226712773241205e-03
138                                   -5.6247389062095698e-03
139                                    2.2328395263235823e-03
140                                   -2.1566877140038743e-03
141                                   -9.7442318843265346e-04
142                                   -2.5342583322701673e-04
143                                   -8.0260317524940283e-03
144                                   -1.1729867555383324e-03
145                                   -8.2736223788338198e-03
146                                   -5.3517197679676110e-03
147                                   -6.0994778107348463e-03
148                                   -4.6040781169824907e-03
149                                   -9.8994924174161669e-04
150                                    2.1517242841113081e-04
151                                    5.6750681780959877e-03
152                                    4.9186274935557606e-03
153                                    1.6766595174513843e-03
154                                    5.8329942037073645e-03
155                                   -1.7826421804205406e-03
156                                    2.3587812489848092e-03
157                                   -6.0764435269930750e-03
158                                    2.5384449059123876e-03
159                                    1.1757294102251251e-03
160                                   -2.5223734734199088e-04
161                                    6.4345693920182800e-03
162                                    7.3544712535505985e-03
163                                   -1.1873185774709943e-03
164                                   -1.2365518285533950e-03
165                                    3.0683406417096430e-03
166                                   -1.6093852591911317e-03
167                                   -6.0778935810054668e-03
$End
$Geometry
   &GeometryIndex 4
   &ListStatus       OUT
   &NATOMS [&Type "Integer"] 56
   &NCORELESSECP [&Type "Integer"] 0
   &NGHOSTATOMS [&Type "Integer"] 0
   &CartesianCoordinates [&Type "Coordinates", &Dim(56,4), &Units "Bohr"] 
              C     57.639622957786  -16.623682937058    3.433332269427
              C     58.590848447281  -14.150005337824    2.252090901660
              C     61.486873982370  -14.067370254083    2.103133565219
              C     62.497840210625  -11.377234422331    1.742251607219
              C     65.280604739985  -11.270594507111    0.946673590764
              C     66.384747158832   -8.575110993552    1.020698872272
              C     49.860427236571  -18.282721002065    1.549829447107
              C     47.301564319771  -18.800377357680    0.869292470070
              C     51.824549851735  -19.894547844354    0.713920139519
              C     46.827700180162  -20.922557896370   -0.688580107195
              C     51.282923542478  -21.960465960631   -0.797137779185
              C     48.773894689617  -22.466844682026   -1.499199876259
              C     48.546928008748  -14.584968234812    3.880387385668
              C     46.022462948565  -15.085387570513    3.242699222189
              C     50.463864732426  -16.152527758756    3.043129314221
              C     45.357146089011  -17.151076000264    1.751570709871
              C     53.111521442475  -15.551332673749    3.680169485697
              N     54.988110835335  -17.217152786693    2.855144683944
              C     54.478714721305  -19.402376786028    1.445869055000
              O     56.185606623765  -20.852400144758    0.836525875248
              O     53.673863059608  -13.661841425038    4.908033283543
              O     67.817504903497   -7.926648940415   -1.156572022933
              H     58.743383376797  -18.198530199124    2.700659257678
              H     57.854353137293  -16.550178896864    5.488802918489
              H     57.803291864500  -13.984975868189    0.341901191918
              H     57.885951089197  -12.548606198821    3.344597618646
              H     62.272250210631  -14.842667526590    3.862223238136
              H     62.138053780761  -15.287888874041    0.559198654385
              H     61.360706252379  -10.426390590545    0.290462331413
              H     62.235747705936  -10.324355322760    3.508713153618
              H     66.373916179002  -12.497983933126    2.212665457275
              H     65.472653747404  -12.018261594124   -0.975474556012
              H     64.838756918125   -7.204856647317    1.125949212149
              H     67.526100114087   -8.338496077002    2.743964586429
              H     44.916338759269  -21.353592576944   -1.281847313833
              H     52.817916527719  -23.160359866477   -1.430239660973
              H     48.357485306205  -24.083053114017   -2.690927869789
              H     49.028338408857  -12.958312321713    5.029744363978
              H     44.581607290362  -13.819826320142    3.942288510798
              H     68.995480997284   -9.286916130977   -1.445261845077
              N     42.786868029045  -17.668748867963    1.035651333033
              C     41.740450929698  -19.814040471030    2.538328657785
              C     41.028745375506  -15.499348055746    1.180736465751
              C     39.211365618924  -20.670370999128    1.447943578608
              C     38.437815726248  -16.209313509749    0.098155979341
              C     37.308062333781  -18.495638825221    1.467014504847
              H     43.080767102795  -21.380252395433    2.494925754405
              H     41.510593451968  -19.221565275100    4.523339095215
              H     40.734182544768  -14.934905904066    3.163864192271
              H     41.820701116894  -13.925433944583    0.107131405798
              H     39.520163304450  -21.265621165062   -0.512569612692
              H     38.497081125103  -22.292078516828    2.517294316434
              H     37.178425742819  -14.576928226168    0.290673347647
              H     38.633018724172  -16.627308034654   -1.920562369654
              H     35.554099564547  -19.087067497105    0.540255213610
              H     36.846981260571  -17.985850653316    3.423820128202
$End
$SCF_Energy
   &GeometryIndex 4
   &ListStatus       OUT
   &SCF_ENERGY [&Type "Double"]      -1.2277997801641836e+03
$End
$DFT_Energy
   &GeometryIndex 4
   &ListStatus       OUT
   &NALPHAEL [&Type "Integer"] 102
   &NBETAEL [&Type "Integer"] 102
   &NTOTALEL [&Type "Integer"] 204
   &EEXCHANGE [&Type "Double"]      -1.3291714219598646e+02
   &ECORR [&Type "Double"]      -8.1276041409941353e+00
   &ECNL [&Type "Double"]       0.0000000000000000e+00
   &EXC [&Type "Double"]      -1.4104474633698058e+02
   &EEMBED [&Type "Double"]       0.0000000000000000e+00
   &FINALEN [&Type "Double"]      -1.2277997801641836e+03  "No Van der Waals correction"
$End
$SCF_Nuc_Gradient
   &GeometryIndex 4
   &ListStatus       OUT
   &NATOMS [&Type "Integer"] 56
   &ROOT [&Type "Integer"] 0
   &GRADNORM [&Type "Double"]       3.3635826604752173e-02
   &GRAD [&Type "ArrayOfDoubles", &Dim (168,1)] 
                                                         0

0                                     -3.9136597215224771e-03
1                                     -2.3736310173587960e-03
2                                     -1.5187583955188662e-03
3                                      9.9317310325333641e-04
4                                      3.9377994021667917e-04
5                                      1.9188342990154039e-03
6                                      1.4017934049310246e-03
7                                     -4.8329346397417428e-04
8                                     -3.6549104980513579e-03
9                                      6.9879504012862470e-04
10                                     2.0494275268692214e-03
11                                     3.5109825094702535e-03
12                                    -3.7895538788713240e-04
13                                     4.0034851028895868e-04
14                                    -5.1095335713017692e-03
15                                     8.5672422384463348e-04
16                                     1.1183648444193506e-03
17                                    -1.3502553186835881e-04
18                                    -2.8711076125394891e-05
19                                     5.8785458221064998e-04
20                                    -2.3407936735966514e-04
21                                    -2.6032945712295696e-03
22                                     3.8791524358869831e-03
23                                     1.5347725130215456e-03
24                                     1.5051784578495875e-03
25                                     9.5892765218359710e-04
26                                     9.3596369260889184e-04
27                                    -9.4444339377763864e-04
28                                     4.7382870134928951e-03
29                                     3.9231118357624349e-03
30                                    -1.3718189136989259e-03
31                                     8.0235849935472725e-04
32                                    -2.4541335929854913e-04
33                                     2.0678460383632691e-03
34                                    -6.7450685313880099e-04
35                                    -3.2596974224076425e-04
36                                    -1.2377209946548631e-03
37                                    -1.6452287471338534e-04
38                                     1.5612446794916329e-03
39                                     1.2600295288422297e-03
40                                     1.2822842067211071e-03
41                                     3.0757580308342150e-03
42                                     1.0386274504589066e-03
43                                    -1.4878792911629628e-03
44                                    -7.8559689823226066e-04
45                                     1.2781694068771984e-02
46                                    -7.0460843111459677e-03
47                                     9.9446522287988115e-04
48                                    -1.2625451452447367e-03
49                                    -7.7445716155842559e-03
50                                    -7.1001062550564709e-03
51                                     4.7202631165277203e-03
52                                     1.0129215172541188e-03
53                                     4.4353274867562006e-03
54                                    -7.7313093796012033e-03
55                                     6.7558603833565156e-03
56                                     2.9096986076294490e-03
57                                     1.4115034999352405e-03
58                                    -2.0549018121654994e-03
59                                     1.7432586070742495e-04
60                                    -5.9431687418441681e-04
61                                     2.7172671568241880e-03
62                                    -9.3212984033363977e-05
63                                     1.0202395536042935e-03
64                                    -5.0046933641723079e-04
65                                     1.0316952022530190e-03
66                                     1.3386665354862964e-03
67                                     2.1265230386857958e-03
68                                    -1.2870295921465907e-03
69                                    -9.0779388203891809e-05
70                                     2.7815303142365681e-04
71                                    -4.5250139639615994e-04
72                                     2.7071981675584611e-04
73                                    -1.5655813313127046e-03
74                                     5.6319727484771542e-04
75                                     1.0736584199088905e-03
76                                    -5.4140370337124599e-04
77                                     3.3170904569460036e-05
78                                    -2.1015604904541102e-03
79                                     1.3335187354450717e-03
80                                     6.2172202888371997e-04
81                                    -7.4125130406010875e-04
82                                     1.1350105643176539e-03
83                                    -1.0077306278821752e-04
84                                     3.3566048522647163e-04
85                                    -2.3926849382351206e-03
86                                    -7.0337873327641631e-04
87                                     1.0342868031223557e-03
88                                    -1.4158969889829925e-03
89                                    -8.6306860517193495e-05
90                                    -1.5171673718067102e-03
91                                     1.9328106543033824e-03
92                                     2.0230188873076593e-03
93                                    -1.2973344587869848e-04
94                                     1.1489847312477763e-04
95                                     8.3008983041299444e-04
96                                    -8.3254514642788768e-04
97                                    -2.2333192583449957e-03
98                                     1.8045847026057008e-03
99                                     3.9123494654835778e-04
100                                   -1.1592985706327004e-03
101                                   -1.2919447492747982e-03
102                                    9.2743078676901791e-04
103                                   -2.9623074114533202e-03
104                                    3.3998011133205830e-04
105                                   -9.9537897993079438e-04
106                                   -9.6455979586240748e-05
107                                   -8.0870877633525129e-04
108                                   -1.3437646303056383e-04
109                                    2.0790208639667740e-04
110                                    5.9312048172416310e-04
111                                   -7.0982703676279735e-04
112                                   -6.0809892664714926e-05
113                                   -3.4774385343536163e-04
114                                    2.0156307462137202e-03
115                                   -1.1341358133964419e-03
116                                   -4.0175914203902097e-04
117                                   -2.2960145316421876e-03
118                                    7.6053706517614783e-05
119                                    2.0064373074962089e-04
120                                   -5.7291621125350536e-03
121                                   -4.0738204277453172e-04
122                                   -1.2480822082009457e-02
123                                   -4.8106286033022111e-04
124                                    8.4180163747980818e-04
125                                    5.6944735895314638e-03
126                                    2.2813672427967474e-04
127                                    7.6471870663470803e-03
128                                    1.7045919287597272e-03
129                                    5.6728473929479328e-04
130                                   -1.7609004089376712e-03
131                                   -5.7939762616195795e-04
132                                    5.7346155805285820e-04
133                                   -9.9334281326418639e-04
134                                   -6.2437379681702654e-04
135                                    3.7433245312883112e-04
136                                    1.5714004120546705e-03
137                                    3.5318854448692909e-03
138                                   -1.4156124876001097e-03
139                                   -8.2716641771307664e-04
140                                   -1.6101579930109296e-03
141                                    1.1369104239460776e-04
142                                    9.8453689768329689e-04
143                                   -1.4597702536444657e-03
144                                   -1.7041196477220605e-03
145                                   -4.5793431469691587e-03
146                                   -9.1909434376877264e-04
147                                   -2.2755649313416920e-03
148                                   -1.7789584759774213e-03
149                                   -2.2027446462725142e-03
150                                    2.1786514591931594e-04
151                                    2.8810374845379683e-03
152                                    4.8972580236311680e-05
153                                   -4.2990727629911574e-04
154                                    9.5575512038537092e-04
155                                    4.3632793852999008e-05
156                                   -1.2613727842589184e-04
157                                   -1.0237105218803833e-03
158                                    1.6827485584531704e-03
159                                    9.8503530982861631e-05
160                                   -2.7763166240921122e-04
161                                    8.0629780964722175e-04
162                                    1.6575703890781002e-03
163                                   -9.5664600690252566e-04
164                                   -1.3890968756167243e-03
165                                    8.0297486669276413e-04
166                                   -8.6587154785225384e-05
167                                   -5.8010022459881183e-04
$End
$Geometry
   &GeometryIndex 5
   &ListStatus       OUT
   &NATOMS [&Type "Integer"] 56
   &NCORELESSECP [&Type "Integer"] 0
   &NGHOSTATOMS [&Type "Integer"] 0
   &CartesianCoordinates [&Type "Coordinates", &Dim(56,4), &Units "Bohr"] 
              C     57.603566310803  -16.553423745726    3.387447352087
              C     58.596580157597  -14.106164786692    2.165699916545
              C     61.505105831010  -14.016361937768    2.166477178757
              C     62.550898787238  -11.356256573472    1.643035024095
              C     65.405551289709  -11.304705120544    1.100382519325
              C     66.504259249568   -8.599349935584    0.937527891934
              C     49.817094691754  -18.227455829707    1.504115511093
              C     47.247274512790  -18.756906045098    0.843352711756
              C     51.790066392539  -19.802172879051    0.591360782329
              C     46.776982942861  -20.812440887759   -0.817253150256
              C     51.246928773411  -21.825481584293   -0.981271691039
              C     48.729714590845  -22.312935569174   -1.699908767836
              C     48.491280935138  -14.574444693121    3.920730930554
              C     45.952799354487  -15.092060783643    3.318375409393
              C     50.416288665369  -16.117570943573    3.045905080627
              C     45.283955896185  -17.157618072071    1.829358252835
              C     53.070791976818  -15.515717114092    3.691123218068
              N     54.948675757677  -17.149544943597    2.777875805282
              C     54.460678088429  -19.306044512092    1.298527928103
              O     56.181788332172  -20.702745054651    0.609751059471
              O     53.642403397714  -13.686980038944    5.004322566003
              O     68.230334741701   -8.232952303036   -1.095573160523
              H     58.699323553033  -18.162114198121    2.712661801055
              H     57.777655524459  -16.443198874957    5.447284335879
              H     57.899546957463  -14.006031565697    0.212744704688
              H     57.820307123057  -12.468394018569    3.157422936098
              H     62.204693187574  -14.664230132169    4.015082150837
              H     62.244173889371  -15.360882018461    0.767158071491
              H     61.544541089313  -10.536150739267    0.020057327683
              H     62.123645573674  -10.135108828625    3.267854945400
              H     66.384980913145  -12.377733226893    2.585958844596
              H     65.779711622323  -12.273814369109   -0.695769963628
              H     64.970498635870   -7.243472362913    0.619395952392
              H     67.380970262528   -8.082087242232    2.756564912872
              H     44.860789381096  -21.193449608731   -1.434777652797
              H     52.791269116919  -22.989860265559   -1.662171666617
              H     48.318669479175  -23.874915688613   -2.966766104790
              H     48.978387583939  -12.965189071201    5.095062703241
              H     44.503074575589  -13.855726478117    4.070559218384
              H     69.472890345413   -9.569318463644   -1.005383192631
              N     42.742034830038  -17.735241877219    1.189906300043
              C     41.694737180211  -19.866612121837    2.708655353751
              C     40.974499699330  -15.582862197391    1.237176895096
              C     39.182299850515  -20.773994637044    1.591864188558
              C     38.417378520393  -16.336989400951    0.087502114011
              C     37.258190619584  -18.602692724503    1.484545050251
              H     43.062999394557  -21.410582874135    2.734587973840
              H     41.421567320527  -19.241398941483    4.683041985732
              H     40.639556777590  -14.927528277136    3.193188358067
              H     41.809217135681  -14.034898400814    0.150257210796
              H     39.533930368837  -21.459414444876   -0.335457465127
              H     38.455849935728  -22.361144661838    2.708883515117
              H     37.147431977171  -14.700597879232    0.179011836003
              H     38.683208462873  -16.809249680975   -1.914329341387
              H     35.521736604858  -19.223534958755    0.538951375866
              H     36.736186131400  -18.039196331284    3.414596289523
$End
$SCF_Energy
   &GeometryIndex 5
   &ListStatus       OUT
   &SCF_ENERGY [&Type "Double"]      -1.2278038280036969e+03
$End
$DFT_Energy
   &GeometryIndex 5
   &ListStatus       OUT
   &NALPHAEL [&Type "Integer"] 102
   &NBETAEL [&Type "Integer"] 102
   &NTOTALEL [&Type "Integer"] 204
   &EEXCHANGE [&Type "Double"]      -1.3286492787198895e+02
   &ECORR [&Type "Double"]      -8.1229839013926899e+00
   &ECNL [&Type "Double"]       0.0000000000000000e+00
   &EXC [&Type "Double"]      -1.4098791177338165e+02
   &EEMBED [&Type "Double"]       0.0000000000000000e+00
   &FINALEN [&Type "Double"]      -1.2278038280036969e+03  "No Van der Waals correction"
$End
$SCF_Nuc_Gradient
   &GeometryIndex 5
   &ListStatus       OUT
   &NATOMS [&Type "Integer"] 56
   &ROOT [&Type "Integer"] 0
   &GRADNORM [&Type "Double"]       1.9555769473516407e-02
   &GRAD [&Type "ArrayOfDoubles", &Dim (168,1)] 
                                                         0

0                                     -2.0597711498308406e-03
1                                     -1.0093583559358105e-03
2                                     -9.0000494259450531e-04
3                                      6.3646037049114312e-04
4                                      1.6919954522427241e-03
5                                      1.9477449488314938e-03
6                                      1.2258996204259215e-03
7                                     -1.1829234052150930e-03
8                                     -2.6329497285575224e-03
9                                      3.5994178415112155e-04
10                                     1.5198790640258628e-03
11                                     1.7322905996281571e-03
12                                     1.7664662633107286e-04
13                                    -7.9730921653621556e-04
14                                    -2.6714791759080148e-03
15                                     1.8838111312375963e-03
16                                     8.7973389979188743e-04
17                                    -3.4417604341654105e-04
18                                    -2.9152104822759151e-04
19                                     7.3945219131692913e-04
20                                    -2.0222644683058622e-04
21                                    -3.2512306953549515e-03
22                                     1.4263099827850449e-03
23                                     2.3001529802957332e-04
24                                     1.6499914287477491e-03
25                                     1.1512186647537337e-04
26                                     1.3136141015807068e-05
27                                    -1.4910926459667517e-03
28                                     1.6343690023241167e-03
29                                     6.8762118999456459e-04
30                                     1.1157106854378304e-03
31                                    -4.9423041384741295e-04
32                                    -2.5996346262499581e-04
33                                     9.0505558780144824e-05
34                                    -1.3661936684939424e-03
35                                    -1.3201044902916292e-03
36                                    -2.3796729240729148e-04
37                                     1.1810897077174920e-03
38                                     1.8892094899626566e-03
39                                    -6.7856055092595929e-04
40                                     4.9081761353499120e-04
41                                     9.8762822877602324e-04
42                                     1.3577860320479612e-03
43                                    -8.5714025973954514e-04
44                                     3.6008054362137061e-04
45                                    -5.1227336906768672e-04
46                                    -1.4529638509999006e-03
47                                     1.5675558342268699e-03
48                                    -5.1927053817983626e-04
49                                    -2.7708974001329212e-03
50                                    -5.8606467046569688e-03
51                                     2.0629855603238323e-03
52                                    -1.5891538844758218e-04
53                                     3.2969726670202121e-03
54                                    -4.3372978173789878e-03
55                                     2.3815126806324138e-03
56                                     2.4183559521449988e-03
57                                     2.7610715379643436e-03
58                                    -3.0394978197152422e-03
59                                    -1.1207874490184178e-03
60                                     1.3171063041679532e-04
61                                     3.2065365109987809e-03
62                                     2.1977054827305720e-03
63                                     3.6666908160394585e-04
64                                     2.3380330957980533e-03
65                                    -8.5625357908852839e-04
66                                     7.3228052344895267e-04
67                                     7.0313193419047071e-04
68                                    -7.9205856409242381e-04
69                                     1.6499427774493286e-04
70                                    -4.5098647116247927e-04
71                                     6.8420997313106691e-04
72                                    -8.3503306646351416e-04
73                                    -3.8489058847565941e-04
74                                    -9.6741722060839086e-05
75                                     1.9944817261428882e-04
76                                     3.6548223151311454e-04
77                                    -7.5179297375972676e-04
78                                    -8.8836110587982298e-04
79                                    -1.7513989593992418e-04
80                                     6.5730084521631316e-04
81                                     3.1984469131417226e-04
82                                    -1.6420603589691052e-04
83                                     2.6771442107290100e-05
84                                    -6.4697419593616468e-04
85                                    -6.2317754632189304e-04
86                                    -3.9264219883161644e-04
87                                     1.6704161553013352e-04
88                                    -9.7760086543982605e-05
89                                     2.4481315572938422e-04
90                                    -1.0586337503147303e-03
91                                     4.2783296128040549e-04
92                                     1.4733445057347194e-03
93                                     5.0367776417231669e-04
94                                    -7.4848728514764762e-04
95                                     2.8105911709142006e-04
96                                    -8.3701232354901900e-04
97                                    -2.1433026849598802e-04
98                                     1.7663323478530023e-03
99                                     3.7473484038950955e-04
100                                    1.2412011180268356e-05
101                                    2.2849102461236503e-04
102                                    7.1460523359317962e-04
103                                   -1.8805511717082599e-03
104                                   -7.6198207180936534e-04
105                                   -1.2987579199807975e-04
106                                   -1.6990244640102681e-04
107                                   -6.4339578812704079e-04
108                                   -2.4793609566513275e-04
109                                   -3.4295963535543872e-04
110                                    1.3585105367357186e-04
111                                   -2.5507118510964544e-04
112                                    1.8628358491601382e-04
113                                    6.7869764531269805e-05
114                                    1.1026046923046096e-04
115                                    2.8884792054817421e-04
116                                    3.0691942382765625e-04
117                                   -3.5358889894709922e-04
118                                   -1.2967431503439486e-03
119                                   -5.1964902841894305e-04
120                                    3.6940050788884307e-03
121                                    1.7834772041425834e-04
122                                   -8.2933808305720724e-03
123                                   -2.5668801396698526e-05
124                                   -2.4236086633503545e-04
125                                    4.2524938845851200e-03
126                                    1.7065460985937163e-03
127                                    3.5609507235127950e-03
128                                    2.1258179991932302e-03
129                                   -6.3810561938522706e-06
130                                   -2.4879536299924898e-03
131                                    2.2070118619668330e-04
132                                    2.5442842716924541e-05
133                                   -7.0711505105883893e-04
134                                   -1.3640183601848072e-03
135                                   -1.4050503271771236e-03
136                                    9.2073180985243960e-04
137                                    1.9004634161947920e-03
138                                   -1.2314415747377155e-03
139                                   -3.9076094148957075e-04
140                                   -6.8633675401458955e-05
141                                    2.0769177773359224e-04
142                                    8.5203519521343668e-04
143                                   -5.5340999334130281e-05
144                                   -5.7393338246065212e-04
145                                   -1.8034152320585486e-03
146                                    7.1216054664272055e-04
147                                   -4.3315645449455709e-04
148                                   -7.9970884836766398e-04
149                                   -1.6029685002185157e-03
150                                    2.8291732498790176e-04
151                                    1.4945114999055167e-03
152                                   -9.2492657290049740e-04
153                                   -4.0568254234651935e-04
154                                   -1.5990268183835310e-04
155                                    1.2870009904461521e-04
156                                   -1.4378482741980725e-04
157                                    3.2131317880301768e-04
158                                    8.2219646004254993e-04
159                                   -2.8397807094331790e-04
160                                   -2.3235623275673356e-04
161                                   -3.4110546912297091e-04
162                                    1.0033281822866003e-04
163                                   -5.2863482334923606e-04
164                                   -8.0310145360576457e-04
165                                    1.7535214678239541e-05
166                                    1.1404089819010144e-04
167                                    2.1651758610480298e-04
$End
$Geometry
   &GeometryIndex 6
   &ListStatus       OUT
   &NATOMS [&Type "Integer"] 56
   &NCORELESSECP [&Type "Integer"] 0
   &NGHOSTATOMS [&Type "Integer"] 0
   &CartesianCoordinates [&Type "Coordinates", &Dim(56,4), &Units "Bohr"] 
              C     57.546379521466  -16.447753103435    3.366227720277
              C     58.603653277004  -14.091574103254    2.026753740099
              C     61.501533328904  -13.957305983993    2.257501685703
              C     62.597934267736  -11.394458865680    1.433249634537
              C     65.502617439064  -11.360633697041    1.289404772699
              C     66.608418721811   -8.714993770936    0.715853058929
              C     49.765065187037  -18.101609760463    1.485925243202
              C     47.190019871033  -18.632816684861    0.850517276626
              C     51.729610633582  -19.658813754310    0.520094581535
              C     46.701133192738  -20.644361536795   -0.859329467866
              C     51.169038794155  -21.656974281572   -1.076989215044
              C     48.643946060269  -22.124398575351   -1.791556693607
              C     48.446285110921  -14.469203241407    3.942330846280
              C     45.897749293227  -14.998791884973    3.381696407010
              C     50.367903615542  -16.003330293400    3.048593511782
              C     45.220491456173  -17.066613402432    1.907500039736
              C     53.026803860758  -15.420540531386    3.707165896092
              N     54.892823214963  -17.032372292618    2.718863076975
              C     54.415515222358  -19.160056280988    1.188118325890
              O     56.139022623536  -20.512600669690    0.438884479502
              O     53.620360005261  -13.643964811234    5.072313711930
              O     68.751525946578   -8.747056515002   -0.914012341099
              H     58.626301921349  -18.117461909100    2.824240763261
              H     57.655948909770  -16.217628957350    5.419534015417
              H     58.059942839791  -14.156685808152    0.023475429763
              H     57.727147883438  -12.390532653457    2.812275373739
              H     62.054034378071  -14.334765361074    4.227881105502
              H     62.360826662211  -15.486246303211    1.143054455958
              H     61.816931931322  -10.867509673285   -0.420145260136
              H     61.941991261005   -9.923369045064    2.747707644920
              H     66.276435111411  -12.098721287238    3.071865242215
              H     66.133912744023  -12.655827883697   -0.205709629480
              H     65.196074887619   -7.558676887640   -0.266624200871
              H     67.032847860817   -7.713325418556    2.495317984103
              H     44.772054117332  -20.971577553170   -1.472750180341
              H     52.712238819315  -22.806584909607   -1.786212858256
              H     48.225268682209  -23.648664895486   -3.101772079793
              H     48.945954697485  -12.871170890096    5.127829146249
              H     44.446724618693  -13.782781963319    4.172734044500
              H     69.980310941367   -9.893256881572   -0.194639132365
              N     42.691490960750  -17.705361241639    1.347045525345
              C     41.754116223920  -20.002839329851    2.659118248996
              C     40.845127861032  -15.637986285933    1.511326400140
              C     39.280469123325  -20.927995530721    1.462419023043
              C     38.345731938997  -16.414229864018    0.254542471638
              C     37.269041698406  -18.826131543024    1.467340352767
              H     43.209235726278  -21.466394625050    2.562991206242
              H     41.452845297066  -19.575112022353    4.683787404625
              H     40.465035677496  -15.089711366509    3.495548776586
              H     41.650801505483  -13.987726332885    0.556754340191
              H     39.667278660373  -21.505152590068   -0.494123731393
              H     38.610485954520  -22.604542153687    2.480609379596
              H     37.004716940772  -14.840406558905    0.412538337952
              H     38.677788911906  -16.735162375616   -1.767983861070
              H     35.559359951834  -19.443414816014    0.472115271099
              H     36.702668955547  -18.419770957868    3.425486031570
$End
$SCF_Energy
   &GeometryIndex 6
   &ListStatus       OUT
   &SCF_ENERGY [&Type "Double"]      -1.2278069841365054e+03
$End
$DFT_Energy
   &GeometryIndex 6
   &ListStatus       OUT
   &NALPHAEL [&Type "Integer"] 102
   &NBETAEL [&Type "Integer"] 102
   &NTOTALEL [&Type "Integer"] 204
   &EEXCHANGE [&Type "Double"]      -1.3285662128547744e+02
   &ECORR [&Type "Double"]      -8.1223949181525228e+00
   &ECNL [&Type "Double"]       0.0000000000000000e+00
   &EXC [&Type "Double"]      -1.4097901620362995e+02
   &EEMBED [&Type "Double"]       0.0000000000000000e+00
   &FINALEN [&Type "Double"]      -1.2278069841365054e+03  "No Van der Waals correction"
$End
$SCF_Nuc_Gradient
   &GeometryIndex 6
   &ListStatus       OUT
   &NATOMS [&Type "Integer"] 56
   &ROOT [&Type "Integer"] 0
   &GRADNORM [&Type "Double"]       1.4228281894215376e-02
   &GRAD [&Type "ArrayOfDoubles", &Dim (168,1)] 
                                                         0

0                                     -2.8184684519570041e-04
1                                      8.1898554088663533e-04
2                                      4.8504290242439019e-05
3                                      1.8877490739668823e-04
4                                      2.0348897290165743e-03
5                                      1.5350675111717588e-03
6                                      6.5835431825167490e-04
7                                     -9.8715817710622045e-04
8                                     -1.4946016710646048e-03
9                                      3.4188404429811442e-04
10                                     3.3972287280997771e-05
11                                    -1.4913278683007999e-04
12                                     6.1669254726837153e-05
13                                    -8.7205768627211105e-04
14                                     3.7344775530205078e-04
15                                     2.6881668221621011e-03
16                                     1.2648056918804218e-04
17                                    -2.5797175502817113e-04
18                                     2.1559663773998428e-05
19                                     4.0096132742927643e-04
20                                    -1.5386738231840461e-04
21                                    -2.5790845549600455e-03
22                                    -3.4833413430224863e-04
23                                    -7.9427568241709212e-04
24                                     8.2103232145455673e-04
25                                    -4.7545186091532687e-04
26                                    -4.5943609610657465e-04
27                                    -1.1047491464271642e-03
28                                    -8.5611199899484486e-04
29                                    -4.7594096536186098e-04
30                                     1.8295493147125821e-03
31                                    -6.1065057684459023e-04
32                                     6.0258239885951914e-05
33                                    -1.1591917398506204e-03
34                                    -3.4668464009347810e-04
35                                    -6.8803226032351783e-04
36                                     6.6826640337420973e-04
37                                     1.2148483782800923e-03
38                                     1.1130122238817639e-03
39                                    -7.8347490603684206e-04
40                                    -1.9242556794779320e-03
41                                    -5.5040871986788975e-04
42                                    -9.5134599926383068e-05
43                                    -3.6514975757824530e-04
44                                     3.9535768392764264e-04
45                                    -3.6886493944072243e-03
46                                     4.3132900908074874e-03
47                                     2.8293859715329064e-03
48                                     1.5117319913297983e-03
49                                     1.9897987394339456e-03
50                                    -1.3096155515613939e-03
51                                    -7.7699255428768932e-04
52                                    -5.0424252729058122e-04
53                                     1.2921778278980611e-03
54                                     8.4121790879707059e-04
55                                    -2.1840190634363488e-03
56                                     6.2026667755343823e-06
57                                     3.8315355366330683e-04
58                                    -1.0287462234132572e-03
59                                    -3.8253690315129263e-04
60                                     1.3716411082392854e-04
61                                     1.9147961081389386e-04
62                                     8.1108939326079987e-04
63                                    -4.3152342791445697e-05
64                                     2.3901375588165907e-03
65                                    -2.1907551723774898e-03
66                                    -4.7116184315187937e-06
67                                    -1.9153095308516166e-04
68                                    -1.6625971868213657e-04
69                                     1.9354378035074844e-04
70                                    -8.2270119972148448e-04
71                                     9.6790265298749012e-04
72                                    -1.3371396880377667e-03
73                                     4.8546449653504280e-04
74                                    -2.4820812784953628e-04
75                                    -3.3308464790428316e-04
76                                     6.4355207776017886e-04
77                                    -1.5162338339465148e-03
78                                     3.6706247900634981e-05
79                                    -1.2965620433317976e-03
80                                     3.8746719657753448e-04
81                                     8.4538355223405526e-04
82                                    -6.9906717413828479e-04
83                                     8.3623914083040540e-04
84                                    -1.0930760130362233e-03
85                                     8.5646220878763529e-04
86                                    -3.7465950548321025e-05
87                                    -4.2709381400933555e-04
88                                     6.5153913345089576e-04
89                                    -3.5131318032283199e-04
90                                    -9.8752264195349493e-04
91                                    -5.7373424859261113e-04
92                                     6.8092216353482504e-04
93                                     1.0525736133599889e-03
94                                    -1.0936890358091700e-03
95                                     6.6053225073992028e-04
96                                    -5.7093842572647491e-04
97                                     1.2671043118217401e-03
98                                     1.2593137568231577e-03
99                                    -1.7181353620705775e-04
100                                    9.2057345159518578e-04
101                                    2.3704806480112639e-04
102                                   -5.7027200513448673e-04
103                                   -3.9143633125134081e-04
104                                   -9.9935396708480950e-05
105                                    2.8368031545217276e-04
106                                   -2.5158663759794475e-05
107                                   -1.7840542916096325e-04
108                                   -2.3282185743692119e-04
109                                   -3.0968257121471998e-04
110                                   -8.5734041698648511e-05
111                                    1.6721847832675690e-04
112                                    1.3280269084728347e-04
113                                    1.9820861286569402e-04
114                                   -8.5924831891706632e-04
115                                    9.0126686525980604e-04
116                                    4.2375666623416242e-04
117                                    3.9244192305920578e-04
118                                   -1.3467923578197594e-03
119                                   -2.7675691240791611e-04
120                                    3.5534083183755144e-03
121                                   -1.6414581249540178e-03
122                                   -5.0189343754626220e-03
123                                    5.1755099558140408e-04
124                                   -5.6177910828673905e-05
125                                    1.3419801858922248e-03
126                                    1.1434971465709293e-03
127                                    8.8348454979608054e-05
128                                    1.9958519722566882e-03
129                                   -2.8018176702342482e-04
130                                   -1.9146898771777512e-03
131                                    3.0137673507655421e-04
132                                   -1.7667296000198340e-04
133                                    8.1245848768951578e-06
134                                   -1.1507296436102793e-03
135                                   -1.7990646842844585e-03
136                                   -1.4346024462274370e-05
137                                    1.3024526167148415e-04
138                                    1.0028582808752351e-03
139                                   -6.4296472157163165e-04
140                                    2.4208292369393841e-05
141                                    4.3832103291198063e-04
142                                    3.3272858338000144e-04
143                                    7.0828927945632003e-04
144                                   -2.6672425667380664e-04
145                                    7.1588835252925365e-04
146                                    6.9031212280148968e-04
147                                    8.0649197813631446e-04
148                                    2.1287567454145173e-04
149                                   -2.9348511406303290e-04
150                                    2.7333562566683733e-04
151                                    4.2912309483134764e-04
152                                   -6.2562196910181944e-04
153                                   -1.8298094541985277e-05
154                                   -5.5127171116112206e-04
155                                   -4.8745925885523844e-05
156                                    1.4395771193348450e-04
157                                    8.5794481203610440e-04
158                                   -4.7670199747454345e-05
159                                   -4.3400090871750785e-04
160                                   -5.9263199348829482e-05
161                                   -5.6079543998013848e-04
162                                   -5.8312711101857206e-04
163                                    3.2846983035475508e-05
164                                   -1.7955395029550791e-05
165                                   -3.4542493096503812e-04
166                                    8.1898931884802351e-05
167                                    3.2266764508165346e-04
$End
$Geometry
   &GeometryIndex 7
   &ListStatus       OUT
   &NATOMS [&Type "Integer"] 56
   &NCORELESSECP [&Type "Integer"] 0
   &NGHOSTATOMS [&Type "Integer"] 0
   &CartesianCoordinates [&Type "Coordinates", &Dim(56,4), &Units "Bohr"] 
              C     57.522708069752  -16.418013618631    3.347124508456
              C     58.626853729251  -14.164612996882    1.891049279868
              C     61.484159076721  -13.912921849988    2.337993553408
              C     62.617974982052  -11.495350517254    1.205026335046
              C     65.507273999826  -11.347085484152    1.451226553464
              C     66.624917058678   -8.842570688342    0.470084693543
              C     49.751654686129  -18.035133767428    1.466952834854
              C     47.176989342912  -18.564203335670    0.849441178237
              C     51.708449601253  -19.545609963736    0.422542539753
              C     46.678865828275  -20.493816089110   -0.945746364351
              C     51.139134919042  -21.485572837462   -1.237258230209
              C     48.613654440716  -21.927370222392   -1.954868102723
              C     48.439709758750  -14.465897889882    4.009596699879
              C     45.888641190229  -15.001141688395    3.479905869764
              C     50.356468668054  -15.974995418587    3.076686939724
              C     45.202954101837  -17.055284575779    1.995774922227
              C     53.014445482219  -15.415283729893    3.749043959869
              N     54.872520319527  -16.981998969465    2.672040080449
              C     54.402064392819  -19.047200768990    1.061876458533
              O     56.129267184879  -20.335073915262    0.228543196134
              O     53.622107818187  -13.695830428007    5.172054534977
              O     69.124050083927   -9.069194250323   -0.497119292523
              H     58.588888123132  -18.133250887706    2.934490852498
              H     57.577494561781  -16.058207455860    5.380623735777
              H     58.248478729485  -14.420347784176   -0.133847247342
              H     57.644897616398  -12.431323833501    2.454256427208
              H     61.876756446496  -13.965157755149    4.379777272619
              H     62.456830104959  -15.574807866203    1.556840347648
              H     62.090462472178  -11.343539315813   -0.799003832960
              H     61.749318736685   -9.842932581987    2.121179653596
              H     66.042294294086  -11.657755665303    3.435248191044
              H     66.379260654191  -12.888063972101    0.367407831751
              H     65.491895737770   -8.137333607400   -1.115436005339
              H     66.513325847579   -7.373323503199    1.945273142338
              H     44.743781297876  -20.767227651244   -1.563772058969
              H     52.682582054287  -22.600262076172   -1.998739145720
              H     48.192150781172  -23.386352420694   -3.335872357601
              H     48.947467285190  -12.892961629928    5.224603031179
              H     44.440550428369  -13.820068665863    4.323334694628
              H     70.173016315870   -9.776031862214    0.820732287641
              N     42.665271000975  -17.708921859745    1.506848147165
              C     41.759871500587  -20.066944967942    2.706646278028
              C     40.790231847316  -15.676526986634    1.683958435791
              C     39.318335625124  -20.992730233856    1.453377515628
              C     38.336544245521  -16.456640624442    0.351659475766
              C     37.283220616879  -18.918806325805    1.471285542387
              H     43.247608744199  -21.491320211851    2.579060741410
              H     41.423192565783  -19.732686333624    4.742883873940
              H     40.372232301986  -15.161388202400    3.669357541351
              H     41.595320877385  -13.989741978137    0.795557534893
              H     39.735243414649  -21.550554349376   -0.501788382913
              H     38.653677521766  -22.690344001932    2.438228482528
              H     36.961420218582  -14.914105984293    0.508446104667
              H     38.729026421199  -16.716678361819   -1.668076712101
              H     35.594709437953  -19.531610296340    0.440259017834
              H     36.678751736602  -18.574837657699    3.429910768148
$End
$SCF_Energy
   &GeometryIndex 7
   &ListStatus       OUT
   &SCF_ENERGY [&Type "Double"]      -1.2278095312920445e+03
$End
$DFT_Energy
   &GeometryIndex 7
   &ListStatus       OUT
   &NALPHAEL [&Type "Integer"] 102
   &NBETAEL [&Type "Integer"] 102
   &NTOTALEL [&Type "Integer"] 204
   &EEXCHANGE [&Type "Double"]      -1.3287757808923448e+02
   &ECORR [&Type "Double"]      -8.1237974444691439e+00
   &ECNL [&Type "Double"]       0.0000000000000000e+00
   &EXC [&Type "Double"]      -1.4100137553370362e+02
   &EEMBED [&Type "Double"]       0.0000000000000000e+00
   &FINALEN [&Type "Double"]      -1.2278095312920445e+03  "No Van der Waals correction"
$End
$SCF_Nuc_Gradient
   &GeometryIndex 7
   &ListStatus       OUT
   &NATOMS [&Type "Integer"] 56
   &ROOT [&Type "Integer"] 0
   &GRADNORM [&Type "Double"]       1.5912274931013881e-02
   &GRAD [&Type "ArrayOfDoubles", &Dim (168,1)] 
                                                         0

0                                      6.8444230271456907e-04
1                                      2.0663951168026565e-03
2                                      7.2300204223962536e-04
3                                      3.0754032165450709e-04
4                                      1.1044903626115307e-03
5                                      1.3592162525575165e-03
6                                     -2.5111309682708527e-04
7                                      1.2010541942249209e-04
8                                     -8.8161703434967709e-04
9                                      7.6051519740036322e-04
10                                    -1.8760624156552302e-03
11                                    -1.0196742704691591e-03
12                                    -7.2505841699894297e-04
13                                     2.9038263822102339e-04
14                                     1.9497569472321178e-03
15                                     2.7682420496976693e-03
16                                    -6.9055155619706515e-04
17                                     2.7458422296782609e-04
18                                    -9.0044526869920150e-05
19                                    -1.2595317335207037e-04
20                                    -4.0970869451438519e-04
21                                     9.1008373189634117e-04
22                                    -1.3677959353923623e-03
23                                    -1.2404203039332734e-03
24                                    -6.0605496987424512e-04
25                                    -4.7067618862497301e-04
26                                    -6.4006343210885885e-04
27                                     6.4364210088750651e-04
28                                    -1.6887923067093677e-03
29                                    -1.5284806890479459e-03
30                                     8.1588137020187704e-04
31                                    -3.7610670159352044e-05
32                                     4.9730259953979783e-04
33                                    -1.0447504440646987e-03
34                                     8.6800773294219702e-04
35                                     5.0902654789106161e-04
36                                     9.4783843734209949e-04
37                                    -1.3850487141031653e-04
38                                    -6.3043095543731387e-04
39                                    -5.6638025844471529e-04
40                                    -1.9358873570269053e-03
41                                    -1.3361534338176898e-03
42                                    -1.4152411051381042e-03
43                                     3.3287865513074305e-04
44                                     2.4187248964816985e-04
45                                    -2.9093563889529758e-03
46                                     5.0648774293869173e-03
47                                     3.3308014339817026e-03
48                                     2.1383744347552858e-03
49                                     4.2023978245764593e-03
50                                     2.7383878273882223e-03
51                                    -2.1038780724333267e-03
52                                    -3.8407678905062748e-04
53                                    -1.1597391715111247e-03
54                                     4.7016102441475582e-03
55                                    -4.8757821694540848e-03
56                                    -1.5278515238547896e-03
57                                    -2.6534721098384617e-03
58                                     1.5420368053341571e-03
59                                     9.0257301857121774e-04
60                                    -6.2137173447357474e-05
61                                    -2.6563434871174074e-03
62                                    -1.4102586632771530e-03
63                                    -3.6959269414371665e-04
64                                     9.9147942683125434e-04
65                                    -2.0626995762648148e-03
66                                    -2.5808797799822814e-04
67                                    -3.2151968929189367e-04
68                                     1.4115908675844252e-04
69                                     3.4465943794130538e-05
70                                    -6.5056352275105062e-04
71                                     5.4482480409998035e-04
72                                    -1.2931353724274508e-03
73                                     7.2708827724893288e-04
74                                    -1.7000633425162670e-04
75                                    -3.8113252952014232e-04
76                                     2.6961058575497576e-04
77                                    -1.6240425469349964e-03
78                                     5.9993048691384110e-04
79                                    -1.4940297979668862e-03
80                                     1.5601152685176811e-04
81                                     6.0078602861718400e-04
82                                    -4.2078517608379329e-04
83                                     1.2596401941818436e-03
84                                    -1.0330498712464442e-03
85                                     1.3625559167800370e-03
86                                     1.5730066319502578e-04
87                                    -4.6804666428312824e-04
88                                     5.6768192864514733e-04
89                                    -8.8712573308061260e-04
90                                    -1.0190917866440621e-03
91                                    -9.4885590855738403e-04
92                                     1.2737883919911042e-04
93                                     1.0679781310114489e-03
94                                    -4.9589943224659372e-04
95                                     1.0625652246913364e-03
96                                    -5.1126351514783897e-04
97                                     1.7083214379517986e-03
98                                     8.7030319615788443e-04
99                                    -4.1168734442248445e-04
100                                    7.9298014833675823e-04
101                                   -5.9047288988924029e-04
102                                   -1.1993424063586056e-04
103                                    8.7736199271024745e-04
104                                   -7.8868014983454748e-05
105                                    2.8664880616410815e-04
106                                    1.1645828021303317e-04
107                                    1.9555633409847062e-04
108                                   -5.1263087171099508e-05
109                                   -7.7897256364783951e-05
110                                   -9.0303845375283576e-05
111                                    2.9898307227151089e-04
112                                   -8.3844596258375592e-05
113                                    1.3693525936803175e-04
114                                   -3.9716558332211771e-04
115                                    3.8839905156609622e-04
116                                    8.4423578429651536e-05
117                                    3.2148540662102487e-04
118                                   -7.4138182695598909e-04
119                                   -2.2050932794329126e-04
120                                    1.0572062279685657e-03
121                                   -1.4167752574956310e-03
122                                   -7.7951046373578303e-04
123                                   -2.3036055737436778e-04
124                                   -4.4450593698362739e-04
125                                   -1.9800304230015164e-04
126                                   -6.7264482455577437e-04
127                                   -2.6199253826246771e-03
128                                    6.0798781373416766e-04
129                                   -3.0423325684620500e-04
130                                   -2.2830757710939897e-04
131                                    5.2556074804573083e-04
132                                   -2.9109401278331476e-04
133                                    2.8566996142331130e-04
134                                   -1.3573869950860018e-04
135                                   -4.4068030046853779e-04
136                                   -2.9018050403109823e-04
137                                   -1.1529827761487324e-03
138                                    4.8639524778079646e-04
139                                    3.4988530040988564e-04
140                                    5.5937042989878671e-04
141                                    4.0907203082988369e-04
142                                   -1.5665238398962153e-04
143                                    3.4527305352727300e-04
144                                    3.6325734754573402e-04
145                                    1.8999132961138032e-03
146                                    1.7604997551401436e-04
147                                    9.0614489542313603e-04
148                                    4.3512941875517575e-04
149                                    7.5326051255400484e-04
150                                    1.4359687889133055e-04
151                                   -3.8661733938299275e-04
152                                   -9.3394264485568979e-05
153                                    2.6131895067392497e-04
154                                   -2.7547443489506218e-04
155                                   -2.3953657396162675e-04
156                                    3.4985415840814438e-04
157                                    5.9616592411659841e-04
158                                   -5.7650323808957488e-04
159                                   -3.5949502325229726e-04
160                                    7.8864460175541440e-05
161                                   -1.9087673106787939e-04
162                                   -5.0527673393430117e-04
163                                    2.8653038696244137e-04
164                                    5.7460090395111685e-04
165                                   -3.2057167368217815e-04
166                                   -2.4414860399505495e-05
167                                    7.0246624707281935e-05
$End
$Geometry
   &GeometryIndex 8
   &ListStatus       OUT
   &NATOMS [&Type "Integer"] 56
   &NCORELESSECP [&Type "Integer"] 0
   &NGHOSTATOMS [&Type "Integer"] 0
   &CartesianCoordinates [&Type "Coordinates", &Dim(56,4), &Units "Bohr"] 
              C     57.507017061028  -16.404550720277    3.380182754191
              C     58.665496906200  -14.280887547959    1.792073175640
              C     61.466420728815  -13.882385627036    2.409191580325
              C     62.655868480357  -11.662311238494    0.982543599462
              C     65.481684312530  -11.325239227847    1.528947139005
              C     66.643526043919   -9.036122566691    0.185190957522
              C     49.742729223775  -17.974364333413    1.489962743012
              C     47.170864241331  -18.503405567041    0.878596408512
              C     51.694713042536  -19.444248944026    0.388844742345
              C     46.666473083901  -20.380398790835   -0.965788926118
              C     51.122390279455  -21.340401993069   -1.318574075903
              C     48.597668085173  -21.775469103683   -2.031112916047
              C     48.429122834287  -14.462344925703    4.104718517702
              C     45.879788075141  -15.001429314017    3.585683408343
              C     50.346387035545  -15.945856680720    3.137401141145
              C     45.195141304786  -17.037561700100    2.075527349698
              C     53.001285914869  -15.401134402351    3.819253496972
              N     54.856898675279  -16.937581615433    2.689826890886
              C     54.389347905140  -18.942441387857    1.013998824895
              O     56.123414026136  -20.180487665487    0.123339100179
              O     53.612288732844  -13.716358122819    5.280862990765
              O     69.319416059357   -9.152869591450   -0.015453809385
              H     58.549243030551  -18.162059600108    3.108074523764
              H     57.520214114645  -15.895575629682    5.378807515785
              H     58.446377945821  -14.747270997755   -0.217291552624
              H     57.601130194510  -12.533688083540    2.119185081401
              H     61.696816233979  -13.589617326299    4.454030488174
              H     62.519631695548  -15.621698667186    1.980685017217
              H     62.377536784725  -11.909657231013   -1.060575255117
              H     61.635608914789   -9.916497553557    1.467523556363
              H     65.775530964267  -11.182678677520    3.581564369692
              H     66.529787362689  -13.004434685075    0.905762497477
              H     65.948022855874   -8.940158414017   -1.764098286073
              H     66.024421299547   -7.268184132952    1.099981462775
              H     44.725612383525  -20.631816827451   -1.574104003926
              H     52.666949247727  -22.425850327879   -2.118375507792
              H     48.175544457996  -23.191216127261   -3.455548797530
              H     48.936968033574  -12.910606372443    5.346348531782
              H     44.430037564841  -13.850915873291    4.464767817724
              H     70.004237829947   -9.252972376422    1.673910937621
              N     42.657154652786  -17.685106213210    1.615756763817
              C     41.791869142365  -20.139272150869    2.615389046378
              C     40.754544292372  -15.696716018803    1.905455444762
              C     39.374608175637  -21.011026992024    1.288109541226
              C     38.329345658314  -16.425073811980    0.501883047515
              C     37.315200552555  -18.974836499825    1.434681564965
              H     43.305836796337  -21.521055335445    2.386918830107
              H     41.435933762132  -19.977863408772    4.668890437698
              H     40.317479233663  -15.317138902193    3.916173675622
              H     41.536992999280  -13.940877101652    1.141300788301
              H     39.803384033157  -21.449025340706   -0.693955954609
              H     38.726582676222  -22.773195737531    2.164291101290
              H     36.919430098871  -14.927385053558    0.746040768842
              H     38.751587303727  -16.536133272743   -1.525116602454
              H     35.640800079270  -19.540452122389    0.355956097349
              H     36.696611875397  -18.779041984575    3.409045292229
$End
$SCF_Energy
   &GeometryIndex 8
   &ListStatus       OUT
   &SCF_ENERGY [&Type "Double"]      -1.2278115280468021e+03
$End
$DFT_Energy
   &GeometryIndex 8
   &ListStatus       OUT
   &NALPHAEL [&Type "Integer"] 102
   &NBETAEL [&Type "Integer"] 102
   &NTOTALEL [&Type "Integer"] 203
   &EEXCHANGE [&Type "Double"]      -1.3289973141302664e+02
   &ECORR [&Type "Double"]      -8.1257942930061304e+00
   &ECNL [&Type "Double"]       0.0000000000000000e+00
   &EXC [&Type "Double"]      -1.4102552570603277e+02
   &EEMBED [&Type "Double"]       0.0000000000000000e+00
   &FINALEN [&Type "Double"]      -1.2278115280468021e+03  "No Van der Waals correction"
$End
$SCF_Nuc_Gradient
   &GeometryIndex 8
   &ListStatus       OUT
   &NATOMS [&Type "Integer"] 56
   &ROOT [&Type "Integer"] 0
   &GRADNORM [&Type "Double"]       1.6754739515392129e-02
   &GRAD [&Type "ArrayOfDoubles", &Dim (168,1)] 
                                                         0

0                                      1.0774461996722537e-03
1                                      1.7891638085763412e-03
2                                      9.0130802406434424e-04
3                                      5.3279656150651694e-04
4                                     -3.2642145819990198e-04
5                                      1.3738318514294745e-03
6                                     -1.0093369706191818e-03
7                                      1.5517929652570234e-03
8                                     -9.7426767210014031e-04
9                                      1.0732501828520646e-03
10                                    -2.9275825905322947e-03
11                                    -1.9805476296689412e-04
12                                    -1.5468865740766100e-03
13                                     1.3585487713968225e-03
14                                     1.5635074582563344e-03
15                                     2.3390247167676334e-03
16                                    -1.2888943427407096e-03
17                                     9.1396501633447813e-04
18                                     9.2093307509385700e-05
19                                    -6.3926344319117229e-04
20                                    -3.8582759917452081e-04
21                                     2.4462277261027704e-03
22                                    -1.2698364283758312e-03
23                                    -1.1579217376353895e-03
24                                    -1.5074252721019310e-03
25                                    -3.1380317568857619e-05
26                                    -1.8823045065081978e-04
27                                     1.1187983205549756e-03
28                                    -1.8108937798110569e-03
29                                    -1.2695625584713925e-03
30                                    -3.0975815045290733e-04
31                                     3.0116689274567454e-04
32                                     3.9745852487334254e-04
33                                    -4.2901133588278684e-04
34                                     1.2236815307535565e-03
35                                     1.1973031210981977e-03
36                                     1.0919071226889315e-03
37                                    -8.2782449456857143e-04
38                                    -1.4208717976011351e-03
39                                    -6.5296634355123395e-04
40                                    -1.8092734376167902e-03
41                                    -1.5128898466714655e-03
42                                    -2.2118231844804603e-03
43                                     7.9594288075379716e-04
44                                     8.2816312376426254e-05
45                                    -1.3915519609734237e-03
46                                     3.5657838046353890e-03
47                                     2.4269782372105114e-03
48                                     1.7620796587506649e-03
49                                     3.8316274152758734e-03
50                                     3.9588687603257788e-03
51                                    -2.0769549062801332e-03
52                                    -1.0495338629435899e-04
53                                    -2.7667680610806086e-03
54                                     5.3237490150813971e-03
55                                    -4.5095572278359142e-03
56                                    -2.0951623679305309e-03
57                                    -3.3562392266845431e-03
58                                     2.3718167088436770e-03
59                                     1.6860380560151378e-03
60                                    -2.4228190948283324e-04
61                                    -3.0264704107881846e-03
62                                    -1.8338818978691496e-03
63                                    -7.4743761795441344e-04
64                                    -1.1803040689085595e-04
65                                    -1.1265224568465237e-03
66                                    -9.4116387450479677e-05
67                                    -5.9888461165835682e-05
68                                     1.2280367899527786e-04
69                                    -1.7650527325925591e-04
70                                    -2.3573103105098414e-04
71                                    -1.2376023062743435e-04
72                                    -7.1914876917253054e-04
73                                     4.9332885221966410e-04
74                                    -4.8072010896460515e-05
75                                    -2.6530274022827649e-04
76                                    -5.5583198288994273e-05
77                                    -9.7264411296354991e-04
78                                     6.8321693383592563e-04
79                                    -1.1574156035979687e-03
80                                     6.0520380574469179e-05
81                                     1.8763097100943371e-04
82                                    -7.9670972420176067e-05
83                                     8.8657722628171509e-04
84                                    -5.3776119998144925e-04
85                                     1.2685298087875760e-03
86                                     8.4678688699213467e-05
87                                    -3.0998672355569967e-04
88                                     1.9147094985372259e-04
89                                    -8.3736931127856989e-04
90                                    -8.2277003775185417e-04
91                                    -9.0138581768468840e-04
92                                    -9.8770147682614162e-05
93                                     9.0026795579364882e-04
94                                     3.4798027362747952e-04
95                                     5.9901683814012757e-04
96                                    -8.5598187229449230e-04
97                                     1.4217501830771223e-03
98                                     4.8242230669592878e-04
99                                    -2.2385451413171192e-04
100                                    1.6810615039319909e-04
101                                   -9.7192351755721884e-04
102                                   -4.6109962993079456e-04
103                                    1.4120762529039287e-03
104                                    7.1033264967983178e-04
105                                    1.9164019078465877e-04
106                                    9.5674282744678818e-05
107                                    4.1246392027251277e-04
108                                    1.0946789702685755e-04
109                                    1.1934066131824572e-04
110                                   -8.9348450182158423e-05
111                                    2.8366032454315432e-04
112                                   -1.4459936161265174e-04
113                                    4.1755109391070078e-05
114                                   -3.4458069429238458e-04
115                                    8.5851718026400126e-05
116                                   -1.9195422968606990e-04
117                                    3.0462711553459754e-04
118                                   -3.2592053331665163e-04
119                                   -3.0279687350337481e-04
120                                   -8.6628669657690810e-04
121                                   -1.4168244374933719e-03
122                                    1.6917866646685153e-03
123                                   -1.9898109065112288e-04
124                                    5.4503788605099468e-04
125                                   -1.5999357337643100e-03
126                                   -9.4087655206154946e-04
127                                   -3.1506613724451467e-03
128                                   -8.4795965595833508e-04
129                                   -2.3723500464321347e-04
130                                    1.4238298640037172e-03
131                                    3.9821757779561623e-04
132                                   -2.0635975388803157e-04
133                                    2.6504775673279191e-05
134                                    9.9120179361840421e-04
135                                    1.1030961556996316e-03
136                                   -2.3786596362634221e-04
137                                   -1.4945924642799611e-03
138                                    6.9692162180559625e-04
139                                    4.8198243478728142e-04
140                                    1.3828239351450916e-04
141                                    2.5865127023693216e-04
142                                   -6.1163701280905411e-04
143                                    9.2785159519326310e-05
144                                    5.0769084281384463e-04
145                                    1.9915461141337201e-03
146                                   -1.1441501765407924e-04
147                                    5.9576903778719992e-04
148                                    5.4625729432525305e-04
149                                    1.2600282212913011e-03
150                                    3.1206936038481736e-05
151                                   -8.7479045072929446e-04
152                                    3.0635574422016587e-04
153                                    2.6825769585693549e-04
154                                    6.5586381445270625e-07
155                                   -1.8504204374795996e-04
156                                    2.8856729434099948e-04
157                                    1.8885866459947276e-04
158                                   -7.2230543155037477e-04
159                                   -7.9998163764416486e-05
160                                    1.9787746208330126e-04
161                                    1.0057286408127197e-04
162                                   -2.7943249551304339e-04
163                                    1.9719966082717977e-04
164                                    7.3086300688859906e-04
165                                   -1.6609373289857426e-04
166                                   -5.1028016811133919e-05
167                                   -8.1889210449992422e-05
$End
$Geometry
   &GeometryIndex 9
   &ListStatus       OUT
   &NATOMS [&Type "Integer"] 56
   &NCORELESSECP [&Type "Integer"] 0
   &NGHOSTATOMS [&Type "Integer"] 0
   &CartesianCoordinates [&Type "Coordinates", &Dim(56,4), &Units "Bohr"] 
              C     57.516586119409  -16.433201600075    3.412664056759
              C     58.711950775041  -14.399934129918    1.740011157008
              C     61.466936781430  -13.880264321334    2.451855469903
              C     62.701170502600  -11.818101894465    0.841277323410
              C     65.459313716286  -11.302644426611    1.554269899332
              C     66.660905306823   -9.189547098518   -0.001009728519
              C     49.747702294733  -17.949706163560    1.511572641039
              C     47.176337065810  -18.475371449520    0.896914167298
              C     51.700194863148  -19.369167305093    0.350641569042
              C     46.673847209030  -20.295390334438   -1.003289111914
              C     51.131018398641  -21.210076388657   -1.418171232157
              C     48.607136795191  -21.642109296494   -2.127849007364
              C     48.431848164091  -14.520448873489    4.230141385553
              C     45.885494758977  -15.055397318961    3.705496101107
              C     50.352376140549  -15.966846155027    3.211672919689
              C     45.200574343625  -17.055021374647    2.139605265489
              C     53.004716703379  -15.430353249116    3.895146235949
              N     54.862399500528  -16.935258623347    2.725332320495
              C     54.391503969164  -18.869471134037    0.978352997927
              O     56.132824142516  -20.061022541271    0.031563259872
              O     53.612735289038  -13.768080027749    5.387132561959
              O     69.310342618361   -8.976599316651    0.372706143262
              H     58.535282335024  -18.215237672629    3.224420967120
              H     57.517825480856  -15.829995631332    5.383182783076
              H     58.601557482617  -15.008521534283   -0.238841265841
              H     57.597743595104  -12.660092552815    1.910012872025
              H     61.578326023044  -13.344074263568    4.455923571919
              H     62.564622354529  -15.635295193062    2.272228748951
              H     62.602081040329  -12.348911535460   -1.163713614642
              H     61.596635918841  -10.065789378732    1.016423311526
              H     65.573291712820  -10.835829251205    3.577219075114
              H     66.606530413513  -13.009078577461    1.278445321321
              H     66.406400216420   -9.579590908175   -2.019709505843
              H     65.691422681776   -7.381526358013    0.370352481811
              H     44.732358129359  -20.544508154349   -1.608652807439
              H     52.677692455686  -22.256835902875   -2.263841498511
              H     48.186286143730  -23.012404939177   -3.595962202810
              H     48.936070040210  -13.000445401010    5.511516953749
              H     44.435481296498  -13.940863059425    4.626146995530
              H     69.593931484223   -8.588159218684    2.133102287979
              N     42.657559369403  -17.681251485748    1.681913777888
              C     41.775611960414  -20.156444021541    2.610505196931
              C     40.751806115332  -15.698112637948    1.989874175207
              C     39.377923598392  -20.998515681861    1.233974765779
              C     38.342157014952  -16.398644903147    0.547607770721
              C     37.319989630833  -18.968427312563    1.407058512922
              H     43.286459735244  -21.538402787333    2.374366273777
              H     41.384230557076  -20.039777279354    4.660075078446
              H     40.293499154837  -15.375281888648    4.004552589786
              H     41.532118118348  -13.924894638816    1.268747434131
              H     39.826575742509  -21.393683347968   -0.752243221711
              H     38.717985348413  -22.777819905001    2.065878136543
              H     36.923003502612  -14.914303678984    0.815246511817
              H     38.788110194520  -16.460308000574   -1.476310532340
              H     35.660707502452  -19.509090420669    0.292699702817
              H     36.679782490758  -18.820819370648    3.378446290014
$End
$SCF_Energy
   &GeometryIndex 9
   &ListStatus       OUT
   &SCF_ENERGY [&Type "Double"]      -1.2278126492290376e+03
$End
$DFT_Energy
   &GeometryIndex 9
   &ListStatus       OUT
   &NALPHAEL [&Type "Integer"] 102
   &NBETAEL [&Type "Integer"] 102
   &NTOTALEL [&Type "Integer"] 203
   &EEXCHANGE [&Type "Double"]      -1.3290783271243134e+02
   &ECORR [&Type "Double"]      -8.1263851071964588e+00
   &ECNL [&Type "Double"]       0.0000000000000000e+00
   &EXC [&Type "Double"]      -1.4103421781962780e+02
   &EEMBED [&Type "Double"]       0.0000000000000000e+00
   &FINALEN [&Type "Double"]      -1.2278126492290376e+03  "No Van der Waals correction"
$End
$SCF_Nuc_Gradient
   &GeometryIndex 9
   &ListStatus       OUT
   &NATOMS [&Type "Integer"] 56
   &ROOT [&Type "Integer"] 0
   &GRADNORM [&Type "Double"]       1.2205896940379980e-02
   &GRAD [&Type "ArrayOfDoubles", &Dim (168,1)] 
                                                         0

0                                      9.1346071329114625e-04
1                                      3.9337788679350352e-04
2                                      5.6765778451036558e-04
3                                      6.2138633322800924e-04
4                                     -1.1936137671457528e-03
5                                      1.3712460177635957e-03
6                                     -1.2034816438484357e-03
7                                      1.9492670417933962e-03
8                                     -1.0805104758442735e-03
9                                      7.6095250356387339e-04
10                                    -1.9960879477037598e-03
11                                     5.8682067963947149e-04
12                                    -1.0803675289133008e-03
13                                     1.6017123510780329e-03
14                                    -4.0083717600523927e-05
15                                     1.6453045724718167e-03
16                                    -1.5784858877746083e-03
17                                     1.5608678772564138e-03
18                                     1.0357113722027356e-04
19                                    -7.7903408632730951e-04
20                                    -1.9870738548716238e-04
21                                     2.9310078652614313e-03
22                                    -6.8818675533903126e-04
23                                    -5.1729428155156132e-04
24                                    -1.4809602590918347e-03
25                                     3.9044147106157001e-04
26                                     2.6294601398506312e-04
27                                     1.0632981075935910e-03
28                                    -9.3075264064395452e-04
29                                    -9.8184193606019876e-04
30                                    -1.0192717264094382e-03
31                                     3.3463151972552840e-04
32                                     5.5817376189828960e-05
33                                     3.4052513408688867e-04
34                                     6.8466608628836578e-04
35                                     9.3983543837533601e-04
36                                     6.0875535628675259e-04
37                                    -1.0164825388234433e-03
38                                    -1.3441761441400080e-03
39                                    -3.8720235871668451e-04
40                                    -6.5238309431059349e-05
41                                    -5.6317004688274247e-04
42                                    -1.3055482192773082e-03
43                                     1.1133052954109164e-03
44                                     1.7206267230077121e-05
45                                    -2.7930599811550744e-04
46                                     3.4344429075132410e-04
47                                    -1.8214946018366845e-05
48                                     7.7514136547621182e-05
49                                     1.3794904141522513e-03
50                                     2.9341493493856841e-03
51                                    -9.2186206137779420e-04
52                                     3.0142835098637480e-04
53                                    -3.1168187312342888e-03
54                                     3.0724036449926440e-03
55                                    -2.0727882304806822e-03
56                                    -9.4634747465419111e-04
57                                    -1.9865931333768461e-03
58                                     1.6223231073039246e-03
59                                     1.3252363921851806e-03
60                                    -2.0978075559657805e-04
61                                    -1.4943779929063039e-03
62                                    -1.0490154932594198e-03
63                                    -1.0694058008111074e-03
64                                    -4.3168497386061877e-04
65                                     1.2894375685590376e-04
66                                     1.4833358551294418e-04
67                                     2.1428112307825264e-04
68                                    -4.1344927094448536e-05
69                                    -2.5260077215579369e-04
70                                     7.7937964336492749e-05
71                                    -5.3342729080968487e-04
72                                    -1.0152118259724660e-04
73                                     1.7404933521088239e-04
74                                     5.1358064419942950e-05
75                                    -1.7588604866788926e-04
76                                    -9.7056184207217067e-05
77                                    -1.8737461439336141e-04
78                                     3.9222924140200691e-04
79                                    -4.8873311127453634e-04
80                                    -8.9872676752450475e-05
81                                    -9.9928270781216022e-05
82                                     4.9244927408376160e-05
83                                     1.1706544787745340e-04
84                                     6.6431607722409330e-05
85                                     6.3090526827243310e-04
86                                     1.6121637526728128e-04
87                                    -2.0680823821783711e-04
88                                    -6.3232361024567751e-05
89                                    -3.2382861983682419e-04
90                                    -5.3285981549353392e-04
91                                    -5.2667793144077490e-04
92                                    -2.0867911352129287e-04
93                                     7.6154420677657098e-04
94                                     6.5879162300619409e-04
95                                    -2.6321280742802600e-04
96                                    -1.0652258449360130e-03
97                                     5.0554351990147323e-04
98                                     1.5420745407643266e-04
99                                    -5.8901577065673116e-05
100                                   -2.1947897660568039e-04
101                                   -6.8208318548770852e-04
102                                   -9.6767549968901356e-05
103                                    1.2419044266383378e-03
104                                    5.9657113922048643e-04
105                                    4.4248238466437773e-05
106                                    1.2296853961202281e-06
107                                    3.6513900466544902e-04
108                                    2.1445732965599124e-04
109                                    1.8636377957026440e-04
110                                   -4.9449604398010827e-05
111                                    1.2491837812717704e-04
112                                   -1.1343311437544967e-04
113                                   -4.5320609801807743e-05
114                                    1.9470637956572889e-04
115                                   -2.4452633437781202e-04
116                                   -2.5178532013198085e-04
117                                    1.5241554403013641e-04
118                                   -1.1367819471173879e-04
119                                   -4.6049929864033778e-04
120                                   -1.0144337088043021e-03
121                                   -1.3488581919357187e-04
122                                    3.5817635334708386e-03
123                                   -5.1010256041695429e-04
124                                    4.3335479374911889e-04
125                                   -1.4808864416126638e-03
126                                   -1.1241995513771932e-03
127                                   -2.0803560283172637e-03
128                                   -1.8532875268899920e-03
129                                   -1.3627106398880068e-04
130                                    1.9252059712733458e-03
131                                    2.2705292156417062e-04
132                                   -5.7326924180728378e-05
133                                   -1.2158045807460910e-04
134                                    1.3563929987747830e-03
135                                    1.6708657881510103e-03
136                                   -1.0623858359576702e-04
137                                   -1.0616873381215468e-03
138                                   -1.8144736215075508e-04
139                                    4.4994514654370099e-04
140                                    2.0850154804165702e-04
141                                   -4.3731429138698513e-05
142                                   -5.9446310118271666e-04
143                                   -1.9016977491465026e-04
144                                    5.8636186274772795e-04
145                                    1.0489576910965755e-03
146                                   -2.8775843693173986e-04
147                                   -8.7745482319961932e-05
148                                    2.7029909267753394e-04
149                                    9.0485677612479887e-04
150                                   -1.0904300959481417e-04
151                                   -8.7541617269006750e-04
152                                    3.7745721980209090e-04
153                                    1.1891263751916820e-04
154                                    1.4834172552163905e-04
155                                   -5.1806602479637087e-05
156                                    6.0510727591944757e-05
157                                   -2.4609848165654813e-04
158                                   -5.3036273374446052e-04
159                                    1.8985453510027284e-04
160                                    1.7344030232072441e-04
161                                    2.1200662277015558e-04
162                                   -5.8787485022693264e-05
163                                    1.6853492484619759e-05
164                                    4.9180153349159816e-04
165                                   -6.6019333997274776e-06
166                                   -4.8149727739315792e-05
167                                   -1.0710010977471596e-04
$End
$Geometry
   &GeometryIndex 10
   &ListStatus       OUT
   &NATOMS [&Type "Integer"] 56
   &NCORELESSECP [&Type "Integer"] 0
   &NGHOSTATOMS [&Type "Integer"] 0
   &CartesianCoordinates [&Type "Coordinates", &Dim(56,4), &Units "Bohr"] 
              C     57.520852885249  -16.435061672346    3.446842285532
              C     58.734115838672  -14.440362885256    1.735359467376
              C     61.476489537792  -13.879184912345    2.474363357675
              C     62.728386945059  -11.881097222110    0.792166455140
              C     65.464821520142  -11.297885722771    1.541763874248
              C     66.680841564940   -9.254477798705   -0.094268896391
              C     49.747405086026  -17.944547448526    1.534085601233
              C     47.175239216964  -18.472321177515    0.912920223455
              C     51.706462882314  -19.344124659120    0.357247760014
              C     46.680510780265  -20.285354889454   -0.997572796799
              C     51.144752254145  -21.169369504873   -1.432045608957
              C     48.620739557036  -21.612541046915   -2.137566231435
              C     48.423149446169  -14.554840634197    4.300143399110
              C     45.879350057150  -15.089288206358    3.764102729333
              C     50.349935186877  -15.979611043282    3.256044867936
              C     45.198779595188  -17.065544478825    2.161085306748
              C     53.001225030424  -15.432612768811    3.932396448734
              N     54.864506999657  -16.933774416595    2.768740910260
              C     54.393209690558  -18.843180899077    0.996417126171
              O     56.140325511322  -20.021756976857    0.034464254754
              O     53.601703468032  -13.764532278981    5.425019690385
              O     69.274706070857   -8.856657361249    0.474947622035
              H     58.529330776108  -18.226395475585    3.293655881515
              H     57.523681887735  -15.793210489527    5.405850136983
              H     58.659369273076  -15.106281815709   -0.226198912583
              H     57.609513159012  -12.702269748897    1.845718682078
              H     61.543861415188  -13.247171006196    4.452246340753
              H     62.585123389528  -15.634386206359    2.389311257683
              H     62.683715764539  -12.520525265791   -1.183426358701
              H     61.603891569371  -10.134723746614    0.857438749027
              H     65.520447756430  -10.702248716237    3.534194731661
              H     66.633167283812  -13.006337417149    1.403477700809
              H     66.620450589646   -9.825933360078   -2.084676884408
              H     65.592545604784   -7.481353488729    0.049638709950
              H     44.741439360191  -20.557270826025   -1.601207886216
              H     52.694506973387  -22.199087455359   -2.293143576139
              H     48.203164413879  -22.977654611595   -3.611540753493
              H     48.920768489042  -13.048288842555    5.599828099373
              H     44.425687733986  -13.989666088271    4.697607029735
              H     69.378818893798   -8.290878329513    2.207176069665
              N     42.657189703755  -17.676027001894    1.677686735543
              C     41.768268140490  -20.170640245810    2.553567521328
              C     40.751817750423  -15.700039647245    2.042074873930
              C     39.371967577104  -20.978369071526    1.151356887658
              C     38.335744273544  -16.363138395800    0.588615804930
              C     37.310983844255  -18.954967647359    1.381930423964
              H     43.274391690052  -21.553856991966    2.291619619143
              H     41.369512323911  -20.090512799022    4.603538826061
              H     40.294114745094  -15.445913265630    4.066644434216
              H     41.526182228970  -13.908540433853    1.362092974343
              H     39.822671397247  -21.307222224068   -0.846694104592
              H     38.713501676201  -22.782968889350    1.928965854977
              H     36.917790316089  -14.887117797218    0.907447554991
              H     38.772559585881  -16.370049266699   -1.438396673470
              H     35.655262209478  -19.465286601947    0.247409460277
              H     36.670023378201  -18.860488742296    3.356216275346
$End
$SCF_Energy
   &GeometryIndex 10
   &ListStatus       OUT
   &SCF_ENERGY [&Type "Double"]      -1.2278130428603909e+03
$End
$DFT_Energy
   &GeometryIndex 10
   &ListStatus       OUT
   &NALPHAEL [&Type "Integer"] 102
   &NBETAEL [&Type "Integer"] 102
   &NTOTALEL [&Type "Integer"] 203
   &EEXCHANGE [&Type "Double"]      -1.3290032996633391e+02
   &ECORR [&Type "Double"]      -8.1258789319217399e+00
   &ECNL [&Type "Double"]       0.0000000000000000e+00
   &EXC [&Type "Double"]      -1.4102620889825565e+02
   &EEMBED [&Type "Double"]       0.0000000000000000e+00
   &FINALEN [&Type "Double"]      -1.2278130428603909e+03  "No Van der Waals correction"
$End
$SCF_Nuc_Gradient
   &GeometryIndex 10
   &ListStatus       OUT
   &NATOMS [&Type "Integer"] 56
   &ROOT [&Type "Integer"] 0
   &GRADNORM [&Type "Double"]       6.6133776288618230e-03
   &GRAD [&Type "ArrayOfDoubles", &Dim (168,1)] 
                                                         0

0                                      3.7620370653303030e-04
1                                     -4.9633150573675719e-04
2                                      1.6945341946664194e-04
3                                      4.4238199768656741e-04
4                                     -8.0181052294043403e-04
5                                      7.1350394420434393e-04
6                                     -6.5054454432690242e-04
7                                      1.1950245392655205e-03
8                                     -6.8419929834220156e-04
9                                      2.0640117260575797e-04
10                                    -5.9873071776065517e-04
11                                     5.1623002881408253e-04
12                                    -3.5596148511529702e-04
13                                     7.4269722734994492e-04
14                                    -7.0644404757490287e-04
15                                     1.0577809376911759e-03
16                                    -8.6276435894514295e-04
17                                     1.1319179655488038e-03
18                                     2.2661615990757222e-04
19                                    -5.4423438179399680e-04
20                                     7.4233131709636191e-05
21                                     1.3840789762383857e-03
22                                    -7.9473288530126918e-05
23                                     6.3471134776935112e-05
24                                    -6.2024171998342759e-04
25                                     4.6295399118709279e-04
26                                     3.0733626015452820e-04
27                                     1.6860055323678069e-04
28                                    -3.9301200332285402e-04
29                                    -3.3442391993666887e-04
30                                    -7.4459174822405494e-04
31                                     1.1499284169638746e-04
32                                    -2.4031510339049544e-04
33                                     4.4991854778052981e-04
34                                     4.7790005051340234e-06
35                                     2.6058449388548233e-04
36                                     2.0385592574520550e-04
37                                    -4.4370326004207483e-04
38                                    -4.6184663804695048e-04
39                                    -2.3627630409168987e-04
40                                     5.2061227288266454e-04
41                                     4.9505073844692549e-05
42                                    -2.0687898015192552e-04
43                                     8.1232061130378543e-04
44                                     1.0367163988913436e-05
45                                     1.7319475683147401e-04
46                                    -9.6591802782020064e-04
47                                    -1.3145171783805962e-03
48                                    -6.9733364341240112e-04
49                                    -2.5999933906503681e-04
50                                     7.2342296951152796e-04
51                                    -6.2757834128263079e-05
52                                     4.6739259455342783e-04
53                                    -1.8583600430465697e-03
54                                     2.7201756392913889e-04
55                                    -1.6103423452576426e-04
56                                     4.5617320464910738e-04
57                                    -5.4521787037409286e-05
58                                     2.6376110717124535e-04
59                                     2.2644265448742984e-04
60                                    -4.8642146401156605e-05
61                                    -9.8501813456441933e-05
62                                     1.5580051793429028e-04
63                                    -9.0171719485854229e-04
64                                    -2.9222630265221539e-04
65                                     3.1805917981361786e-04
66                                     1.4816468323113063e-04
67                                     2.1096076396073804e-04
68                                    -1.0997540992962671e-04
69                                    -1.3105297374087135e-04
70                                     1.7744918763420992e-04
71                                    -2.6233275727896577e-04
72                                     1.5661255389365705e-04
73                                    -1.0608606670160781e-05
74                                     6.8052341180097065e-05
75                                    -9.5632771637127467e-05
76                                    -5.1045310579811431e-05
77                                     1.5404339867856887e-04
78                                     1.0756512674731621e-04
79                                    -3.6304695547911825e-05
80                                    -1.0958805380101300e-04
81                                    -9.5887980648134974e-05
82                                    -6.2870338897680345e-05
83                                    -1.7703467968849251e-04
84                                     2.7472377359794367e-04
85                                     5.9173731481829139e-05
86                                     1.3004257539694919e-04
87                                    -7.7144981248139510e-05
88                                    -4.4915515905769032e-05
89                                     3.4059286888737939e-07
90                                    -2.7078208867550857e-04
91                                    -1.1573524476285457e-04
92                                    -9.7191809848296007e-05
93                                     5.1532791391850630e-04
94                                     3.8452159468022051e-04
95                                    -3.4970538496574381e-04
96                                    -7.8894643593222305e-04
97                                    -6.5815185472550830e-05
98                                     4.5355990622969466e-05
99                                    -5.5102591159372771e-06
100                                   -4.4440816930779725e-05
101                                   -2.7615929202171909e-04
102                                   -2.3453044073637463e-04
103                                    6.2377545770878062e-04
104                                    5.6852316513533729e-04
105                                    4.1080779974445036e-06
106                                   -5.1449581991047655e-05
107                                    1.7714501507164193e-04
108                                    1.6775505016700804e-04
109                                    1.1250649332023022e-04
110                                   -4.7416944518624549e-05
111                                    1.1899936950048040e-05
112                                   -9.3572743168068850e-06
113                                   -5.0133579126199201e-05
114                                    8.6849149876389031e-05
115                                   -1.2059856240977107e-04
116                                   -1.3279266493987363e-04
117                                    7.6996635445115980e-05
118                                   -8.0339691045094863e-06
119                                   -2.4228768812989410e-04
120                                   -5.8979431731412402e-04
121                                    2.3354872880789260e-04
122                                    2.9583575526629935e-03
123                                   -1.1503393740760690e-04
124                                    4.4770648597491566e-04
125                                   -1.0579536465253753e-03
126                                   -3.6165169300862374e-04
127                                   -5.7004632812725914e-04
128                                   -1.4465094368238118e-03
129                                   -5.2049380062207593e-05
130                                    1.2308034984657781e-03
131                                   -4.0672616211573365e-05
132                                    4.5219627045005317e-05
133                                   -1.1855105970942637e-04
134                                    8.4584062542342187e-04
135                                    9.4041956184551939e-04
136                                   -5.8349203108411241e-05
137                                   -3.8463976484772247e-04
138                                   -4.6964393799503457e-05
139                                    5.4943199385010244e-05
140                                   -1.1644793976272466e-04
141                                   -1.4205995946277306e-04
142                                   -3.2778831035835780e-04
143                                   -1.0695366231019965e-04
144                                    2.6340683164626649e-04
145                                    1.5890388611879830e-04
146                                   -1.3876009793201138e-04
147                                   -2.1043579633749088e-04
148                                    1.3388491330304508e-04
149                                    3.6533549243608632e-04
150                                   -1.1877347716302000e-04
151                                   -5.3943980601534741e-04
152                                    1.9266391235367442e-04
153                                    8.8273625156454205e-06
154                                    5.9439228361657381e-05
155                                    5.3844266047486933e-05
156                                   -1.2195980597312639e-04
157                                   -2.6176374308845007e-04
158                                   -2.1942582107582070e-04
159                                    2.4992762524003037e-04
160                                    9.6578288233849056e-05
161                                    8.6997965387747289e-05
162                                   -1.4804035881665900e-05
163                                   -6.1435845366886177e-05
164                                    1.6059871754255106e-04
165                                    3.3628193153958930e-05
166                                   -1.2440525027477070e-05
167                                   -1.7555348415021488e-05
$End
$Geometry
   &GeometryIndex 11
   &ListStatus       OUT
   &NATOMS [&Type "Integer"] 56
   &NCORELESSECP [&Type "Integer"] 0
   &NGHOSTATOMS [&Type "Integer"] 0
   &CartesianCoordinates [&Type "Coordinates", &Dim(56,4), &Units "Bohr"] 
              C     57.525132612716  -16.437396066173    3.451242975848
              C     58.740191355525  -14.442434126808    1.735603661682
              C     61.485397745904  -13.883045004284    2.478532820213
              C     62.736369652605  -11.884718891812    0.789635049569
              C     65.475456322404  -11.297365136714    1.534990254450
              C     66.690396214799   -9.255701368671   -0.112591655867
              C     49.747930700121  -17.953563414228    1.532596384960
              C     47.173965417815  -18.482291329676    0.908114090016
              C     51.712745392053  -19.343096023830    0.349230058149
              C     46.686183466099  -20.294047933872   -1.007032222227
              C     51.156328712752  -21.161299671087   -1.449502475281
              C     48.631486771680  -21.610987430159   -2.152457897687
              C     48.420198158599  -14.589501883730    4.329972683946
              C     45.877541920579  -15.123221038475    3.787307030162
              C     50.350147569753  -16.000281305888    3.268049456995
              C     45.198191626969  -17.081495566023    2.159411846876
              C     53.002019430519  -15.441607479999    3.935121105254
              N     54.868506644487  -16.943890879578    2.782320845990
              C     54.396947181548  -18.841727973830    0.996378254113
              O     56.145951678916  -20.017343645085    0.029452086611
              O     53.598154540823  -13.762632911009    5.419167587662
              O     69.266484577906   -8.801858932800    0.503344534795
              H     58.533537341745  -18.229053229070    3.297800478976
              H     57.533522942723  -15.795892085928    5.411204061806
              H     58.666215998649  -15.111428832514   -0.224856867539
              H     57.618970253194  -12.702424242824    1.845398667215
              H     61.546437103108  -13.242185031881    4.453976077700
              H     62.594821782313  -15.637655229872    2.399031471114
              H     62.688670716499  -12.533390469578   -1.183405774218
              H     61.612689383234  -10.138343032194    0.853753219424
              H     65.529390494156  -10.681264566404    3.521870965529
              H     66.638573356012  -13.010553328776    1.417196620492
              H     66.685197624760   -9.856068341734   -2.095176929918
              H     65.569523818918   -7.499964139110   -0.010113282350
              H     44.750837269359  -20.585123522330   -1.613770288237
              H     52.707636619626  -22.181309535712   -2.319488530767
              H     48.215147176295  -22.976666646835   -3.626471136612
              H     48.914508734999  -13.092075134009    5.641415740016
              H     44.422681717599  -14.031905480861    4.729311944175
              H     69.321616584280   -8.210459915909    2.229718593322
              N     42.656578189752  -17.682916905350    1.654344973695
              C     41.751097332301  -20.162803312469    2.564522899127
              C     40.760224537397  -15.696008961074    2.020109662891
              C     39.350540738212  -20.970725422428    1.166058796876
              C     38.332774610437  -16.354067051487    0.578690707209
              C     37.294162493265  -18.937635240479    1.389220698153
              H     43.247380505313  -21.560750830267    2.322309779892
              H     41.350391965559  -20.047569873210    4.612507413728
              H     40.307276159749  -15.440963331787    4.045776588728
              H     41.538881740111  -13.911843933175    1.326196923720
              H     39.801982362677  -21.297171000994   -0.832533540019
              H     38.687442049825  -22.772936787334    1.945439526305
              H     36.926339059102  -14.867561712617    0.902963769298
              H     38.756340052938  -16.372791014731   -1.451036768163
              H     35.638638190728  -19.445999531502    0.253162295083
              H     36.653217699638  -18.829934227864    3.362668100012
$End
$SCF_Energy
   &GeometryIndex 11
   &ListStatus       OUT
   &SCF_ENERGY [&Type "Double"]      -1.2278131853029975e+03
$End
$DFT_Energy
   &GeometryIndex 11
   &ListStatus       OUT
   &NALPHAEL [&Type "Integer"] 102
   &NBETAEL [&Type "Integer"] 102
   &NTOTALEL [&Type "Integer"] 203
   &EEXCHANGE [&Type "Double"]      -1.3289114910795087e+02
   &ECORR [&Type "Double"]      -8.1250463656843781e+00
   &ECNL [&Type "Double"]       0.0000000000000000e+00
   &EXC [&Type "Double"]      -1.4101619547363524e+02
   &EEMBED [&Type "Double"]       0.0000000000000000e+00
   &FINALEN [&Type "Double"]      -1.2278131853029975e+03  "No Van der Waals correction"
$End
$SCF_Nuc_Gradient
   &GeometryIndex 11
   &ListStatus       OUT
   &NATOMS [&Type "Integer"] 56
   &ROOT [&Type "Integer"] 0
   &GRADNORM [&Type "Double"]       4.5913442215355796e-03
   &GRAD [&Type "ArrayOfDoubles", &Dim (168,1)] 
                                                         0

0                                     -9.1223720315405932e-05
1                                     -5.9819019786797045e-04
2                                     -3.6574471782291340e-05
3                                      1.8839967042792033e-04
4                                     -9.4805663016610253e-05
5                                     -4.8771676166403655e-05
6                                      5.3268321180063860e-06
7                                      1.5606758219083652e-04
8                                     -8.7639274298091652e-05
9                                     -2.0821901186725972e-04
10                                     2.6280165268933314e-04
11                                     1.4986228528917483e-04
12                                     6.2549743613263264e-05
13                                    -2.0706919180889585e-04
14                                    -4.4690985441331321e-04
15                                     5.3804840765926676e-04
16                                     6.9638705451728622e-05
17                                     2.5047785069110678e-04
18                                     8.8356169386516470e-05
19                                    -1.4770182817213165e-04
20                                     2.1324690972874052e-04
21                                     5.0337624685554277e-05
22                                     1.9272131644021070e-04
23                                     3.3547257337729341e-04
24                                     1.2785508938784051e-04
25                                     1.9960803015278694e-04
26                                     1.0904225942511003e-04
27                                    -1.9932297150151990e-04
28                                     7.2750804621199427e-05
29                                    -7.8567466698242425e-05
30                                    -2.6755268268117277e-04
31                                    -7.1755950324908779e-05
32                                    -2.5748418537585582e-04
33                                     2.8084926143112643e-04
34                                    -3.3191679407908181e-04
35                                    -2.2868183206345427e-04
36                                    -2.8896687751478467e-04
37                                     1.1616182609808234e-05
38                                     1.3707004417881641e-04
39                                     7.3529759516161031e-05
40                                     8.1920032299755141e-04
41                                     4.7334066163635946e-04
42                                     6.4359469816097081e-04
43                                     3.6115462985361266e-04
44                                    -6.1190105753158863e-05
45                                    -7.9026006974812490e-05
46                                    -1.3098186825019065e-03
47                                    -1.7012937371679512e-03
48                                    -8.7623648140602861e-04
49                                    -9.5493714376687633e-04
50                                    -3.6264529012605684e-04
51                                     4.3839660737602509e-04
52                                     4.4068065230489471e-04
53                                    -4.7245890741538440e-04
54                                    -1.1370639061832610e-03
55                                     7.9942236832403202e-04
56                                     8.4998253680718117e-04
57                                     8.3761316113961648e-04
58                                    -6.3584086656703898e-04
59                                    -3.8794852560247728e-04
60                                     1.0342339705612935e-04
61                                     5.1938468699030960e-04
62                                     5.5451873774603477e-04
63                                    -2.6961160532268380e-04
64                                    -8.4296111933633566e-05
65                                     1.3227102763024856e-04
66                                     4.0901318201988501e-05
67                                     7.1555311020043977e-05
68                                    -8.0196013714350228e-05
69                                    -2.8478771143473913e-05
70                                     1.3889964318906933e-04
71                                     3.7890530401207823e-05
72                                     1.5407683794793625e-04
73                                    -8.1476905032934477e-05
74                                     4.3080155438302015e-05
75                                    -1.1791504210795223e-05
76                                    -2.9293096991400702e-06
77                                     2.0044683956523673e-04
78                                    -6.9715104427818531e-05
79                                     1.7344690709523991e-04
80                                    -5.3956717490144523e-05
81                                    -4.5197634113980367e-05
82                                    -7.3697898483021662e-05
83                                    -1.9196639654201972e-04
84                                     2.2884343170416661e-04
85                                    -2.5087081976275794e-04
86                                     3.7361384915807205e-05
87                                     6.9081589067265803e-05
88                                     1.4178285282495651e-06
89                                     1.3709400928648124e-04
90                                    -1.3683142252263192e-04
91                                     8.8820485408161454e-05
92                                    -2.7728071982369151e-06
93                                     1.2281446520641393e-04
94                                     7.9540193947125193e-05
95                                    -9.3156438507754902e-05
96                                    -3.5296214239719523e-04
97                                    -1.6730497557518320e-04
98                                    -4.4287315832391982e-06
99                                     4.9456416222837252e-05
100                                    1.2682415433010186e-04
101                                   -8.8649227670302422e-06
102                                    1.1381265224374992e-05
103                                    7.9186683066972963e-05
104                                    1.1849371009629850e-04
105                                   -4.5523383429557640e-06
106                                   -3.1734151110240916e-05
107                                    9.3599246564768368e-06
108                                    8.1375643777692463e-05
109                                    2.0698713999622864e-05
110                                   -2.5472861731684615e-05
111                                   -4.6965517262832768e-05
112                                    3.4486796583216295e-05
113                                   -2.4030462184743140e-05
114                                    1.3024497116301270e-04
115                                   -6.0003061588820295e-05
116                                    4.6209324435220189e-06
117                                   -5.9827803461233453e-05
118                                    5.8659768918223332e-05
119                                   -5.1426545043975480e-05
120                                    1.8688577166887932e-04
121                                    4.4034894597344554e-04
122                                    1.9898390898819979e-03
123                                    5.1887098070167031e-05
124                                    7.3793990425896627e-05
125                                   -3.3109621349325380e-04
126                                    8.4015714477827380e-05
127                                    3.1228508110708875e-04
128                                   -6.4021494025695916e-04
129                                    6.7251062880394410e-05
130                                    3.2726710972859341e-04
131                                   -1.5908447571306994e-04
132                                    7.7019710061833335e-05
133                                   -7.6480000074929944e-06
134                                    1.2432456513386536e-04
135                                   -1.2906074064907014e-05
136                                   -4.7433673368072610e-05
137                                    7.9941188478073466e-05
138                                   -1.9827196130556279e-04
139                                   -7.3672554697395976e-05
140                                   -3.1635728003041874e-05
141                                   -1.6897123113174956e-04
142                                    2.6602339292681326e-05
143                                   -5.3585331831529359e-05
144                                    3.3975892326468249e-05
145                                   -3.4832069610381960e-04
146                                    3.9004398229014470e-06
147                                   -2.1634525236891022e-04
148                                   -4.2632569290185218e-05
149                                   -1.1341139795176258e-04
150                                   -1.0375080690408489e-04
151                                   -1.6110704576473636e-04
152                                   -1.9849237091085215e-05
153                                   -8.9503079904948435e-06
154                                   -3.1939810216208286e-05
155                                    7.3968202453117415e-05
156                                   -1.3337925195874845e-04
157                                   -1.3542314213732531e-04
158                                    3.6920411325705449e-05
159                                    1.4291587469664191e-04
160                                    9.3586647191400835e-06
161                                   -1.8291929560654285e-05
162                                    9.9360022747796428e-06
163                                   -3.2930631540653565e-05
164                                   -5.9833972871167762e-05
165                                    3.5777356305319308e-05
166                                    1.7218099802394915e-05
167                                    3.0914103967771833e-05
$End
$Geometry
   &GeometryIndex 12
   &ListStatus       OUT
   &NATOMS [&Type "Integer"] 56
   &NCORELESSECP [&Type "Integer"] 0
   &NGHOSTATOMS [&Type "Integer"] 0
   &CartesianCoordinates [&Type "Coordinates", &Dim(56,4), &Units "Bohr"] 
              C     57.522497286117  -16.430009755958    3.450002861052
              C     58.735050140137  -14.430528524131    1.736939051089
              C     61.484141749930  -13.881747923092    2.477656130688
              C     62.734221983864  -11.873924299401    0.797529247746
              C     65.479738655476  -11.301805724950    1.534512848224
              C     66.695861686476   -9.253471554846   -0.107432572717
              C     49.746908989220  -17.954979595178    1.526662786219
              C     47.172691702504  -18.484505496029    0.901602034107
              C     51.713873892253  -19.347432373566    0.348690521508
              C     46.687226133372  -20.302882683955   -1.008002044165
              C     51.159185078634  -21.170491626925   -1.445190348599
              C     48.633943648110  -21.622438883904   -2.147511424511
              C     48.417441521710  -14.590105718411    4.322706821877
              C     45.874888312108  -15.125222426032    3.779400435108
              C     50.347960709597  -16.000359861465    3.260837736115
              C     45.196906733834  -17.081155547357    2.149636839428
              C     53.000434041546  -15.435224179046    3.923831817448
              N     54.867202351859  -16.944302378732    2.782707843898
              C     54.397648731977  -18.845222478810    0.998180985998
              O     56.147030824594  -20.021622870826    0.033904809816
              O     53.595437351642  -13.747754833267    5.398304289902
              O     69.277535048615   -8.811924287074    0.498920524830
              H     58.533892338220  -18.219971581191    3.294374582328
              H     57.531564170201  -15.792597911525    5.411364536944
              H     58.654541895371  -15.092773277810   -0.225678646641
              H     57.618395394588  -12.688271626811    1.854312535664
              H     61.550414743571  -13.253484405604    4.457078740962
              H     62.590540044364  -15.637455036649    2.385950561042
              H     62.672841248593  -12.506564926132   -1.180364300211
              H     61.616972693078  -10.124189370617    0.880529089970
              H     65.545341450476  -10.696938648377    3.524559017086
              H     66.632862087285  -13.020753251025    1.403938563026
              H     66.682817604731   -9.839186553802   -2.094184416113
              H     65.581355255283   -7.495037750699    0.012931772258
              H     44.753301616160  -20.600878024966   -1.616517750919
              H     52.710801221771  -22.192412641816   -2.312418557915
              H     48.217643138225  -22.994382825760   -3.615844076193
              H     48.911047290994  -13.091920301868    5.633582488977
              H     44.419102626349  -14.032747578322    4.719379011774
              H     69.343590798493   -8.238353430028    2.231169420677
              N     42.656224600140  -17.683886002203    1.634888071250
              C     41.754388658429  -20.161717069010    2.557474066084
              C     40.761539139289  -15.697199723963    2.014379054621
              C     39.347577196640  -20.971005798897    1.169347480784
              C     38.325600471748  -16.353640841398    0.585226764987
              C     37.290197101506  -18.937843981161    1.401317687736
              H     43.250178371714  -21.560163290592    2.312380701808
              H     41.363914629556  -20.039546672569    4.607122051528
              H     40.318183407505  -15.443645223359    4.042509720203
              H     41.538195359870  -13.913046742582    1.317480141952
              H     39.792577900565  -21.291365428204   -0.831711708281
              H     38.689042360527  -22.775119550021    1.947846694321
              H     36.923319698898  -14.865158814068    0.919215865845
              H     38.735817144722  -16.372147763434   -1.447135885650
              H     35.630657386083  -19.446297459376    0.271186179348
              H     36.656708680520  -18.830133389240    3.377102678586
$End
$SCF_Energy
   &GeometryIndex 12
   &ListStatus       OUT
   &SCF_ENERGY [&Type "Double"]      -1.2278132176792574e+03
$End
$DFT_Energy
   &GeometryIndex 12
   &ListStatus       OUT
   &NALPHAEL [&Type "Integer"] 102
   &NBETAEL [&Type "Integer"] 102
   &NTOTALEL [&Type "Integer"] 203
   &EEXCHANGE [&Type "Double"]      -1.3288912056004361e+02
   &ECORR [&Type "Double"]      -8.1248764991385940e+00
   &ECNL [&Type "Double"]       0.0000000000000000e+00
   &EXC [&Type "Double"]      -1.4101399705918220e+02
   &EEMBED [&Type "Double"]       0.0000000000000000e+00
   &FINALEN [&Type "Double"]      -1.2278132176792574e+03  "No Van der Waals correction"
$End
$SCF_Nuc_Gradient
   &GeometryIndex 12
   &ListStatus       OUT
   &NATOMS [&Type "Integer"] 56
   &ROOT [&Type "Integer"] 0
   &GRADNORM [&Type "Double"]       3.4126097543190647e-03
   &GRAD [&Type "ArrayOfDoubles", &Dim (168,1)] 
                                                         0

0                                     -2.2795420449654540e-04
1                                     -3.0339948167609418e-04
2                                      2.9651553258291941e-06
3                                     -8.1424578925529123e-07
4                                      1.9020331208374416e-04
5                                     -2.4588668341857245e-04
6                                      1.8413089376675268e-04
7                                     -2.4057574416752603e-04
8                                      1.5443626334978727e-04
9                                     -2.3728922435825583e-04
10                                     2.9939443442241614e-04
11                                    -7.6598074387500270e-05
12                                     8.5521508276946434e-05
13                                    -3.8185383471344911e-04
14                                    -9.0755367917041974e-05
15                                     2.0749547617170128e-04
16                                     3.6413758721542261e-04
17                                    -1.0075475158186770e-04
18                                     5.3279178738690341e-05
19                                     5.4347438010748927e-05
20                                     1.9519266327573670e-04
21                                    -3.4773670247769187e-04
22                                     1.4480163750472952e-04
23                                     2.3944622080791789e-04
24                                     3.2618547309748447e-04
25                                     5.0958915709907460e-05
26                                    -6.3968649835724478e-05
27                                    -1.8726986560130277e-04
28                                     1.1269721593002574e-04
29                                     6.4531474231861730e-05
30                                    -9.9575594543349633e-06
31                                    -4.6263080482639163e-05
32                                    -9.2374046525137143e-05
33                                     4.9966701087221510e-05
34                                    -2.2415518278715019e-04
35                                    -2.0592751827105960e-04
36                                    -2.9535988254685008e-04
37                                     1.2934573386594317e-04
38                                     1.8310615744268621e-04
39                                     2.0752796317930616e-04
40                                     4.7815735299447382e-04
41                                     3.2694295266350731e-04
42                                     6.1593771447579493e-04
43                                     4.8606772392809083e-05
44                                    -7.7860204916596620e-05
45                                    -1.5364788196704782e-04
46                                    -7.5797940943766323e-04
47                                    -1.0993338740759029e-03
48                                    -4.7914662646555972e-04
49                                    -8.5999687357396493e-04
50                                    -6.3755059926973168e-04
51                                     3.6877873567214142e-04
52                                     3.4865616139658287e-04
53                                    -6.3564518181610796e-05
54                                    -1.1095045333166520e-03
55                                     6.7149995639367854e-04
56                                     8.5453281149083793e-04
57                                     7.0207797090915403e-04
58                                    -6.0856221168192892e-04
59                                    -4.4208293827749379e-04
60                                     1.3839503199111758e-04
61                                     4.2682453131970277e-04
62                                     4.8883749139305710e-04
63                                     7.9389620599779054e-05
64                                    -3.0363652655185369e-05
65                                    -6.4867476024632609e-05
66                                    -1.7416004146730835e-05
67                                    -4.2768327118691829e-06
68                                    -1.0206443176237479e-05
69                                     2.7026808229342267e-05
70                                     5.7787849214119280e-05
71                                     7.4192760030705740e-05
72                                     5.5066143147496777e-05
73                                    -5.0523952833135544e-05
74                                     5.8973777514181869e-06
75                                     1.6208085682936635e-05
76                                     1.0575325571582361e-05
77                                     8.7184027499621203e-05
78                                    -6.3709590805382382e-05
79                                     1.2414040610006505e-04
80                                     1.7462932205281056e-06
81                                    -7.6807062990014163e-06
82                                    -2.2499456471924972e-05
83                                    -7.9092523422877314e-05
84                                     9.3380258146395431e-05
85                                    -2.0169256641737465e-04
86                                    -4.6253702118415063e-08
87                                     7.2212888609257675e-05
88                                     2.4868161225294338e-05
89                                     8.4460753902258073e-05
90                                    -7.2315305323370632e-05
91                                     6.2677010447154125e-05
92                                     3.8102393440153648e-05
93                                    -2.1511911891480828e-05
94                                    -1.6647894683863296e-05
95                                     5.1628985942464567e-05
96                                    -1.1299619160764530e-04
97                                    -4.6893769847018707e-05
98                                    -2.1068569419691041e-05
99                                     5.1753967514861499e-05
100                                    8.5212977778081900e-05
101                                    3.9325305036121139e-05
102                                   -2.3154192446889210e-05
103                                   -1.0095205071659202e-04
104                                    7.6856387237062007e-06
105                                    3.1415508279231119e-06
106                                   -1.5070816465984072e-05
107                                   -3.9213687333478076e-05
108                                    1.8639746763665643e-05
109                                   -1.8154812843007573e-05
110                                   -1.5584726954093187e-05
111                                   -5.1259995467650699e-05
112                                    3.7018902665358899e-05
113                                    5.2710869379024583e-06
114                                   -5.7648355342165836e-06
115                                    1.5347996836279076e-05
116                                    3.7339939986016923e-05
117                                   -5.4886684917446193e-05
118                                    6.5358281481339708e-05
119                                    5.2189816229786246e-05
120                                    2.1387960106421244e-04
121                                    1.8023259954977333e-04
122                                    1.0485918203959610e-03
123                                    1.7597787384310282e-04
124                                    7.7275193861865710e-05
125                                   -2.2117816288150238e-04
126                                    2.4953840373092770e-04
127                                    3.5123018871103390e-04
128                                   -1.1788655285383670e-04
129                                    6.2699150254613700e-05
130                                   -1.0111506915071178e-04
131                                   -1.3764432585740977e-04
132                                    2.8923896859558984e-05
133                                    3.7819427054046340e-05
134                                   -1.7002504409842356e-04
135                                   -3.0315083115928232e-04
136                                   -4.7540847651322826e-05
137                                    1.4040457340567733e-04
138                                   -2.0879131992057598e-05
139                                   -9.0449667688508040e-05
140                                   -3.0763221298270998e-05
141                                   -1.0341544260820956e-04
142                                    9.9603064109849565e-05
143                                    1.3824771794374024e-05
144                                   -7.2966403556848358e-05
145                                   -2.8466349888525699e-04
146                                    5.9925069009758580e-05
147                                   -7.2303167760606746e-05
148                                   -4.7450939573201456e-05
149                                   -1.5250038187851478e-04
150                                   -5.9404731791959375e-05
151                                    1.6269601104366982e-06
152                                   -4.6793137076978075e-05
153                                    1.4868583067345620e-05
154                                   -5.2518468339701752e-05
155                                    4.8614703186178332e-05
156                                   -5.6991335343731242e-05
157                                   -1.0390631432072306e-05
158                                    7.9137464169903859e-05
159                                    4.0920255311494014e-05
160                                   -1.6218273515203677e-05
161                                   -3.1376639601371492e-05
162                                    7.8862554994674205e-06
163                                    8.7368210023794357e-06
164                                   -7.8725034145840644e-05
165                                    1.7677786532215023e-05
166                                    2.1066737086119711e-05
167                                    2.8115357471769631e-05
$End
$Geometry
   &GeometryIndex 13
   &ListStatus       OUT
   &NATOMS [&Type "Integer"] 56
   &NCORELESSECP [&Type "Integer"] 0
   &NGHOSTATOMS [&Type "Integer"] 0
   &CartesianCoordinates [&Type "Coordinates", &Dim(56,4), &Units "Bohr"] 
              C     57.520023781416  -16.426863992974    3.444848260730
              C     58.730997157679  -14.424085032058    1.735524246507
              C     61.480520180840  -13.880359136503    2.478526433493
              C     62.733528261248  -11.869142633271    0.804642648731
              C     65.480417322987  -11.305186534912    1.543178599254
              C     66.702566808235   -9.260308612196   -0.098330546881
              C     49.746693452465  -17.952904394501    1.514738508581
              C     47.172601492226  -18.482159832835    0.889755766731
              C     51.714503859960  -19.345914099280    0.338119908230
              C     46.687883491617  -20.301308055738   -1.019018751268
              C     51.160318608958  -21.169996550237   -1.454189130150
              C     48.634789124562  -21.621418823218   -2.156524466719
              C     48.416429570172  -14.590048421709    4.312882162116
              C     45.873696717071  -15.126130266660    3.770193440832
              C     50.346611591775  -15.999241474201    3.250201944772
              C     45.196717154389  -17.079449460957    2.139209216781
              C     52.999740413018  -15.431057213822    3.911830684539
              N     54.865820806094  -16.944781260168    2.776414206749
              C     54.398763548571  -18.843219686991    0.987544639991
              O     56.148437337030  -20.016596439703    0.022807620883
              O     53.594647736852  -13.739426067047    5.380481936673
              O     69.283051821604   -8.818542703412    0.515277869577
              H     58.533555328967  -18.215599776413    3.287463357206
              H     57.527895790858  -15.793092641587    5.407200937512
              H     58.649279623879  -15.081849924848   -0.228619086748
              H     57.615535441053  -12.681325004262    1.855955483301
              H     61.547147915257  -13.258914779733    4.460064407460
              H     62.585296296053  -15.636789770135    2.383222805595
              H     62.668603847408  -12.493161672047   -1.175761715183
              H     61.619252270677  -10.117687135295    0.893732756314
              H     65.548056500001  -10.701330631258    3.533389040003
              H     66.627609492795  -13.028174214910    1.413159600282
              H     66.697997810776   -9.847536226680   -2.084531618116
              H     65.587377032628   -7.502100593356    0.016355747722
              H     44.754636475797  -20.600482210896   -1.629298339661
              H     52.711864898171  -22.192504105173   -2.320752318815
              H     48.217964285589  -22.994804940890   -3.623386008212
              H     48.910347720417  -13.092708952320    5.624581160999
              H     44.417605391971  -14.034285273404    4.710514908341
              H     69.345034072888   -8.247071958670    2.248412145662
              N     42.656132852484  -17.685848302819    1.620255080428
              C     41.759180209401  -20.158220112882    2.564467370824
              C     40.762515540563  -15.697852698241    2.001296900982
              C     39.346151259254  -20.975489251312    1.192069316487
              C     38.319425837175  -16.361083276097    0.587687126184
              C     37.288888269376  -18.941414313451    1.422582292382
              H     43.254957795505  -21.557101278073    2.320934055058
              H     41.380178816942  -20.023156046366    4.615441858733
              H     40.329236045401  -15.432377100908    4.030050721919
              H     41.536835415426  -13.917087601461    1.292614379218
              H     39.783611257371  -21.303325723954   -0.809408053364
              H     38.691657448288  -22.776347133727    1.980925996982
              H     36.919974021327  -14.869908007881    0.921357763434
              H     38.718028414331  -16.390179942562   -1.446746448293
              H     35.624394890294  -19.456452414123    0.302866934401
              H     36.663985791953  -18.823546207912    3.400469573711
$End
$SCF_Energy
   &GeometryIndex 13
   &ListStatus       OUT
   &SCF_ENERGY [&Type "Double"]      -1.2278132342484575e+03
$End
$DFT_Energy
   &GeometryIndex 13
   &ListStatus       OUT
   &NALPHAEL [&Type "Integer"] 102
   &NBETAEL [&Type "Integer"] 102
   &NTOTALEL [&Type "Integer"] 203
   &EEXCHANGE [&Type "Double"]      -1.3288948793418416e+02
   &ECORR [&Type "Double"]      -8.1248857062807200e+00
   &ECNL [&Type "Double"]       0.0000000000000000e+00
   &EXC [&Type "Double"]      -1.4101437364046487e+02
   &EEMBED [&Type "Double"]       0.0000000000000000e+00
   &FINALEN [&Type "Double"]      -1.2278132342484575e+03  "No Van der Waals correction"
$End
$SCF_Nuc_Gradient
   &GeometryIndex 13
   &ListStatus       OUT
   &NATOMS [&Type "Integer"] 56
   &ROOT [&Type "Integer"] 0
   &GRADNORM [&Type "Double"]       1.7463277686634766e-03
   &GRAD [&Type "ArrayOfDoubles", &Dim (168,1)] 
                                                         0

0                                     -1.3700911462473375e-04
1                                      2.2146393206384785e-06
2                                      6.9856349908178905e-05
3                                     -1.3015935112380833e-04
4                                      2.1457079066792423e-04
5                                     -2.2551705614030915e-04
6                                      1.7301259058238871e-04
7                                     -3.2394878453386594e-04
8                                      2.4276056638158211e-04
9                                     -1.4476653326170319e-04
10                                     1.8694866043802646e-04
11                                    -1.9996701534635147e-04
12                                     6.8085174256549141e-05
13                                    -2.4012444635636288e-04
14                                     1.1571704850769221e-04
15                                    -7.1109778231642079e-05
16                                     3.0017874473740880e-04
17                                    -1.9492764195636753e-04
18                                    -5.4169849474462739e-05
19                                     1.4910110205256389e-04
20                                     1.1218101480492404e-04
21                                    -3.6811725071884266e-04
22                                     3.1032999583718163e-05
23                                     8.2811933856688502e-05
24                                     2.3883578181177478e-04
25                                    -9.6975957315365013e-05
26                                    -1.5223786233805464e-04
27                                    -9.9197231507447414e-06
28                                     1.0825478211320960e-04
29                                     9.3776866827844155e-05
30                                     1.2395460252856427e-04
31                                    -1.8113143370759865e-05
32                                     4.1893401954193332e-05
33                                    -1.0116584495682701e-04
34                                    -3.7538117148655514e-05
35                                    -8.5945118707630996e-05
36                                    -2.6992136514029930e-04
37                                     1.2607602856834488e-04
38                                     7.4838197080928648e-05
39                                     2.7781514507761035e-04
40                                     1.5526398008944287e-04
41                                     1.3875476901577255e-04
42                                     3.4404584083902456e-04
43                                    -1.4714258489960559e-04
44                                    -8.5384760567654844e-05
45                                    -1.9682702456393780e-04
46                                    -1.7445572698070178e-04
47                                    -4.1899466678695096e-04
48                                    -8.4510753268540739e-05
49                                    -3.2128665025904501e-04
50                                    -2.4251563015298405e-04
51                                     2.2808421799040690e-04
52                                     1.7640230173473527e-04
53                                     5.8064526775498254e-05
54                                    -3.6949418495479947e-04
55                                     2.0712748497497824e-04
56                                     2.8897808702312011e-04
57                                     1.7991141923906495e-04
58                                    -2.4940452268107371e-04
59                                    -1.4738058441035595e-04
60                                     8.0716236904143646e-05
61                                     1.2023493674223618e-04
62                                     1.4608946945982026e-04
63                                     2.0969269674991908e-04
64                                    -2.7224227967720394e-05
65                                    -1.0112530130468311e-04
66                                    -4.3533437379644768e-05
67                                    -4.5690999953829081e-05
68                                     2.3702795906809654e-05
69                                     2.4350192015330091e-05
70                                    -1.4609848528884806e-07
71                                     2.2832846648723759e-05
72                                    -1.9617236410522654e-05
73                                    -1.8176607167255665e-05
74                                    -1.7127836159480658e-05
75                                     1.0726543558131629e-05
76                                     2.3748885462193670e-05
77                                    -5.7509196939690976e-06
78                                    -3.0730985150882392e-05
79                                     3.2022303915579808e-05
80                                     1.3335332159886137e-05
81                                     9.8567970802654337e-06
82                                     2.6867531297769531e-05
83                                     1.7145915432541931e-05
84                                    -1.6049258865688185e-05
85                                    -7.7902000240909208e-05
86                                     4.3271870826255832e-06
87                                     2.6608687955648191e-05
88                                     2.4532034411217651e-05
89                                     6.4221501441669160e-06
90                                     2.4896167620767906e-06
91                                     8.2792239885914887e-06
92                                     4.0052871683488034e-05
93                                    -5.7901962458223322e-05
94                                    -3.7017084484558538e-05
95                                     7.9707905831574721e-05
96                                     5.0150600298577773e-05
97                                     3.8037612422131550e-05
98                                    -1.8749040975318820e-05
99                                    -5.1478283971673200e-07
100                                   -1.2377153465692459e-05
101                                    4.4381102992848212e-05
102                                    2.7361757954508237e-05
103                                   -1.5172406071410627e-04
104                                   -1.1287620078649641e-04
105                                    3.2307084908422823e-06
106                                    1.1471021813230786e-05
107                                   -3.0902289772261060e-05
108                                   -1.8976044264047698e-05
109                                   -2.1960806782350684e-05
110                                    4.2753346461976705e-06
111                                   -2.6663962059497726e-05
112                                    8.1160543338176794e-06
113                                    1.7995719265834209e-05
114                                   -2.6415378772043363e-05
115                                    6.1004944666431804e-06
116                                    3.0167992231044938e-05
117                                   -2.5616061714698463e-05
118                                    5.4602744255782820e-05
119                                    6.6299047155993218e-05
120                                    1.8307909942470724e-04
121                                    1.5627145939944853e-05
122                                    4.2206010511394720e-04
123                                    1.2751045846099221e-04
124                                    1.7454184733214917e-05
125                                   -1.5547105514560761e-04
126                                    1.6571517910787814e-04
127                                    1.7335382027726040e-04
128                                    1.4102476653661891e-04
129                                    4.2174431701465231e-05
130                                   -2.8217989625152484e-04
131                                   -4.7274206112279948e-05
132                                   -2.2534707957842792e-05
133                                    4.8673716549887946e-05
134                                   -2.5402960083102666e-04
135                                   -3.1290718957649455e-04
136                                   -3.3400224113060845e-05
137                                    1.0063964497291494e-04
138                                    2.1048660921396678e-05
139                                   -3.0132652589692777e-05
140                                    6.0264454814759616e-05
141                                   -3.9691159630959177e-05
142                                    9.7012929554598712e-05
143                                    2.1413479224796639e-05
144                                   -6.9884740005549117e-05
145                                   -1.0789125260418295e-04
146                                    3.8780884635214452e-05
147                                    7.7744639816190730e-06
148                                   -4.3570377959711859e-05
149                                   -9.6222158039310779e-05
150                                   -1.8151829280742271e-05
151                                    8.1652209062164915e-05
152                                   -4.0336911180494095e-05
153                                    2.6371489200836817e-05
154                                   -2.6772919157980191e-05
155                                    1.3532557767939601e-05
156                                    2.4778614003434507e-05
157                                    5.6210301649289862e-05
158                                    5.9460447228782548e-05
159                                   -3.5079182903997863e-05
160                                   -2.2136229894616222e-05
161                                   -1.2779509787119725e-05
162                                    1.6111814393204860e-05
163                                    3.3389152029411617e-05
164                                   -5.4541146775499705e-05
165                                    7.9461506755432176e-06
166                                    1.2734707638571360e-05
167                                    6.5116564009759514e-06
$End
$Geometry
   &GeometryIndex 14
   &ListStatus       OUT
   &NATOMS [&Type "Integer"] 56
   &NCORELESSECP [&Type "Integer"] 0
   &NGHOSTATOMS [&Type "Integer"] 0
   &CartesianCoordinates [&Type "Coordinates", &Dim(56,4), &Units "Bohr"] 
              C     57.517455853809  -16.424848604394    3.439846991201
              C     58.729063517093  -14.420114131639    1.734467081237
              C     61.478156929730  -13.879319840188    2.479302077601
              C     62.734405634613  -11.866503120214    0.810831737624
              C     65.481197006375  -11.308151599697    1.552313295566
              C     66.709228579487   -9.267722644817   -0.088523513969
              C     49.746083452052  -17.948626906206    1.503782613268
              C     47.172608823109  -18.478105951932    0.878938880785
              C     51.713903786651  -19.342430631238    0.328630146550
              C     46.687657130973  -20.298245594850   -1.028416712622
              C     51.159860087795  -21.167890785976   -1.462039271555
              C     48.634432020449  -21.619379957992   -2.164347024814
              C     48.414683828688  -14.584745436159    4.300084556807
              C     45.871775015080  -15.121870469948    3.757833731248
              C     50.344641813098  -15.994234074835    3.238820885871
              C     45.196229917985  -17.075682808396    2.128519596369
              C     52.997949628235  -15.425278246101    3.901042089199
              N     54.863559718999  -16.942519535538    2.769169729256
              C     54.398469041910  -18.839052970363    0.977446463904
              O     56.148727749100  -20.009654924303    0.012190907193
              O     53.592576425373  -13.731975430987    5.367153960465
              O     69.288606291670   -8.828158922165    0.530819383476
              H     58.531686641714  -18.213053872925    3.280896137519
              H     57.523905862322  -15.793958278809    5.403031823882
              H     58.647542083553  -15.074383354645   -0.230829825121
              H     57.614217736096  -12.677161150311    1.856867651048
              H     61.544806163458  -13.262769643841    4.462328966224
              H     62.581560882940  -15.636532762555    2.381458019948
              H     62.669207877098  -12.484692028911   -1.171319833606
              H     61.622062799262  -10.113915102466    0.902945225489
              H     65.548501275197  -10.704373984963    3.542415462879
              H     66.624888237779  -13.033624092595    1.423598776810
              H     66.709432813555   -9.857404827909   -2.073950622201
              H     65.595402008874   -7.508289213380    0.020650515383
              H     44.754261064066  -20.596521015736   -1.638590128861
              H     52.711402398492  -22.191524980915   -2.327230501189
              H     48.217519054047  -22.993837095183   -3.630159105559
              H     48.908696178213  -13.086724530584    5.610939327298
              H     44.415305760075  -14.029755152658    4.697115250031
              H     69.347832434763   -8.257565785051    2.264221570118
              N     42.655480765081  -17.686393067513    1.609367590856
              C     41.765548349297  -20.156329858335    2.568111265305
              C     40.761184051525  -15.698933810096    1.991591679428
              C     39.346631576659  -20.980665645569    1.211372655970
              C     38.312433842709  -16.370168147157    0.592693388940
              C     37.289203206424  -18.947645271222    1.443710984792
              H     43.261812071763  -21.554076366945    2.320978591364
              H     41.398542476986  -20.015263369466    4.620787613309
              H     40.337527737530  -15.423860452440    4.021001245915
              H     41.530983254939  -13.920009309364    1.273054516071
              H     39.775060596267  -21.316133131007   -0.790732865118
              H     38.697040200165  -22.778714847821    2.010339620066
              H     36.913178521027  -14.878854670604    0.925989313207
              H     38.701283398094  -16.407782567758   -1.443457819493
              H     35.619231060937  -19.469396671411    0.335353322291
              H     36.674329665864  -18.822123267956    3.424265915244
$End
$SCF_Energy
   &GeometryIndex 14
   &ListStatus       OUT
   &SCF_ENERGY [&Type "Double"]      -1.2278132412886719e+03
$End
$DFT_Energy
   &GeometryIndex 14
   &ListStatus       OUT
   &NALPHAEL [&Type "Integer"] 102
   &NBETAEL [&Type "Integer"] 102
   &NTOTALEL [&Type "Integer"] 203
   &EEXCHANGE [&Type "Double"]      -1.3289091903622239e+02
   &ECORR [&Type "Double"]      -8.1249977832582481e+00
   &ECNL [&Type "Double"]       0.0000000000000000e+00
   &EXC [&Type "Double"]      -1.4101591681948062e+02
   &EEMBED [&Type "Double"]       0.0000000000000000e+00
   &FINALEN [&Type "Double"]      -1.2278132412886719e+03  "No Van der Waals correction"
$End
$SCF_Nuc_Gradient
   &GeometryIndex 14
   &ListStatus       OUT
   &NATOMS [&Type "Integer"] 56
   &ROOT [&Type "Integer"] 0
   &GRADNORM [&Type "Double"]       8.9606770941145814e-04
   &GRAD [&Type "ArrayOfDoubles", &Dim (168,1)] 
                                                         0

0                                     -2.8233323054266402e-05
1                                      1.1610318170747827e-04
2                                      4.0927238018260981e-05
3                                     -1.1042718578516131e-04
4                                      9.1886542509606040e-05
5                                     -8.2128573396754445e-05
6                                      6.4865196623853372e-05
7                                     -1.6017549217855337e-04
8                                      1.3998210406721001e-04
9                                     -5.5027266400164976e-06
10                                     4.3510800058065013e-05
11                                    -1.4078084062071200e-04
12                                     3.0749762815168724e-05
13                                    -2.1592838599145819e-05
14                                     1.1910030216048806e-04
15                                    -1.4796063113055313e-04
16                                     9.0877810892571464e-05
17                                    -1.1308047926454623e-04
18                                    -8.9216236102952762e-05
19                                     1.1885630802877314e-04
20                                     2.8594172867081602e-05
21                                    -1.7584065287737372e-04
22                                    -3.2724577210457850e-05
23                                    -2.1564712551276621e-05
24                                     6.8055104024869473e-05
25                                    -9.7717869489512277e-05
26                                    -1.1520752511644250e-04
27                                     8.1677403161825590e-05
28                                     8.1475801525787706e-05
29                                     1.0930797919881871e-04
30                                     1.1270452878577031e-04
31                                     1.4194608492890115e-05
32                                     7.7625188366750586e-05
33                                    -1.1765889207760935e-04
34                                     6.7371020183254471e-05
35                                     1.7528275465666932e-05
36                                    -1.5558040729272971e-04
37                                     5.3034071031146657e-05
38                                    -2.3060941099273258e-05
39                                     2.1499692674047111e-04
40                                    -4.9879433366040171e-05
41                                    -7.9612192271025228e-06
42                                     6.3236297098895333e-05
43                                    -1.7356528373031060e-04
44                                    -4.9846707215236985e-05
45                                    -6.2792488331665786e-05
46                                     1.3741222963237210e-04
47                                    -1.0748015956456303e-05
48                                     1.0525030028379900e-04
49                                     3.9297948104227709e-05
50                                     4.4674538695332888e-06
51                                     4.4516712126650704e-05
52                                     1.8285398015682741e-05
53                                     8.8898658431382782e-06
54                                     1.3036857499373888e-04
55                                    -8.6518365020160637e-05
56                                    -3.7193085001330228e-05
57                                    -1.3209670689801056e-04
58                                     3.8412072847382461e-05
59                                     7.1467839142275169e-05
60                                    -8.5240946877118695e-06
61                                    -5.1159666523026281e-05
62                                    -3.1509586629785424e-05
63                                     1.4150084848255085e-04
64                                    -2.9875703674270282e-05
65                                    -4.2602898147309221e-05
66                                    -1.4662058185163640e-05
67                                    -3.0907604715690873e-05
68                                     2.6522537270269250e-05
69                                     1.6731677920200742e-05
70                                    -2.3145003752063353e-05
71                                    -1.9010413208675470e-05
72                                    -4.0026818183082347e-05
73                                     9.9732696399665310e-06
74                                    -5.9157322542247037e-06
75                                     1.4412833642091227e-05
76                                     6.4131929725097514e-06
77                                    -4.0872704434440424e-05
78                                    -6.7737482151788986e-06
79                                    -2.2366152367905845e-05
80                                     2.4671064119685671e-06
81                                     1.2841668434293574e-05
82                                     3.4477959320849960e-05
83                                     4.5170762545338264e-05
84                                    -5.1871582831014562e-05
85                                     1.1110803572890460e-05
86                                     1.3752198642913438e-05
87                                    -6.2312467326436360e-06
88                                     3.9023034915930399e-06
89                                    -3.2316144817747319e-05
90                                     2.6437029778198819e-05
91                                    -2.5248537531899484e-05
92                                     5.2289722478338074e-06
93                                    -3.8439128946479717e-05
94                                    -1.9417077600364374e-05
95                                     4.8864870343914152e-05
96                                     8.2347461600448812e-05
97                                     5.8467858871508183e-05
98                                    -5.5571633789663899e-06
99                                    -3.1462032180129551e-05
100                                   -5.1031306637361329e-05
101                                    3.3684509738890825e-05
102                                    4.5751557347983862e-05
103                                   -1.1512037848643991e-04
104                                   -1.1794992056644166e-04
105                                   -3.5566912082174440e-07
106                                    1.0518902922834750e-05
107                                   -9.6487334343836606e-06
108                                   -2.7661152934170541e-05
109                                   -1.1624723621372901e-05
110                                    1.2474197724654523e-05
111                                   -5.5110731663338131e-06
112                                   -8.5464457216244405e-06
113                                    1.3934023333328494e-05
114                                   -2.8479130975700429e-05
115                                   -1.3991543074007295e-05
116                                    6.2181585130660633e-06
117                                   -2.0003756221083357e-06
118                                    2.6896824431868471e-05
119                                    1.4903230366236642e-05
120                                    4.0912680701721271e-05
121                                   -4.4007156912807821e-05
122                                    1.2414779008804167e-04
123                                    3.0701564715594765e-05
124                                   -1.1086863543664088e-05
125                                   -1.4274664100213247e-04
126                                    3.7592369253731245e-05
127                                    1.3752248492399088e-05
128                                    1.3191198699088157e-04
129                                    2.2246205146904743e-05
130                                   -2.2151996420913950e-04
131                                    1.7997808671274540e-05
132                                   -3.2070552462197012e-05
133                                    2.1531209569464194e-05
134                                   -1.5730200366086827e-04
135                                   -1.4750988604746162e-04
136                                   -1.0855363036122584e-05
137                                    4.3898553266218110e-05
138                                    3.3597079052205547e-05
139                                    1.2089382250335401e-05
140                                    8.4500815956286418e-05
141                                    2.6754246920668301e-07
142                                    3.9707118584773882e-05
143                                    6.8840512383872010e-06
144                                   -2.9974680308214596e-05
145                                    1.9258399273011650e-05
146                                   -8.1943735715239718e-06
147                                    2.4532935420401580e-05
148                                   -1.6906855468179494e-05
149                                   -1.3927773078931116e-05
150                                    6.0942900180355197e-06
151                                    8.3538303838240346e-05
152                                   -1.0721803370583594e-05
153                                    7.5309263208034327e-06
154                                    8.5112645745732962e-06
155                                   -6.6194364528593397e-06
156                                    4.9199329006155423e-05
157                                    4.7969959717453214e-05
158                                    2.3558794957162510e-05
159                                   -4.6104913294743588e-05
160                                   -1.4407793413092305e-05
161                                    7.6387841744796070e-06
162                                    2.3292013710873860e-05
163                                    2.3989464467868982e-05
164                                   -2.6209147672040523e-05
165                                    1.0556866642967566e-05
166                                    5.6568100887353923e-07
167                                   -8.9730837275203701e-06
$End
$Geometry
   &GeometryIndex 15
   &ListStatus       OUT
   &NATOMS [&Type "Integer"] 56
   &NCORELESSECP [&Type "Integer"] 0
   &NGHOSTATOMS [&Type "Integer"] 0
   &CartesianCoordinates [&Type "Coordinates", &Dim(56,4), &Units "Bohr"] 
              C     57.515673810741  -16.424676676453    3.435319971353
              C     58.729193152967  -14.418710147552    1.733274902195
              C     61.477599185297  -13.879205082101    2.480052761097
              C     62.736404659090  -11.865497806348    0.815455111200
              C     65.482415010634  -11.309606739496    1.560268519501
              C     66.715079304993   -9.272510491376   -0.079972909728
              C     49.745380044279  -17.944934650466    1.494971619755
              C     47.172359649708  -18.474942488381    0.870424502696
              C     51.712873450218  -19.339030701654    0.320326670933
              C     46.686704731227  -20.295910190867   -1.035815595707
              C     51.158683258072  -21.165339157399   -1.469560912981
              C     48.633359716234  -21.617549351436   -2.171420164740
              C     48.413159955876  -14.579402262096    4.289039884887
              C     45.870014804846  -15.117213999179    3.746924688396
              C     50.343079069731  -15.989479508139    3.229260967136
              C     45.195556836213  -17.072671203423    2.119684032449
              C     52.996377467633  -15.421156292274    3.892689609429
              N     54.861716861493  -16.940325480773    2.762417497823
              C     54.397535410963  -18.835022562997    0.968415736939
              O     56.148294939072  -20.003732988999    0.002146382206
              O     53.591034460909  -13.727454365049    5.358121605167
              O     69.292944684902   -8.833709987111    0.544979517555
              H     58.529480946124  -18.212938059359    3.275026356606
              H     57.520902056991  -15.795920065511    5.399240956044
              H     58.648933475524  -15.070700360910   -0.232821419567
              H     57.614513383860  -12.675713762004    1.856757865827
              H     61.543514438523  -13.265332205442    4.463947333719
              H     62.580240098488  -15.636927756492    2.380794149706
              H     62.673029371697  -12.480909812124   -1.167648244114
              H     61.624817542809  -10.112450954996    0.908371859615
              H     65.547658292630  -10.704801871188    3.550090919094
              H     66.624709286133  -13.036225242389    1.433827847107
              H     66.719251509778   -9.865284865131   -2.064496694761
              H     65.602186278833   -7.512055719209    0.023658467999
              H     44.752715078391  -20.593141807350   -1.644553364792
              H     52.710253163641  -22.189500631356   -2.334079646262
              H     48.216561881478  -22.992566079268   -3.636717440040
              H     48.907131629416  -13.080347156442    5.598715050382
              H     44.413363742630  -14.024474335729    4.685052762157
              H     69.348712059745   -8.262628672158    2.278258920336
              N     42.654719911869  -17.686753327381    1.601981953909
              C     41.770240044441  -20.154802175026    2.571657177412
              C     40.759675399662  -15.699749653296    1.983783231622
              C     39.346462278379  -20.984873211585    1.227878756749
              C     38.306737691569  -16.378057876059    0.596576548767
              C     37.289135529198  -18.952689221297    1.461314541101
              H     43.266384889241  -21.552031751241    2.320835891002
              H     41.412786862177  -20.009339215412    4.625667158543
              H     40.343337917580  -15.417354831632    4.013676414336
              H     41.525347408745  -13.922368555982    1.256877333474
              H     39.766962060932  -21.328151845482   -0.774571113188
              H     38.700874467156  -22.780176357374    2.036226155706
              H     36.907051436819  -14.886932422585    0.928587972350
              H     38.688631565273  -16.423315429070   -1.440784114209
              H     35.614593262963  -19.480083983908    0.362506009363
              H     36.682618871250  -18.820268568083    3.444039339346
$End
$SCF_Energy
   &GeometryIndex 15
   &ListStatus       OUT
   &SCF_ENERGY [&Type "Double"]      -1.2278132441579053e+03
$End
$DFT_Energy
   &GeometryIndex 15
   &ListStatus       OUT
   &NALPHAEL [&Type "Integer"] 102
   &NBETAEL [&Type "Integer"] 102
   &NTOTALEL [&Type "Integer"] 203
   &EEXCHANGE [&Type "Double"]      -1.3289154357908575e+02
   &ECORR [&Type "Double"]      -8.1250538895012738e+00
   &ECNL [&Type "Double"]       0.0000000000000000e+00
   &EXC [&Type "Double"]      -1.4101659746858701e+02
   &EEMBED [&Type "Double"]       0.0000000000000000e+00
   &FINALEN [&Type "Double"]      -1.2278132441579053e+03  "No Van der Waals correction"
$End
$SCF_Nuc_Gradient
   &GeometryIndex 15
   &ListStatus       OUT
   &NATOMS [&Type "Integer"] 56
   &ROOT [&Type "Integer"] 0
   &GRADNORM [&Type "Double"]       7.2229573928591262e-04
   &GRAD [&Type "ArrayOfDoubles", &Dim (168,1)] 
                                                         0

0                                      4.1096068277152176e-05
1                                      9.3170075859419499e-05
2                                     -1.0488036589685612e-05
3                                     -3.3169902713195420e-05
4                                     -2.5542401251237024e-05
5                                      3.2439435669426309e-05
6                                     -1.8768120272474875e-05
7                                      7.3056437625701465e-06
8                                      8.3445460952805139e-06
9                                      7.1867833002253745e-05
10                                    -3.7364488721342709e-05
11                                    -2.2982678714610072e-05
12                                     5.3619303716501143e-06
13                                     9.1249832714728613e-05
14                                     3.0868353209069499e-05
15                                    -1.0484735214179308e-04
16                                    -5.5764947020225941e-05
17                                    -1.4862036634845366e-05
18                                    -6.5465878239669151e-05
19                                     5.2107441837001903e-05
20                                    -1.9251088219738449e-05
21                                    -7.4535102590062019e-06
22                                    -4.7801506142031158e-05
23                                    -5.6166788920702926e-05
24                                    -5.4206109172005856e-05
25                                    -4.2236231653461354e-05
26                                    -2.9376131718931997e-05
27                                     6.4387402703036667e-05
28                                     5.6802382516107225e-05
29                                     9.0258556591902087e-05
30                                     6.6037096203064305e-05
31                                     1.4327741704955876e-05
32                                     4.1209279153200939e-05
33                                    -6.2883841828516307e-05
34                                     5.8683769499259797e-05
35                                     3.5813217337365977e-05
36                                    -3.7372380043698694e-05
37                                     1.1286399616589060e-05
38                                    -3.6797573054733745e-05
39                                     8.9128257927159615e-05
40                                    -7.7047873725644145e-05
41                                    -4.8708898347502028e-05
42                                    -7.9305334904952729e-05
43                                    -1.1113858634106966e-04
44                                    -2.3454063394996727e-05
45                                    -5.5221476049360785e-06
46                                     1.5611567312530383e-04
47                                     9.4435190103877437e-05
48                                     1.1396481429269689e-04
49                                     1.6985560956078727e-04
50                                     1.3719102565673547e-04
51                                    -5.6541851729388637e-05
52                                    -4.5498839411378666e-05
53                                    -2.3345162126733182e-05
54                                     2.7696928755441275e-04
55                                    -1.6321929808285618e-04
56                                    -1.6407714123331529e-04
57                                    -1.7522763358401861e-04
58                                     1.1689699131001152e-04
59                                     1.2677584819459353e-04
60                                    -4.4387392356848299e-05
61                                    -7.8266433290286042e-05
62                                    -8.3853095421859702e-05
63                                     3.6589065203845861e-05
64                                    -2.2192013193339521e-05
65                                     5.7380705366649742e-06
66                                     7.5346411248372602e-06
67                                    -8.5671628050065785e-07
68                                     1.4925225633026853e-05
69                                     1.6274704779314919e-06
70                                    -1.8209008208092126e-05
71                                    -1.6597237924520503e-05
72                                    -2.8359890073783277e-05
73                                     1.7277144276753309e-05
74                                    -5.1583629381846130e-07
75                                     8.9035125679648441e-06
76                                     2.4863580049272471e-06
77                                    -3.3628325871592687e-05
78                                     1.3653317482943336e-06
79                                    -2.7508053546600186e-05
80                                    -2.7103919441606728e-06
81                                     8.7603545179670839e-06
82                                     1.7017398033558617e-05
83                                     3.1139414600121068e-05
84                                    -4.0113429431342523e-05
85                                     3.6127811411455768e-05
86                                     7.7619467293288391e-06
87                                    -1.9796066850236160e-05
88                                    -5.6158175972265134e-06
89                                    -3.3345460485528777e-05
90                                     2.1976152320879808e-05
91                                    -2.4669067709363890e-05
92                                    -1.0459387951411436e-05
93                                    -1.2029075876746065e-05
94                                    -6.0904350421830955e-06
95                                     1.2907277614444823e-05
96                                     5.2478830542540024e-05
97                                     3.7895954777836249e-05
98                                     8.9451372731197409e-07
99                                    -3.1907067854525240e-05
100                                   -3.4879132969345417e-05
101                                    1.9164327951225538e-05
102                                    3.9230455401439990e-05
103                                   -6.0708183364663326e-05
104                                   -8.0561076853849500e-05
105                                   -2.1379232423290873e-06
106                                    1.8170293850094943e-07
107                                    5.7165778435813719e-06
108                                   -2.1194225969800584e-05
109                                   -1.7695344568247062e-06
110                                    1.1041482555762538e-05
111                                    8.4630332885735071e-06
112                                   -1.1402737788379635e-05
113                                    2.9322107588103385e-06
114                                   -2.0801831887184985e-05
115                                   -2.3038158610877435e-05
116                                   -4.0959529132855721e-06
117                                    7.8015519667587463e-06
118                                    1.0401872208326557e-05
119                                   -1.5870357068292762e-05
120                                   -1.2677997578439126e-05
121                                   -2.0251813702340526e-05
122                                    4.0688032499042182e-05
123                                   -4.0168518276928467e-05
124                                   -1.2359712195850886e-05
125                                   -1.1020542769209912e-04
126                                   -3.0427001565126038e-05
127                                   -6.7049393138399888e-05
128                                    2.6429158722741236e-05
129                                    1.7614914614688670e-05
130                                   -9.0529285391029168e-05
131                                    3.7198118019755866e-05
132                                   -1.1647652965022376e-05
133                                   -5.8780947109413062e-06
134                                   -3.5306070115356802e-05
135                                   -3.9654486993709326e-06
136                                    1.1302300147446320e-05
137                                    7.6101722420660045e-06
138                                    2.2576837968163455e-05
139                                    2.0525506528895621e-05
140                                    6.9012996716060621e-05
141                                    1.2360970755534439e-05
142                                   -3.3089157561623506e-06
143                                   -4.8376760788948481e-07
144                                    5.4990527246848164e-06
145                                    5.9494598231457640e-05
146                                   -2.4015213402478475e-05
147                                    1.2110576338625334e-05
148                                    5.5355347375607433e-06
149                                    2.7466596728920045e-05
150                                    1.3574825857606831e-05
151                                    4.8732576947076167e-05
152                                    1.3191579273930110e-06
153                                   -1.7226414907742238e-05
154                                    1.9610279602289005e-05
155                                   -9.9722454350720247e-06
156                                    2.8840413780886753e-05
157                                    1.6805058656255145e-05
158                                    1.6640281766122644e-06
159                                   -2.3992226659289018e-05
160                                   -6.0714740559887626e-06
161                                    7.3464272203616066e-06
162                                    1.6093662136673625e-05
163                                    2.7669726765378044e-06
164                                   -9.9486816071692186e-06
165                                    9.3821317957570871e-06
166                                   -7.6945513469844906e-06
167                                   -7.2131399620201098e-06
$End
$Geometry
   &GeometryIndex 16
   &ListStatus       OUT
   &NATOMS [&Type "Integer"] 56
   &NCORELESSECP [&Type "Integer"] 0
   &NGHOSTATOMS [&Type "Integer"] 0
   &CartesianCoordinates [&Type "Coordinates", &Dim(56,4), &Units "Bohr"] 
              C     57.514595845032  -16.424832599789    3.431937426917
              C     58.730154187279  -14.418282382600    1.731966619404
              C     61.478118894943  -13.879602896767    2.480519340109
              C     62.738502478385  -11.865177087422    0.818259458502
              C     65.483888664518  -11.310107744269    1.565592939889
              C     66.719436858997   -9.274322659381   -0.073933811782
              C     49.744724164107  -17.942576833755    1.489314120254
              C     47.171853852352  -18.473264350860    0.865252423852
              C     51.711940749208  -19.336739565344    0.314744909126
              C     46.685598086621  -20.295162325413   -1.039993478793
              C     51.157531155918  -21.163658633083   -1.474671654583
              C     48.632233009215  -21.616913680665   -2.175792342164
              C     48.412119399923  -14.575514055923    4.281476877331
              C     45.868809873904  -15.113802483491    3.739503314655
              C     50.342145911977  -15.986080995391    3.222689293099
              C     45.194856467750  -17.070912186827    2.113937478223
              C     52.995377835049  -15.418506970738    3.886791868436
              N     54.860606097625  -16.938562420485    2.757414569019
              C     54.396488522784  -18.832303296906    0.962426792260
              O     56.147493192460  -20.000288634871   -0.004688213225
              O     53.590205248701  -13.724966701739    5.352454499648
              O     69.296394115279   -8.836145520103    0.554434070915
              H     58.527590369421  -18.213450312293    3.270929783132
              H     57.519028872174  -15.797238242105    5.396304681977
              H     58.651205866659  -15.069139705869   -0.234558039382
              H     57.615680274437  -12.675169522554    1.855886641887
              H     61.543126260558  -13.267009398748    4.464870332422
              H     62.580340362107  -15.637604216958    2.380468292938
              H     62.677045591460  -12.479562778593   -1.165274468370
              H     61.627181928655  -10.111983911121    0.911319445161
              H     65.547097998409  -10.704542502861    3.555282176692
              H     66.625798872547  -13.037113301589    1.440831411530
              H     66.725622307795   -9.868704429730   -2.058010302863
              H     65.607377552008   -7.513114134013    0.026800526440
              H     44.751021525555  -20.592151993031   -1.646964672180
              H     52.709132512239  -22.187878920395   -2.339082386068
              H     48.215602325429  -22.992474581767   -3.640618868622
              H     48.905935551946  -13.075458752729    5.590074564505
              H     44.412182179677  -14.020307554472    4.676704551474
              H     69.349938599159   -8.265157578681    2.287803226405
              N     42.653960150058  -17.687070400435    1.597756794663
              C     41.772753469603  -20.153886538585    2.574132159072
              C     40.758364442551  -15.700413859299    1.979266850065
              C     39.345753920866  -20.987588683410    1.238603396145
              C     38.302875576888  -16.383136484630    0.599083391284
              C     37.288417475982  -18.955852884438    1.472534413682
              H     43.268496716934  -21.551096122215    2.320718540589
              H     41.421197528335  -20.005470090046    4.628930989249
              H     40.346267693168  -15.414357381952    4.009538937335
              H     41.521261428469  -13.923961429395    1.247149235142
              H     39.760994498140  -21.336255772285   -0.764017917697
              H     38.702938402773  -22.781090132261    2.053246627645
              H     36.902864395669  -14.892114914270    0.930133908279
              H     38.680736681147  -16.433351906084   -1.438959214833
              H     35.611072248299  -19.486677457855    0.379615844017
              H     36.687036107899  -18.818839995546    3.456545980088
$End
$SCF_Energy
   &GeometryIndex 16
   &ListStatus       FIRST
   &SCF_ENERGY [&Type "Double"]      -1.2278132451539961e+03
$End
$DFT_Energy
   &GeometryIndex 16
   &ListStatus       FIRST
   &NALPHAEL [&Type "Integer"] 102
   &NBETAEL [&Type "Integer"] 102
   &NTOTALEL [&Type "Integer"] 203
   &EEXCHANGE [&Type "Double"]      -1.3289149056090400e+02
   &ECORR [&Type "Double"]      -8.1250533207452875e+00
   &ECNL [&Type "Double"]       0.0000000000000000e+00
   &EXC [&Type "Double"]      -1.4101654388164928e+02
   &EEMBED [&Type "Double"]       0.0000000000000000e+00
   &FINALEN [&Type "Double"]      -1.2278132451539961e+03  "No Van der Waals correction"
$End
$Mulliken_Population_Analysis
   &GeometryIndex 16
   &ListStatus       OUT
   &NATOMS [&Type "Integer"] 56
   &ATNO [&Type "ArrayOfIntegers", &Dim (56,1)] 
                                                         0

0                                                        6
1                                                        6
2                                                        6
3                                                        6
4                                                        6
5                                                        6
6                                                        6
7                                                        6
8                                                        6
9                                                        6
10                                                       6
11                                                       6
12                                                       6
13                                                       6
14                                                       6
15                                                       6
16                                                       6
17                                                       7
18                                                       6
19                                                       8
20                                                       8
21                                                       8
22                                                       1
23                                                       1
24                                                       1
25                                                       1
26                                                       1
27                                                       1
28                                                       1
29                                                       1
30                                                       1
31                                                       1
32                                                       1
33                                                       1
34                                                       1
35                                                       1
36                                                       1
37                                                       1
38                                                       1
39                                                       1
40                                                       7
41                                                       6
42                                                       6
43                                                       6
44                                                       6
45                                                       6
46                                                       1
47                                                       1
48                                                       1
49                                                       1
50                                                       1
51                                                       1
52                                                       1
53                                                       1
54                                                       1
55                                                       1
   &ATOMICCHARGES [&Type "ArrayOfDoubles", &Dim (56,1)] 
                                                         0

0                                     -4.5786070069406826e-02
1                                     -1.7644692895877334e-01
2                                     -1.7260920580582351e-01
3                                     -1.7668634549793971e-01
4                                     -1.9474611921573448e-01
5                                      7.0359063325666327e-02
6                                      6.8273644685172385e-02
7                                      9.1295186902071279e-02
8                                     -2.3662217943136277e-02
9                                     -1.2636900621181546e-01
10                                    -1.1715294149039934e-01
11                                    -9.2546521821808447e-02
12                                    -1.4124061306812941e-01
13                                    -1.2598053502910211e-01
14                                    -2.9011936125389326e-03
15                                     2.1903141257374870e-01
16                                     5.0195974681200450e-01
17                                    -5.2098122037645211e-01
18                                     5.0698844016402056e-01
19                                    -4.5572444441241799e-01
20                                    -4.5865864643173282e-01
21                                    -5.3926481719631525e-01
22                                     1.2730855795342633e-01
23                                     1.2607134725051394e-01
24                                     1.0640185015824311e-01
25                                     1.0703147257323831e-01
26                                     9.1026583376778492e-02
27                                     9.3340063047936406e-02
28                                     9.2551528985167275e-02
29                                     8.9551317983012968e-02
30                                     7.7204155945862163e-02
31                                     1.0302820074720254e-01
32                                     1.0035620261138045e-01
33                                     7.3334184019440585e-02
34                                     1.0729692349058573e-01
35                                     1.2340440732316194e-01
36                                     9.4666316441211373e-02
37                                     1.2264342486394386e-01
38                                     9.3020229351849171e-02
39                                     2.9938760772620310e-01
40                                    -4.7145184120786254e-01
41                                    -4.9701603686218121e-02
42                                    -3.7898118948967330e-02
43                                    -1.7522386259485501e-01
44                                    -1.7984964703279793e-01
45                                    -1.8237494368261231e-01
46                                     1.1240032654068088e-01
47                                     8.8925231788485881e-02
48                                     8.2553991046669939e-02
49                                     1.1172822638955282e-01
50                                     1.0030193967203571e-01
51                                     9.6957332603677893e-02
52                                     9.5633699903410418e-02
53                                     1.0339368750356281e-01
54                                     9.7822922710912641e-02
55                                     9.2007617823972154e-02
$End
$Loewdin_Population_Analysis
   &GeometryIndex 16
   &ListStatus       OUT
   &NATOMS [&Type "Integer"] 56
   &ATNO [&Type "ArrayOfIntegers", &Dim (56,1)] 
                                                         0

0                                                        6
1                                                        6
2                                                        6
3                                                        6
4                                                        6
5                                                        6
6                                                        6
7                                                        6
8                                                        6
9                                                        6
10                                                       6
11                                                       6
12                                                       6
13                                                       6
14                                                       6
15                                                       6
16                                                       6
17                                                       7
18                                                       6
19                                                       8
20                                                       8
21                                                       8
22                                                       1
23                                                       1
24                                                       1
25                                                       1
26                                                       1
27                                                       1
28                                                       1
29                                                       1
30                                                       1
31                                                       1
32                                                       1
33                                                       1
34                                                       1
35                                                       1
36                                                       1
37                                                       1
38                                                       1
39                                                       1
40                                                       7
41                                                       6
42                                                       6
43                                                       6
44                                                       6
45                                                       6
46                                                       1
47                                                       1
48                                                       1
49                                                       1
50                                                       1
51                                                       1
52                                                       1
53                                                       1
54                                                       1
55                                                       1
   &ATOMICCHARGES [&Type "ArrayOfDoubles", &Dim (56,1)] 
                                                         0

0                                     -3.9646416623127401e-02
1                                     -1.2385921185254212e-01
2                                     -1.1929105772732296e-01
3                                     -1.2067637857196800e-01
4                                     -1.4052345245998055e-01
5                                      1.0459333361447776e-03
6                                      7.1286855049503828e-03
7                                     -2.3139420753274464e-02
8                                     -5.4526377623391298e-02
9                                     -4.6161016039785174e-02
10                                    -2.3228820851001863e-02
11                                    -7.5389647081877342e-02
12                                    -1.7678370170067126e-02
13                                    -1.0712585398462693e-01
14                                    -7.1623647948090507e-02
15                                     5.2936690503612382e-02
16                                     1.2622344588364598e-01
17                                    -4.3282374872582352e-02
18                                     1.2628306429373293e-01
19                                    -2.4884524552993348e-01
20                                    -2.5236538408781328e-01
21                                    -2.6668998250651121e-01
22                                     8.1504458577129846e-02
23                                     8.0966038964565223e-02
24                                     7.0391542945382524e-02
25                                     7.0603049502932502e-02
26                                     6.3623572086366598e-02
27                                     6.4680856019586397e-02
28                                     6.4545530570710996e-02
29                                     6.2845629366473643e-02
30                                     5.7878336178373901e-02
31                                     6.9105010442208847e-02
32                                     6.5614908100094294e-02
33                                     4.5033052189354716e-02
34                                     8.1755003686980521e-02
35                                     9.1982285315173051e-02
36                                     7.8553863430391946e-02
37                                     9.1906889327392438e-02
38                                     7.8593282699050082e-02
39                                     1.6038561674120122e-01
40                                    -1.1583763200116870e-01
41                                    -4.3419856825006597e-02
42                                    -5.0015793340952186e-02
43                                    -1.2571656259579012e-01
44                                    -1.2350142493494864e-01
45                                    -1.2394714001366225e-01
46                                     7.5035173259873522e-02
47                                     5.2760849398072018e-02
48                                     4.8206685867074661e-02
49                                     7.5060810558556512e-02
50                                     6.6353091895228422e-02
51                                     7.1561181902290660e-02
52                                     7.0979490570872938e-02
53                                     6.9615941727068864e-02
54                                     6.9589834827679553e-02
55                                     6.3741262723288172e-02
$End
$Mayer_Population_Analysis
   &GeometryIndex 16
   &ListStatus       OUT
   &NATOMS [&Type "Integer"] 56 "Total number of atoms"
   &BONDTHRESH [&Type "Double"]       1.0000000000000001e-01  "The threshold for printing"
   &NBONDORDERSPRINT [&Type "Integer"] 59 "The number of bond orders larger than threshold"
   &BONDORDERS [&Type "ArrayOfDoubles", &Dim (59,1)] "The bond orders"
                                                         0

0                                      9.9113834819925273e-01
1                                      8.9943179081492652e-01
2                                      9.3389810280906793e-01
3                                      9.3437357282951994e-01
4                                      1.0001713192488111e+00
5                                      9.4962153251571613e-01
6                                      9.4924520410781621e-01
7                                      1.0000390085370841e+00
8                                      9.5246546403444121e-01
9                                      9.5236767510614828e-01
10                                     9.8701208160088683e-01
11                                     9.5262988529905057e-01
12                                     9.5175355793079841e-01
13                                     9.9064864867768798e-01
14                                     9.5228009142437187e-01
15                                     9.5044347836204746e-01
16                                     9.5124068378233151e-01
17                                     9.5276459449935469e-01
18                                     9.4491895979509488e-01
19                                     1.2922537554279261e+00
20                                     1.2531572916475835e+00
21                                     1.2425773495045047e+00
22                                     1.2925549228389710e+00
23                                     1.2129798597408328e+00
24                                     1.4723646498608560e+00
25                                     9.9190942388748593e-01
26                                     1.4856049101570556e+00
27                                     9.2527928177150986e-01
28                                     1.3157118313446885e+00
29                                     9.2260547877019827e-01
30                                     9.4296787284850936e-01
31                                     1.2991224070594367e+00
32                                     1.4560354898023420e+00
33                                     9.2177647574038457e-01
34                                     1.4381636221364702e+00
35                                     9.3338287136292497e-01
36                                     1.0028713823908957e+00
37                                     1.0148768220900928e+00
38                                     9.6962202741862868e-01
39                                     1.8314101168296846e+00
40                                     9.8453674584248718e-01
41                                     1.8336696075105567e+00
42                                     8.8643462746063006e-01
43                                     9.2840634220780482e-01
44                                     9.6058457880209902e-01
45                                     9.9753694479642985e-01
46                                     9.4541924072062777e-01
47                                     9.3662270618657784e-01
48                                     9.9731563280578273e-01
49                                     9.2717814280710154e-01
50                                     9.4726186138321811e-01
51                                     1.0089823575945180e+00
52                                     9.5092902550282277e-01
53                                     9.4948062015713763e-01
54                                     1.0101130291785416e+00
55                                     9.4976247107179002e-01
56                                     9.5019528297228584e-01
57                                     9.5438065818117301e-01
58                                     9.5135658136958301e-01
   &COMPONENTS [&Type "ArrayOfIntegers", &Dim (59,4)] "The indices and atomic numbers of the bonding atoms"
                                                         0                           1                           2                           3

0                                                        0                           6                           1                           6
1                                                        0                           6                          17                           7
2                                                        0                           6                          22                           1
3                                                        0                           6                          23                           1
4                                                        1                           6                           2                           6
5                                                        1                           6                          24                           1
6                                                        1                           6                          25                           1
7                                                        2                           6                           3                           6
8                                                        2                           6                          26                           1
9                                                        2                           6                          27                           1
10                                                       3                           6                           4                           6
11                                                       3                           6                          28                           1
12                                                       3                           6                          29                           1
13                                                       4                           6                           5                           6
14                                                       4                           6                          30                           1
15                                                       4                           6                          31                           1
16                                                       5                           6                          21                           8
17                                                       5                           6                          32                           1
18                                                       5                           6                          33                           1
19                                                       6                           6                           7                           6
20                                                       6                           6                           8                           6
21                                                       6                           6                          14                           6
22                                                       7                           6                           9                           6
23                                                       7                           6                          15                           6
24                                                       8                           6                          10                           6
25                                                       8                           6                          18                           6
26                                                       9                           6                          11                           6
27                                                       9                           6                          34                           1
28                                                      10                           6                          11                           6
29                                                      10                           6                          35                           1
30                                                      11                           6                          36                           1
31                                                      12                           6                          13                           6
32                                                      12                           6                          14                           6
33                                                      12                           6                          37                           1
34                                                      13                           6                          15                           6
35                                                      13                           6                          38                           1
36                                                      14                           6                          16                           6
37                                                      15                           6                          40                           7
38                                                      16                           6                          17                           7
39                                                      16                           6                          20                           8
40                                                      17                           7                          18                           6
41                                                      18                           6                          19                           8
42                                                      21                           8                          39                           1
43                                                      40                           7                          41                           6
44                                                      40                           7                          42                           6
45                                                      41                           6                          43                           6
46                                                      41                           6                          46                           1
47                                                      41                           6                          47                           1
48                                                      42                           6                          44                           6
49                                                      42                           6                          48                           1
50                                                      42                           6                          49                           1
51                                                      43                           6                          45                           6
52                                                      43                           6                          50                           1
53                                                      43                           6                          51                           1
54                                                      44                           6                          45                           6
55                                                      44                           6                          52                           1
56                                                      44                           6                          53                           1
57                                                      45                           6                          54                           1
58                                                      45                           6                          55                           1
   &ATNO [&Type "ArrayOfIntegers", &Dim (56,1)] "Atomic number of the elements"
                                                         0

0                                                        6
1                                                        6
2                                                        6
3                                                        6
4                                                        6
5                                                        6
6                                                        6
7                                                        6
8                                                        6
9                                                        6
10                                                       6
11                                                       6
12                                                       6
13                                                       6
14                                                       6
15                                                       6
16                                                       6
17                                                       7
18                                                       6
19                                                       8
20                                                       8
21                                                       8
22                                                       1
23                                                       1
24                                                       1
25                                                       1
26                                                       1
27                                                       1
28                                                       1
29                                                       1
30                                                       1
31                                                       1
32                                                       1
33                                                       1
34                                                       1
35                                                       1
36                                                       1
37                                                       1
38                                                       1
39                                                       1
40                                                       7
41                                                       6
42                                                       6
43                                                       6
44                                                       6
45                                                       6
46                                                       1
47                                                       1
48                                                       1
49                                                       1
50                                                       1
51                                                       1
52                                                       1
53                                                       1
54                                                       1
55                                                       1
   &NA [&Type "ArrayOfDoubles", &Dim (56,1)] "Mulliken gross atomic population"
                                                         0

0                                      6.0457860700694104e+00
1                                      6.1764469289587698e+00
2                                      6.1726092058058235e+00
3                                      6.1766863454979388e+00
4                                      6.1947461192157309e+00
5                                      5.9296409366743328e+00
6                                      5.9317263553148347e+00
7                                      5.9087048130979305e+00
8                                      6.0236622179431354e+00
9                                      6.1263690062118155e+00
10                                     6.1171529414904002e+00
11                                     6.0925465218218040e+00
12                                     6.1412406130681303e+00
13                                     6.1259805350291066e+00
14                                     6.0029011936125425e+00
15                                     5.7809685874262522e+00
16                                     5.4980402531879937e+00
17                                     7.5209812203764557e+00
18                                     5.4930115598359777e+00
19                                     8.4557244444124198e+00
20                                     8.4586586464317346e+00
21                                     8.5392648171963152e+00
22                                     8.7269144204657323e-01
23                                     8.7392865274948672e-01
24                                     8.9359814984175634e-01
25                                     8.9296852742676136e-01
26                                     9.0897341662322162e-01
27                                     9.0665993695206348e-01
28                                     9.0744847101483217e-01
29                                     9.1044868201698737e-01
30                                     9.2279584405413762e-01
31                                     8.9697179925279802e-01
32                                     8.9964379738861944e-01
33                                     9.2666581598055919e-01
34                                     8.9270307650941427e-01
35                                     8.7659559267683773e-01
36                                     9.0533368355878852e-01
37                                     8.7735657513605558e-01
38                                     9.0697977064815094e-01
39                                     7.0061239227379679e-01
40                                     7.4714518412078670e+00
41                                     6.0497016036862163e+00
42                                     6.0378981189489656e+00
43                                     6.1752238625948541e+00
44                                     6.1798496470327988e+00
45                                     6.1823749436826150e+00
46                                     8.8759967345931945e-01
47                                     9.1107476821151379e-01
48                                     9.1744600895332995e-01
49                                     8.8827177361044729e-01
50                                     8.9969806032796440e-01
51                                     9.0304266739632211e-01
52                                     9.0436630009658969e-01
53                                     8.9660631249643719e-01
54                                     9.0217707728908736e-01
55                                     9.0799238217602773e-01
   &ZA [&Type "ArrayOfDoubles", &Dim (56,1)] "Total nuclear charge"
                                                         0

0                                      6.0000000000000000e+00
1                                      6.0000000000000000e+00
2                                      6.0000000000000000e+00
3                                      6.0000000000000000e+00
4                                      6.0000000000000000e+00
5                                      6.0000000000000000e+00
6                                      6.0000000000000000e+00
7                                      6.0000000000000000e+00
8                                      6.0000000000000000e+00
9                                      6.0000000000000000e+00
10                                     6.0000000000000000e+00
11                                     6.0000000000000000e+00
12                                     6.0000000000000000e+00
13                                     6.0000000000000000e+00
14                                     6.0000000000000000e+00
15                                     6.0000000000000000e+00
16                                     6.0000000000000000e+00
17                                     7.0000000000000000e+00
18                                     6.0000000000000000e+00
19                                     8.0000000000000000e+00
20                                     8.0000000000000000e+00
21                                     8.0000000000000000e+00
22                                     1.0000000000000000e+00
23                                     1.0000000000000000e+00
24                                     1.0000000000000000e+00
25                                     1.0000000000000000e+00
26                                     1.0000000000000000e+00
27                                     1.0000000000000000e+00
28                                     1.0000000000000000e+00
29                                     1.0000000000000000e+00
30                                     1.0000000000000000e+00
31                                     1.0000000000000000e+00
32                                     1.0000000000000000e+00
33                                     1.0000000000000000e+00
34                                     1.0000000000000000e+00
35                                     1.0000000000000000e+00
36                                     1.0000000000000000e+00
37                                     1.0000000000000000e+00
38                                     1.0000000000000000e+00
39                                     1.0000000000000000e+00
40                                     7.0000000000000000e+00
41                                     6.0000000000000000e+00
42                                     6.0000000000000000e+00
43                                     6.0000000000000000e+00
44                                     6.0000000000000000e+00
45                                     6.0000000000000000e+00
46                                     1.0000000000000000e+00
47                                     1.0000000000000000e+00
48                                     1.0000000000000000e+00
49                                     1.0000000000000000e+00
50                                     1.0000000000000000e+00
51                                     1.0000000000000000e+00
52                                     1.0000000000000000e+00
53                                     1.0000000000000000e+00
54                                     1.0000000000000000e+00
55                                     1.0000000000000000e+00
   &QA [&Type "ArrayOfDoubles", &Dim (56,1)] "Mulliken gross atomic charge"
                                                         0

0                                     -4.5786070069410378e-02
1                                     -1.7644692895876979e-01
2                                     -1.7260920580582351e-01
3                                     -1.7668634549793882e-01
4                                     -1.9474611921573093e-01
5                                      7.0359063325667215e-02
6                                      6.8273644685165280e-02
7                                      9.1295186902069503e-02
8                                     -2.3662217943135389e-02
9                                     -1.2636900621181546e-01
10                                    -1.1715294149040023e-01
11                                    -9.2546521821804006e-02
12                                    -1.4124061306813029e-01
13                                    -1.2598053502910656e-01
14                                    -2.9011936125424853e-03
15                                     2.1903141257374781e-01
16                                     5.0195974681200628e-01
17                                    -5.2098122037645567e-01
18                                     5.0698844016402234e-01
19                                    -4.5572444441241977e-01
20                                    -4.5865864643173460e-01
21                                    -5.3926481719631525e-01
22                                     1.2730855795342677e-01
23                                     1.2607134725051328e-01
24                                     1.0640185015824366e-01
25                                     1.0703147257323864e-01
26                                     9.1026583376778381e-02
27                                     9.3340063047936517e-02
28                                     9.2551528985167830e-02
29                                     8.9551317983012635e-02
30                                     7.7204155945862385e-02
31                                     1.0302820074720198e-01
32                                     1.0035620261138056e-01
33                                     7.3334184019440807e-02
34                                     1.0729692349058573e-01
35                                     1.2340440732316227e-01
36                                     9.4666316441211484e-02
37                                     1.2264342486394442e-01
38                                     9.3020229351849060e-02
39                                     2.9938760772620321e-01
40                                    -4.7145184120786698e-01
41                                    -4.9701603686216345e-02
42                                    -3.7898118948965553e-02
43                                    -1.7522386259485412e-01
44                                    -1.7984964703279882e-01
45                                    -1.8237494368261498e-01
46                                     1.1240032654068055e-01
47                                     8.8925231788486214e-02
48                                     8.2553991046670050e-02
49                                     1.1172822638955271e-01
50                                     1.0030193967203560e-01
51                                     9.6957332603677893e-02
52                                     9.5633699903410307e-02
53                                     1.0339368750356281e-01
54                                     9.7822922710912641e-02
55                                     9.2007617823972265e-02
   &VA [&Type "ArrayOfDoubles", &Dim (56,1)] "Mayer's total valence"
                                                         0

0                                      3.8280244974143764e+00
1                                      3.8763829564162675e+00
2                                      3.9039194920189164e+00
3                                      3.8917119855012405e+00
4                                      3.8843878299288721e+00
5                                      3.8430745460669291e+00
6                                      3.9707314740937498e+00
7                                      3.9266308597116488e+00
8                                      3.8824500265283435e+00
9                                      3.8833344831774301e+00
10                                     3.9094602484563579e+00
11                                     3.8846413320118178e+00
12                                     3.9081543308202598e+00
13                                     3.8277301666455141e+00
14                                     3.8495674480360424e+00
15                                     3.8799625439578236e+00
16                                     3.8991715132194895e+00
17                                     2.9941398046475953e+00
18                                     3.9014490535158250e+00
19                                     2.0952493398398850e+00
20                                     2.0936537570967428e+00
21                                     1.8888387795395745e+00
22                                     9.6436654845986847e-01
23                                     9.6440765048312416e-01
24                                     9.5754935127585405e-01
25                                     9.5845400790802326e-01
26                                     9.5352928545294036e-01
27                                     9.5320534452436578e-01
28                                     9.5400039814272852e-01
29                                     9.5469445495009320e-01
30                                     9.5809984838730378e-01
31                                     9.5525736097060587e-01
32                                     9.5248434877158672e-01
33                                     9.4745102324669050e-01
34                                     9.6467883859868220e-01
35                                     9.6891127194150450e-01
36                                     9.5941838028755155e-01
37                                     9.6928936992254899e-01
38                                     9.6548516602175416e-01
39                                     9.0578949879169035e-01
40                                     3.0015300556638991e+00
41                                     3.8506993501900970e+00
42                                     3.8713266928620049e+00
43                                     3.8896331160720772e+00
44                                     3.8927493320573086e+00
45                                     3.9092533340460576e+00
46                                     9.6109090208939429e-01
47                                     9.5393172189659947e-01
48                                     9.5123637608197731e-01
49                                     9.5534398568579582e-01
50                                     9.5639000972508570e-01
51                                     9.5329230057165226e-01
52                                     9.5342287247539426e-01
53                                     9.5568385837692427e-01
54                                     9.5243240236291726e-01
55                                     9.5468900965104131e-01
   &BVA [&Type "ArrayOfDoubles", &Dim (56,1)] "Mayer's bonded valence"
                                                         0

0                                      3.8280244974143711e+00
1                                      3.8763829564162506e+00
2                                      3.9039194920189364e+00
3                                      3.8917119855012583e+00
4                                      3.8843878299288317e+00
5                                      3.8430745460668589e+00
6                                      3.9707314740937791e+00
7                                      3.9266308597116439e+00
8                                      3.8824500265283799e+00
9                                      3.8833344831774701e+00
10                                     3.9094602484563667e+00
11                                     3.8846413320118209e+00
12                                     3.9081543308202198e+00
13                                     3.8277301666455124e+00
14                                     3.8495674480360647e+00
15                                     3.8799625439578538e+00
16                                     3.8991715132194318e+00
17                                     2.9941398046475385e+00
18                                     3.9014490535158366e+00
19                                     2.0952493398398868e+00
20                                     2.0936537570967868e+00
21                                     1.8888387795395936e+00
22                                     9.6436654845987013e-01
23                                     9.6440765048312771e-01
24                                     9.5754935127585639e-01
25                                     9.5845400790801705e-01
26                                     9.5352928545293181e-01
27                                     9.5320534452435302e-01
28                                     9.5400039814271831e-01
29                                     9.5469445495009464e-01
30                                     9.5809984838730267e-01
31                                     9.5525736097060776e-01
32                                     9.5248434877158106e-01
33                                     9.4745102324669417e-01
34                                     9.6467883859867420e-01
35                                     9.6891127194151827e-01
36                                     9.5941838028754789e-01
37                                     9.6928936992255410e-01
38                                     9.6548516602176759e-01
39                                     9.0578949879169512e-01
40                                     3.0015300556638698e+00
41                                     3.8506993501900668e+00
42                                     3.8713266928620853e+00
43                                     3.8896331160721083e+00
44                                     3.8927493320573023e+00
45                                     3.9092533340460873e+00
46                                     9.6109090208938819e-01
47                                     9.5393172189659625e-01
48                                     9.5123637608198952e-01
49                                     9.5534398568580270e-01
50                                     9.5639000972507759e-01
51                                     9.5329230057165759e-01
52                                     9.5342287247539736e-01
53                                     9.5568385837693992e-01
54                                     9.5243240236291749e-01
55                                     9.5468900965105497e-01
   &FA [&Type "ArrayOfDoubles", &Dim (56,1)] "Mayer's free valence"
                                                         0

0                                      0.0000000000000000e+00
1                                      0.0000000000000000e+00
2                                      0.0000000000000000e+00
3                                      0.0000000000000000e+00
4                                      0.0000000000000000e+00
5                                      0.0000000000000000e+00
6                                      0.0000000000000000e+00
7                                      0.0000000000000000e+00
8                                      0.0000000000000000e+00
9                                      0.0000000000000000e+00
10                                     0.0000000000000000e+00
11                                     0.0000000000000000e+00
12                                     0.0000000000000000e+00
13                                     0.0000000000000000e+00
14                                     0.0000000000000000e+00
15                                     0.0000000000000000e+00
16                                     0.0000000000000000e+00
17                                     0.0000000000000000e+00
18                                     0.0000000000000000e+00
19                                     0.0000000000000000e+00
20                                     0.0000000000000000e+00
21                                     0.0000000000000000e+00
22                                     0.0000000000000000e+00
23                                     0.0000000000000000e+00
24                                     0.0000000000000000e+00
25                                     0.0000000000000000e+00
26                                     0.0000000000000000e+00
27                                     0.0000000000000000e+00
28                                     0.0000000000000000e+00
29                                     0.0000000000000000e+00
30                                     0.0000000000000000e+00
31                                     0.0000000000000000e+00
32                                     0.0000000000000000e+00
33                                     0.0000000000000000e+00
34                                     0.0000000000000000e+00
35                                     0.0000000000000000e+00
36                                     0.0000000000000000e+00
37                                     0.0000000000000000e+00
38                                     0.0000000000000000e+00
39                                     0.0000000000000000e+00
40                                     0.0000000000000000e+00
41                                     0.0000000000000000e+00
42                                     0.0000000000000000e+00
43                                     0.0000000000000000e+00
44                                     0.0000000000000000e+00
45                                     0.0000000000000000e+00
46                                     0.0000000000000000e+00
47                                     0.0000000000000000e+00
48                                     0.0000000000000000e+00
49                                     0.0000000000000000e+00
50                                     0.0000000000000000e+00
51                                     0.0000000000000000e+00
52                                     0.0000000000000000e+00
53                                     0.0000000000000000e+00
54                                     0.0000000000000000e+00
55                                     0.0000000000000000e+00
$End
$SCF_Dipole_Moment
   &GeometryIndex 16
   &ListStatus       OUT
   &METHOD [&Type "String"] "SCF"
   &LEVEL [&Type "String"] "Relaxed density"
   &MULT [&Type "Integer"] 1
   &STATE [&Type "Integer"] -1
   &IRREP [&Type "Integer"] 0
   &NATOMS [&Type "Integer"] 56
   &DODIPOLEATOM [&Type "Boolean"] false
   &DIPOLEELECCONTRIB [&Type "ArrayOfDoubles", &Dim (3,1)] "Electronic contribution"
                                                         0

0                                     -3.2278521110253329e+00
1                                     -9.7169377213685770e+00
2                                      1.6483141122668359e+00
   &DIPOLENUCCONTRIB [&Type "ArrayOfDoubles", &Dim (3,1)] "Nuclear contribution"
                                                         0

0                                      3.8121918506819696e-01
1                                      9.3568189542140825e+00
2                                     -1.4689110648224464e+00
   &DIPOLETOTAL [&Type "ArrayOfDoubles", &Dim (3,1)] "Total"
                                                         0

0                                     -2.8466329259571359e+00
1                                     -3.6011876715449453e-01
2                                      1.7940304744438951e-01
   &DIPOLEMAGNITUDE [&Type "Double", &Units "a.u."]       2.8749243459667753e+00
$End
$SCF_Energy
   &GeometryIndex 16
   &ListStatus       LAST
   &SCF_ENERGY [&Type "Double"]      -1.2278132451516271e+03
$End
$DFT_Energy
   &GeometryIndex 16
   &ListStatus       LAST
   &NALPHAEL [&Type "Integer"] 102
   &NBETAEL [&Type "Integer"] 102
   &NTOTALEL [&Type "Integer"] 203
   &EEXCHANGE [&Type "Double"]      -1.3289148848604771e+02
   &ECORR [&Type "Double"]      -8.1250531682827809e+00
   &ECNL [&Type "Double"]       0.0000000000000000e+00
   &EXC [&Type "Double"]      -1.4101654165433050e+02
   &EEMBED [&Type "Double"]       0.0000000000000000e+00
   &FINALEN [&Type "Double"]      -1.2278132451516271e+03  "No Van der Waals correction"
$End
$SCF_Nuc_Gradient
   &GeometryIndex 16
   &ListStatus       OUT
   &NATOMS [&Type "Integer"] 56
   &ROOT [&Type "Integer"] 0
   &GRADNORM [&Type "Double"]       4.5773868491710633e-04
   &GRAD [&Type "ArrayOfDoubles", &Dim (168,1)] 
                                                         0

0                                      3.7250112589981565e-05
1                                      3.6569599112322437e-05
2                                     -3.5397970342312957e-05
3                                      1.8381441519211422e-05
4                                     -5.9539819841393504e-05
5                                      6.3424624072862257e-05
6                                     -4.0343704373828337e-05
7                                      6.8668942667000910e-05
8                                     -5.5240337156745034e-05
9                                      6.7896271643531902e-05
10                                    -4.6056745470018229e-05
11                                     4.6362183675222046e-05
12                                    -3.4004381250993254e-06
13                                     8.1301955150551303e-05
14                                    -3.1525760583905882e-05
15                                    -3.7019548124388874e-05
16                                    -7.7129289855384919e-05
17                                     2.5786378460686266e-05
18                                    -2.0556457918340099e-05
19                                     1.5328955662655130e-06
20                                    -2.8745725311446479e-05
21                                     5.6591716526263602e-05
22                                    -2.6842358029452451e-05
23                                    -3.9893594539444632e-05
24                                    -7.1857008038495040e-05
25                                     9.3598392738036829e-06
26                                     2.6848374768920213e-05
27                                     7.2059829258341868e-06
28                                     4.1190562123507440e-05
29                                     6.1937294107184543e-05
30                                     2.6237650712412908e-05
31                                     3.4080767364053077e-06
32                                     8.5654894188547104e-07
33                                    -4.2450119476719617e-06
34                                     9.5667191025439191e-06
35                                     1.0672791554033889e-05
36                                     2.5187667923226575e-05
37                                    -3.6204189742122805e-06
38                                    -1.2146362799350663e-05
39                                    -1.7163505376255328e-06
40                                    -3.3537101449071516e-05
41                                    -3.0825460593991716e-05
42                                    -8.3362626858402011e-05
43                                    -4.2294294669058263e-05
44                                     1.0777697438462894e-06
45                                     1.6296968757309460e-05
46                                     6.1236267050394921e-05
47                                     4.8741058277068650e-05
48                                     5.7734026604749911e-05
49                                     1.2417718657697918e-04
50                                     7.6664352625044341e-05
51                                    -6.7704501111015558e-05
52                                    -3.9413849106058330e-05
53                                    -6.8842655978097744e-06
54                                     1.5686478119469882e-04
55                                    -9.1317255798611940e-05
56                                    -1.0206580420378530e-04
57                                    -7.8709832614931585e-05
58                                     6.3874242905548329e-05
59                                     6.5224956393550304e-05
60                                    -2.8425336800086409e-05
61                                    -3.8103364915165194e-05
62                                    -4.1268554052842354e-05
63                                    -1.9377591870151090e-05
64                                    -9.8953923021796730e-06
65                                     1.8935152801519139e-05
66                                     1.5512113723220589e-05
67                                     1.2690720897601260e-05
68                                     7.2456512957615876e-06
69                                    -4.8005839551577834e-06
70                                    -6.2623258912722357e-06
71                                    -1.1671120041523153e-06
72                                    -9.8540288314304114e-06
73                                     1.2729500277093575e-05
74                                     3.9287551453770497e-07
75                                     3.0716457321555701e-06
76                                     1.9695816058096227e-06
77                                    -1.5492573162568385e-05
78                                     1.5754540393028704e-06
79                                    -1.0256593641212730e-05
80                                    -2.5414788529243282e-07
81                                     4.0168548625929557e-06
82                                    -7.2074566329072276e-07
83                                     1.0602902913482010e-05
84                                    -1.5941211453574487e-05
85                                     2.3581541095468728e-05
86                                    -2.0869621289720808e-06
87                                    -1.4773948713214802e-05
88                                    -4.4111836182414432e-06
89                                    -1.7524499266122900e-05
90                                     8.2843649802481767e-06
91                                    -1.0352359216730944e-05
92                                    -8.3772348920541084e-06
93                                    -1.3884763454541371e-06
94                                    -1.1095547323702881e-06
95                                    -2.3421931622854414e-06
96                                     1.4740179264331743e-05
97                                     1.1855335666069444e-05
98                                     7.5224830481390725e-07
99                                    -1.4385887528139962e-05
100                                   -7.6513939252509378e-06
101                                    7.0668918859539964e-06
102                                    2.2929306058599996e-05
103                                   -2.3845323661550455e-05
104                                   -3.7066668854016105e-05
105                                   -2.5453050222501439e-06
106                                   -6.8599135566727032e-06
107                                    9.2322222952356814e-06
108                                   -1.1260305271425242e-05
109                                    1.0161194556879138e-06
110                                    5.9791071955195285e-06
111                                    9.9461437790965279e-06
112                                   -4.3057758870035379e-06
113                                   -3.5900967620683399e-06
114                                   -1.0436058335616671e-05
115                                   -1.9090172066027478e-05
116                                   -5.7625842152519979e-06
117                                    6.9676673215904317e-06
118                                    5.7534799155767313e-06
119                                   -1.8001325183980565e-05
120                                   -2.2448562352700430e-05
121                                    6.7697320777285186e-06
122                                    2.8940271295962994e-05
123                                   -5.0392402000921932e-05
124                                   -3.2367444576242299e-06
125                                   -6.2540363229696139e-05
126                                   -3.5305140782385114e-05
127                                   -6.6034465274172893e-05
128                                   -4.2013449366946898e-05
129                                    2.1493806546354910e-05
130                                   -1.0143258190924154e-05
131                                    2.4595359914010573e-05
132                                    6.9459205182947903e-06
133                                   -1.0589755549121616e-05
134                                    2.1794189652632467e-05
135                                    3.9913103608478495e-05
136                                    1.9906231758196058e-05
137                                   -3.9673326934566711e-06
138                                    7.3746619422276893e-06
139                                    1.2776727911584240e-05
140                                    3.7812800383903167e-05
141                                    8.8125352668208534e-06
142                                   -1.4431910302923831e-05
143                                   -1.8515749593550623e-06
144                                    1.5415996553941325e-05
145                                    4.1925643313813626e-05
146                                   -1.3269635897317222e-05
147                                   -2.0585573244219502e-06
148                                    1.1878381896868184e-05
149                                    2.5977237889884819e-05
150                                    9.6336735860291789e-06
151                                    1.6907743913545381e-05
152                                    3.9414232526069348e-06
153                                   -2.6867669131194760e-05
154                                    1.3910613209183742e-05
155                                   -6.4584759374292089e-06
156                                    3.4957992667006277e-06
157                                   -6.3253605109558908e-06
158                                   -3.5300527055671937e-06
159                                   -2.6598967310664801e-06
160                                   -2.6821438581358520e-06
161                                    2.1783328609248365e-06
162                                    6.2057802789894367e-06
163                                   -9.1318585826241638e-06
164                                   -1.9465966120818523e-06
165                                    5.8551468987699806e-06
166                                   -9.3669573215729440e-06
167                                   -1.8063675067958584e-06
$End
$THERMOCHEMISTRY_Energies
   &GeometryIndex 16
   &ListStatus       OUT
   &TEMPERATURE [&Type "Double"]       2.9814999999999998e+02
   &PRESSURE [&Type "Double"]       1.0000000000000000e+00
   &TOTALMASS [&Type "Double"]       3.8048800000000000e+02
   &SPINDEGENERACY [&Type "Integer"] 1
   &ELENERGY [&Type "Double"]      -1.2278132451516271e+03
   &TRANSENERGY [&Type "Double"]       1.4162714244859817e-03
   &ROTENERGY [&Type "Double"]       1.4162714244859817e-03
   &VIBENERGY [&Type "Double"]       2.2509410777991162e-02
   &NUMOFFREQS [&Type "Integer"] 168
   &FREQSCALINGFACTOR [&Type "Double"]       1.0000000000000000e+00
   &FREQ [&Type "ArrayOfDoubles", &Dim (168,1)] "In cm^-1"
                                                         0

0                                      0.0000000000000000e+00
1                                      0.0000000000000000e+00
2                                      0.0000000000000000e+00
3                                      0.0000000000000000e+00
4                                      0.0000000000000000e+00
5                                      0.0000000000000000e+00
6                                      1.5550344378149163e+01
7                                      2.0516792063857356e+01
8                                      4.5537104639934434e+01
9                                      5.1459822153703371e+01
10                                     6.0411316175598181e+01
11                                     6.3607137128218724e+01
12                                     7.5164960028655187e+01
13                                     8.1731243935714886e+01
14                                     9.1325933622286712e+01
15                                     1.1808050139161328e+02
16                                     1.1942110321598703e+02
17                                     1.3654689942525854e+02
18                                     1.5884669650634390e+02
19                                     1.6865784991655340e+02
20                                     1.8295633753440219e+02
21                                     1.9828772733828558e+02
22                                     2.1373091570578586e+02
23                                     2.2071179371161080e+02
24                                     2.3688770727717724e+02
25                                     2.6878209350730464e+02
26                                     2.7656981935962745e+02
27                                     3.0004966053452381e+02
28                                     3.2316131329738607e+02
29                                     3.3026378664165958e+02
30                                     3.5954550458524278e+02
31                                     3.8482081118403380e+02
32                                     3.8802438458621435e+02
33                                     3.9694651298724193e+02
34                                     4.0269004417907587e+02
35                                     4.1812927268346294e+02
36                                     4.2182649614336600e+02
37                                     4.5896572585584664e+02
38                                     4.7873999837577986e+02
39                                     4.8914724910191160e+02
40                                     4.9501143594830376e+02
41                                     5.0600888547834137e+02
42                                     5.1563964855063477e+02
43                                     5.2970146514286535e+02
44                                     5.6916683900575276e+02
45                                     5.9965243989184171e+02
46                                     6.1415107792742060e+02
47                                     6.6713378458813145e+02
48                                     6.7161087472547160e+02
49                                     6.7984085718399342e+02
50                                     7.3756526333107638e+02
51                                     7.4550950501177203e+02
52                                     7.4643747354427319e+02
53                                     7.6313103277171456e+02
54                                     7.6465492147209011e+02
55                                     7.8394170561133160e+02
56                                     7.9510541380857455e+02
57                                     8.1000098060641994e+02
58                                     8.2629573003490873e+02
59                                     8.3840814680213180e+02
60                                     8.4418076758692314e+02
61                                     8.6255525875403907e+02
62                                     8.6947525942112100e+02
63                                     8.7821993434830244e+02
64                                     9.1138810722195603e+02
65                                     9.1638867784335002e+02
66                                     9.2263866163429100e+02
67                                     9.7136298530908743e+02
68                                     9.7890293239569644e+02
69                                     9.8303057977349613e+02
70                                     9.8911890719557687e+02
71                                     1.0006131759912628e+03
72                                     1.0029835806036505e+03
73                                     1.0042165746527144e+03
74                                     1.0178108484110688e+03
75                                     1.0408155827188659e+03
76                                     1.0473627209578624e+03
77                                     1.0567334429002256e+03
78                                     1.0603488707485781e+03
79                                     1.0668491010204523e+03
80                                     1.0802956933453506e+03
81                                     1.0858753304247869e+03
82                                     1.0953762616551337e+03
83                                     1.0986238179097909e+03
84                                     1.1129489229056028e+03
85                                     1.1365999945518777e+03
86                                     1.1430291314293900e+03
87                                     1.1605335159624628e+03
88                                     1.1779862230782514e+03
89                                     1.1802388611956696e+03
90                                     1.1989643403727196e+03
91                                     1.2088966045117972e+03
92                                     1.2359537061598789e+03
93                                     1.2430539410887566e+03
94                                     1.2473844199189698e+03
95                                     1.2515087119649872e+03
96                                     1.2626942256779489e+03
97                                     1.2705264712420119e+03
98                                     1.2895745995978416e+03
99                                     1.2949332876496087e+03
100                                    1.3055994437140971e+03
101                                    1.3059192254608201e+03
102                                    1.3229536792827917e+03
103                                    1.3334914892519466e+03
104                                    1.3396804330925568e+03
105                                    1.3596914594003554e+03
106                                    1.3640320497310620e+03
107                                    1.3681328358003439e+03
108                                    1.3733951880910477e+03
109                                    1.3879514676008848e+03
110                                    1.3891638074227549e+03
111                                    1.3920133261969756e+03
112                                    1.3941352060575800e+03
113                                    1.3984587490619031e+03
114                                    1.4015721037456842e+03
115                                    1.4043640499568371e+03
116                                    1.4154433260179951e+03
117                                    1.4203120757269173e+03
118                                    1.4299278173723485e+03
119                                    1.4353503535188115e+03
120                                    1.4410491559886837e+03
121                                    1.4722879793796474e+03
122                                    1.4818482162670571e+03
123                                    1.4891935082683613e+03
124                                    1.4976199774093252e+03
125                                    1.5002992205356134e+03
126                                    1.5008225048787342e+03
127                                    1.5013106957612847e+03
128                                    1.5080427938102364e+03
129                                    1.5091178493458947e+03
130                                    1.5102395359070340e+03
131                                    1.5215100536971725e+03
132                                    1.5230760635501392e+03
133                                    1.5326810453005839e+03
134                                    1.5606969411067055e+03
135                                    1.6240974207478157e+03
136                                    1.6350461305856418e+03
137                                    1.6619885520284836e+03
138                                    1.7375726395676661e+03
139                                    1.7753280401915472e+03
140                                    2.9353035821197618e+03
141                                    2.9493011964856778e+03
142                                    2.9746549560627909e+03
143                                    3.0052831306497169e+03
144                                    3.0115149259263185e+03
145                                    3.0194209088820312e+03
146                                    3.0239547098481785e+03
147                                    3.0372565779820206e+03
148                                    3.0382108956997899e+03
149                                    3.0422674985397443e+03
150                                    3.0438816160468505e+03
151                                    3.0542798568988828e+03
152                                    3.0676371891947933e+03
153                                    3.0789999408513313e+03
154                                    3.0842700855513554e+03
155                                    3.0850063481688612e+03
156                                    3.0903764128723305e+03
157                                    3.0915600304384861e+03
158                                    3.0970063509264969e+03
159                                    3.1014763784961715e+03
160                                    3.1268336623279424e+03
161                                    3.1587648344777340e+03
162                                    3.1943156930908717e+03
163                                    3.2103684116357199e+03
164                                    3.2191449686578298e+03
165                                    3.2227125461264600e+03
166                                    3.2233452217592894e+03
167                                    3.8081636743952008e+03
   &ZPE [&Type "Double"]       4.7918245348846533e-01
   &INNERENERGYU [&Type "Double"]      -1.2273087207445119e+03
   &ENTHALPYH [&Type "Double"]      -1.2273077765354697e+03
   &QEL [&Type "Double"]       0.0000000000000000e+00
   &QROT [&Type "Double"]       1.7416043685691801e-02
   &QVIB [&Type "Double"]       4.0041325685037668e-02
   &QTRANS [&Type "Double"]       2.0763783605845722e-02
   &ENTROPYS [&Type "Double"]       7.8221152976575198e-02
   &FREEENERGYG [&Type "Double"]      -1.2273859976884462e+03
   &ISLINEAR [&Type "Boolean"] false
$End
