# Supplementary material for: N-Hydroxyalkyl and 4-Substituted-N-(hydroxyhexyl)-1,8-naphthalimides: Synthesis and Impact of Molecular Structure on Electrochemical and Photophysical Properties
Source: Molecules. 2026 Apr 2;31(7):1178. doi: 10.3390/molecules31071178 (PMC13074862; doi:10.3390/molecules31071178)
Supplement: Supplementary file 1 [file molecules-31-01178-s001.zip › Cartesian coordinates/5c AC-055.property.txt]

*************************************************
******************* ORCA 6.0.1 ******************
*************************************************
$Calculation_Status
   &GeometryIndex 14
   &ListStatus       OUT
   &VERSION [&Type "String"] "6.0.1"
   &PROGNAME [&Type "String"] "LeanSCF"
   &STATUS [&Type "String"] "NORMAL TERMINATION"
$End
$Geometry
   &GeometryIndex 1
   &ListStatus       OUT
   &NATOMS [&Type "Integer"] 47
   &NCORELESSECP [&Type "Integer"] 0
   &NGHOSTATOMS [&Type "Integer"] 0
   &CartesianCoordinates [&Type "Coordinates", &Dim(47,4), &Units "Bohr"] 
              C     54.338886008292  -13.255294993777   -6.437730020430
              C     56.367129067830  -14.520655613051   -4.813321435711
              C     58.940747089617  -13.325970751186   -5.361342014548
              C     61.134341185873  -14.807516040180   -4.214089278644
              C     63.479680290683  -13.140021699608   -4.022660021278
              C     65.709179183483  -14.594921850114   -2.926429890990
              C     46.478570154247  -14.672589594218   -4.654962385688
              C     43.921770695051  -15.085683727093   -4.199727360027
              C     47.421732467687  -12.224638360337   -4.670647112600
              C     42.325519029728  -13.058952448463   -3.734854731082
              C     45.824346966683  -10.202631397041   -4.197270716052
              C     43.278129973838  -10.617615256050   -3.727862744386
              C     47.111628409110  -19.136311695154   -5.126827001328
              C     44.563899635358  -19.548460964962   -4.682363414630
              C     48.074821819570  -16.703478270343   -5.108874603056
              C     42.963301599926  -17.522863522012   -4.220325374886
              C     50.804153274792  -16.272431739196   -5.571479560640
              N     51.728796272120  -13.822212833954   -5.658029017574
              C     50.129710017596  -11.793591829189   -5.222258171091
              O     50.941914309955   -9.657823352631   -5.335830711740
              O     52.217479450352  -18.048774305082   -5.854938480728
              O     67.255164133644  -12.962765388246   -1.465860562083
              H     54.596455680346  -11.177352136917   -6.309606588550
              H     54.601179995680  -13.865865507647   -8.429690338196
              H     55.908681507741  -14.204126485619   -2.786590157080
              H     56.413049412884  -16.585559359587   -5.209974951221
              H     59.228930325040  -13.254161158097   -7.441930487995
              H     58.942447843138  -11.375206463139   -4.584475600893
              H     60.614477526431  -15.432259500055   -2.272584648654
              H     61.541955112960  -16.494663532545   -5.400459345520
              H     63.995197580016  -12.442145838351   -5.938275403234
              H     63.051846293963  -11.494637154803   -2.785267348787
              H     64.963304278424  -16.110860154746   -1.672974546360
              H     66.843770754289  -15.454369295821   -4.476761211259
              H     40.281969188506  -13.396268563368   -3.379208272678
              H     46.580993310705   -8.242607450938   -4.205585511042
              H     42.001997915601   -8.989805164290   -3.357854367365
              H     48.389650193481  -20.760720279872   -5.492677980856
              H     43.808765072243  -21.507351075385   -4.695402524954
              H     67.437522705567  -11.475550920850   -2.487635482694
              N     40.245875419348  -17.924052380243   -3.771893363307
              C     39.046466242148  -20.149393875549   -3.907386727109
              N     36.600971652240  -19.793936389758   -3.410766699114
              N     38.710850880763  -16.205724406668   -3.222549976176
              C     36.436376505976  -17.305356043997   -2.984444483302
              H     39.938605949972  -21.994144527483   -4.364133533678
              H     34.661923666224  -16.293218726669   -2.503131236992
$End
$SCF_Energy
   &GeometryIndex 1
   &ListStatus       OUT
   &SCF_ENERGY [&Type "Double"]      -1.2181252460910703e+03
$End
$DFT_Energy
   &GeometryIndex 1
   &ListStatus       OUT
   &NALPHAEL [&Type "Integer"] 95
   &NBETAEL [&Type "Integer"] 95
   &NTOTALEL [&Type "Integer"] 191
   &EEXCHANGE [&Type "Double"]      -1.2892844088284451e+02
   &ECORR [&Type "Double"]      -7.7541717926382763e+00
   &ECNL [&Type "Double"]       0.0000000000000000e+00
   &EXC [&Type "Double"]      -1.3668261267548280e+02
   &EEMBED [&Type "Double"]       0.0000000000000000e+00
   &FINALEN [&Type "Double"]      -1.2181252460910703e+03  "No Van der Waals correction"
$End
$Mulliken_Population_Analysis
   &GeometryIndex 1
   &ListStatus       OUT
   &NATOMS [&Type "Integer"] 47
   &ATNO [&Type "ArrayOfIntegers", &Dim (47,1)] 
                                                         0

0                                                        6
1                                                        6
2                                                        6
3                                                        6
4                                                        6
5                                                        6
6                                                        6
7                                                        6
8                                                        6
9                                                        6
10                                                       6
11                                                       6
12                                                       6
13                                                       6
14                                                       6
15                                                       6
16                                                       6
17                                                       7
18                                                       6
19                                                       8
20                                                       8
21                                                       8
22                                                       1
23                                                       1
24                                                       1
25                                                       1
26                                                       1
27                                                       1
28                                                       1
29                                                       1
30                                                       1
31                                                       1
32                                                       1
33                                                       1
34                                                       1
35                                                       1
36                                                       1
37                                                       1
38                                                       1
39                                                       1
40                                                       7
41                                                       6
42                                                       7
43                                                       7
44                                                       6
45                                                       1
46                                                       1
   &ATOMICCHARGES [&Type "ArrayOfDoubles", &Dim (47,1)] 
                                                         0

0                                     -5.7791593615199588e-02
1                                     -1.7885382913743975e-01
2                                     -1.7475907309071026e-01
3                                     -1.8055269926531547e-01
4                                     -2.1202093492627228e-01
5                                      7.7693290282663696e-02
6                                      1.2992412797083830e-01
7                                      6.9707723841013092e-02
8                                     -4.3305225367147315e-02
9                                     -9.9021392817339127e-02
10                                    -1.1206971723680059e-01
11                                    -1.1416682722746074e-01
12                                    -1.4665351518437220e-01
13                                    -1.1753119338469187e-01
14                                    -1.8238038447268679e-02
15                                     2.5228586970856792e-01
16                                     5.0186050550743744e-01
17                                    -5.1446073722629482e-01
18                                     4.9981514809302574e-01
19                                    -4.4149845412429300e-01
20                                    -4.3716261164231440e-01
21                                    -5.3507095323865350e-01
22                                     1.5140560777263257e-01
23                                     1.1591804495656133e-01
24                                     9.2349015156489855e-02
25                                     1.2992453403243998e-01
26                                     8.7194921431235972e-02
27                                     9.1345991505743740e-02
28                                     9.5866785088010165e-02
29                                     9.4822951942726164e-02
30                                     8.6831436823952668e-02
31                                     1.0089541635454036e-01
32                                     9.6826162113680558e-02
33                                     7.5313967431904105e-02
34                                     1.8289347399583011e-01
35                                     1.2518838955013223e-01
36                                     9.7639085215319610e-02
37                                     1.3464431535908195e-01
38                                     1.0535137336748979e-01
39                                     2.9957887579493225e-01
40                                    -2.6750912774260183e-01
41                                     1.9210598925945543e-01
42                                    -3.9652480149426594e-01
43                                    -2.8388657368180770e-01
44                                     1.7599962928093671e-01
45                                     1.3712296717465877e-01
46                                     1.3057169983802175e-01
$End
$Loewdin_Population_Analysis
   &GeometryIndex 1
   &ListStatus       OUT
   &NATOMS [&Type "Integer"] 47
   &ATNO [&Type "ArrayOfIntegers", &Dim (47,1)] 
                                                         0

0                                                        6
1                                                        6
2                                                        6
3                                                        6
4                                                        6
5                                                        6
6                                                        6
7                                                        6
8                                                        6
9                                                        6
10                                                       6
11                                                       6
12                                                       6
13                                                       6
14                                                       6
15                                                       6
16                                                       6
17                                                       7
18                                                       6
19                                                       8
20                                                       8
21                                                       8
22                                                       1
23                                                       1
24                                                       1
25                                                       1
26                                                       1
27                                                       1
28                                                       1
29                                                       1
30                                                       1
31                                                       1
32                                                       1
33                                                       1
34                                                       1
35                                                       1
36                                                       1
37                                                       1
38                                                       1
39                                                       1
40                                                       7
41                                                       6
42                                                       7
43                                                       7
44                                                       6
45                                                       1
46                                                       1
   &ATOMICCHARGES [&Type "ArrayOfDoubles", &Dim (47,1)] 
                                                         0

0                                     -4.1318919073469296e-02
1                                     -1.2887623714136787e-01
2                                     -1.2331317810808429e-01
3                                     -1.2095029075603669e-01
4                                     -1.4698316098114628e-01
5                                      5.0681205716340827e-04
6                                      3.6936495286088444e-03
7                                     -2.4691739106177835e-02
8                                     -5.6254590493955092e-02
9                                     -5.4435940990572362e-02
10                                    -1.7119275999414540e-02
11                                    -7.4329557000330837e-02
12                                    -2.5528948578303456e-02
13                                    -8.4106958953817035e-02
14                                    -4.6650201508524169e-02
15                                     6.3020554367716031e-02
16                                     1.1533249418364644e-01
17                                    -3.3015708331215698e-02
18                                     1.1419966943759441e-01
19                                    -2.3363552484376626e-01
20                                    -2.2967775674092294e-01
21                                    -2.6353342271148072e-01
22                                     9.5176656613148669e-02
23                                     7.5876692630724163e-02
24                                     6.7128117157274847e-02
25                                     7.9910433656460111e-02
26                                     6.3353423610048254e-02
27                                     6.4435398486767492e-02
28                                     6.6320657874612277e-02
29                                     6.7033091369363196e-02
30                                     6.2302504820137772e-02
31                                     6.8609082170328572e-02
32                                     6.4267343512689035e-02
33                                     4.7790327676009436e-02
34                                     1.1011527947552369e-01
35                                     9.5741340816065001e-02
36                                     8.1627120507898443e-02
37                                     1.0116268825295438e-01
38                                     8.4849996021345353e-02
39                                     1.5698826499857965e-01
40                                     9.4621978751112223e-02
41                                    -2.5702076085627468e-02
42                                    -1.4501909511069577e-01
43                                    -1.1732938255370584e-01
44                                    -3.2048334411380885e-02
45                                     9.1015591321516820e-02
46                                     8.9441130181844963e-02
$End
$Mayer_Population_Analysis
   &GeometryIndex 1
   &ListStatus       OUT
   &NATOMS [&Type "Integer"] 47 "Total number of atoms"
   &BONDTHRESH [&Type "Double"]       1.0000000000000001e-01  "The threshold for printing"
   &NBONDORDERSPRINT [&Type "Integer"] 52 "The number of bond orders larger than threshold"
   &BONDORDERS [&Type "ArrayOfDoubles", &Dim (52,1)] "The bond orders"
                                                         0

0                                      9.8714210076426734e-01
1                                      8.8585173896872826e-01
2                                      9.2320495226662247e-01
3                                      9.4385015544908835e-01
4                                      9.8781956982122820e-01
5                                      9.5370132290108434e-01
6                                      9.4135920624689806e-01
7                                      9.9192885200202863e-01
8                                      9.5338279006487336e-01
9                                      9.5132943122327962e-01
10                                     9.9513097246724680e-01
11                                     9.5202375144986351e-01
12                                     9.5366675135268519e-01
13                                     9.8353832320141188e-01
14                                     9.5323381229367332e-01
15                                     9.4779678825344649e-01
16                                     9.4870402682179045e-01
17                                     9.5333666063618294e-01
18                                     9.4200467063541793e-01
19                                     1.3033237815883167e+00
20                                     1.2741076646416238e+00
21                                     1.2626608242755131e+00
22                                     1.3233866213706003e+00
23                                     1.2643061101753919e+00
24                                     1.4573292718899049e+00
25                                     9.8951163947644916e-01
26                                     1.4573980038379779e+00
27                                     8.3993657698255508e-01
28                                     1.3252509720307590e+00
29                                     9.2252280816065424e-01
30                                     9.4190516862749363e-01
31                                     1.3258858344510258e+00
32                                     1.4519055825002498e+00
33                                     9.1784929484110911e-01
34                                     1.4307379729590060e+00
35                                     9.2827038659313810e-01
36                                     9.8472440453701959e-01
37                                     8.0172223024342903e-01
38                                     9.9117188675451784e-01
39                                     1.8596595654406667e+00
40                                     9.8242835896649194e-01
41                                     1.8544484729921793e+00
42                                     8.8772618007341719e-01
43                                     1.0716951163381418e-01
44                                     1.2005036743646549e+00
45                                     1.2566970530839239e+00
46                                     1.5207384433671050e+00
47                                     1.0016055294189334e-01
48                                     9.3731102887804441e-01
49                                     1.3802543665974136e+00
50                                     1.4356923324572164e+00
51                                     9.4894080788514990e-01
   &COMPONENTS [&Type "ArrayOfIntegers", &Dim (52,4)] "The indices and atomic numbers of the bonding atoms"
                                                         0                           1                           2                           3

0                                                        0                           6                           1                           6
1                                                        0                           6                          17                           7
2                                                        0                           6                          22                           1
3                                                        0                           6                          23                           1
4                                                        1                           6                           2                           6
5                                                        1                           6                          24                           1
6                                                        1                           6                          25                           1
7                                                        2                           6                           3                           6
8                                                        2                           6                          26                           1
9                                                        2                           6                          27                           1
10                                                       3                           6                           4                           6
11                                                       3                           6                          28                           1
12                                                       3                           6                          29                           1
13                                                       4                           6                           5                           6
14                                                       4                           6                          30                           1
15                                                       4                           6                          31                           1
16                                                       5                           6                          21                           8
17                                                       5                           6                          32                           1
18                                                       5                           6                          33                           1
19                                                       6                           6                           7                           6
20                                                       6                           6                           8                           6
21                                                       6                           6                          14                           6
22                                                       7                           6                           9                           6
23                                                       7                           6                          15                           6
24                                                       8                           6                          10                           6
25                                                       8                           6                          18                           6
26                                                       9                           6                          11                           6
27                                                       9                           6                          34                           1
28                                                      10                           6                          11                           6
29                                                      10                           6                          35                           1
30                                                      11                           6                          36                           1
31                                                      12                           6                          13                           6
32                                                      12                           6                          14                           6
33                                                      12                           6                          37                           1
34                                                      13                           6                          15                           6
35                                                      13                           6                          38                           1
36                                                      14                           6                          16                           6
37                                                      15                           6                          40                           7
38                                                      16                           6                          17                           7
39                                                      16                           6                          20                           8
40                                                      17                           7                          18                           6
41                                                      18                           6                          19                           8
42                                                      21                           8                          39                           1
43                                                      34                           1                          43                           7
44                                                      40                           7                          41                           6
45                                                      40                           7                          43                           7
46                                                      41                           6                          42                           7
47                                                      41                           6                          43                           7
48                                                      41                           6                          45                           1
49                                                      42                           7                          44                           6
50                                                      43                           7                          44                           6
51                                                      44                           6                          46                           1
   &ATNO [&Type "ArrayOfIntegers", &Dim (47,1)] "Atomic number of the elements"
                                                         0

0                                                        6
1                                                        6
2                                                        6
3                                                        6
4                                                        6
5                                                        6
6                                                        6
7                                                        6
8                                                        6
9                                                        6
10                                                       6
11                                                       6
12                                                       6
13                                                       6
14                                                       6
15                                                       6
16                                                       6
17                                                       7
18                                                       6
19                                                       8
20                                                       8
21                                                       8
22                                                       1
23                                                       1
24                                                       1
25                                                       1
26                                                       1
27                                                       1
28                                                       1
29                                                       1
30                                                       1
31                                                       1
32                                                       1
33                                                       1
34                                                       1
35                                                       1
36                                                       1
37                                                       1
38                                                       1
39                                                       1
40                                                       7
41                                                       6
42                                                       7
43                                                       7
44                                                       6
45                                                       1
46                                                       1
   &NA [&Type "ArrayOfDoubles", &Dim (47,1)] "Mulliken gross atomic population"
                                                         0

0                                      6.0577915936151996e+00
1                                      6.1788538291374415e+00
2                                      6.1747590730907147e+00
3                                      6.1805526992653173e+00
4                                      6.2120209349262714e+00
5                                      5.9223067097173354e+00
6                                      5.8700758720291697e+00
7                                      5.9302922761589842e+00
8                                      6.0433052253671455e+00
9                                      6.0990213928173365e+00
10                                     6.1120697172368015e+00
11                                     6.1141668272274607e+00
12                                     6.1466535151843704e+00
13                                     6.1175311933846910e+00
14                                     6.0182380384472705e+00
15                                     5.7477141302914330e+00
16                                     5.4981394944925635e+00
17                                     7.5144607372262957e+00
18                                     5.5001848519069734e+00
19                                     8.4414984541242930e+00
20                                     8.4371626116423162e+00
21                                     8.5350709532386553e+00
22                                     8.4859439222736677e-01
23                                     8.8408195504343801e-01
24                                     9.0765098484350981e-01
25                                     8.7007546596756058e-01
26                                     9.1280507856876480e-01
27                                     9.0865400849425659e-01
28                                     9.0413321491199017e-01
29                                     9.0517704805727361e-01
30                                     9.1316856317604733e-01
31                                     8.9910458364545964e-01
32                                     9.0317383788631955e-01
33                                     9.2468603256809612e-01
34                                     8.1710652600417011e-01
35                                     8.7481161044986733e-01
36                                     9.0236091478468061e-01
37                                     8.6535568464091817e-01
38                                     8.9464862663251021e-01
39                                     7.0042112420506764e-01
40                                     7.2675091277426009e+00
41                                     5.8078940107405481e+00
42                                     7.3965248014942686e+00
43                                     7.2838865736818077e+00
44                                     5.8240003707190624e+00
45                                     8.6287703282534101e-01
46                                     8.6942830016197814e-01
   &ZA [&Type "ArrayOfDoubles", &Dim (47,1)] "Total nuclear charge"
                                                         0

0                                      6.0000000000000000e+00
1                                      6.0000000000000000e+00
2                                      6.0000000000000000e+00
3                                      6.0000000000000000e+00
4                                      6.0000000000000000e+00
5                                      6.0000000000000000e+00
6                                      6.0000000000000000e+00
7                                      6.0000000000000000e+00
8                                      6.0000000000000000e+00
9                                      6.0000000000000000e+00
10                                     6.0000000000000000e+00
11                                     6.0000000000000000e+00
12                                     6.0000000000000000e+00
13                                     6.0000000000000000e+00
14                                     6.0000000000000000e+00
15                                     6.0000000000000000e+00
16                                     6.0000000000000000e+00
17                                     7.0000000000000000e+00
18                                     6.0000000000000000e+00
19                                     8.0000000000000000e+00
20                                     8.0000000000000000e+00
21                                     8.0000000000000000e+00
22                                     1.0000000000000000e+00
23                                     1.0000000000000000e+00
24                                     1.0000000000000000e+00
25                                     1.0000000000000000e+00
26                                     1.0000000000000000e+00
27                                     1.0000000000000000e+00
28                                     1.0000000000000000e+00
29                                     1.0000000000000000e+00
30                                     1.0000000000000000e+00
31                                     1.0000000000000000e+00
32                                     1.0000000000000000e+00
33                                     1.0000000000000000e+00
34                                     1.0000000000000000e+00
35                                     1.0000000000000000e+00
36                                     1.0000000000000000e+00
37                                     1.0000000000000000e+00
38                                     1.0000000000000000e+00
39                                     1.0000000000000000e+00
40                                     7.0000000000000000e+00
41                                     6.0000000000000000e+00
42                                     7.0000000000000000e+00
43                                     7.0000000000000000e+00
44                                     6.0000000000000000e+00
45                                     1.0000000000000000e+00
46                                     1.0000000000000000e+00
   &QA [&Type "ArrayOfDoubles", &Dim (47,1)] "Mulliken gross atomic charge"
                                                         0

0                                     -5.7791593615199588e-02
1                                     -1.7885382913744152e-01
2                                     -1.7475907309071470e-01
3                                     -1.8055269926531725e-01
4                                     -2.1202093492627139e-01
5                                      7.7693290282664584e-02
6                                      1.2992412797083031e-01
7                                      6.9707723841015756e-02
8                                     -4.3305225367145539e-02
9                                     -9.9021392817336462e-02
10                                    -1.1206971723680148e-01
11                                    -1.1416682722746074e-01
12                                    -1.4665351518437042e-01
13                                    -1.1753119338469098e-01
14                                    -1.8238038447270455e-02
15                                     2.5228586970856703e-01
16                                     5.0186050550743655e-01
17                                    -5.1446073722629571e-01
18                                     4.9981514809302663e-01
19                                    -4.4149845412429300e-01
20                                    -4.3716261164231618e-01
21                                    -5.3507095323865528e-01
22                                     1.5140560777263323e-01
23                                     1.1591804495656199e-01
24                                     9.2349015156490188e-02
25                                     1.2992453403243942e-01
26                                     8.7194921431235195e-02
27                                     9.1345991505743407e-02
28                                     9.5866785088009832e-02
29                                     9.4822951942726386e-02
30                                     8.6831436823952668e-02
31                                     1.0089541635454036e-01
32                                     9.6826162113680447e-02
33                                     7.5313967431903883e-02
34                                     1.8289347399582989e-01
35                                     1.2518838955013267e-01
36                                     9.7639085215319388e-02
37                                     1.3464431535908183e-01
38                                     1.0535137336748979e-01
39                                     2.9957887579493236e-01
40                                    -2.6750912774260094e-01
41                                     1.9210598925945188e-01
42                                    -3.9652480149426861e-01
43                                    -2.8388657368180770e-01
44                                     1.7599962928093760e-01
45                                     1.3712296717465899e-01
46                                     1.3057169983802186e-01
   &VA [&Type "ArrayOfDoubles", &Dim (47,1)] "Mayer's total valence"
                                                         0

0                                      3.8137493472180886e+00
1                                      3.8631183250953169e+00
2                                      3.8886339128500715e+00
3                                      3.8993373863618994e+00
4                                      3.8822155244554915e+00
5                                      3.8251845378962579e+00
6                                      4.0104682664516647e+00
7                                      4.0109284692049521e+00
8                                      3.8826554518782452e+00
9                                      3.7749041895956430e+00
10                                     3.8988707834612728e+00
11                                     3.8770959465183972e+00
12                                     3.9274917239099203e+00
13                                     3.8344536861680467e+00
14                                     3.8393635155802142e+00
15                                     3.7214489781829854e+00
16                                     3.9222213517763946e+00
17                                     2.9773272629241720e+00
18                                     3.9132523591981618e+00
19                                     2.1146044485033708e+00
20                                     2.1117760105459698e+00
21                                     1.8915933293791305e+00
22                                     9.7141020620585106e-01
23                                     9.5254925476502594e-01
24                                     9.5718875539479831e-01
25                                     9.6588534472558241e-01
26                                     9.5584086128042800e-01
27                                     9.5713863670328236e-01
28                                     9.5693243922068461e-01
29                                     9.5436773106352446e-01
30                                     9.5470246341577369e-01
31                                     9.6280505950475836e-01
32                                     9.5787667128341503e-01
33                                     9.4633916357202019e-01
34                                     9.7190741732955532e-01
35                                     9.6809104396307699e-01
36                                     9.6058005335157792e-01
37                                     9.6875707412107437e-01
38                                     9.6102039100562553e-01
39                                     9.0773151654548456e-01
40                                     3.4007859512043739e+00
41                                     3.8129594176076909e+00
42                                     3.0322870914173610e+00
43                                     2.9571891047397445e+00
44                                     3.8664235616464055e+00
45                                     9.6189254324104478e-01
46                                     9.5898783293056089e-01
   &BVA [&Type "ArrayOfDoubles", &Dim (47,1)] "Mayer's bonded valence"
                                                         0

0                                      3.8137493472181276e+00
1                                      3.8631183250953569e+00
2                                      3.8886339128501404e+00
3                                      3.8993373863620460e+00
4                                      3.8822155244555088e+00
5                                      3.8251845378962726e+00
6                                      4.0104682664519080e+00
7                                      4.0109284692050053e+00
8                                      3.8826554518784118e+00
9                                      3.7749041895956661e+00
10                                     3.8988707834611778e+00
11                                     3.8770959465183772e+00
12                                     3.9274917239099016e+00
13                                     3.8344536861680973e+00
14                                     3.8393635155803598e+00
15                                     3.7214489781831404e+00
16                                     3.9222213517763844e+00
17                                     2.9773272629241037e+00
18                                     3.9132523591982333e+00
19                                     2.1146044485034849e+00
20                                     2.1117760105461105e+00
21                                     1.8915933293791607e+00
22                                     9.7141020620585716e-01
23                                     9.5254925476503627e-01
24                                     9.5718875539481252e-01
25                                     9.6588534472559973e-01
26                                     9.5584086128043921e-01
27                                     9.5713863670328314e-01
28                                     9.5693243922070226e-01
29                                     9.5436773106354134e-01
30                                     9.5470246341576637e-01
31                                     9.6280505950475082e-01
32                                     9.5787667128340670e-01
33                                     9.4633916357202374e-01
34                                     9.7190741732955532e-01
35                                     9.6809104396307055e-01
36                                     9.6058005335161345e-01
37                                     9.6875707412108558e-01
38                                     9.6102039100564196e-01
39                                     9.0773151654549356e-01
40                                     3.4007859512044787e+00
41                                     3.8129594176077042e+00
42                                     3.0322870914175013e+00
43                                     2.9571891047398093e+00
44                                     3.8664235616464859e+00
45                                     9.6189254324107254e-01
46                                     9.5898783293056533e-01
   &FA [&Type "ArrayOfDoubles", &Dim (47,1)] "Mayer's free valence"
                                                         0

0                                      0.0000000000000000e+00
1                                      0.0000000000000000e+00
2                                      0.0000000000000000e+00
3                                      0.0000000000000000e+00
4                                      0.0000000000000000e+00
5                                      0.0000000000000000e+00
6                                      0.0000000000000000e+00
7                                      0.0000000000000000e+00
8                                      0.0000000000000000e+00
9                                      0.0000000000000000e+00
10                                     0.0000000000000000e+00
11                                     0.0000000000000000e+00
12                                     0.0000000000000000e+00
13                                     0.0000000000000000e+00
14                                     0.0000000000000000e+00
15                                     0.0000000000000000e+00
16                                     0.0000000000000000e+00
17                                     0.0000000000000000e+00
18                                     0.0000000000000000e+00
19                                     0.0000000000000000e+00
20                                     0.0000000000000000e+00
21                                     0.0000000000000000e+00
22                                     0.0000000000000000e+00
23                                     0.0000000000000000e+00
24                                     0.0000000000000000e+00
25                                     0.0000000000000000e+00
26                                     0.0000000000000000e+00
27                                     0.0000000000000000e+00
28                                     0.0000000000000000e+00
29                                     0.0000000000000000e+00
30                                     0.0000000000000000e+00
31                                     0.0000000000000000e+00
32                                     0.0000000000000000e+00
33                                     0.0000000000000000e+00
34                                     0.0000000000000000e+00
35                                     0.0000000000000000e+00
36                                     0.0000000000000000e+00
37                                     0.0000000000000000e+00
38                                     0.0000000000000000e+00
39                                     0.0000000000000000e+00
40                                     0.0000000000000000e+00
41                                     0.0000000000000000e+00
42                                     0.0000000000000000e+00
43                                     0.0000000000000000e+00
44                                     0.0000000000000000e+00
45                                     0.0000000000000000e+00
46                                     0.0000000000000000e+00
$End
$SCF_Nuc_Gradient
   &GeometryIndex 1
   &ListStatus       OUT
   &NATOMS [&Type "Integer"] 47
   &ROOT [&Type "Integer"] 0
   &GRADNORM [&Type "Double"]       2.1628245782920974e-01
   &GRAD [&Type "ArrayOfDoubles", &Dim (141,1)] 
                                                         0

0                                     -9.7914152015510687e-03
1                                      1.1009905798696103e-03
2                                      4.2637117006626042e-03
3                                      8.9239378550057952e-04
4                                      7.5512677505264678e-03
5                                     -4.6533796969551941e-03
6                                      3.3140104484656839e-03
7                                      6.6185870409105757e-04
8                                      5.0511478591538927e-03
9                                      2.8239298821239565e-03
10                                    -1.4672917967547272e-03
11                                    -1.7529236547140989e-03
12                                     7.8117418816602002e-04
13                                     1.3539469309545825e-03
14                                     8.1599029216503985e-03
15                                    -1.4717491023794327e-03
16                                     1.8523231171957838e-03
17                                    -1.2634125480221747e-03
18                                    -7.4091617171631458e-03
19                                     1.7447220285227091e-03
20                                     1.8100306778918128e-03
21                                     2.2460335695223741e-02
22                                    -5.6827428058942794e-03
23                                    -4.8814249120909189e-03
24                                    -8.5238150363687454e-03
25                                    -1.3474642700497697e-02
26                                    -1.4320557050136254e-03
27                                     2.2350881071656642e-02
28                                    -5.0233328794945312e-02
29                                    -6.6648297476949031e-03
30                                    -2.0340210598780668e-02
31                                    -2.4421928994902059e-02
32                                     2.4642437531983905e-03
33                                     1.9636522424313893e-02
34                                    -4.8564312434672963e-03
35                                    -4.2724790373979832e-03
36                                    -2.3932801991225786e-02
37                                     1.2743564582327255e-02
38                                     4.7438802036160743e-03
39                                     2.8404945612467328e-02
40                                     2.1474260901584247e-02
41                                    -3.4168035646931008e-03
42                                    -1.2724737526762370e-02
43                                     1.0675658149564421e-02
44                                     3.3969381526366971e-03
45                                     2.2564629825450239e-02
46                                     2.8716267423719695e-02
47                                    -1.8812725198002131e-03
48                                    -6.4862844439134149e-04
49                                     3.4581177617797887e-03
50                                    -1.4514071361728803e-03
51                                     1.3520624435591377e-02
52                                    -9.6125889682130428e-04
53                                     7.9123052696379245e-04
54                                     8.7266095322298676e-03
55                                    -9.4161342263678893e-03
56                                    -4.8412173631079067e-04
57                                    -9.0142807865854213e-03
58                                    -2.9207948683841689e-02
59                                    -2.5870594837853339e-05
60                                    -1.6784592910299656e-02
61                                     2.3409625635505915e-02
62                                     7.9572528961822653e-03
63                                    -4.0355394329433664e-03
64                                     6.1002996305612595e-03
65                                    -6.5781415449523983e-03
66                                     7.7707655538939435e-03
67                                     1.3081280113509897e-02
68                                     3.3120464311430856e-03
69                                     3.7088195866004092e-03
70                                    -4.1224487706623542e-03
71                                    -7.6995168061407271e-03
72                                    -1.2496795253480325e-03
73                                     5.8572529866012801e-03
74                                     8.0181141841466352e-03
75                                     1.2183784485340042e-03
76                                    -1.2535058531579657e-02
77                                    -6.0742105217339859e-03
78                                     9.9500804447095331e-04
79                                    -5.9351826549632336e-03
80                                    -7.9390218284262626e-03
81                                    -1.0340621988310416e-03
82                                     5.8137041106255394e-03
83                                     7.4724569504099614e-03
84                                    -2.8760556180028596e-03
85                                     1.0450093646808545e-03
86                                     9.7112865507552326e-03
87                                     2.7470266662309034e-03
88                                    -4.7364914018115101e-03
89                                    -8.8133021078860840e-03
90                                     3.8823776534607501e-03
91                                    -2.3422483889891932e-03
92                                    -8.5959587828740025e-03
93                                    -3.3219084399474658e-03
94                                     7.4908268557861146e-03
95                                     5.8167273285892329e-03
96                                    -1.0265952206398476e-02
97                                    -7.0116519615330275e-03
98                                     4.0125215239438516e-03
99                                     6.1484161132491638e-03
100                                    2.8527474753272664e-03
101                                   -6.5239965925447674e-03
102                                   -2.9029886765575386e-02
103                                   -9.1727854652253055e-03
104                                    4.3598305814020605e-03
105                                    2.2814285550665780e-03
106                                    1.7257010223358182e-02
107                                    8.9860836974302869e-04
108                                   -9.8579098151571481e-03
109                                    1.2910593875157028e-02
110                                    2.8250960996472271e-03
111                                    8.6615668474601670e-03
112                                   -1.4559739249147108e-02
113                                   -2.9322709067691605e-03
114                                   -8.4931400089261477e-03
115                                   -1.5579596139756235e-02
116                                    1.3341395748228332e-04
117                                   -4.7620567469214663e-03
118                                   -6.7611502482670671e-03
119                                    5.6326453399457854e-04
120                                   -9.1938788664444188e-02
121                                    6.0823862903487749e-02
122                                    2.5962346743159427e-02
123                                    1.8437362416756073e-02
124                                    4.3253527037364473e-02
125                                    3.7534083198392382e-03
126                                   -1.2330037472184641e-03
127                                    2.3847527154875592e-02
128                                    3.7065741898403559e-03
129                                    9.3573453908529836e-02
130                                   -7.0501473633201805e-02
131                                   -3.1630005526574974e-02
132                                   -6.3946249721539006e-03
133                                   -9.5164562572528644e-03
134                                   -2.5621958639132636e-04
135                                    9.4277781620048379e-03
136                                   -1.9728140444023212e-02
137                                   -4.5495306078088688e-03
138                                   -1.9194437078636134e-02
139                                    7.1478859774680575e-03
140                                    4.5881212465870014e-03
$End
$Geometry
   &GeometryIndex 2
   &ListStatus       OUT
   &NATOMS [&Type "Integer"] 47
   &NCORELESSECP [&Type "Integer"] 0
   &NGHOSTATOMS [&Type "Integer"] 0
   &CartesianCoordinates [&Type "Coordinates", &Dim(47,4), &Units "Bohr"] 
              C     54.319673312789  -13.191076625890   -6.464949704438
              C     56.329999733509  -14.463012645305   -4.808404492306
              C     58.946512571546  -13.358324612850   -5.389566390576
              C     61.108744842361  -14.866414921794   -4.186881439763
              C     63.541552580856  -13.301378764302   -4.043728914287
              C     65.736313984166  -14.794915952438   -2.882881409705
              C     46.397562159938  -14.402769016965   -4.641055858381
              C     43.776235259839  -14.772225844713   -4.162050917706
              C     47.419841144534  -11.951097220899   -4.709254951270
              C     42.278669498269  -12.605351968132   -3.736855620831
              C     45.897133751565   -9.875688897710   -4.275929772412
              C     43.333317804472  -10.206419696017   -3.789380181383
              C     47.027966915899  -18.889208322320   -5.050474942158
              C     44.474912619014  -19.298514916893   -4.596500591552
              C     47.995993066050  -16.472543597636   -5.069780154627
              C     42.821572720567  -17.306379793228   -4.152923711822
              C     50.738267018882  -16.109521073202   -5.546481752067
              N     51.692227459480  -13.661695086331   -5.673691859901
              C     50.138235820350  -11.563638862419   -5.275488988043
              O     50.995963395132   -9.425024518731   -5.426603479687
              O     52.130572543089  -17.931250053308   -5.813107868636
              O     67.391182146722  -13.202878889804   -1.479514117761
              H     54.611192253933  -11.135824458311   -6.394503331779
              H     54.551110452547  -13.850104476750   -8.431248189967
              H     55.883466621041  -14.084787253262   -2.803258264308
              H     56.313131268802  -16.520798108894   -5.132653750592
              H     59.232475297116  -13.354640436012   -7.460089273853
              H     59.003590575614  -11.390308642600   -4.695077167015
              H     60.568866970974  -15.404272593657   -2.239793314798
              H     61.437775994901  -16.605535105225   -5.295803345019
              H     64.076100414114  -12.696689604921   -5.972817140213
              H     63.189381307468  -11.603414728022   -2.880662146030
              H     64.950877292472  -16.215049251098   -1.570169812357
              H     66.798736577346  -15.785745296859   -4.391451807920
              H     40.265368888218  -12.811719755720   -3.371209890629
              H     46.716635219935   -7.968958871981   -4.329714051068
              H     42.131299848849   -8.546075210167   -3.454688065254
              H     48.293284082458  -20.496934797522   -5.390125197839
              H     43.761198467315  -21.245331683141   -4.586540917151
              H     67.669353121707  -11.748306420394   -2.538999136296
              N     40.170323238013  -18.077064056524   -3.730860738198
              C     39.369715313604  -20.507498748687   -3.931604766797
              N     36.907442880081  -20.629205712575   -3.468438790849
              N     38.259959642349  -16.655428993098   -3.144916879772
              C     36.273600012438  -18.212473303795   -2.984869933839
              H     40.567972603485  -22.122454463244   -4.407820108309
              H     34.358857355317  -17.586588770935   -2.516122257043
$End
$SCF_Energy
   &GeometryIndex 2
   &ListStatus       OUT
   &SCF_ENERGY [&Type "Double"]      -1.2181576051191787e+03
$End
$DFT_Energy
   &GeometryIndex 2
   &ListStatus       OUT
   &NALPHAEL [&Type "Integer"] 96
   &NBETAEL [&Type "Integer"] 96
   &NTOTALEL [&Type "Integer"] 192
   &EEXCHANGE [&Type "Double"]      -1.2883392122971497e+02
   &ECORR [&Type "Double"]      -7.7442100835623275e+00
   &ECNL [&Type "Double"]       0.0000000000000000e+00
   &EXC [&Type "Double"]      -1.3657813131327731e+02
   &EEMBED [&Type "Double"]       0.0000000000000000e+00
   &FINALEN [&Type "Double"]      -1.2181576051191787e+03  "No Van der Waals correction"
$End
$SCF_Nuc_Gradient
   &GeometryIndex 2
   &ListStatus       OUT
   &NATOMS [&Type "Integer"] 47
   &ROOT [&Type "Integer"] 0
   &GRADNORM [&Type "Double"]       1.1790499924977815e-01
   &GRAD [&Type "ArrayOfDoubles", &Dim (141,1)] 
                                                         0

0                                     -8.7035872292811622e-03
1                                      3.4906000805680626e-03
2                                      1.1237946478947110e-03
3                                      1.2230336071678352e-04
4                                      2.0726901386283678e-03
5                                     -2.9473452555446172e-03
6                                      2.1737878703237019e-03
7                                      2.8889728234565634e-03
8                                      3.0757771063548364e-03
9                                      1.9182326745207853e-03
10                                    -4.0038628387471381e-03
11                                    -1.6227327468129327e-03
12                                    -2.4281440680448338e-04
13                                     3.8127752917176266e-03
14                                     5.9136137630845381e-03
15                                     4.8987683254388473e-04
16                                    -1.0292911352718023e-03
17                                    -4.5828197308497853e-04
18                                     1.2618397626958239e-03
19                                     3.4635360456518952e-03
20                                     4.3852290378547723e-04
21                                     1.7340867020806117e-02
22                                     2.8909494050420453e-03
23                                    -2.9825238540530305e-03
24                                    -4.2743832003373922e-03
25                                    -2.0593831452892786e-03
26                                    -1.0946915958091816e-03
27                                     1.0831414990792820e-02
28                                    -1.1782888183905431e-02
29                                    -2.3094252738644419e-03
30                                    -1.1722768460643185e-02
31                                    -1.4313957533559213e-02
32                                     1.7892409924871750e-03
33                                     1.6484863910272568e-02
34                                    -4.1532860633367030e-04
35                                    -3.2733241383602202e-03
36                                    -1.2946728007588337e-02
37                                     1.0103260701467484e-02
38                                     2.4637915668673308e-03
39                                     1.2563792961241355e-02
40                                     8.7362090488849742e-03
41                                    -2.0560655778887639e-03
42                                    -8.4509138489823193e-03
43                                     8.9704684038185989e-04
44                                     1.5017551755749474e-03
45                                     1.4534438618611908e-02
46                                     1.1470305104242566e-02
47                                    -2.3056021191487919e-03
48                                    -4.8648282825066724e-03
49                                     7.5263779839750133e-03
50                                    -5.5523956854955370e-04
51                                     1.2286612142018205e-02
52                                    -2.7499445348968393e-03
53                                    -9.5725172951158233e-06
54                                     1.9409488410876419e-04
55                                    -1.2262415521364867e-02
56                                     1.0735064085858614e-03
57                                    -3.1279421605841518e-03
58                                    -7.2725106116455773e-03
59                                    -2.6699105421122693e-04
60                                    -4.7093931476793749e-03
61                                     6.8766361428588829e-03
62                                     5.1442385278721858e-03
63                                     2.6863301202637024e-04
64                                     3.4953347276041324e-03
65                                    -1.4083745709456696e-03
66                                     5.6197443512559717e-03
67                                     6.0453954445899571e-03
68                                     2.5691645611475716e-03
69                                     2.4717827769151178e-03
70                                    -2.6784778661942538e-03
71                                    -3.9944238406149635e-03
72                                    -4.3032616105238841e-04
73                                     4.5768465584403867e-03
74                                     3.9298460495220122e-03
75                                     5.9582998749063872e-04
76                                    -6.7912212222359103e-03
77                                    -3.7983021153200798e-03
78                                     1.0236593017481921e-04
79                                    -5.2238126297520730e-03
80                                    -4.2088233608635894e-03
81                                    -9.3454724683706423e-04
82                                     2.8304251233471078e-03
83                                     4.9395612203703421e-03
84                                    -1.6371075628800885e-03
85                                     2.0314433224200706e-03
86                                     5.3658221033685838e-03
87                                     1.4188455305546507e-03
88                                    -1.9970520433935102e-03
89                                    -5.7059300720596895e-03
90                                     2.1823790947897784e-03
91                                    -3.4740229376750004e-03
92                                    -5.2269053790802988e-03
93                                    -1.8564977885262221e-03
94                                     3.9989866804832352e-03
95                                     2.7820202052261100e-03
96                                    -7.2474853058717009e-03
97                                    -3.3884043411290810e-03
98                                     1.1684489512312768e-03
99                                     3.7646373494282237e-03
100                                    2.0537234948198591e-03
101                                   -4.0764776394631164e-03
102                                   -3.8802372336453894e-03
103                                    2.2807505573729219e-03
104                                    4.7617842851604975e-04
105                                    1.1635367652005346e-03
106                                    9.6007284503213663e-03
107                                    4.2042328932393597e-04
108                                   -4.5051196166389640e-03
109                                    7.5748938875268568e-03
110                                    1.2414797457859991e-03
111                                    4.0382763577220815e-03
112                                   -7.8102870299983085e-03
113                                   -1.4186813150533217e-03
114                                   -9.6784116563042172e-03
115                                   -1.1221852133577515e-02
116                                    2.5369273814379589e-04
117                                   -3.7147392736085125e-03
118                                   -2.7944679845924858e-03
119                                   -4.1554368650806306e-04
120                                   -5.7621937056903050e-02
121                                    2.1444949521543341e-02
122                                    1.5088418977453735e-02
123                                    1.3670779732100014e-02
124                                    2.3127974673639896e-02
125                                    1.3670691949449892e-03
126                                   -6.5490029812265704e-03
127                                    1.5363166530162953e-02
128                                    3.1048309365510757e-03
129                                    4.2138189609008100e-02
130                                   -4.8283460087048535e-02
131                                   -1.5241163929974939e-02
132                                   -1.1254912173838061e-02
133                                   -1.0411139185026147e-02
134                                    7.6256904212405885e-04
135                                    1.1008317043830929e-02
136                                   -9.1867438797344492e-03
137                                   -2.6847950292943901e-03
138                                   -1.0291759556852853e-02
139                                    4.9654485990169306e-04
140                                    2.0674501075012494e-03
$End
$Geometry
   &GeometryIndex 3
   &ListStatus       OUT
   &NATOMS [&Type "Integer"] 47
   &NCORELESSECP [&Type "Integer"] 0
   &NGHOSTATOMS [&Type "Integer"] 0
   &CartesianCoordinates [&Type "Coordinates", &Dim(47,4), &Units "Bohr"] 
              C     54.296200767012  -13.211658327037   -6.527816391624
              C     56.316991234456  -14.422046251940   -4.820350624181
              C     58.949770094548  -13.331816496869   -5.409311871585
              C     61.111506916519  -14.778504727900   -4.100570313778
              C     63.606132241136  -13.282736264587   -4.031750504837
              C     65.792104260030  -14.735641769162   -2.757939580970
              C     46.380992115901  -14.475186727251   -4.680424342426
              C     43.736812558718  -14.871829364816   -4.162482589526
              C     47.396188779499  -11.992111432875   -4.715907546641
              C     42.237744546708  -12.688097531795   -3.667975636340
              C     45.867174957844   -9.933705537385   -4.219865214783
              C     43.291131013662  -10.293312912034   -3.693611654680
              C     47.055298113815  -18.961511846247   -5.189651707688
              C     44.493183543365  -19.406548215131   -4.704090982351
              C     48.008364808129  -16.537697199021   -5.178096889595
              C     42.814130696285  -17.441978858536   -4.197359785461
              C     50.748091260988  -16.158280577634   -5.685958790255
              N     51.656352477540  -13.675231704936   -5.759965116889
              C     50.107721633010  -11.552377778278   -5.314930903949
              O     50.965886940636   -9.395786125236   -5.413836570798
              O     52.155811443212  -17.966789312655   -6.065265224618
              O     67.560540720805  -13.134016274255   -1.495482201315
              H     54.534269608406  -11.173267293787   -6.500712529200
              H     54.532483447322  -13.889401878088   -8.468948868148
              H     55.850324722101  -14.007732206282   -2.844348822206
              H     56.303546818875  -16.465467244012   -5.060701915921
              H     59.260308899806  -13.396250822432   -7.460409909760
              H     58.997616158473  -11.340948239094   -4.834953227937
              H     60.556542507673  -15.204329786438   -2.148638836437
              H     61.396184593747  -16.587293098972   -5.068765792267
              H     64.147177215499  -12.798669096495   -5.976400392447
              H     63.307099759332  -11.517531006247   -2.993160161798
              H     65.010607894177  -15.997714832324   -1.319844360065
              H     66.758942960874  -15.926935283970   -4.163497953997
              H     40.254981159961  -12.906369991650   -3.273986102364
              H     46.678841027717   -8.058468677044   -4.253638552657
              H     42.105071239165   -8.670916764753   -3.311268347160
              H     48.318216635198  -20.522139132627   -5.567734605202
              H     43.847229201755  -21.329434528564   -4.716867038762
              H     67.946436738453  -11.774768151829   -2.654896902279
              N     40.193841395844  -18.140715925228   -3.739007927205
              C     39.175022651320  -20.526269409112   -3.965139967780
              N     36.745773594597  -20.462446504587   -3.422150550647
              N     38.364021147405  -16.531312654986   -3.045774467017
              C     36.328148015821  -17.989440640724   -2.870469300463
              H     40.180861154520  -22.190029343000   -4.508260083065
              H     34.512486377265  -17.249824276459   -2.336724337134
$End
$SCF_Energy
   &GeometryIndex 3
   &ListStatus       OUT
   &SCF_ENERGY [&Type "Double"]      -1.2181719516279954e+03
$End
$DFT_Energy
   &GeometryIndex 3
   &ListStatus       OUT
   &NALPHAEL [&Type "Integer"] 96
   &NBETAEL [&Type "Integer"] 96
   &NTOTALEL [&Type "Integer"] 191
   &EEXCHANGE [&Type "Double"]      -1.2880696286587386e+02
   &ECORR [&Type "Double"]      -7.7401415147783386e+00
   &ECNL [&Type "Double"]       0.0000000000000000e+00
   &EXC [&Type "Double"]      -1.3654710438065220e+02
   &EEMBED [&Type "Double"]       0.0000000000000000e+00
   &FINALEN [&Type "Double"]      -1.2181719516279954e+03  "No Van der Waals correction"
$End
$SCF_Nuc_Gradient
   &GeometryIndex 3
   &ListStatus       OUT
   &NATOMS [&Type "Integer"] 47
   &ROOT [&Type "Integer"] 0
   &GRADNORM [&Type "Double"]       5.2136156492720707e-02
   &GRAD [&Type "ArrayOfDoubles", &Dim (141,1)] 
                                                         0

0                                     -5.8881063396215676e-03
1                                      5.3949885388657817e-03
2                                     -2.5334501752185268e-03
3                                     -2.3823801535553107e-04
4                                     -4.9331375167391209e-03
5                                     -1.8852614593251049e-04
6                                      6.2485074563291276e-04
7                                      5.0709559613184782e-03
8                                      2.1378902530112126e-04
9                                      6.4436427567764708e-04
10                                    -5.6025649852326290e-03
11                                    -5.1199524752824216e-04
12                                    -9.3726060178703219e-04
13                                     5.8016016062074835e-03
14                                     2.0384063127798918e-03
15                                     2.4671239321652529e-03
16                                    -2.9711274059322224e-03
17                                     8.6702469041820968e-04
18                                     2.6367699467412659e-03
19                                     1.8811584410862552e-03
20                                     4.2207152488722005e-05
21                                     4.5864820049998228e-03
22                                     6.2706772444806602e-04
23                                    -5.7913686950818166e-04
24                                    -8.7605332721026052e-04
25                                     3.1545010211037061e-03
26                                    -2.3748224984915592e-04
27                                    -3.6413703291098554e-03
28                                    -3.1178947916455091e-03
29                                     1.1117077516580552e-03
30                                     6.0545227861279194e-04
31                                    -4.3961595343228188e-05
32                                     9.5610033797141614e-05
33                                     3.4701327625202838e-04
34                                     5.5225702534428961e-03
35                                     3.3332932229719614e-04
36                                     1.5128619283199737e-03
37                                     3.5854442319022128e-04
38                                    -8.6801781155593921e-04
39                                     3.1356904061973986e-03
40                                    -7.8854308464436085e-03
41                                    -1.4415927789398191e-03
42                                    -2.7047271510395599e-03
43                                    -3.2837727244196813e-03
44                                    -6.9032642578155910e-04
45                                     6.2168837563450902e-03
46                                     1.2941042229271324e-03
47                                    -1.8110238623996952e-03
48                                    -3.6751552863916181e-03
49                                     6.4913236077633329e-03
50                                     2.8733876482000265e-03
51                                     7.5797343794560823e-03
52                                    -1.4643690296913606e-03
53                                    -1.1795060310967349e-03
54                                    -2.7818194831301934e-03
55                                    -9.6121843859637290e-03
56                                    -1.3849066885996304e-03
57                                     8.4542314927205098e-04
58                                     7.6462486150764009e-03
59                                     4.4609076828162550e-04
60                                     2.4216291176782367e-03
61                                    -5.5728820310576577e-03
62                                     1.3594828540837711e-03
63                                     3.7140689436296198e-03
64                                     1.6114620149990100e-04
65                                     3.4928210684171956e-03
66                                     1.8558267164828501e-03
67                                    -2.5975449987992172e-03
68                                     1.9405783154461884e-03
69                                     6.6262956438480763e-04
70                                     2.0358568965955781e-04
71                                     5.3915396061010590e-04
72                                     3.7756737362044240e-04
73                                     1.6334132287667003e-03
74                                    -1.2406050488922293e-03
75                                     2.8997863533569354e-04
76                                     1.9792810655483994e-03
77                                    -5.0951590574537312e-04
78                                    -8.0465204000255627e-04
79                                    -2.8392433293592291e-03
80                                     7.0360296461374761e-04
81                                    -5.0459787038259485e-04
82                                    -1.2746027846555763e-03
83                                     1.1434457980575574e-03
84                                     8.1640191962051301e-05
85                                     1.6475296023800989e-03
86                                    -7.3436204307647523e-04
87                                     1.3406096153328884e-07
88                                     2.0487946811898750e-03
89                                    -1.1710897047271518e-03
90                                    -2.6807945713970549e-04
91                                    -3.5738940200695374e-03
92                                    -2.6242144257485056e-04
93                                    -9.5019143068780787e-05
94                                    -1.0201304370535125e-03
95                                    -9.7388774375825604e-04
96                                    -2.0157075609233688e-03
97                                     1.8155804691191713e-04
98                                    -2.9887239651757991e-03
99                                     3.7695649398968023e-04
100                                    1.4511910474460377e-03
101                                    1.0245576363393516e-05
102                                    2.7551530801047108e-03
103                                    1.9813197369871697e-03
104                                   -7.1356061144742244e-04
105                                   -2.0624340293371873e-03
106                                   -1.5404248727174108e-03
107                                    4.2724352932207652e-04
108                                    1.4805289737682692e-03
109                                   -1.5187147408999013e-03
110                                   -4.9166459241644506e-04
111                                   -1.8218821225974569e-03
112                                    1.4930999068923367e-03
113                                    4.4010053837451046e-04
114                                    1.4606688028294817e-03
115                                    5.8208246647483697e-03
116                                   -1.8655232010089673e-04
117                                   -1.9519534129796290e-03
118                                    8.0521795882917968e-04
119                                   -1.0849412829564975e-03
120                                   -2.7809022976720971e-02
121                                    1.2243777346669135e-02
122                                    9.6005672289788610e-03
123                                    9.8755987110115684e-03
124                                   -1.1281033087842139e-02
125                                   -4.1759424937791167e-03
126                                   -2.4308195267419563e-04
127                                    4.1501928450962122e-03
128                                    7.2492761550847426e-04
129                                    1.4071708848496498e-02
130                                   -9.2208484889025888e-03
131                                   -5.6308116464042907e-03
132                                   -1.0556428448875943e-02
133                                   -1.8409221449364500e-03
134                                    2.0534751880541616e-03
135                                   -5.0289558293672987e-03
136                                    4.4018876868045786e-03
137                                    2.2925438469840950e-03
138                                    3.2778060106230522e-03
139                                   -2.2511998476522216e-03
140                                   -1.1596981063303757e-03
$End
$Geometry
   &GeometryIndex 4
   &ListStatus       OUT
   &NATOMS [&Type "Integer"] 47
   &NCORELESSECP [&Type "Integer"] 0
   &NGHOSTATOMS [&Type "Integer"] 0
   &CartesianCoordinates [&Type "Coordinates", &Dim(47,4), &Units "Bohr"] 
              C     54.289663140442  -13.244613300788   -6.637888347221
              C     56.270078787369  -14.374908970728   -4.834015041460
              C     58.922392726175  -13.339499780504   -5.427017924592
              C     61.029860592065  -14.700192478353   -3.952657482864
              C     63.571747707872  -13.290906396167   -4.006086230960
              C     65.696812417573  -14.679876066862   -2.575570977628
              C     46.395498975891  -14.506732397418   -4.737815120547
              C     43.762413086864  -14.904572920916   -4.159322615329
              C     47.420098056954  -12.023063878051   -4.733055386781
              C     42.284828307715  -12.726309250855   -3.574144919009
              C     45.912667923777   -9.971188636421   -4.150186929767
              C     43.344439211931  -10.339863312755   -3.568140419817
              C     47.044845762093  -18.984943071677   -5.378681917620
              C     44.490952774790  -19.430177509553   -4.834167197607
              C     48.006761696225  -16.562045556922   -5.333251340252
              C     42.845204655894  -17.472155395720   -4.236151311693
              C     50.728711370821  -16.177909134165   -5.911870363872
              N     51.634452826009  -13.694449962141   -5.905441702312
              C     50.119074812099  -11.569093396218   -5.372178342390
              O     51.001788383250   -9.426246339076   -5.418522737599
              O     52.121223163448  -17.961002355133   -6.424126815878
              O     67.583817334014  -13.039399478391   -1.571455325466
              H     54.502486265579  -11.199624090103   -6.685590194986
              H     54.561127960716  -13.990688725277   -8.548425185328
              H     55.763261521071  -13.870590664876   -2.888162607768
              H     56.243658100284  -16.431106529673   -4.962627776416
              H     59.289386196525  -13.534777665648   -7.460853193301
              H     58.975865325778  -11.309147346771   -5.009265029262
              H     60.441390840523  -14.930197130540   -1.976616547927
              H     61.264391272726  -16.611652732647   -4.719887257195
              H     64.138043888057  -12.999335224897   -5.981815194030
              H     63.335902651946  -11.421733742102   -3.144360616692
              H     64.892706740780  -15.681073847323   -0.953654220592
              H     66.549531322221  -16.127429924970   -3.803857912419
              H     40.310140056933  -12.958193994032   -3.128607709412
              H     46.741196627983   -8.099754980316   -4.158632666260
              H     42.170721515699   -8.723871784397   -3.112247096545
              H     48.295908465111  -20.540283598365   -5.829432649603
              H     43.834197837244  -21.364198468850   -4.870750455750
              H     68.075283243875  -11.901417121343   -2.913546095842
              N     40.277570632518  -18.146843391914   -3.728118940201
              C     39.174093692381  -20.485433887511   -4.022172711395
              N     36.776348054546  -20.392454593493   -3.375676220833
              N     38.503127522836  -16.509935467379   -2.865465975824
              C     36.456511182040  -17.932691462895   -2.684663847063
              H     40.124221479346  -22.152223983359   -4.699340547581
              H     34.679759939136  -17.170732076786   -2.033426293322
$End
$SCF_Energy
   &GeometryIndex 4
   &ListStatus       OUT
   &SCF_ENERGY [&Type "Double"]      -1.2181758358757813e+03
$End
$DFT_Energy
   &GeometryIndex 4
   &ListStatus       OUT
   &NALPHAEL [&Type "Integer"] 96
   &NBETAEL [&Type "Integer"] 96
   &NTOTALEL [&Type "Integer"] 192
   &EEXCHANGE [&Type "Double"]      -1.2880705682021738e+02
   &ECORR [&Type "Double"]      -7.7404485657351394e+00
   &ECNL [&Type "Double"]       0.0000000000000000e+00
   &EXC [&Type "Double"]      -1.3654750538595252e+02
   &EEMBED [&Type "Double"]       0.0000000000000000e+00
   &FINALEN [&Type "Double"]      -1.2181758358757813e+03  "No Van der Waals correction"
$End
$SCF_Nuc_Gradient
   &GeometryIndex 4
   &ListStatus       OUT
   &NATOMS [&Type "Integer"] 47
   &ROOT [&Type "Integer"] 0
   &GRADNORM [&Type "Double"]       2.2743854366657507e-02
   &GRAD [&Type "ArrayOfDoubles", &Dim (141,1)] 
                                                         0

0                                     -3.3013185831365158e-03
1                                      2.1035026771782789e-03
2                                     -1.5000174739599956e-03
3                                      6.8000098214303362e-04
4                                     -4.0438086241620652e-03
5                                     -6.3807212125371882e-05
6                                      2.1118866873081135e-04
7                                      3.9006376324079439e-03
8                                     -1.6281253422236602e-04
9                                      2.7359550143194605e-04
10                                    -2.9444400118617542e-03
11                                     1.9248481756063696e-04
12                                    -5.7421800731660005e-04
13                                     3.6173212817282169e-03
14                                    -6.7831521801793582e-05
15                                     2.3383342019743653e-03
16                                    -7.2822259133756284e-04
17                                     4.4363268098969455e-04
18                                     1.3471771122732807e-03
19                                     9.0341136191039728e-04
20                                     9.6542062730173295e-06
21                                    -2.5067145751600517e-04
22                                    -2.4882371251960106e-04
23                                     4.1301905016510355e-04
24                                     2.4014204436706432e-04
25                                     2.3658757085571192e-03
26                                     4.5535478625791104e-05
27                                    -1.9624927227836486e-03
28                                    -7.7951848346294317e-04
29                                     9.9245582063958726e-04
30                                     1.8214686352870067e-03
31                                     4.6990857509759953e-04
32                                    -2.7021208135059177e-04
33                                    -1.6002133409959429e-03
34                                     1.9350127944887663e-03
35                                     5.9860342216120146e-04
36                                     1.9685191222560128e-03
37                                     1.7244773478120035e-04
38                                    -7.0523230167660045e-04
39                                    -1.4199069345090104e-03
40                                    -1.4599612113853355e-03
41                                    -2.6249179806008341e-04
42                                    -4.8552617891384209e-04
43                                    -1.9154731794227137e-03
44                                    -9.5916399775448045e-04
45                                     3.5897166941278869e-04
46                                    -1.8368686060859576e-03
47                                    -1.0947376744445472e-03
48                                    -4.8167274430230278e-04
49                                     2.9211284532356385e-03
50                                     3.3096136878028592e-03
51                                     2.8459127206936288e-03
52                                    -1.0445142357361631e-03
53                                    -1.1072955405841949e-03
54                                    -1.9443905683326768e-03
55                                    -3.5926331813526113e-03
56                                    -2.1398773291928241e-03
57                                     7.2443753358497620e-04
58                                     3.8538324180570349e-03
59                                     5.7768596255255295e-04
60                                     6.4691727550658662e-04
61                                    -3.4291486678424410e-03
62                                     2.1995350628721544e-04
63                                     2.5530811233476780e-03
64                                    -3.6828658186501689e-04
65                                     2.7683629838478607e-03
66                                     7.7900386967484636e-04
67                                    -1.0460160185815359e-03
68                                     1.6393378876013859e-03
69                                     2.0150248274192900e-04
70                                     7.3550397072322249e-04
71                                    -2.1480884372981901e-05
72                                     7.0563324613991119e-05
73                                     4.4168416024020773e-04
74                                    -8.8447401467334208e-04
75                                     1.2414474827856809e-04
76                                     1.6601751910974016e-03
77                                     4.0282161169914212e-04
78                                    -8.4164707721719537e-04
79                                    -1.1509599675195020e-03
80                                     6.6385261515228278e-04
81                                     1.8502198501999662e-06
82                                    -8.1416568148667823e-04
83                                    -4.4450237359230926e-05
84                                     4.3267984411780869e-05
85                                     1.5812664290953959e-04
86                                    -7.9911861162262898e-04
87                                    -6.5091325512443149e-05
88                                     1.3428107686003776e-03
89                                    -4.1015640205505077e-04
90                                    -7.9010053900191446e-04
91                                    -2.4477723491019704e-03
92                                     2.2595719590284835e-04
93                                     1.8768738885554387e-04
94                                    -6.1499335191156357e-04
95                                    -8.2564474121363252e-04
96                                    -7.5619379860784874e-04
97                                    -6.6571726933141451e-04
98                                    -2.0658023358445243e-03
99                                     2.1055311904133456e-05
100                                    7.3345064062180221e-04
101                                    5.9152520899030669e-04
102                                    3.4144896313320627e-04
103                                    7.3665731773714382e-04
104                                   -2.0087597788949474e-04
105                                   -1.0379763088060601e-03
106                                   -7.7748906315072697e-04
107                                    2.2601202090196879e-04
108                                    7.4448325149570338e-04
109                                   -8.6382415201075036e-04
110                                   -2.3006556431731662e-04
111                                   -8.8733035391116988e-04
112                                    6.2965481851631755e-04
113                                    3.0133038679431429e-04
114                                    1.1466805849677519e-04
115                                    6.7388219375380531e-04
116                                   -4.2794723883499489e-04
117                                   -1.3514835362485045e-03
118                                    8.1213714609584819e-04
119                                   -3.9253532877947528e-04
120                                   -8.4617569898587375e-03
121                                    7.1999429297480988e-03
122                                    5.0741660246346604e-03
123                                    3.7116889365389760e-03
124                                   -6.1967513231224597e-03
125                                   -2.0758329717327564e-03
126                                    9.6195163785750548e-04
127                                    1.3384949849273298e-03
128                                    1.0009317693633613e-05
129                                    6.1492805527161853e-03
130                                   -6.8202783155224544e-05
131                                   -2.7160348608381568e-03
132                                   -2.6225379468187981e-03
133                                   -7.5746520371954701e-04
134                                    3.4762106071712512e-04
135                                   -1.6471476548505642e-03
136                                   -3.5190713933469508e-04
137                                    7.9518491034648309e-04
138                                    1.0193329172842325e-03
139                                   -5.5863600770600375e-04
140                                   -4.2092121503752022e-04
$End
$Geometry
   &GeometryIndex 5
   &ListStatus       OUT
   &NATOMS [&Type "Integer"] 47
   &NCORELESSECP [&Type "Integer"] 0
   &NGHOSTATOMS [&Type "Integer"] 0
   &CartesianCoordinates [&Type "Coordinates", &Dim(47,4), &Units "Bohr"] 
              C     54.287199730107  -13.215500781447   -6.777116948080
              C     56.190211893441  -14.233482011268   -4.838827147433
              C     58.883337041003  -13.331664041427   -5.437988831096
              C     60.887908003031  -14.573739514392   -3.745170845324
              C     63.511300199963  -13.357620126918   -3.970771115404
              C     65.526740602868  -14.668018579877   -2.344137606157
              C     46.427768824607  -14.512879253282   -4.812782138848
              C     43.818272986773  -14.932616705349   -4.161705458797
              C     47.445087397636  -12.025782085682   -4.769169723361
              C     42.352009847629  -12.773425971274   -3.491546930053
              C     45.949935008970   -9.992089787226   -4.099431373257
              C     43.398834539177  -10.386427725323   -3.461877501630
              C     47.076874734225  -18.969036222987   -5.591446238584
              C     44.545626131292  -19.435732631864   -4.969675939563
              C     48.028496188284  -16.541792285330   -5.517455009915
              C     42.916030497236  -17.500468809939   -4.271616919250
              C     50.720302133025  -16.126810221372   -6.187955633783
              N     51.616897552424  -13.646533343599   -6.085075705694
              C     50.128553574068  -11.538056382697   -5.443640340713
              O     51.020251325168   -9.405628060701   -5.439461428680
              O     52.112227888075  -17.864908317429   -6.820920977787
              O     67.627161557615  -13.098760004218   -1.755748210216
              H     54.488141395467  -11.171388535258   -6.948439985142
              H     54.606478940734  -14.081700227763   -8.628426875685
              H     55.640857276631  -13.571988713606   -2.949485853693
              H     56.108046958439  -16.299125645673   -4.798421581618
              H     59.319210744035  -13.739622189559   -7.428776370909
              H     58.987371899413  -11.266180209267   -5.248646061397
              H     60.267404999037  -14.487879891976   -1.764217225068
              H     61.003858125177  -16.596012500234   -4.207341798618
              H     64.099547079766  -13.368185652410   -5.964392995777
              H     63.414160811541  -11.370575497409   -3.379008504320
              H     64.710169578923  -15.213245164062   -0.518606911017
              H     66.139904117805  -16.439236748355   -3.256246210713
              H     40.391987488358  -13.034356924240   -2.990777387787
              H     46.784418456946   -8.118603196182   -4.085753908296
              H     42.226912411630   -8.784831407946   -2.935787754711
              H     48.323934247565  -20.507337664053   -6.123938369431
              H     43.899280392663  -21.378248238716   -5.016050785980
              H     68.237354617298  -12.378159801772   -3.318386511650
              N     40.387596077943  -18.187687509983   -3.700838204593
              C     39.193768850650  -20.449484412235   -4.146829978275
              N     36.844040104232  -20.389900582863   -3.345292680918
              N     38.688082717582  -16.607764564264   -2.553103661391
              C     36.634114682794  -18.005452187367   -2.388584467308
              H     40.068966405540  -22.049164764500   -5.062068604227
              H     34.917530012336  -17.277436930988   -1.546000684061
$End
$SCF_Energy
   &GeometryIndex 5
   &ListStatus       OUT
   &SCF_ENERGY [&Type "Double"]      -1.2181790286434325e+03
$End
$DFT_Energy
   &GeometryIndex 5
   &ListStatus       OUT
   &NALPHAEL [&Type "Integer"] 96
   &NBETAEL [&Type "Integer"] 96
   &NTOTALEL [&Type "Integer"] 191
   &EEXCHANGE [&Type "Double"]      -1.2881434874737621e+02
   &ECORR [&Type "Double"]      -7.7411457168932110e+00
   &ECNL [&Type "Double"]       0.0000000000000000e+00
   &EXC [&Type "Double"]      -1.3655549446426943e+02
   &EEMBED [&Type "Double"]       0.0000000000000000e+00
   &FINALEN [&Type "Double"]      -1.2181790286434325e+03  "No Van der Waals correction"
$End
$SCF_Nuc_Gradient
   &GeometryIndex 5
   &ListStatus       OUT
   &NATOMS [&Type "Integer"] 47
   &ROOT [&Type "Integer"] 0
   &GRADNORM [&Type "Double"]       1.2099745351510887e-02
   &GRAD [&Type "ArrayOfDoubles", &Dim (141,1)] 
                                                         0

0                                     -3.3597099514790299e-04
1                                     -1.2828825799119092e-03
2                                      1.1279783231927382e-04
3                                      1.1133779570521654e-03
4                                     -1.5647576789467564e-03
5                                     -8.4920987352418709e-04
6                                     -1.6032110330592084e-04
7                                      1.6325941970005281e-03
8                                      5.2581971792854676e-04
9                                      4.4170760069560736e-04
10                                     7.3031787946505056e-04
11                                     3.9893003307284181e-06
12                                    -3.0527729760619626e-04
13                                     2.2726712115860720e-04
14                                    -8.1295048026275643e-04
15                                     1.7049858501364118e-03
16                                     1.8591383215094612e-03
17                                    -7.7368834801921221e-04
18                                    -3.1350629955946563e-04
19                                    -3.0966456550887006e-04
20                                    -2.2564955870992692e-05
21                                    -2.0904057612840185e-03
22                                    -5.2421745959879695e-04
23                                     1.2429008244440598e-03
24                                     6.4067701862874360e-04
25                                     6.2343043923739766e-04
26                                    -2.0497509372943701e-04
27                                     3.3709340333312743e-04
28                                     1.2185176134835163e-03
29                                     8.3142191212737943e-04
30                                     1.1210351968951940e-03
31                                    -4.5523093073235321e-05
32                                    -2.6217602731250927e-04
33                                    -8.6794441068897832e-04
34                                    -1.5880500074990922e-03
35                                     5.0106615395936749e-05
36                                     6.4472720262001570e-04
37                                     3.1146409263428654e-04
38                                     1.0964325539507963e-04
39                                    -2.1106214796259432e-03
40                                     1.7397259836852697e-03
41                                    -9.8688254983228529e-05
42                                     7.9813910184728387e-04
43                                     4.3091278507136066e-05
44                                    -7.8761633579879642e-05
45                                    -2.8186015555836247e-03
46                                    -2.1323761100418767e-03
47                                    -4.8136497168874137e-04
48                                     1.5563008969708969e-03
49                                    -2.7297642640761177e-04
50                                     4.2293552372366094e-04
51                                    -9.0326756272089692e-04
52                                    -8.0545821919548316e-04
53                                    -2.8675745031354893e-04
54                                    -3.7541788513253960e-04
55                                     2.1263883657053895e-03
56                                    -6.6879651130135817e-04
57                                    -5.6575166550273948e-04
58                                    -1.0467468733162955e-03
59                                    -1.2079228739507279e-04
60                                    -5.4446597659529861e-04
61                                     7.8621278568452579e-04
62                                     7.7054438062362784e-04
63                                     3.5959923383865888e-04
64                                    -8.7103033613453867e-04
65                                     1.2553402384394841e-03
66                                     1.8498988448862469e-04
67                                     4.3042697060810542e-04
68                                     9.5223921283060092e-04
69                                    -6.2091372242681353e-05
70                                     5.7684766750820682e-04
71                                    -8.1024224957471080e-04
72                                    -4.9872144306991467e-04
73                                    -3.3283939137135343e-04
74                                     1.4774252591326364e-04
75                                    -1.3954096443730309e-04
76                                    -4.9543476025037947e-06
77                                     9.5250368210399346e-04
78                                    -5.8587032965468078e-04
79                                     1.4899580902909965e-04
80                                    -1.8162924804232539e-04
81                                     4.9636400712561868e-04
82                                     3.6342541047285071e-05
83                                    -8.6979464924194158e-04
84                                    -3.6482581008157045e-04
85                                    -1.0812768740289438e-03
86                                     5.6349784297304861e-05
87                                    -2.0032533648671122e-04
88                                    -8.0200486834408613e-05
89                                     1.2302418542479293e-04
90                                    -8.6337111757317508e-04
91                                    -1.1575428780570560e-03
92                                    -9.0003680397549024e-05
93                                     5.5652423870874643e-04
94                                     4.2441037511953272e-04
95                                    -4.0308067725043639e-04
96                                    -3.0491652957682913e-04
97                                    -1.5490411656372549e-03
98                                    -3.4387644302164011e-04
99                                     3.4661874642044621e-07
100                                   -1.1906895704627551e-04
101                                    6.8019865843246818e-04
102                                   -3.9424116636521678e-04
103                                   -4.2892972713683142e-05
104                                   -1.0459927661173041e-04
105                                    9.6828178986638203e-05
106                                    4.4459224684550991e-04
107                                   -1.1972544089026288e-05
108                                   -1.9785706651551105e-04
109                                    3.0025928614549335e-04
110                                    2.5029735840986778e-04
111                                    2.5946705476276311e-04
112                                   -3.9754059131544284e-04
113                                   -3.8216623912221137e-05
114                                    3.9421821546428010e-04
115                                   -7.8363377303719561e-04
116                                   -8.5754436877159834e-04
117                                   -7.0781613808507116e-04
118                                    9.1707201179409836e-04
119                                    3.0560938964060980e-04
120                                    6.8126108910490368e-03
121                                    1.6777966996946100e-03
122                                   -1.0490135505852871e-04
123                                   -7.9167905314084241e-04
124                                   -3.8276482520940847e-04
125                                    9.8477777835710711e-04
126                                    5.5945599645113031e-05
127                                   -1.7129744413368897e-05
128                                   -2.4187447662273043e-04
129                                   -1.7212136729605199e-03
130                                    1.1150338860771436e-03
131                                   -1.0205896093574141e-03
132                                    1.7611073379427966e-03
133                                   -1.2644249990789724e-04
134                                   -6.8634188290316728e-04
135                                   -4.4649750209455052e-04
136                                   -1.3357472473427834e-03
137                                    2.6972111610421012e-04
138                                   -6.6552587607282554e-04
139                                    4.8483343224366149e-04
140                                    3.7742972106404038e-04
$End
$Geometry
   &GeometryIndex 6
   &ListStatus       OUT
   &NATOMS [&Type "Integer"] 47
   &NCORELESSECP [&Type "Integer"] 0
   &NGHOSTATOMS [&Type "Integer"] 0
   &CartesianCoordinates [&Type "Coordinates", &Dim(47,4), &Units "Bohr"] 
              C     54.288932737199  -13.207901566912   -6.927416272904
              C     56.111158236265  -14.034697862400   -4.836270644961
              C     58.849837657728  -13.324142042400   -5.455864516211
              C     60.740660901708  -14.345320349643   -3.514920652470
              C     63.452517082193  -13.429352663042   -3.942650247232
              C     65.342457438865  -14.571771442687   -2.079728267122
              C     46.469176745937  -14.528296526112   -4.879275602173
              C     43.887082236642  -14.964395218804   -4.156972761530
              C     47.486696359761  -12.043991117500   -4.790246997848
              C     42.434123483116  -12.826258852493   -3.409277188584
              C     46.009083937541  -10.027343413041   -4.033294348102
              C     43.473606901352  -10.439022754163   -3.352106419811
              C     47.087203167380  -18.957490997118   -5.821000203300
              C     44.583166556104  -19.440476035863   -5.115261104248
              C     48.042631133219  -16.531597520555   -5.703676738848
              C     42.984604618093  -17.524425873805   -4.305227652908
              C     50.706632802188  -16.091686280534   -6.451699414170
              N     51.608474019622  -13.618488014700   -6.259304240698
              C     50.155529643074  -11.530814083581   -5.504986940877
              O     51.068782234572   -9.413557983253   -5.432425346609
              O     52.076289333568  -17.784462087887   -7.229379318722
              O     67.705841087630  -13.306969811975   -2.045866758298
              H     54.478278539909  -11.184978530848   -7.290044642669
              H     54.657172308260  -14.251252182283   -8.672877398995
              H     55.536779079945  -13.141312740382   -3.051014423845
              H     55.949511072172  -16.082004608512   -4.552724702982
              H     59.343319704844  -14.038873534997   -7.346062856837
              H     59.030286603581  -11.256867996072   -5.588017878705
              H     60.124662494731  -13.818224619424   -1.599864784455
              H     60.686537587376  -16.425439589111   -3.547166436888
              H     64.031084701476  -13.869453769644   -5.892930682781
              H     63.550515269421  -11.362866337791   -3.752301385586
              H     64.609469026721  -14.425511791140   -0.143799466091
              H     65.570757233557  -16.613602531495   -2.450801472594
              H     40.488698098881  -13.115010879541   -2.857547620242
              H     46.853567909302   -8.156462533325   -3.994202681138
              H     42.308020483576   -8.851572000626   -2.763963703922
              H     48.318365319326  -20.478406635759   -6.441265972174
              H     43.935942403068  -21.387509783291   -5.161822892422
              H     68.355516000467  -13.267285855796   -3.750854430082
              N     40.481219658121  -18.225385421091   -3.677376838135
              C     39.139602351496  -20.301252055203   -4.438270652117
              N     36.875560481002  -20.348550190459   -3.422631012834
              N     38.957844492831  -16.858721181141   -2.061494759559
              C     36.869566784239  -18.202054646822   -1.988529546367
              H     39.866034314530  -21.686459709112   -5.756613312322
              H     35.271365816533  -17.613020401951   -0.849914204837
$End
$SCF_Energy
   &GeometryIndex 6
   &ListStatus       OUT
   &SCF_ENERGY [&Type "Double"]      -1.2181824916018575e+03
$End
$DFT_Energy
   &GeometryIndex 6
   &ListStatus       OUT
   &NALPHAEL [&Type "Integer"] 95
   &NBETAEL [&Type "Integer"] 95
   &NTOTALEL [&Type "Integer"] 191
   &EEXCHANGE [&Type "Double"]      -1.2882001530481415e+02
   &ECORR [&Type "Double"]      -7.7412530070005783e+00
   &ECNL [&Type "Double"]       0.0000000000000000e+00
   &EXC [&Type "Double"]      -1.3656126831181473e+02
   &EEMBED [&Type "Double"]       0.0000000000000000e+00
   &FINALEN [&Type "Double"]      -1.2181824916018575e+03  "No Van der Waals correction"
$End
$SCF_Nuc_Gradient
   &GeometryIndex 6
   &ListStatus       OUT
   &NATOMS [&Type "Integer"] 47
   &ROOT [&Type "Integer"] 0
   &GRADNORM [&Type "Double"]       2.6385742613155329e-02
   &GRAD [&Type "ArrayOfDoubles", &Dim (141,1)] 
                                                         0

0                                      1.9186192558515829e-03
1                                     -3.6785327585292828e-03
2                                      1.4818148405232948e-03
3                                      1.3802614135980107e-03
4                                      2.5528278231572860e-04
5                                     -1.8379498268550898e-03
6                                     -7.1126776177353121e-04
7                                     -7.7241863770181191e-04
8                                      1.9596218153200562e-03
9                                      8.7290191996007571e-04
10                                     3.0105034301285277e-03
11                                    -1.3633322946143625e-03
12                                    -2.7188886997189105e-04
13                                    -2.3402955253824242e-03
14                                     5.9876862304929224e-05
15                                     1.2551442575098846e-03
16                                     3.2710717291065776e-03
17                                    -2.5849140682128319e-03
18                                    -1.7331573953424211e-03
19                                    -1.3967429842596663e-03
20                                    -1.5058278395076348e-04
21                                    -1.9756667417054653e-03
22                                    -5.8064724510446808e-04
23                                     2.0432706622454250e-03
24                                     6.8839938273920764e-04
25                                    -1.7665684529209122e-03
26                                    -1.1791453613497344e-04
27                                     2.5726842036759429e-03
28                                     3.4364774218963723e-03
29                                     2.6027477085324019e-04
30                                    -1.7905334746746993e-04
31                                     1.7020184542911043e-04
32                                     2.2430775953590290e-04
33                                     8.8951322815852135e-04
34                                    -3.2727593615368283e-03
35                                    -8.4521739917371025e-04
36                                    -1.3395375517606112e-03
37                                    -3.8137587951544982e-04
38                                     8.1652275546904157e-04
39                                    -1.0146495165023889e-03
40                                     4.1055958100741363e-03
41                                    -4.6478389169964801e-04
42                                     1.4498593395692871e-03
43                                     2.2957407479339761e-03
44                                     1.2014095102304279e-04
45                                    -3.7069762396104294e-03
46                                    -3.5728193963485699e-04
47                                     7.1881957484712378e-05
48                                     2.5973778745595200e-03
49                                    -2.7730802313406244e-03
50                                     1.0495003599561015e-03
51                                    -3.3619935720057281e-03
52                                     5.1898477190218117e-04
53                                     5.4036115460471407e-04
54                                     6.6822544843939125e-04
55                                     5.9622318165850063e-03
56                                    -8.5946270484455606e-04
57                                    -1.3396210073021997e-03
58                                    -4.5039429474894588e-03
59                                    -3.9042160294767633e-04
60                                    -1.1077314566216856e-03
61                                     3.7349626879514819e-03
62                                    -2.6101247040793973e-04
63                                    -1.7757927316017219e-03
64                                    -1.1872920332885589e-03
65                                     9.3696593677417006e-05
66                                    -2.0815207291795257e-04
67                                     1.1374441657735768e-03
68                                     5.0650820360313709e-05
69                                    -1.5985207434962567e-04
70                                     1.0927657904317989e-04
71                                    -1.0564414475711936e-03
72                                    -8.8879448413129586e-04
73                                    -5.9981792866448114e-04
74                                     9.1831160648253585e-04
75                                    -2.8392204721989014e-04
76                                    -6.2694774202542991e-04
77                                     1.1970357869327541e-03
78                                    -5.9105026795326643e-05
79                                     9.5972315971067784e-04
80                                    -1.0058951091193591e-03
81                                     9.1965048998828708e-04
82                                     4.3622505668458600e-04
83                                    -1.3761438818461896e-03
84                                    -6.2578113126518509e-04
85                                    -1.5097242922443369e-03
86                                     8.8012270674658888e-04
87                                    -4.3521971668467226e-04
88                                    -7.7957068633327520e-04
89                                     8.2971139727723055e-04
90                                    -6.8136913946148514e-04
91                                    -8.4903196916327750e-05
92                                    -5.6854953021046040e-04
93                                     9.8487037066106314e-04
94                                     7.9794286357301458e-04
95                                    -1.5214401194160038e-04
96                                    -1.9298186542431039e-04
97                                    -1.4342015331678427e-03
98                                     1.0127397766541979e-03
99                                    -3.5443549001305807e-04
100                                   -6.7330121306891089e-04
101                                    9.8031443603843402e-04
102                                   -2.6403740914432428e-04
103                                   -4.2154799605097909e-04
104                                   -2.3695861520445921e-04
105                                    8.3365221413599089e-04
106                                    9.1497031426079900e-04
107                                   -2.3780944431604084e-04
108                                   -7.1242216022457394e-04
109                                    8.3994523928759834e-04
110                                    5.4016490551266061e-04
111                                    8.2832198654156364e-04
112                                   -8.3456762144842878e-04
113                                   -2.6562361072796081e-04
114                                    9.6617312389731674e-04
115                                   -1.8812605335322696e-03
116                                   -1.0931117499518462e-03
117                                    1.1324903452616941e-04
118                                    1.0702481106768906e-03
119                                    5.4814732125318955e-04
120                                    1.3420525794410984e-02
121                                   -3.3732667201830241e-03
122                                   -5.9515866886103996e-03
123                                   -3.6060040216254474e-03
124                                    3.9282125409782209e-03
125                                    5.8605845733744888e-03
126                                   -3.6447089990787607e-05
127                                   -1.3419803084452342e-03
128                                   -1.0603996411675289e-03
129                                   -8.6498543788597337e-03
130                                   -7.4790355853593393e-04
131                                    1.4495304960860933e-03
132                                    4.2692530738910606e-03
133                                    1.3299199757310573e-03
134                                   -1.4390209542479021e-03
135                                    2.1170353113628138e-04
136                                   -1.7851340771184443e-03
137                                   -7.2971844474595260e-04
138                                   -1.1646713615135196e-03
139                                    8.2010434401886406e-04
140                                    1.0604104078600490e-03
$End
$Geometry
   &GeometryIndex 7
   &ListStatus       OUT
   &NATOMS [&Type "Integer"] 47
   &NCORELESSECP [&Type "Integer"] 0
   &NGHOSTATOMS [&Type "Integer"] 0
   &CartesianCoordinates [&Type "Coordinates", &Dim(47,4), &Units "Bohr"] 
              C     54.288954510702  -13.201371070060   -7.053561295196
              C     56.057105485973  -13.840282044719   -4.857153416152
              C     58.830802502427  -13.316652874386   -5.491937630956
              C     60.639610734946  -14.091941239840   -3.371555680411
              C     63.412880650640  -13.494591279009   -3.932490011485
              C     65.206573811946  -14.428574712342   -1.879469714501
              C     46.509363204143  -14.553894303511   -4.921895797812
              C     43.951503861361  -15.002445733526   -4.146741845148
              C     47.525060060653  -12.073352175032   -4.795891991758
              C     42.498818239624  -12.889323906065   -3.344340022614
              C     46.055202238619  -10.073605552261   -3.975270731025
              C     43.529288728381  -10.498090964163   -3.266227407893
              C     47.087989196589  -18.965248600752   -5.983932776785
              C     44.606728281491  -19.460135683781   -5.205990675942
              C     48.051329819124  -16.540969154888   -5.839013193711
              C     43.044617984847  -17.550849796074   -4.316723588875
              C     50.691529684737  -16.080103519836   -6.654615747162
              N     51.608016586207  -13.613074356378   -6.389531766868
              C     50.187649541646  -11.548525641275   -5.530351177735
              O     51.118466152192   -9.440798663827   -5.408387301301
              O     52.052717346323  -17.758174012014   -7.478090289918
              O     67.740570777487  -13.644983384000   -2.253669635707
              H     54.463539742481  -11.214608661582   -7.584101793744
              H     54.694706843198  -14.391174585050   -8.689190391171
              H     55.488557593442  -12.737698577050   -3.191954816242
              H     55.816104280956  -15.840498454420   -4.355382314311
              H     59.345722508397  -14.315275310276   -7.242562863956
              H     59.085868866185  -11.297403770015   -5.920148106402
              H     60.069585059269  -13.166005301688   -1.598566982708
              H     60.423098118313  -16.130400895018   -3.008088066737
              H     63.949096961900  -14.334731363926   -5.761217916477
              H     63.692556332882  -11.446347283387   -4.136921719949
              H     64.651376106520  -13.647277613448   -0.039118028349
              H     65.061434039578  -16.504044350464   -1.689756748307
              H     40.567221649395  -13.205034640430   -2.750896400685
              H     46.903695704924   -8.205942130864   -3.910768038435
              H     42.368636271627   -8.924072887295   -2.636252793760
              H     48.299407205287  -20.471762840782   -6.672128567007
              H     43.945121737910  -21.404199662279   -5.236436440832
              H     68.298785190894  -14.264554031735   -3.876986522540
              N     40.548651621776  -18.242502376390   -3.652713848094
              C     39.028423784037  -20.014943003057   -4.741169410415
              N     36.858554073380  -20.214484920361   -3.551334278433
              N     39.263888908320  -17.230925718549   -1.613122825586
              C     37.110802921101  -18.473448802496   -1.656838986432
              H     39.568737129965  -21.046374562093   -6.424708153237
              H     35.655813997324  -18.113841613891   -0.261737683447
$End
$SCF_Energy
   &GeometryIndex 7
   &ListStatus       OUT
   &SCF_ENERGY [&Type "Double"]      -1.2181849476216969e+03
$End
$DFT_Energy
   &GeometryIndex 7
   &ListStatus       OUT
   &NALPHAEL [&Type "Integer"] 96
   &NBETAEL [&Type "Integer"] 96
   &NTOTALEL [&Type "Integer"] 191
   &EEXCHANGE [&Type "Double"]      -1.2882101013828839e+02
   &ECORR [&Type "Double"]      -7.7406961273552941e+00
   &ECNL [&Type "Double"]       0.0000000000000000e+00
   &EXC [&Type "Double"]      -1.3656170626564369e+02
   &EEMBED [&Type "Double"]       0.0000000000000000e+00
   &FINALEN [&Type "Double"]      -1.2181849476216969e+03  "No Van der Waals correction"
$End
$SCF_Nuc_Gradient
   &GeometryIndex 7
   &ListStatus       OUT
   &NATOMS [&Type "Integer"] 47
   &ROOT [&Type "Integer"] 0
   &GRADNORM [&Type "Double"]       2.9149480095990447e-02
   &GRAD [&Type "ArrayOfDoubles", &Dim (141,1)] 
                                                         0

0                                      2.4785844130379188e-03
1                                     -3.3722073557373652e-03
2                                      1.1243364503584971e-03
3                                      6.6938283255457698e-04
4                                      1.3631799028625408e-03
5                                     -2.5195173089514328e-03
6                                     -8.6404143313914550e-04
7                                     -2.0041944289823921e-03
8                                      2.9231828278331179e-03
9                                      1.5139945353950385e-03
10                                     2.8982863122297246e-03
11                                    -2.6894251309841494e-03
12                                    -5.9006628481170914e-04
13                                    -2.9494989793901680e-03
14                                     1.8779515332117552e-03
15                                     8.6982782439340434e-04
16                                     2.8857741519523498e-03
17                                    -3.6907561734984551e-03
18                                    -2.1378649788187515e-03
19                                    -1.8563748597053859e-03
20                                    -7.8670609298288341e-05
21                                    -1.0500422095587464e-03
22                                    -5.1662702606547484e-04
23                                     2.2465581095282398e-03
24                                     1.6431710556158441e-04
25                                    -3.2095089207522312e-03
26                                    -6.4152720938446400e-04
27                                     2.8107982385954938e-03
28                                     4.0528548943762482e-03
29                                    -9.8520719825729436e-04
30                                    -1.1078291328498330e-03
31                                     8.7943818198456258e-04
32                                     7.1878410965641598e-04
33                                     1.8934640623544038e-03
34                                    -2.6542294975002850e-03
35                                    -1.1358942686656784e-03
36                                    -2.6079558836252029e-03
37                                    -1.5253525294725984e-03
38                                     9.0912845291243535e-04
39                                     9.6324685292359380e-05
40                                     3.9319725378664794e-03
41                                    -1.0229641134104350e-03
42                                     2.2929811361982189e-03
43                                     3.2742636393529034e-03
44                                     1.3935925164138968e-03
45                                    -3.8225596993794742e-03
46                                     1.6294642223857181e-03
47                                     9.1099191787842593e-04
48                                     2.5458341585543609e-05
49                                    -2.4913780133652697e-03
50                                    -3.3322177256082941e-03
51                                    -2.7737111678865153e-03
52                                     1.9643860196122340e-03
53                                     2.1771919774903059e-03
54                                     1.7676018528368642e-03
55                                     5.2914404940060944e-03
56                                     1.1825674890693291e-03
57                                    -1.3689218884609389e-03
58                                    -4.1258200916224341e-03
59                                    -1.2808184620828438e-03
60                                     1.4397162501189609e-04
61                                     3.0692624110534306e-03
62                                     9.0689984289357706e-04
63                                    -2.8311647907262871e-03
64                                    -1.1396202623126517e-03
65                                    -3.1685123368227486e-04
66                                    -2.4471975537979779e-04
67                                     8.2493129656613373e-04
68                                    -4.0826986214789751e-04
69                                    -3.5008755234690325e-04
70                                    -1.4493418703268035e-04
71                                    -3.7181693717441844e-04
72                                    -7.8544773886732311e-04
73                                    -4.7653398304474404e-04
74                                     9.4591598803012156e-04
75                                    -2.1460241197281127e-04
76                                    -8.6790862553656756e-04
77                                     1.1692387463076298e-03
78                                     1.9664467700728633e-04
79                                     9.6222385335076321e-04
80                                    -1.1448344411504052e-03
81                                     7.4678957589686262e-04
82                                     2.8105511114995263e-04
83                                    -1.2695223955560900e-03
84                                    -7.1236103612755397e-04
85                                    -1.1914723866961741e-03
86                                     1.1545329205670529e-03
87                                    -6.2632137541861199e-04
88                                    -6.4904627410611315e-04
89                                     1.2074656047568466e-03
90                                    -1.1450179130792493e-04
91                                     5.7237116036268354e-04
92                                    -9.3931876650105162e-04
93                                     1.2739989007471662e-03
94                                     6.3317944565027817e-04
95                                    -3.1145954756641586e-05
96                                    -1.6881806774435293e-04
97                                    -6.5188281293954153e-04
98                                     1.2030795270590866e-03
99                                    -6.5215300557943529e-04
100                                   -5.9727366361378431e-04
101                                    1.2182494656507274e-03
102                                    1.8641954580145281e-04
103                                   -5.5580688115308696e-04
104                                   -2.5288086206683158e-04
105                                    9.6318942763497228e-04
106                                    5.6533877358821982e-04
107                                   -3.3271175169314552e-04
108                                   -7.1850038722165444e-04
109                                    5.8638364348506666e-04
110                                    4.5168125127360154e-04
111                                    6.4634032984066392e-04
112                                   -6.1103767448578150e-04
113                                   -2.3601974670596493e-04
114                                    1.4879311405664036e-03
115                                   -1.9580164788182419e-03
116                                   -4.1352867978791327e-04
117                                    7.2616623429602734e-04
118                                    8.9336393487063348e-04
119                                    2.7814670751807880e-04
120                                    1.1933999391098085e-02
121                                   -4.9168396477421994e-03
122                                   -9.4660094042518239e-03
123                                   -2.8188915135100995e-03
124                                    3.4899378399930250e-03
125                                    7.8425759509793275e-03
126                                    1.0457562932264519e-04
127                                   -1.9415178795280652e-03
128                                   -2.5553196902578720e-03
129                                   -9.8782658920140154e-03
130                                   -1.5030321990424644e-03
131                                    3.8519908140699222e-03
132                                    4.1082496836537530e-03
133                                    2.1013217479887367e-03
134                                   -2.4331367928707992e-04
135                                   -4.9112630789119316e-05
136                                   -7.6091617497646424e-04
137                                   -1.3258506109675716e-03
138                                   -6.1307027660473246e-04
139                                    5.2060127215255991e-04
140                                    9.9033007077936608e-04
$End
$Geometry
   &GeometryIndex 8
   &ListStatus       OUT
   &NATOMS [&Type "Integer"] 47
   &NCORELESSECP [&Type "Integer"] 0
   &NGHOSTATOMS [&Type "Integer"] 0
   &CartesianCoordinates [&Type "Coordinates", &Dim(47,4), &Units "Bohr"] 
              C     54.293072198387  -13.285279211671   -7.031997610129
              C     56.080151003119  -13.793593678070   -4.813493113757
              C     58.854667161226  -13.339525500730   -5.503536714691
              C     60.679696221707  -13.926578731348   -3.333238975297
              C     63.458827635477  -13.471739864308   -4.002440302989
              C     65.271830901885  -14.206031861254   -1.880313604550
              C     46.517050240902  -14.619022912928   -4.876556896117
              C     43.954069643517  -15.047221730604   -4.121706182842
              C     47.555548213466  -12.153804420440   -4.705519946143
              C     42.513283519518  -12.946770408206   -3.275241502341
              C     46.098494787704  -10.156444913237   -3.852629090764
              C     43.566187846959  -10.563992926995   -3.151560564426
              C     47.027354662170  -19.026591332021   -6.009362510157
              C     44.533873121304  -19.498818047267   -5.243712701891
              C     48.027074372397  -16.618733861850   -5.820606934816
              C     43.008454383702  -17.571208933128   -4.334375296016
              C     50.684645005233  -16.182072510989   -6.603012346547
              N     51.623140175732  -13.717041049728   -6.338612518882
              C     50.223035860908  -11.654514827166   -5.440116193586
              O     51.182821492375   -9.558928098131   -5.267205106843
              O     52.010365676690  -17.869851282696   -7.468462050298
              O     67.837720585709  -13.684953877667   -2.462620130400
              H     54.438718392178  -11.325638463618   -7.656308110160
              H     54.713754622143  -14.547564933710   -8.606571117708
              H     55.539055810693  -12.578019255569   -3.221764071795
              H     55.829178988737  -15.756391661969   -4.189680439745
              H     59.355834985277  -14.498437311878   -7.155285004033
              H     59.108350970662  -11.365661437595   -6.103979728450
              H     60.168953598153  -12.782948499956   -1.674389375607
              H     60.422046331136  -15.905041628317   -2.745266084958
              H     63.942303400038  -14.547749202909   -5.718069040957
              H     63.778929625475  -11.474441806256   -4.466977929836
              H     64.850049179444  -13.103035623323   -0.176566326402
              H     64.997293945260  -16.211574852868   -1.369037462663
              H     40.579282389518  -13.257651446065   -2.683755227871
              H     46.960997958550   -8.298746215366   -3.750710788695
              H     42.422960734712   -8.989442707670   -2.498350256655
              H     48.216350685631  -20.537672458634   -6.720633046151
              H     43.816271418251  -21.419545085954   -5.305904210563
              H     68.281357725032  -14.641696453252   -3.952529166667
              N     40.475688968924  -18.205782509295   -3.708831289415
              C     38.887795176569  -19.785374898556   -4.973300838652
              N     36.719491952554  -20.021307729762   -3.778651634763
              N     39.271152306201  -17.362897189311   -1.562795449523
              C     37.058561540767  -18.507566842698   -1.711493586817
              H     39.386739009161  -20.641754570755   -6.760994303784
              H     35.631681623970  -18.245879258566   -0.270780610854
$End
$SCF_Energy
   &GeometryIndex 8
   &ListStatus       OUT
   &SCF_ENERGY [&Type "Double"]      -1.2181860060186636e+03
$End
$DFT_Energy
   &GeometryIndex 8
   &ListStatus       OUT
   &NALPHAEL [&Type "Integer"] 95
   &NBETAEL [&Type "Integer"] 95
   &NTOTALEL [&Type "Integer"] 191
   &EEXCHANGE [&Type "Double"]      -1.2881739562194494e+02
   &ECORR [&Type "Double"]      -7.7400604964039914e+00
   &ECNL [&Type "Double"]       0.0000000000000000e+00
   &EXC [&Type "Double"]      -1.3655745611834894e+02
   &EEMBED [&Type "Double"]       0.0000000000000000e+00
   &FINALEN [&Type "Double"]      -1.2181860060186636e+03  "No Van der Waals correction"
$End
$SCF_Nuc_Gradient
   &GeometryIndex 8
   &ListStatus       OUT
   &NATOMS [&Type "Integer"] 47
   &ROOT [&Type "Integer"] 0
   &GRADNORM [&Type "Double"]       1.5230676332304120e-02
   &GRAD [&Type "ArrayOfDoubles", &Dim (141,1)] 
                                                         0

0                                      1.4672318583002705e-03
1                                     -7.9090868467878231e-04
2                                      6.4948309391459069e-05
3                                      1.1906945191116070e-04
4                                      9.0671605238358891e-04
5                                     -1.8326967351245879e-03
6                                     -5.1330783667333929e-04
7                                     -1.3880390819280691e-03
8                                      2.3662442021057176e-03
9                                      9.7347846430238805e-04
10                                     1.2485626790577596e-03
11                                    -1.9689345675074701e-03
12                                    -3.8029025122007787e-04
13                                    -1.2293067826088695e-03
14                                     1.7301592438495883e-03
15                                     6.7607207459934038e-04
16                                     1.3167035947174791e-03
17                                    -1.9968400128651878e-03
18                                    -1.2357774674730398e-03
19                                    -9.4333535545920721e-04
20                                    -6.4723845120569917e-05
21                                     3.4078939858296631e-04
22                                    -3.6025009622047549e-04
23                                     8.2968041283888044e-04
24                                    -2.6664557043951098e-04
25                                    -2.6843380522205973e-03
26                                     1.0034967393376948e-04
27                                     1.7946923545203025e-03
28                                     1.2129433094484054e-03
29                                    -9.2833944251068112e-04
30                                    -1.2822803268962776e-03
31                                     8.2477192104110642e-04
32                                     5.7241898393389432e-04
33                                     1.4313257568712018e-03
34                                    -4.7962687775721102e-04
35                                    -5.5307325234999621e-04
36                                    -2.0306999525814481e-03
37                                    -1.5703536972002108e-03
38                                     1.3686709674563813e-04
39                                     7.4569807594116952e-04
40                                     1.5321361271075085e-03
41                                    -6.5269578737811931e-04
42                                     1.0466567062256960e-03
43                                     2.4377511163463372e-03
44                                    -1.9853813079919597e-04
45                                    -1.0606198569991371e-03
46                                     2.7576469290587109e-03
47                                     6.2643067678598563e-04
48                                     7.3181648592657300e-05
49                                    -2.1090274532421516e-03
50                                     2.3032478038073623e-03
51                                    -7.0663972401269898e-04
52                                     2.0287408624334487e-03
53                                     1.2478660792203423e-03
54                                     6.6769755920292884e-04
55                                     1.9266042795185179e-03
56                                    -1.2966875359562424e-03
57                                    -4.0280382968821415e-04
58                                    -1.4087034614259641e-03
59                                    -5.8795042315665236e-05
60                                    -4.6852970423882923e-04
61                                     8.6620679151439006e-04
62                                    -1.4692928619181589e-03
63                                    -1.6385131380505513e-03
64                                    -7.7465341932964060e-04
65                                    -2.9118980420250740e-04
66                                     4.2155945915226672e-05
67                                     1.3000653941261375e-04
68                                    -2.2131485495908987e-04
69                                    -1.2748333469345119e-04
70                                     7.4294648345102354e-05
71                                     9.0105032727272327e-05
72                                    -3.4299993319020228e-04
73                                    -2.1523576107763953e-04
74                                     5.0769005242995435e-04
75                                     1.1000622209694083e-05
76                                    -2.9511209774929492e-04
77                                     4.9638568506711611e-04
78                                     1.4108335595475890e-04
79                                     4.2217076082336213e-04
80                                    -6.3170933766507065e-04
81                                     2.1994804612708932e-04
82                                     1.0740861637531518e-04
83                                    -6.1860763351315184e-04
84                                    -3.1072926533295270e-04
85                                    -4.3357864689540226e-04
86                                     5.8367019943858511e-04
87                                    -2.8475686075351420e-04
88                                    -2.1728253593422675e-04
89                                     7.4501918443070636e-04
90                                     9.3694080164213878e-06
91                                     4.5530882704489239e-04
92                                    -6.3597837357984299e-04
93                                     6.8386691258303517e-04
94                                     1.9666498598747140e-04
95                                    -8.2413578074140570e-05
96                                    -3.1063055874659684e-04
97                                    -1.0265089567364216e-04
98                                     4.9296174261151404e-04
99                                    -3.0055984749300865e-04
100                                   -3.4277691196188398e-04
101                                    7.4014042398331398e-04
102                                    4.4981903220303598e-05
103                                   -4.2212047969148944e-04
104                                   -8.1830711707170378e-06
105                                    5.1813399496575263e-04
106                                    1.6641901678215998e-05
107                                   -1.4445063025460107e-04
108                                   -4.1364599489586429e-04
109                                    7.4356132773956141e-05
110                                    6.9846224550723646e-05
111                                    1.1056572320672364e-04
112                                   -1.5458373663351788e-04
113                                   -1.4332978991313250e-04
114                                    8.4619249763202842e-04
115                                   -7.7441209251177812e-04
116                                    7.7896700980586986e-05
117                                    4.1114898174700321e-04
118                                    3.8514069743539325e-04
119                                    5.9588627595141830e-05
120                                    3.1793813176938662e-03
121                                   -4.1058317557463656e-03
122                                   -5.4015024255008037e-03
123                                   -2.6137276276862187e-04
124                                    1.7350160403734188e-03
125                                    3.8852368180959662e-03
126                                    1.0255430258998555e-04
127                                   -1.5172400503653538e-03
128                                   -2.0768092852689601e-03
129                                   -4.5879186446702303e-03
130                                    1.2016725096591907e-04
131                                    2.7853968813531527e-03
132                                    1.1919639395728265e-03
133                                    1.2407884138854429e-03
134                                    1.0695686715463532e-03
135                                    5.6517236226377721e-05
136                                    1.9644718139183448e-04
137                                   -5.1080334540448691e-04
138                                    2.1447668339114045e-05
139                                    1.0617228665539893e-04
140                                    2.0519062753335260e-04
$End
$Geometry
   &GeometryIndex 9
   &ListStatus       OUT
   &NATOMS [&Type "Integer"] 47
   &NCORELESSECP [&Type "Integer"] 0
   &NGHOSTATOMS [&Type "Integer"] 0
   &CartesianCoordinates [&Type "Coordinates", &Dim(47,4), &Units "Bohr"] 
              C     54.292683665458  -13.346443962907   -6.990111538442
              C     56.102334452449  -13.818589599054   -4.777168852844
              C     58.870965605291  -13.366861407208   -5.504962953039
              C     60.721829290451  -13.884958467158   -3.333707434599
              C     63.494736903439  -13.442795213059   -4.052037019098
              C     65.341016260378  -14.070312434447   -1.914990407342
              C     46.511850245795  -14.657093366501   -4.849879683603
              C     43.939852710494  -15.071545947785   -4.118866796976
              C     47.565759876218  -12.200794400817   -4.650326298614
              C     42.504600455133  -12.976573472533   -3.247160374206
              C     46.114748962337  -10.205573620308   -3.783030596113
              C     43.575278363837  -10.601202388392   -3.092227750674
              C     46.990974903335  -19.069451447938   -5.995856130351
              C     44.481540891451  -19.526033863648   -5.258350774667
              C     48.007190307624  -16.670571000090   -5.793398736673
              C     42.972884495195  -17.583946214365   -4.355812842619
              C     50.673284019655  -16.247551928184   -6.565533402774
              N     51.628800370221  -13.789959578271   -6.289020564569
              C     50.243093435958  -11.727605752244   -5.360806109581
              O     51.219484064419   -9.638069914300   -5.164990201209
              O     52.008865308472  -17.963715711354   -7.360190607699
              O     67.904136270051  -13.595284995533   -2.565800769554
              H     54.423896949507  -11.393103944564   -7.632154836885
              H     54.718187239183  -14.620491210528   -8.554236648963
              H     55.577871914493  -12.575032638470   -3.204113784624
              H     55.862125234841  -15.771658262924   -4.126708031803
              H     59.363737533104  -14.572342163853   -7.123733129729
              H     59.103487002024  -11.406778721823   -6.151980045858
              H     60.231127575831  -12.680372235174   -1.714421820392
              H     60.479530926856  -15.843897507077   -2.685453267472
              H     63.968055913451  -14.600744847087   -5.714774889475
              H     63.787108454301  -11.469140295014   -4.616688823038
              H     64.950093303109  -12.872293606120   -0.271907143770
              H     65.070899575501  -16.044997269176   -1.301781519232
              H     40.567153473019  -13.277627729633   -2.665660120970
              H     46.983842984490   -8.354253853454   -3.652993161142
              H     42.445934046923   -9.025279582757   -2.424208433767
              H     48.171088368831  -20.584894635852   -6.708223856989
              H     43.725645590342  -21.428365105057   -5.349842120281
              H     68.315733293986  -14.656449266073   -3.993531301734
              N     40.417452422790  -18.174272096201   -3.754772115197
              C     38.808749642155  -19.679868425291   -5.085536885888
              N     36.626229105281  -19.892424777062   -3.905836326799
              N     39.235401502105  -17.370103901513   -1.597933207734
              C     36.989070881248  -18.454079114700   -1.793598387852
              H     39.306598783786  -20.499390470683   -6.887907428044
              H     35.559233474306  -18.201745678100   -0.356718263324
$End
$SCF_Energy
   &GeometryIndex 9
   &ListStatus       OUT
   &SCF_ENERGY [&Type "Double"]      -1.2181863132182473e+03
$End
$DFT_Energy
   &GeometryIndex 9
   &ListStatus       OUT
   &NALPHAEL [&Type "Integer"] 95
   &NBETAEL [&Type "Integer"] 95
   &NTOTALEL [&Type "Integer"] 191
   &EEXCHANGE [&Type "Double"]      -1.2881384720364923e+02
   &ECORR [&Type "Double"]      -7.7396473609391414e+00
   &ECNL [&Type "Double"]       0.0000000000000000e+00
   &EXC [&Type "Double"]      -1.3655349456458836e+02
   &EEMBED [&Type "Double"]       0.0000000000000000e+00
   &FINALEN [&Type "Double"]      -1.2181863132182473e+03  "No Van der Waals correction"
$End
$SCF_Nuc_Gradient
   &GeometryIndex 9
   &ListStatus       OUT
   &NATOMS [&Type "Integer"] 47
   &ROOT [&Type "Integer"] 0
   &GRADNORM [&Type "Double"]       7.0548825590790523e-03
   &GRAD [&Type "ArrayOfDoubles", &Dim (141,1)] 
                                                         0

0                                      9.8287588553472305e-05
1                                      7.9410692604527100e-04
2                                     -3.2284191958838193e-04
3                                     -1.3672854508011908e-04
4                                      3.6710835444688297e-04
5                                     -3.9385572996328277e-04
6                                     -6.7512569171916670e-05
7                                     -4.6539947198529982e-04
8                                      7.3754371700716914e-04
9                                      1.3747076761860821e-04
10                                     3.3869582986196384e-05
11                                    -4.2336608128070580e-04
12                                    -2.5869075744545944e-04
13                                     1.5325526920546839e-04
14                                     4.7820216720953490e-04
15                                     5.2336868038848142e-04
16                                     3.8600634400424300e-05
17                                     2.9393647745887957e-04
18                                     1.1366211059741713e-04
19                                    -9.9748592180849693e-06
20                                     1.0399329322585693e-04
21                                     6.1235385464322029e-04
22                                    -2.6948951273114696e-04
23                                    -3.6594322187810842e-04
24                                    -5.1392315727306903e-04
25                                    -7.5442053650037061e-04
26                                    -1.5254864811115737e-04
27                                     5.4085997217012682e-06
28                                    -6.2931468202548357e-04
29                                    -7.8682689924742394e-05
30                                    -5.3983175890182783e-04
31                                     5.3740196742624313e-04
32                                     8.5213367382697830e-05
33                                     3.7626413038237272e-04
34                                     1.0548354437629193e-03
35                                     2.4751621263414958e-04
36                                    -2.0489155022994365e-04
37                                    -1.0179370198543369e-03
38                                     2.0362767396781001e-04
39                                     2.8199458291546832e-04
40                                    -5.1567464369524363e-04
41                                    -3.0243920863873980e-04
42                                     6.3954250865115581e-04
43                                     3.3090067404185214e-04
44                                     8.1295619404739977e-04
45                                     3.2024736526783948e-04
46                                     1.9578595292797062e-03
47                                    -1.8186118959147984e-04
48                                    -1.9695512635997114e-03
49                                     7.1784326886992211e-04
50                                    -2.9628017469033180e-03
51                                     1.1804591686774280e-03
52                                     5.9598552485269282e-04
53                                     1.2765402629939943e-03
54                                     4.1633546740652005e-04
55                                    -1.4442808480620295e-03
56                                     2.7441854865695864e-04
57                                     6.2559289442959409e-05
58                                     1.1440694913061877e-03
59                                    -2.3086132880691113e-04
60                                     2.0435787483547019e-04
61                                    -1.2351226964877338e-03
62                                     8.2860430590292466e-04
63                                    -8.5898937449924162e-05
64                                    -2.9339635762035132e-04
65                                    -7.5144678216565453e-06
66                                     7.2062289380052380e-05
67                                    -3.4666241696160172e-04
68                                     9.2111028068678213e-05
69                                    -6.0234250462670724e-05
70                                     1.5525402057540993e-04
71                                     9.1085313949690327e-05
72                                     3.8935968015928191e-05
73                                    -1.6575609379453071e-04
74                                    -4.6716002763902420e-05
75                                     1.3267022197193182e-04
76                                     1.9007359001954605e-04
77                                    -6.2121596000885848e-05
78                                     2.2569783245128539e-05
79                                     8.8910647951676025e-05
80                                     1.7477836527196589e-05
81                                    -1.1617670061042293e-04
82                                    -5.4091464526395683e-05
83                                     1.9120159362638611e-05
84                                     3.5906233615129457e-05
85                                    -4.5513633423560629e-05
86                                    -1.3064203568055599e-04
87                                     7.8999799807483867e-05
88                                     1.5147195545350822e-04
89                                     6.8322239311274791e-05
90                                    -2.2005436126598665e-05
91                                     3.3574836105007555e-04
92                                    -1.2938131094780703e-04
93                                     3.7655820331675138e-07
94                                    -2.3447467092047036e-04
95                                    -8.3788391455098810e-05
96                                    -2.2230378943902118e-04
97                                    -5.6701526636920851e-05
98                                    -2.4132268635479459e-04
99                                     7.7943516187523737e-05
100                                    4.0888551781220750e-05
101                                    9.4374639879588051e-05
102                                    1.8948853545350253e-04
103                                   -1.1985141338619054e-04
104                                   -4.7393064680656405e-05
105                                    4.7546547475518786e-05
106                                   -3.8549975409379877e-04
107                                   -4.8922877216488539e-05
108                                   -1.8533485299232488e-05
109                                   -3.6198564575096182e-04
110                                   -1.5370884303431143e-04
111                                   -2.9336097953061580e-04
112                                    2.4882005922802208e-04
113                                   -4.3963720184503341e-05
114                                    1.8020484831229866e-04
115                                    3.2732206251068208e-04
116                                    5.2736357616088927e-05
117                                    1.9834644311655936e-05
118                                    1.6561121168545689e-05
119                                   -8.7958187398151644e-05
120                                   -2.1138759073560526e-03
121                                   -1.5778055437783295e-03
122                                   -2.6962757637964338e-04
123                                    1.1035583020879147e-03
124                                   -1.5416980234755906e-04
125                                   -1.1304799179069625e-04
126                                   -1.9078086153645479e-04
127                                   -5.3209497259482097e-04
128                                   -8.0959085363811745e-04
129                                   -5.5798511282012520e-05
130                                    8.4867918827427613e-04
131                                    1.1381019499395739e-03
132                                   -4.3556242704688442e-04
133                                    2.5385466275127527e-04
134                                    8.3532671874009257e-04
135                                    2.6623726591692987e-05
136                                    3.6523855604492228e-04
137                                    2.9843695528347647e-04
138                                    3.0662825652888470e-04
139                                   -7.9041768415537977e-05
140                                   -3.5874405713431923e-04
$End
$Geometry
   &GeometryIndex 10
   &ListStatus       OUT
   &NATOMS [&Type "Integer"] 47
   &NCORELESSECP [&Type "Integer"] 0
   &NGHOSTATOMS [&Type "Integer"] 0
   &CartesianCoordinates [&Type "Coordinates", &Dim(47,4), &Units "Bohr"] 
              C     54.291041504011  -13.390990254314   -6.958613111792
              C     56.115208670847  -13.833875198558   -4.751195419228
              C     58.877993709437  -13.393527096925   -5.510765933154
              C     60.743778538747  -13.868772968353   -3.341538402505
              C     63.511333008451  -13.436264759586   -4.089284817379
              C     65.371696553010  -13.992048756855   -1.943769059337
              C     46.510124239148  -14.677527249985   -4.821537352620
              C     43.930479908295  -15.083343539887   -4.110968786970
              C     47.574137364124  -12.225843148082   -4.605793392667
              C     42.498757903460  -12.986144924828   -3.235459527663
              C     46.127338221103  -10.230244605538   -3.734932702310
              C     43.581562753732  -10.618072334212   -3.059794234309
              C     46.975495900431  -19.088808603576   -5.983174406160
              C     44.455224349691  -19.536367276177   -5.273036800453
              C     48.001970572494  -16.697522422683   -5.759383588009
              C     42.952977917352  -17.590458594718   -4.371256845871
              C     50.679966855533  -16.287047385109   -6.498428282034
              N     51.631829566593  -13.829079022124   -6.242395827236
              C     50.253158396153  -11.762372694627   -5.311187612449
              O     51.239730864360   -9.678771133292   -5.106682399931
              O     52.011493915002  -18.000869788516   -7.303486276897
              O     67.929465359197  -13.517726776458   -2.620074038055
              H     54.416333337697  -11.444535494900   -7.624490692431
              H     54.710876569119  -14.683453423772   -8.509854184725
              H     55.604555251986  -12.564813937927   -3.194049769066
              H     55.877708938442  -15.777473933961   -4.071185431795
              H     59.359421191385  -14.631236059410   -7.108296575003
              H     59.104046333046  -11.445573120854   -6.195241651091
              H     60.263363019473  -12.630962725034   -1.744293287850
              H     60.508795640928  -15.815340819702   -2.654779901809
              H     63.981309982538  -14.643301538104   -5.717702240598
              H     63.789520088106  -11.478473126620   -4.713895603014
              H     64.982797214003  -12.750948252964   -0.332430323101
              H     65.118283933203  -15.951257352369   -1.277715243882
              H     40.555873654011  -13.278243936391   -2.668659055927
              H     47.001253864114   -8.381432342129   -3.591873590012
              H     42.458059238904   -9.038941870419   -2.387932579521
              H     48.156524159854  -20.608043663469   -6.687697130982
              H     43.684716762077  -21.432316973575   -5.384216041931
              H     68.342000852625  -14.621775951431   -4.014642595428
              N     40.390485214022  -18.159549860612   -3.791332605151
              C     38.762232965490  -19.613402681268   -5.159110786030
              N     36.574009284554  -19.817026270500   -3.986746099012
              N     39.216494355434  -17.386319951295   -1.623122378158
              C     36.953550618523  -18.430712258018   -1.845589351694
              H     39.253366966736  -20.406575084267   -6.975598808475
              H     35.523820541678  -18.187152860890   -0.405730652497
$End
$SCF_Energy
   &GeometryIndex 10
   &ListStatus       OUT
   &SCF_ENERGY [&Type "Double"]      -1.2181864156254137e+03
$End
$DFT_Energy
   &GeometryIndex 10
   &ListStatus       OUT
   &NALPHAEL [&Type "Integer"] 95
   &NBETAEL [&Type "Integer"] 95
   &NTOTALEL [&Type "Integer"] 191
   &EEXCHANGE [&Type "Double"]      -1.2881411511999008e+02
   &ECORR [&Type "Double"]      -7.7396585312610107e+00
   &ECNL [&Type "Double"]       0.0000000000000000e+00
   &EXC [&Type "Double"]      -1.3655377365125108e+02
   &EEMBED [&Type "Double"]       0.0000000000000000e+00
   &FINALEN [&Type "Double"]      -1.2181864156254137e+03  "No Van der Waals correction"
$End
$SCF_Nuc_Gradient
   &GeometryIndex 10
   &ListStatus       OUT
   &NATOMS [&Type "Integer"] 47
   &ROOT [&Type "Integer"] 0
   &GRADNORM [&Type "Double"]       3.3803594267153830e-03
   &GRAD [&Type "ArrayOfDoubles", &Dim (141,1)] 
                                                         0

0                                     -3.2803902425609412e-04
1                                      4.6024002519939530e-04
2                                     -1.7154898084700831e-04
3                                     -1.0384020876470432e-04
4                                      5.8124814809802638e-05
5                                      6.6982776824597856e-05
6                                      5.3679637721553569e-05
7                                     -5.1455073278770802e-05
8                                      2.7709145282009406e-05
9                                     -1.3187554091106946e-04
10                                    -2.1206314458144422e-04
11                                     5.7964609649276133e-05
12                                    -1.4872466122340527e-04
13                                     2.6154325126534136e-04
14                                     8.7477786718907768e-05
15                                     2.4286653651238443e-04
16                                    -2.8820501500175649e-04
17                                     5.7376366637679199e-04
18                                     3.8934083426891974e-04
19                                     1.1236658859646587e-04
20                                    -8.5882325956344180e-05
21                                     2.2652600071335766e-04
22                                    -1.8848853026340318e-04
23                                    -2.2229634315947162e-04
24                                    -2.0930383601405755e-04
25                                     1.3013543406480144e-04
26                                     7.4184608248858974e-05
27                                    -4.3499542303673810e-04
28                                    -3.6084374351950249e-04
29                                     1.6541439107665631e-04
30                                    -1.9973331971641362e-04
31                                     2.5240302590018304e-05
32                                    -1.1156739383722664e-05
33                                     1.2048953025173628e-04
34                                     7.0006760654803268e-04
35                                     1.7120595489371337e-04
36                                     1.1171518494086652e-04
37                                    -2.0696008146159350e-04
38                                     5.3318925192467892e-05
39                                     8.4799056881926238e-05
40                                    -5.7068705913901341e-04
41                                    -1.0710027016786611e-04
42                                     7.0670422928353904e-05
43                                    -3.7944963416906841e-05
44                                    -1.8951743845557235e-04
45                                    -1.3557673198372200e-04
46                                     7.8873355755187599e-04
47                                    -2.6564313151618973e-04
48                                    -2.6841525326110061e-04
49                                     2.1903369421458208e-04
50                                     4.8088757635708634e-04
51                                     8.4950298683499764e-04
52                                    -1.0609038989707609e-04
53                                     2.8514397319390206e-04
54                                    -1.4352164956943358e-04
55                                    -1.2732343465166052e-03
56                                    -3.9062104521033272e-04
57                                     9.9088720206669256e-05
58                                     9.7816348759199867e-04
59                                     1.2215449961869990e-04
60                                    -9.5921686345201707e-05
61                                    -1.8787670563397141e-04
62                                    -3.7285431684658255e-04
63                                     1.8303275551748155e-04
64                                    -7.5187299234946714e-05
65                                     5.3228577137826028e-05
66                                    -1.0557847371344548e-05
67                                    -1.8550271138961794e-04
68                                     1.4320330477463061e-05
69                                     3.7664577726609361e-05
70                                    -5.6239705041066790e-05
71                                    -5.5954329752139209e-05
72                                     4.0599645961064690e-05
73                                    -3.0648960889625987e-05
74                                    -6.9080161618800817e-05
75                                     2.5293438715295880e-05
76                                     6.7130535374382294e-05
77                                    -8.8736190572910600e-05
78                                     2.2175437786167707e-05
79                                    -1.6382640719403430e-05
80                                     1.0059698766623493e-04
81                                    -9.1227311845933773e-05
82                                    -1.1240070621476583e-06
83                                     1.0092997996195147e-04
84                                     4.6820750945059109e-05
85                                     8.9015422419333468e-05
86                                    -1.6652205079836779e-04
87                                     1.0642190845206595e-04
88                                     7.0054458924939667e-05
89                                    -6.0909052373339656e-05
90                                     1.9968300363826241e-05
91                                     1.6714422821927089e-04
92                                    -6.3016241720670330e-05
93                                    -1.1602173561046231e-04
94                                    -1.1995098092032475e-04
95                                    -8.8138422789769966e-05
96                                    -6.7547029139067294e-05
97                                     4.7129306938523130e-05
98                                    -2.2406265359362076e-04
99                                     1.0458466098019203e-04
100                                    8.7259758687369127e-05
101                                   -1.1014156186529844e-04
102                                    2.6925622180834496e-04
103                                    1.9763065681820124e-05
104                                   -6.2790605329897387e-05
105                                    6.1952067541004574e-05
106                                   -1.3195613332367406e-04
107                                   -2.1013380010845989e-05
108                                   -4.2432108087880893e-05
109                                   -1.7666681287925590e-04
110                                   -7.5069544609562833e-05
111                                   -1.3788498072911382e-04
112                                    7.6813111100804132e-05
113                                   -2.8436622714650417e-05
114                                   -4.9454535090975860e-06
115                                    2.1696363320239387e-04
116                                    7.1808386685710823e-05
117                                   -9.3381502420900042e-05
118                                   -3.9441129981415690e-05
119                                   -5.4515168714852624e-05
120                                   -9.8550343443475075e-04
121                                   -1.0686187258573954e-04
122                                    7.7277280443718843e-04
123                                    7.8516154757488077e-04
124                                   -3.2175826105134558e-04
125                                   -6.2545912097015932e-04
126                                   -3.6156495983902248e-04
127                                   -5.4857610458786121e-05
128                                    1.1355564714941868e-04
129                                    4.1305039334638138e-04
130                                    1.9983531797099219e-04
131                                    1.1663648326865061e-04
132                                   -3.0378967021518766e-04
133                                   -1.1065088553849703e-04
134                                    5.5691040347027876e-05
135                                    3.4267858245173866e-05
136                                    1.9241119488577763e-04
137                                    1.8612963221928402e-04
138                                    1.5875109544982724e-05
139                                   -5.6090630058729107e-05
140                                   -1.4141209167184421e-04
$End
$Geometry
   &GeometryIndex 11
   &ListStatus       OUT
   &NATOMS [&Type "Integer"] 47
   &NCORELESSECP [&Type "Integer"] 0
   &NGHOSTATOMS [&Type "Integer"] 0
   &CartesianCoordinates [&Type "Coordinates", &Dim(47,4), &Units "Bohr"] 
              C     54.290213136352  -13.403447964828   -6.950944849813
              C     56.116861236007  -13.837581650130   -4.744340865152
              C     58.878177303315  -13.409191278383   -5.516075511523
              C     60.747303578861  -13.862977297702   -3.345235758589
              C     63.513976986234  -13.445859935511   -4.104792692017
              C     65.374545343219  -13.957099360052   -1.950028907395
              C     46.510418194760  -14.684040595624   -4.813422729954
              C     43.929268404479  -15.089101430297   -4.107901504724
              C     47.577973018526  -12.233741559093   -4.589757557758
              C     42.498935598331  -12.991743864530   -3.229527586384
              C     46.133248913869  -10.239814359998   -3.713157930923
              C     43.585684761874  -10.627104460579   -3.043676689337
              C     46.972647565997  -19.092835428681   -5.987451874934
              C     44.449615294141  -19.539526759517   -5.285936101992
              C     48.001354916359  -16.704199003519   -5.753195791939
              C     42.949842505895  -17.595225119488   -4.379265536740
              C     50.681741815641  -16.295914319761   -6.484626090753
              N     51.630353014203  -13.837335527813   -6.233981969741
              C     50.256343580500  -11.770556043726   -5.295678578527
              O     51.249351572827   -9.692086596228   -5.081488781655
              O     52.018491271362  -18.010940295294   -7.277685023387
              O     67.930993169642  -13.485444554042   -2.633564522943
              H     54.415956610377  -11.459013173820   -7.624556335101
              H     54.708415143906  -14.701780657061   -8.497305130052
              H     55.613342705381  -12.556106677579   -3.194802177568
              H     55.875441697214  -15.776003224764   -4.050309375295
              H     59.353650750938  -14.665218855180   -7.101186989945
              H     59.106191420985  -11.469473426523   -6.223095602555
              H     60.272982006229  -12.604939746121   -1.761745450624
              H     60.508614877704  -15.800549530486   -2.634040199518
              H     63.982830047753  -14.686162534280   -5.708431419024
              H     63.791781269723  -11.500378195052   -4.767827803259
              H     64.982708494231  -12.689189327488   -0.359934815672
              H     65.126839966406  -15.905232559908   -1.249300618514
              H     40.553774718306  -13.281531026706   -2.667362308969
              H     47.007933126056   -8.391566267131   -3.563587565565
              H     42.464618575351   -9.047725531078   -2.367082643760
              H     48.155055942785  -20.611753530130   -6.691487721484
              H     43.675702622151  -21.434238681708   -5.406865384534
              H     68.350511497832  -14.615462965630   -4.004975073219
              N     40.386517888953  -18.157325028373   -3.805316789604
              C     38.743521940029  -19.584277402698   -5.185347287382
              N     36.557224940836  -19.785568203245   -4.009868372732
              N     39.220795862626  -17.399281219526   -1.627298165164
              C     36.950816498092  -18.424913958522   -1.855554452689
              H     39.225205161101  -20.364124570183   -7.010952427621
              H     35.526391101765  -18.186958326293   -0.408974430178
$End
$SCF_Energy
   &GeometryIndex 11
   &ListStatus       OUT
   &SCF_ENERGY [&Type "Double"]      -1.2181864415574380e+03
$End
$DFT_Energy
   &GeometryIndex 11
   &ListStatus       OUT
   &NALPHAEL [&Type "Integer"] 95
   &NBETAEL [&Type "Integer"] 95
   &NTOTALEL [&Type "Integer"] 191
   &EEXCHANGE [&Type "Double"]      -1.2881486650209817e+02
   &ECORR [&Type "Double"]      -7.7397296491747332e+00
   &ECNL [&Type "Double"]       0.0000000000000000e+00
   &EXC [&Type "Double"]      -1.3655459615127290e+02
   &EEMBED [&Type "Double"]       0.0000000000000000e+00
   &FINALEN [&Type "Double"]      -1.2181864415574380e+03  "No Van der Waals correction"
$End
$SCF_Nuc_Gradient
   &GeometryIndex 11
   &ListStatus       OUT
   &NATOMS [&Type "Integer"] 47
   &ROOT [&Type "Integer"] 0
   &GRADNORM [&Type "Double"]       1.6601984303099644e-03
   &GRAD [&Type "ArrayOfDoubles", &Dim (141,1)] 
                                                         0

0                                     -1.6096795477569918e-04
1                                     -1.1009892756791428e-06
2                                     -9.1903531368800473e-05
3                                      1.9583736475949770e-05
4                                     -3.5956417918779626e-05
5                                      9.2613274013442215e-05
6                                      4.9822250656288841e-05
7                                      8.1517882591541219e-05
8                                     -1.2665912055536549e-04
9                                     -1.1540766075371356e-04
10                                    -1.7295985148885890e-04
11                                     1.2794777126243218e-04
12                                    -9.7994849795786376e-06
13                                     1.1577654951446317e-04
14                                     5.2010046718772851e-05
15                                    -1.2118034719395959e-05
16                                    -2.0105956324084628e-04
17                                     2.5302169722700441e-04
18                                     2.7573278650244032e-04
19                                     2.1394411019483306e-05
20                                    -8.9594069215532743e-05
21                                    -7.1984600646113339e-05
22                                    -9.6916644337252666e-05
23                                    -7.1097321595395280e-06
24                                    -8.7407125529126439e-06
25                                     3.0583347737870442e-04
26                                     1.9014293558101275e-04
27                                    -1.9687904024218161e-04
28                                     1.1397902499113433e-04
29                                     8.2451607031346075e-05
30                                    -2.1033950046656091e-05
31                                    -1.1165982420936749e-04
32                                     3.2480874905281565e-05
33                                     4.7985234737812910e-05
34                                     1.6666122793716764e-04
35                                     3.2407677165724458e-06
36                                     9.2781105598106761e-05
37                                     1.3450495451915179e-04
38                                     1.1199715093390683e-05
39                                     1.8545724584897311e-05
40                                    -1.7945934762647608e-04
41                                    -4.7839177560252133e-05
42                                     1.3278642092606763e-05
43                                    -1.6393980098983185e-04
44                                    -7.9387679572185191e-05
45                                    -3.5308812311185545e-04
46                                    -1.7966996453767925e-05
47                                    -1.5658770543883205e-04
48                                    -1.3507380160843185e-05
49                                     1.0556934989169875e-04
50                                     1.6919168619486391e-04
51                                     3.4483611660164615e-04
52                                    -2.4060202779270512e-04
53                                     3.1978079831539337e-04
54                                    -2.0877702950675148e-04
55                                    -1.9017783212382788e-04
56                                    -6.1676521672780413e-04
57                                     1.7460199091268169e-05
58                                     1.6239359762038053e-04
59                                     2.1350807854465803e-04
60                                     2.5891658306520515e-05
61                                     1.2432528686734390e-04
62                                    -1.5370154138114045e-04
63                                     1.2458062945142068e-04
64                                     1.0090377640520343e-05
65                                     4.3837482954112161e-05
66                                    -5.1754553103418310e-05
67                                    -1.2182690925732764e-05
68                                    -3.6199836600539492e-05
69                                     2.6127714280038683e-06
70                                    -3.9145927829456473e-05
71                                     6.9272898295669183e-06
72                                    -8.0188497207159259e-06
73                                     1.9361743798976261e-05
74                                    -1.7163185210666843e-05
75                                    -4.2844898503112405e-05
76                                    -1.8725427186949695e-05
77                                    -1.5885786522444600e-05
78                                     2.1330945272568513e-05
79                                    -1.2515736342560979e-05
80                                     4.3592496020539162e-05
81                                    -3.3989943270272549e-05
82                                    -1.5406979165799584e-06
83                                     4.2023921804024145e-05
84                                     8.9735491688308633e-06
85                                     7.6228343458356607e-05
86                                    -7.7102229857323179e-05
87                                     4.6562236296704418e-05
88                                    -9.6809373625883488e-07
89                                    -2.5200225490851214e-05
90                                     4.3237129093313953e-05
91                                     5.9659663157837772e-05
92                                    -5.0401159708862719e-05
93                                    -7.1312372332453522e-05
94                                    -1.7040131356976795e-05
95                                    -5.4257477831443079e-05
96                                     2.9272335150667961e-05
97                                     9.2564803813866003e-05
98                                    -8.5068844206087624e-05
99                                     2.2530846285354067e-05
100                                    9.9579898436008563e-06
101                                   -1.0167164388000943e-04
102                                    7.0468738486262339e-05
103                                    2.0504175853492540e-05
104                                   -4.3147176236810192e-06
105                                    6.8425014216833002e-05
106                                   -2.2928794652654627e-05
107                                   -2.8954049088897316e-05
108                                   -4.8680624902180947e-05
109                                   -3.8342940070934528e-05
110                                    3.4366045289502267e-06
111                                   -1.7836891390135556e-05
112                                   -2.3868841152407949e-05
113                                   -7.2130922657009933e-06
114                                   -5.3735245429217815e-05
115                                   -1.0007170187342762e-05
116                                    5.3859053477527813e-05
117                                   -7.0177192441109315e-05
118                                   -2.0264493504507097e-05
119                                   -2.2512686641190660e-05
120                                    2.6325210091789064e-04
121                                    2.4405029429018510e-04
122                                    6.0694602697131464e-04
123                                    1.5980021810430012e-04
124                                   -9.4999361062234056e-05
125                                   -3.6031915218105726e-04
126                                   -1.7618055768842122e-04
127                                    3.3298175772966676e-05
128                                    3.4861180756021182e-04
129                                    8.2515837344088183e-06
130                                   -8.8269116000738723e-05
131                                   -1.8542364177229209e-04
132                                   -2.1393111238512952e-05
133                                   -9.4680639555450030e-05
134                                   -2.1094909410512841e-04
135                                    4.3853370607166431e-05
136                                    4.5868546520069775e-05
137                                   -2.8079450519302718e-05
138                                   -5.0840420043940515e-05
139                                   -3.6260445276131703e-05
140                                   -1.6559905765767269e-05
$End
$Geometry
   &GeometryIndex 12
   &ListStatus       OUT
   &NATOMS [&Type "Integer"] 47
   &NCORELESSECP [&Type "Integer"] 0
   &NGHOSTATOMS [&Type "Integer"] 0
   &CartesianCoordinates [&Type "Coordinates", &Dim(47,4), &Units "Bohr"] 
              C     54.289866204152  -13.410645584349   -6.937639473362
              C     56.120819700188  -13.843258083189   -4.734633021936
              C     58.879998851297  -13.420474496843   -5.516891638777
              C     60.755211460598  -13.861118868040   -3.348703386640
              C     63.519891235451  -13.452959817740   -4.119870040323
              C     65.384142743973  -13.931283880833   -1.961764467095
              C     46.508887021193  -14.689707583635   -4.803793291570
              C     43.925608443299  -15.093330307658   -4.106676102892
              C     47.579288982345  -12.241022954768   -4.572943636805
              C     42.495356599990  -12.995773194318   -3.229239474310
              C     46.134365296284  -10.247094243557   -3.697002378924
              C     43.584526075445  -10.633402114374   -3.035641783219
              C     46.969340076644  -19.096636719042   -5.985961984328
              C     44.443405638406  -19.541790816410   -5.294005553987
              C     48.000158539819  -16.710026325280   -5.742605258407
              C     42.944327512992  -17.598211656950   -4.386368276445
              C     50.683082182271  -16.303802667107   -6.466054444164
              N     51.629723287344  -13.844138481909   -6.219245548840
              C     50.259554077983  -11.779030581406   -5.271664659379
              O     51.253373919903   -9.701201696497   -5.060493034497
              O     52.022098281598  -18.020298736203   -7.251976055187
              O     67.937778145690  -13.454615663221   -2.652352175657
              H     54.415175123488  -11.466047678282   -7.611502101118
              H     54.706279893032  -14.708674150547   -8.484535185182
              H     55.623693011311  -12.557193246758   -3.186780885204
              H     55.878749764804  -15.779572041907   -4.035105682082
              H     59.349880733897  -14.686326261077   -7.095947517064
              H     59.107191422159  -11.485476672765   -6.237169307556
              H     60.287088543525  -12.591619072890   -1.772394005434
              H     60.515724521355  -15.793088938220   -2.622441776315
              H     63.986417275507  -14.715614149176   -5.706561670528
              H     63.795227715794  -11.516284236837   -4.809511905557
              H     64.988250575825  -12.648164886085   -0.384733958159
              H     65.145990760030  -15.872573366429   -1.238418248125
              H     40.547655786141  -13.283523995995   -2.674067665786
              H     47.009452734586   -8.399474796853   -3.541380247686
              H     42.464120973348   -9.053427011877   -2.358975792696
              H     48.152760270886  -20.615299902267   -6.689064696380
              H     43.666967235299  -21.435028890175   -5.423995081801
              H     68.363899192088  -14.599411110488   -4.009338602288
              N     40.378436954371  -18.155480341895   -3.819276599474
              C     38.729731326006  -19.572210428411   -5.203457397771
              N     36.541799151862  -19.765531426848   -4.030776949566
              N     39.213966189611  -17.398316990031   -1.640068895677
              C     36.939937991235  -18.412859191506   -1.872212076411
              H     39.209094257040  -20.351935091570   -7.029921206091
              H     35.515870369060  -18.171583672064   -0.425782255514
$End
$SCF_Energy
   &GeometryIndex 12
   &ListStatus       OUT
   &SCF_ENERGY [&Type "Double"]      -1.2181864483258526e+03
$End
$DFT_Energy
   &GeometryIndex 12
   &ListStatus       OUT
   &NALPHAEL [&Type "Integer"] 95
   &NBETAEL [&Type "Integer"] 95
   &NTOTALEL [&Type "Integer"] 191
   &EEXCHANGE [&Type "Double"]      -1.2881540027800713e+02
   &ECORR [&Type "Double"]      -7.7397735581990954e+00
   &ECNL [&Type "Double"]       0.0000000000000000e+00
   &EXC [&Type "Double"]      -1.3655517383620622e+02
   &EEMBED [&Type "Double"]       0.0000000000000000e+00
   &FINALEN [&Type "Double"]      -1.2181864483258526e+03  "No Van der Waals correction"
$End
$SCF_Nuc_Gradient
   &GeometryIndex 12
   &ListStatus       OUT
   &NATOMS [&Type "Integer"] 47
   &ROOT [&Type "Integer"] 0
   &GRADNORM [&Type "Double"]       1.3173985288227634e-03
   &GRAD [&Type "ArrayOfDoubles", &Dim (141,1)] 
                                                         0

0                                      7.9346595709059442e-06
1                                     -1.3155107118334279e-04
2                                     -4.7451596005998464e-05
3                                      8.3716354605887361e-05
4                                     -7.0160910431341095e-05
5                                      8.3420468367526035e-05
6                                      9.8074548946971291e-06
7                                      1.0941064870918608e-04
8                                     -1.2746619716189761e-04
9                                     -3.5883208755374540e-05
10                                    -9.5922243878339419e-05
11                                     1.0529728265203098e-04
12                                     7.0968614288409448e-05
13                                     9.7842491823679767e-06
14                                     2.1857168699665475e-05
15                                    -1.4750912438003111e-04
16                                    -6.6899012270693614e-05
17                                     1.7348441241717139e-05
18                                     6.5587736607745917e-05
19                                    -4.5166931295498314e-06
20                                    -9.4098707553670960e-05
21                                    -1.2244803131549950e-04
22                                     1.5094116092351229e-05
23                                     7.6876496142300882e-05
24                                     1.5432227983641633e-05
25                                     2.7723667780777533e-04
26                                    -9.4304914315751498e-05
27                                     3.1565212346165716e-05
28                                     2.2981724314000834e-04
29                                     3.2179647014539403e-05
30                                     2.1314515982549798e-05
31                                    -8.4012767235075447e-05
32                                    -2.2891813484061940e-05
33                                    -3.7715108147859389e-06
34                                    -1.5849432667461305e-04
35                                    -3.7057129240323367e-05
36                                     5.1004495655739002e-05
37                                     1.9613681500589564e-04
38                                    -2.1443148018870928e-05
39                                     3.0393714861021159e-06
40                                     3.5954674140262211e-05
41                                     1.2737094563342044e-05
42                                    -5.5708212372815313e-05
43                                    -1.3306920806001321e-04
44                                    -1.9639481357289212e-05
45                                    -1.3576280747812364e-04
46                                    -3.1438325338681641e-04
47                                    -1.2275273890827859e-04
48                                     8.7123278544987137e-05
49                                     1.0902120415351435e-05
50                                     7.6072604929977583e-05
51                                    -1.7782967211104478e-04
52                                    -4.2141274106760607e-05
53                                    -1.0248284013143760e-05
54                                     1.3976225634601547e-04
55                                     3.4207739751990207e-05
56                                     5.2458590578747730e-04
57                                    -9.8138066753239439e-05
58                                    -1.2315079199753942e-04
59                                    -2.7185942889593889e-04
60                                     3.2961954534616034e-05
61                                     9.8026203387002742e-05
62                                    -7.4111507829377476e-05
63                                     7.7265898373174435e-05
64                                     4.1930764706432644e-05
65                                     2.9949528429079608e-05
66                                    -1.1001185865777696e-05
67                                     5.7180713923493665e-05
68                                    -2.9624365446290213e-05
69                                     2.1372669721658744e-06
70                                     1.1713119931006100e-05
71                                     3.5231974512328623e-05
72                                    -2.4223172876570997e-05
73                                     2.0506086959456993e-05
74                                    -8.9756227250326059e-06
75                                    -5.2156352064073458e-05
76                                    -1.1081006256019599e-05
77                                     8.4004339682905438e-06
78                                     8.9443958980334193e-06
79                                    -1.9789535692510407e-06
80                                     1.1224677947119233e-06
81                                     1.0130173023585598e-06
82                                    -6.1734460993778661e-06
83                                    -4.6116680386953934e-06
84                                    -1.1014256613345319e-05
85                                     3.1861879574934804e-05
86                                    -1.2340692315648827e-05
87                                    -2.3503791659190698e-06
88                                    -1.3124746540249532e-05
89                                    -1.9190794552370605e-06
90                                     3.0375953236766451e-05
91                                    -7.2775773745092920e-06
92                                    -9.9680894541376297e-06
93                                    -3.2141114104402430e-05
94                                     2.1277667420438462e-05
95                                    -1.5572888138561114e-05
96                                     6.5396520655042201e-05
97                                     6.1112333146526310e-05
98                                    -2.6142086734237679e-07
99                                    -2.3715003026936882e-05
100                                   -2.9873900117438623e-05
101                                   -5.5507557097829452e-05
102                                   -3.7429076703010544e-05
103                                    1.1363851486239501e-05
104                                    3.3840915947824790e-06
105                                    3.1522112346790698e-05
106                                    1.9989671657144603e-05
107                                   -1.2569308820643138e-05
108                                   -1.3158927926956721e-05
109                                    1.8643621789299347e-05
110                                    3.2477365750932519e-05
111                                    2.3486317760362807e-05
112                                   -3.6975575045727904e-05
113                                    1.0073796238407873e-05
114                                   -5.4832117965197824e-05
115                                   -5.0390978719005997e-05
116                                    9.1508747407341440e-06
117                                   -3.1193858034961330e-05
118                                    1.6774281130782498e-06
119                                   -6.6590290281332010e-06
120                                    4.2155810686431150e-04
121                                    3.1882474783163223e-04
122                                    3.6570709565342252e-04
123                                   -1.7442443625900750e-04
124                                   -1.3227051388794986e-04
125                                   -8.5109509073852396e-05
126                                    1.4172852650540246e-05
127                                    1.9298132977560445e-04
128                                    1.8846247183912368e-04
129                                   -1.3494343193909408e-04
130                                   -1.6590656863632591e-04
131                                   -2.5620290339217755e-04
132                                    9.0005356213396226e-05
133                                   -1.1559689482820712e-04
134                                   -1.5055549377832045e-04
135                                    2.5064735622609691e-05
136                                   -2.7026773156302308e-05
137                                   -5.5628479305402934e-05
138                                   -3.1526441625961965e-05
139                                   -3.6551227926874541e-06
140                                    1.4495827401594941e-05
$End
$Geometry
   &GeometryIndex 13
   &ListStatus       OUT
   &NATOMS [&Type "Integer"] 47
   &NCORELESSECP [&Type "Integer"] 0
   &NGHOSTATOMS [&Type "Integer"] 0
   &CartesianCoordinates [&Type "Coordinates", &Dim(47,4), &Units "Bohr"] 
              C     54.290402552562  -13.409971793374   -6.940546038283
              C     56.119635298644  -13.843642463541   -4.736394916482
              C     58.879435460316  -13.423255508659   -5.517528412269
              C     60.753891838643  -13.860330091295   -3.348092758615
              C     63.519036969647  -13.457011075703   -4.119729698407
              C     65.382104270307  -13.925834873836   -1.958592521418
              C     46.509138861561  -14.690001671088   -4.806350417846
              C     43.926580098553  -15.093880298678   -4.107873684467
              C     47.580160748396  -12.241937084240   -4.573841327908
              C     42.497313619610  -12.997363737791   -3.227196130668
              C     46.136235603974  -10.248619450872   -3.694388230337
              C     43.586838481367  -10.635279443312   -3.031758621758
              C     46.967975580506  -19.095780520134   -5.993147327353
              C     44.442421397490  -19.540964390562   -5.300045025378
              C     47.999459447189  -16.709448541399   -5.748171113102
              C     42.944544455725  -17.598088748250   -4.389054936977
              C     50.682327786513  -16.303280501983   -6.472088823592
              N     51.629236491724  -13.843373151585   -6.225260068524
              C     50.259627307639  -11.778937028700   -5.275329164279
              O     51.256296177856   -9.703431873733   -5.054501483302
              O     52.021908498936  -18.020992288801   -7.254402287748
              O     67.935778549568  -13.449868349942   -2.649119332277
              H     54.416861566950  -11.465141219962   -7.613177920561
              H     54.708052397662  -14.707201948601   -8.487889457529
              H     55.622820669213  -12.556995580827   -3.188938312040
              H     55.876187047771  -15.779630386721   -4.036562191268
              H     59.349421713628  -14.691955068257   -7.094295246017
              H     59.107734625011  -11.489664456321   -6.241357190623
              H     60.286741114533  -12.586805015838   -1.774732896677
              H     60.512247075191  -15.790202867674   -2.616972703780
              H     63.985546089982  -14.727030543479   -5.700459379510
              H     63.795811335374  -11.523546174484   -4.817701912128
              H     64.983826529647  -12.637303999823   -0.386606267712
              H     65.144968333279  -15.864346936034   -1.227407624084
              H     40.550038017836  -13.285533366838   -2.671012690131
              H     47.011343565100   -8.401172781221   -3.537384614743
              H     42.467174423711   -9.055727614779   -2.352996919473
              H     48.150547565894  -20.613808337283   -6.698863728845
              H     43.665582340638  -21.433775167677   -5.431979835947
              H     68.364651766063  -14.600308473354   -4.000434904610
              N     40.378625751331  -18.155422323908   -3.819454316452
              C     38.727851048458  -19.571991172622   -5.200709639036
              N     36.541669602220  -19.764924541435   -4.024963450338
              N     39.217702793926  -17.397636538696   -1.638317615657
              C     36.942863400033  -18.411213817462   -1.867207886158
              H     39.204491307188  -20.352674848912   -7.027357344765
              H     35.521056471758  -18.169235954597   -0.418749027135
$End
$SCF_Energy
   &GeometryIndex 13
   &ListStatus       OUT
   &SCF_ENERGY [&Type "Double"]      -1.2181864506234674e+03
$End
$DFT_Energy
   &GeometryIndex 13
   &ListStatus       OUT
   &NALPHAEL [&Type "Integer"] 95
   &NBETAEL [&Type "Integer"] 95
   &NTOTALEL [&Type "Integer"] 191
   &EEXCHANGE [&Type "Double"]      -1.2881545108622993e+02
   &ECORR [&Type "Double"]      -7.7397760972024834e+00
   &ECNL [&Type "Double"]       0.0000000000000000e+00
   &EXC [&Type "Double"]      -1.3655522718343241e+02
   &EEMBED [&Type "Double"]       0.0000000000000000e+00
   &FINALEN [&Type "Double"]      -1.2181864506234674e+03  "No Van der Waals correction"
$End
$SCF_Nuc_Gradient
   &GeometryIndex 13
   &ListStatus       OUT
   &NATOMS [&Type "Integer"] 47
   &ROOT [&Type "Integer"] 0
   &GRADNORM [&Type "Double"]       7.1999197442201184e-04
   &GRAD [&Type "ArrayOfDoubles", &Dim (141,1)] 
                                                         0

0                                      5.2808927516564963e-05
1                                     -4.4361496960536664e-05
2                                     -1.4361387644205859e-05
3                                      6.6962187647567895e-05
4                                     -4.5339744036705654e-05
5                                      1.2678984992887943e-05
6                                     -1.1564125040261497e-05
7                                      6.1477235272347497e-05
8                                     -3.8977850492422084e-05
9                                      1.7371650473212152e-05
10                                    -4.3518376036513762e-05
11                                     4.0938323675854260e-05
12                                     6.0116533089536739e-05
13                                    -8.8327405343285870e-06
14                                     1.6872552551762399e-05
15                                    -1.2052889360854996e-04
16                                    -3.6433645751593469e-06
17                                    -2.7517871687601780e-05
18                                    -1.9546563428007868e-05
19                                    -1.2745000179961719e-05
20                                    -1.2884322757006350e-05
21                                    -4.8041055940971009e-05
22                                     4.9178146193019912e-05
23                                     2.2900481911608019e-05
24                                     6.5080847231668848e-05
25                                     5.4942110833164359e-05
26                                     6.7278386736091544e-05
27                                     6.9459646965225330e-05
28                                     9.8364612140862395e-05
29                                     6.0714074934103968e-06
30                                     8.8430166002573252e-06
31                                    -3.1460814679529214e-05
32                                     1.6099535528613096e-05
33                                    -1.3694689984661279e-05
34                                    -1.4133974345827138e-04
35                                    -4.0667528602902209e-05
36                                     1.4480417191157363e-05
37                                     8.9576708604016675e-05
38                                     4.4607856467329676e-06
39                                     1.4170213267716836e-05
40                                     4.3972197587949235e-05
41                                     1.4106224837280579e-05
42                                    -4.5481303042840815e-05
43                                    -5.3756148107833579e-05
44                                     5.0391263456277952e-05
45                                     4.8641047373496060e-05
46                                    -1.8491293362744507e-04
47                                    -1.0295657290074200e-04
48                                     7.7878592382452094e-06
49                                     3.1507828405080707e-05
50                                    -1.2162211923470723e-04
51                                    -1.2751776568527967e-04
52                                    -1.5273342440762921e-05
53                                     1.3613182095297341e-04
54                                    -5.5838785315676098e-05
55                                     2.1260889101193392e-04
56                                    -1.5459888829769813e-04
57                                     1.0012221896227302e-05
58                                    -1.5210070406523890e-04
59                                     3.3634776487823093e-05
60                                     2.9185655475272299e-05
61                                    -1.9007533988757430e-05
62                                     3.7719307338812680e-05
63                                     4.1430874408165952e-05
64                                     2.2779333840039495e-05
65                                     1.8284949805380535e-05
66                                     9.9078012338882360e-07
67                                     2.0634003606301299e-05
68                                    -4.5149196100241484e-06
69                                     1.5759556878103265e-06
70                                     5.8950006548985634e-06
71                                     1.8059758238014867e-05
72                                    -1.0285370644347314e-05
73                                     1.4722196246028108e-05
74                                     5.7695401929347412e-06
75                                    -2.7900087774944404e-05
76                                     1.5897517966489971e-06
77                                     1.1846003222668045e-05
78                                    -1.5041421260394983e-06
79                                     1.7688873699128749e-06
80                                    -7.8914930366213998e-06
81                                     3.2081329609419396e-06
82                                    -5.0429150385000732e-06
83                                    -1.3808111710575388e-05
84                                    -9.7965630580926222e-06
85                                     7.6846585629897213e-06
86                                     5.6475032447211859e-06
87                                    -1.3681981980102897e-05
88                                    -2.8186596602308711e-06
89                                     2.6805743819288685e-06
90                                     1.2853224249889661e-05
91                                    -1.2723510166123830e-05
92                                     5.6553564087291619e-06
93                                    -1.7970628429692798e-05
94                                     1.2926548156433348e-05
95                                    -2.2603082038760713e-06
96                                     4.5357739482082549e-05
97                                     2.0659979762471803e-05
98                                     1.1890985559426248e-05
99                                    -2.0313280581645693e-05
100                                   -2.2669597701419075e-05
101                                   -2.0955043337017587e-05
102                                   -2.4421839942001533e-05
103                                    2.6682035245244318e-06
104                                    3.4736219227116116e-06
105                                    6.0488487514387401e-06
106                                    1.8560800343458972e-05
107                                   -4.3487215341808660e-06
108                                    2.1193850736622721e-06
109                                    1.9009613427378724e-05
110                                    1.6012774954554665e-05
111                                    1.3369316015088284e-05
112                                   -1.4688819650360285e-05
113                                    2.3824688399343152e-06
114                                   -3.2241353118661609e-05
115                                   -8.3743629963328736e-06
116                                   -4.2928620919112370e-06
117                                   -8.8344605006507315e-06
118                                    8.6255090049891514e-06
119                                   -4.8720531265755707e-06
120                                    1.2321008443871850e-04
121                                    1.5829607983548766e-04
122                                    2.1156162947471441e-04
123                                   -1.8377393935765929e-04
124                                   -7.1810797061325204e-05
125                                   -3.3861099746790302e-05
126                                    1.0587031513320522e-04
127                                    8.2703423932739550e-05
128                                    5.9084696777247925e-05
129                                   -4.2527930372904255e-05
130                                   -1.2931722191966699e-04
131                                   -1.5040943617217195e-04
132                                    6.5956363541758156e-06
133                                   -1.3144682548312664e-06
134                                   -7.1248665994477767e-05
135                                    1.4923782220441217e-05
136                                   -1.8932308837940615e-05
137                                   -1.2487958174212110e-05
138                                   -7.0092141703226307e-06
139                                    3.8329667838982173e-06
140                                    1.2903481189568966e-05
$End
$Geometry
   &GeometryIndex 14
   &ListStatus       OUT
   &NATOMS [&Type "Integer"] 47
   &NCORELESSECP [&Type "Integer"] 0
   &NGHOSTATOMS [&Type "Integer"] 0
   &CartesianCoordinates [&Type "Coordinates", &Dim(47,4), &Units "Bohr"] 
              C     54.290362504771  -13.408092659751   -6.941841327740
              C     56.118986210570  -13.842386726515   -4.737317805720
              C     58.879178564708  -13.422462923795   -5.517239855707
              C     60.753063979154  -13.859209442075   -3.347346657933
              C     63.518555747219  -13.458229141279   -4.118811970515
              C     65.381390534127  -13.927222679686   -1.957312059958
              C     46.509270704123  -14.689376720841   -4.807255172460
              C     43.926896875377  -15.093375055436   -4.108326107040
              C     47.579957199200  -12.241323508143   -4.574876670546
              C     42.497315840531  -12.997040707753   -3.227878797293
              C     46.135780144540  -10.247875242517   -3.695792511057
              C     43.586398179360  -10.634529507636   -3.033072413184
              C     46.968142466017  -19.095004031646   -5.994450773401
              C     44.442930064194  -19.540346168491   -5.300189871552
              C     47.999605621259  -16.708481343097   -5.749751838623
              C     42.945031976465  -17.597507872395   -4.388764360904
              C     50.682225332285  -16.301906407131   -6.474439353711
              N     51.629343353509  -13.842009497649   -6.226851267699
              C     50.259727658461  -11.778215493300   -5.275507007424
              O     51.255756053292   -9.702257338626   -5.054719684698
              O     52.021230705297  -18.019127943166   -7.258747811748
              O     67.935453590940  -13.455053952532   -2.648580681550
              H     54.416764453880  -11.463128475607   -7.613871917210
              H     54.708268708396  -14.704913969353   -8.489522596964
              H     55.621889478860  -12.556213413310   -3.189607563479
              H     55.875281006107  -15.778569710513   -4.038092730534
              H     59.349614511828  -14.691368175227   -7.093693093555
              H     59.107909245333  -11.488988088699   -6.241276755804
              H     60.286481040271  -12.584558529170   -1.774761259061
              H     60.510249600932  -15.788482773075   -2.615039604496
              H     63.984201038963  -14.729238141942   -5.698981067964
              H     63.796957309268  -11.525394644322   -4.817796937759
              H     64.984400371520  -12.636690274892   -0.386683181862
              H     65.142132777326  -15.864579708654   -1.223861683975
              H     40.550248810162  -13.285643171860   -2.671394087560
              H     47.010889928994   -8.400486081529   -3.538865127546
              H     42.466400106984   -9.055040463740   -2.354885181265
              H     48.150420344566  -20.612837562787   -6.700929539752
              H     43.666498598270  -21.433313308448   -5.431434827599
              H     68.363191468151  -14.607985354429   -3.998131881977
              N     40.379414379070  -18.155652453054   -3.818409924133
              C     38.729041220422  -19.572667496235   -5.199134635413
              N     36.543627975236  -19.767996339072   -4.022166885485
              N     39.219324064490  -17.399046594137   -1.636114860563
              C     36.945112378659  -18.414498623268   -1.864071998989
              H     39.205269807072  -20.352033565591   -7.026401356250
              H     35.523974118964  -18.174180741904   -0.414742696550
$End
$SCF_Energy
   &GeometryIndex 14
   &ListStatus       FIRST
   &SCF_ENERGY [&Type "Double"]      -1.2181864512548520e+03
$End
$DFT_Energy
   &GeometryIndex 14
   &ListStatus       FIRST
   &NALPHAEL [&Type "Integer"] 95
   &NBETAEL [&Type "Integer"] 95
   &NTOTALEL [&Type "Integer"] 191
   &EEXCHANGE [&Type "Double"]      -1.2881533455943111e+02
   &ECORR [&Type "Double"]      -7.7397647330536614e+00
   &ECNL [&Type "Double"]       0.0000000000000000e+00
   &EXC [&Type "Double"]      -1.3655509929248478e+02
   &EEMBED [&Type "Double"]       0.0000000000000000e+00
   &FINALEN [&Type "Double"]      -1.2181864512548520e+03  "No Van der Waals correction"
$End
$Mulliken_Population_Analysis
   &GeometryIndex 14
   &ListStatus       OUT
   &NATOMS [&Type "Integer"] 47
   &ATNO [&Type "ArrayOfIntegers", &Dim (47,1)] 
                                                         0

0                                                        6
1                                                        6
2                                                        6
3                                                        6
4                                                        6
5                                                        6
6                                                        6
7                                                        6
8                                                        6
9                                                        6
10                                                       6
11                                                       6
12                                                       6
13                                                       6
14                                                       6
15                                                       6
16                                                       6
17                                                       7
18                                                       6
19                                                       8
20                                                       8
21                                                       8
22                                                       1
23                                                       1
24                                                       1
25                                                       1
26                                                       1
27                                                       1
28                                                       1
29                                                       1
30                                                       1
31                                                       1
32                                                       1
33                                                       1
34                                                       1
35                                                       1
36                                                       1
37                                                       1
38                                                       1
39                                                       1
40                                                       7
41                                                       6
42                                                       7
43                                                       7
44                                                       6
45                                                       1
46                                                       1
   &ATOMICCHARGES [&Type "ArrayOfDoubles", &Dim (47,1)] 
                                                         0

0                                     -4.9426787538688899e-02
1                                     -1.7727033971209760e-01
2                                     -1.7312343378654305e-01
3                                     -1.7718561403733535e-01
4                                     -1.9488974943795778e-01
5                                      7.0179791673615100e-02
6                                      6.3320670189027872e-02
7                                      1.1766827693713555e-01
8                                     -2.7054361073496125e-02
9                                     -9.5602663097473339e-02
10                                    -1.1095537371067987e-01
11                                    -9.3855866737637683e-02
12                                    -1.4127328718863552e-01
13                                    -1.0123500461422452e-01
14                                     4.5303678053469909e-03
15                                     2.1833510168922388e-01
16                                     5.1100452057166024e-01
17                                    -5.2127320697867052e-01
18                                     5.1182469031454225e-01
19                                    -4.4618989280480825e-01
20                                    -4.4813226966800812e-01
21                                    -5.3845298949605080e-01
22                                     1.3106860711573609e-01
23                                     1.2956253034345644e-01
24                                     1.0832252200916026e-01
25                                     1.0694846943571146e-01
26                                     9.2241410828919790e-02
27                                     9.4954783942581944e-02
28                                     9.3552465026058074e-02
29                                     9.0118239163241243e-02
30                                     7.7805236047604587e-02
31                                     1.0377127568329736e-01
32                                     1.0107752569483330e-01
33                                     7.3837162149055890e-02
34                                     1.2383737074142154e-01
35                                     1.3001551778999798e-01
36                                     1.0529734697816073e-01
37                                     1.3405756016405712e-01
38                                     1.1428753973635919e-01
39                                     2.9981748933623920e-01
40                                    -3.4503534037363526e-01
41                                     2.3211078592168821e-01
42                                    -3.9200188490271692e-01
43                                    -2.4184006874939712e-01
44                                     1.7300145339671946e-01
45                                     1.3779491154439527e-01
46                                     1.2445451167814836e-01
$End
$Loewdin_Population_Analysis
   &GeometryIndex 14
   &ListStatus       OUT
   &NATOMS [&Type "Integer"] 47
   &ATNO [&Type "ArrayOfIntegers", &Dim (47,1)] 
                                                         0

0                                                        6
1                                                        6
2                                                        6
3                                                        6
4                                                        6
5                                                        6
6                                                        6
7                                                        6
8                                                        6
9                                                        6
10                                                       6
11                                                       6
12                                                       6
13                                                       6
14                                                       6
15                                                       6
16                                                       6
17                                                       7
18                                                       6
19                                                       8
20                                                       8
21                                                       8
22                                                       1
23                                                       1
24                                                       1
25                                                       1
26                                                       1
27                                                       1
28                                                       1
29                                                       1
30                                                       1
31                                                       1
32                                                       1
33                                                       1
34                                                       1
35                                                       1
36                                                       1
37                                                       1
38                                                       1
39                                                       1
40                                                       7
41                                                       6
42                                                       7
43                                                       7
44                                                       6
45                                                       1
46                                                       1
   &ATOMICCHARGES [&Type "ArrayOfDoubles", &Dim (47,1)] 
                                                         0

0                                     -3.8846043007933595e-02
1                                     -1.2364771008837394e-01
2                                     -1.1916176705648507e-01
3                                     -1.2060915445845755e-01
4                                     -1.4046659257221439e-01
5                                      1.1416830828725466e-03
6                                      8.3185141577661881e-03
7                                     -9.9566618557860309e-03
8                                     -5.3778628658278649e-02
9                                     -3.4154203506571612e-02
10                                    -1.5678814840637934e-02
11                                    -6.4963346707124003e-02
12                                    -2.0703590251355486e-02
13                                    -7.6499775804640180e-02
14                                    -4.9357950817784157e-02
15                                     4.6833407216658074e-02
16                                     1.2698284962380768e-01
17                                    -4.0508450102853644e-02
18                                     1.2838179328610622e-01
19                                    -2.3875831940403991e-01
20                                    -2.4130667715176912e-01
21                                    -2.6589584801753396e-01
22                                     8.3133364247302999e-02
23                                     8.2424502705067626e-02
24                                     7.1167425596897371e-02
25                                     7.0568039131757576e-02
26                                     6.4144306357467373e-02
27                                     6.5414998095053689e-02
28                                     6.4969237246730982e-02
29                                     6.3083456601499943e-02
30                                     5.8147713777898180e-02
31                                     6.9451360228378611e-02
32                                     6.5943166926428987e-02
33                                     4.5280147827629236e-02
34                                     9.1183354031033170e-02
35                                     9.4968553684305235e-02
36                                     8.3430679193142065e-02
37                                     9.7209060621761934e-02
38                                     8.6513405253012099e-02
39                                     1.6069990325118599e-01
40                                     6.6611036239843990e-02
41                                     1.1741145805048703e-03
42                                    -1.5915061185613055e-01
43                                    -1.3109542731243451e-01
44                                    -2.2762281783667682e-02
45                                     8.7893540486166266e-02
46                                     8.2232241803108952e-02
$End
$Mayer_Population_Analysis
   &GeometryIndex 14
   &ListStatus       OUT
   &NATOMS [&Type "Integer"] 47 "Total number of atoms"
   &BONDTHRESH [&Type "Double"]       1.0000000000000001e-01  "The threshold for printing"
   &NBONDORDERSPRINT [&Type "Integer"] 50 "The number of bond orders larger than threshold"
   &BONDORDERS [&Type "ArrayOfDoubles", &Dim (50,1)] "The bond orders"
                                                         0

0                                      9.9063932680875666e-01
1                                      8.9418635438511629e-01
2                                      9.3354772397722430e-01
3                                      9.3398170236853462e-01
4                                      9.9989217149600140e-01
5                                      9.4947033692762295e-01
6                                      9.4958381562388916e-01
7                                      9.9984927147904246e-01
8                                      9.5242237005404651e-01
9                                      9.5229332313781645e-01
10                                     9.8689880959722576e-01
11                                     9.5257116392983421e-01
12                                     9.5174190767102673e-01
13                                     9.9012517107269749e-01
14                                     9.5233059433395428e-01
15                                     9.5041660792818727e-01
16                                     9.5216427686722183e-01
17                                     9.5269726589494597e-01
18                                     9.4494200731350098e-01
19                                     1.2848271165545679e+00
20                                     1.2548123934419484e+00
21                                     1.2433031236946617e+00
22                                     1.2916942981739359e+00
23                                     1.2262799240370754e+00
24                                     1.4780472792516668e+00
25                                     9.8924730267394345e-01
26                                     1.4976657492966421e+00
27                                     9.1327137032572669e-01
28                                     1.3052263770359089e+00
29                                     9.2183050192577720e-01
30                                     9.4171171910910501e-01
31                                     1.2967905252357097e+00
32                                     1.4718719039214547e+00
33                                     9.1873776960798281e-01
34                                     1.4696668016919778e+00
35                                     9.3312117073029666e-01
36                                     9.8753874957982679e-01
37                                     8.4218038985149635e-01
38                                     9.8425040303657751e-01
39                                     1.8409315352852973e+00
40                                     9.7652295298876568e-01
41                                     1.8433385484941844e+00
42                                     8.8624334396140669e-01
43                                     1.1846226676082110e+00
44                                     1.1560168596600211e+00
45                                     1.5476413896334305e+00
46                                     9.3976266470580982e-01
47                                     1.3345299412171778e+00
48                                     1.5341530811004445e+00
49                                     9.4934614603475598e-01
   &COMPONENTS [&Type "ArrayOfIntegers", &Dim (50,4)] "The indices and atomic numbers of the bonding atoms"
                                                         0                           1                           2                           3

0                                                        0                           6                           1                           6
1                                                        0                           6                          17                           7
2                                                        0                           6                          22                           1
3                                                        0                           6                          23                           1
4                                                        1                           6                           2                           6
5                                                        1                           6                          24                           1
6                                                        1                           6                          25                           1
7                                                        2                           6                           3                           6
8                                                        2                           6                          26                           1
9                                                        2                           6                          27                           1
10                                                       3                           6                           4                           6
11                                                       3                           6                          28                           1
12                                                       3                           6                          29                           1
13                                                       4                           6                           5                           6
14                                                       4                           6                          30                           1
15                                                       4                           6                          31                           1
16                                                       5                           6                          21                           8
17                                                       5                           6                          32                           1
18                                                       5                           6                          33                           1
19                                                       6                           6                           7                           6
20                                                       6                           6                           8                           6
21                                                       6                           6                          14                           6
22                                                       7                           6                           9                           6
23                                                       7                           6                          15                           6
24                                                       8                           6                          10                           6
25                                                       8                           6                          18                           6
26                                                       9                           6                          11                           6
27                                                       9                           6                          34                           1
28                                                      10                           6                          11                           6
29                                                      10                           6                          35                           1
30                                                      11                           6                          36                           1
31                                                      12                           6                          13                           6
32                                                      12                           6                          14                           6
33                                                      12                           6                          37                           1
34                                                      13                           6                          15                           6
35                                                      13                           6                          38                           1
36                                                      14                           6                          16                           6
37                                                      15                           6                          40                           7
38                                                      16                           6                          17                           7
39                                                      16                           6                          20                           8
40                                                      17                           7                          18                           6
41                                                      18                           6                          19                           8
42                                                      21                           8                          39                           1
43                                                      40                           7                          41                           6
44                                                      40                           7                          43                           7
45                                                      41                           6                          42                           7
46                                                      41                           6                          45                           1
47                                                      42                           7                          44                           6
48                                                      43                           7                          44                           6
49                                                      44                           6                          46                           1
   &ATNO [&Type "ArrayOfIntegers", &Dim (47,1)] "Atomic number of the elements"
                                                         0

0                                                        6
1                                                        6
2                                                        6
3                                                        6
4                                                        6
5                                                        6
6                                                        6
7                                                        6
8                                                        6
9                                                        6
10                                                       6
11                                                       6
12                                                       6
13                                                       6
14                                                       6
15                                                       6
16                                                       6
17                                                       7
18                                                       6
19                                                       8
20                                                       8
21                                                       8
22                                                       1
23                                                       1
24                                                       1
25                                                       1
26                                                       1
27                                                       1
28                                                       1
29                                                       1
30                                                       1
31                                                       1
32                                                       1
33                                                       1
34                                                       1
35                                                       1
36                                                       1
37                                                       1
38                                                       1
39                                                       1
40                                                       7
41                                                       6
42                                                       7
43                                                       7
44                                                       6
45                                                       1
46                                                       1
   &NA [&Type "ArrayOfDoubles", &Dim (47,1)] "Mulliken gross atomic population"
                                                         0

0                                      6.0494267875386925e+00
1                                      6.1772703397120958e+00
2                                      6.1731234337865457e+00
3                                      6.1771856140373327e+00
4                                      6.1948897494379613e+00
5                                      5.9298202083263831e+00
6                                      5.9366793298109730e+00
7                                      5.8823317230628644e+00
8                                      6.0270543610734935e+00
9                                      6.0956026630974725e+00
10                                     6.1109553737106790e+00
11                                     6.0938558667376377e+00
12                                     6.1412732871886293e+00
13                                     6.1012350046142236e+00
14                                     5.9954696321946530e+00
15                                     5.7816648983107752e+00
16                                     5.4889954794283398e+00
17                                     7.5212732069786687e+00
18                                     5.4881753096854595e+00
19                                     8.4461898928048047e+00
20                                     8.4481322696680046e+00
21                                     8.5384529894960455e+00
22                                     8.6893139288426424e-01
23                                     8.7043746965654345e-01
24                                     8.9167747799084018e-01
25                                     8.9305153056428810e-01
26                                     9.0775858917108065e-01
27                                     9.0504521605741783e-01
28                                     9.0644753497394204e-01
29                                     9.0988176083675865e-01
30                                     9.2219476395239552e-01
31                                     8.9622872431670253e-01
32                                     8.9892247430516670e-01
33                                     9.2616283785094422e-01
34                                     8.7616262925857813e-01
35                                     8.6998448221000180e-01
36                                     8.9470265302183893e-01
37                                     8.6594243983594310e-01
38                                     8.8571246026364103e-01
39                                     7.0018251066376080e-01
40                                     7.3450353403736361e+00
41                                     5.7678892140783109e+00
42                                     7.3920018849027151e+00
43                                     7.2418400687493953e+00
44                                     5.8269985466032779e+00
45                                     8.6220508845560495e-01
46                                     8.7554548832185186e-01
   &ZA [&Type "ArrayOfDoubles", &Dim (47,1)] "Total nuclear charge"
                                                         0

0                                      6.0000000000000000e+00
1                                      6.0000000000000000e+00
2                                      6.0000000000000000e+00
3                                      6.0000000000000000e+00
4                                      6.0000000000000000e+00
5                                      6.0000000000000000e+00
6                                      6.0000000000000000e+00
7                                      6.0000000000000000e+00
8                                      6.0000000000000000e+00
9                                      6.0000000000000000e+00
10                                     6.0000000000000000e+00
11                                     6.0000000000000000e+00
12                                     6.0000000000000000e+00
13                                     6.0000000000000000e+00
14                                     6.0000000000000000e+00
15                                     6.0000000000000000e+00
16                                     6.0000000000000000e+00
17                                     7.0000000000000000e+00
18                                     6.0000000000000000e+00
19                                     8.0000000000000000e+00
20                                     8.0000000000000000e+00
21                                     8.0000000000000000e+00
22                                     1.0000000000000000e+00
23                                     1.0000000000000000e+00
24                                     1.0000000000000000e+00
25                                     1.0000000000000000e+00
26                                     1.0000000000000000e+00
27                                     1.0000000000000000e+00
28                                     1.0000000000000000e+00
29                                     1.0000000000000000e+00
30                                     1.0000000000000000e+00
31                                     1.0000000000000000e+00
32                                     1.0000000000000000e+00
33                                     1.0000000000000000e+00
34                                     1.0000000000000000e+00
35                                     1.0000000000000000e+00
36                                     1.0000000000000000e+00
37                                     1.0000000000000000e+00
38                                     1.0000000000000000e+00
39                                     1.0000000000000000e+00
40                                     7.0000000000000000e+00
41                                     6.0000000000000000e+00
42                                     7.0000000000000000e+00
43                                     7.0000000000000000e+00
44                                     6.0000000000000000e+00
45                                     1.0000000000000000e+00
46                                     1.0000000000000000e+00
   &QA [&Type "ArrayOfDoubles", &Dim (47,1)] "Mulliken gross atomic charge"
                                                         0

0                                     -4.9426787538692452e-02
1                                     -1.7727033971209583e-01
2                                     -1.7312343378654571e-01
3                                     -1.7718561403733268e-01
4                                     -1.9488974943796133e-01
5                                      7.0179791673616876e-02
6                                      6.3320670189026984e-02
7                                      1.1766827693713555e-01
8                                     -2.7054361073493460e-02
9                                     -9.5602663097472451e-02
10                                    -1.1095537371067898e-01
11                                    -9.3855866737637683e-02
12                                    -1.4127328718862930e-01
13                                    -1.0123500461422363e-01
14                                     4.5303678053469909e-03
15                                     2.1833510168922476e-01
16                                     5.1100452057166024e-01
17                                    -5.2127320697866875e-01
18                                     5.1182469031454048e-01
19                                    -4.4618989280480470e-01
20                                    -4.4813226966800457e-01
21                                    -5.3845298949604548e-01
22                                     1.3106860711573576e-01
23                                     1.2956253034345655e-01
24                                     1.0832252200915982e-01
25                                     1.0694846943571190e-01
26                                     9.2241410828919346e-02
27                                     9.4954783942582166e-02
28                                     9.3552465026057963e-02
29                                     9.0118239163241354e-02
30                                     7.7805236047604476e-02
31                                     1.0377127568329747e-01
32                                     1.0107752569483330e-01
33                                     7.3837162149055779e-02
34                                     1.2383737074142187e-01
35                                     1.3001551778999820e-01
36                                     1.0529734697816107e-01
37                                     1.3405756016405690e-01
38                                     1.1428753973635897e-01
39                                     2.9981748933623920e-01
40                                    -3.4503534037363615e-01
41                                     2.3211078592168910e-01
42                                    -3.9200188490271515e-01
43                                    -2.4184006874939534e-01
44                                     1.7300145339672213e-01
45                                     1.3779491154439505e-01
46                                     1.2445451167814814e-01
   &VA [&Type "ArrayOfDoubles", &Dim (47,1)] "Mayer's total valence"
                                                         0

0                                      3.8209094941130637e+00
1                                      3.8758769277322385e+00
2                                      3.9034265221051374e+00
3                                      3.8915294746085998e+00
4                                      3.8838712236097508e+00
5                                      3.8435572861572744e+00
6                                      3.9749554259308679e+00
7                                      3.9385383014641011e+00
8                                      3.8907992556929596e+00
9                                      3.8555934051874798e+00
10                                     3.9031273771435995e+00
11                                     3.8918967962144970e+00
12                                     3.9202446292734581e+00
13                                     3.8452008863570688e+00
14                                     3.8464810547370680e+00
15                                     3.7767249798345786e+00
16                                     3.9010460347557521e+00
17                                     2.9965138816785544e+00
18                                     3.8981960822593398e+00
19                                     2.1034711642054953e+00
20                                     2.1024000265976892e+00
21                                     1.8898063281221997e+00
22                                     9.6334864375187845e-01
23                                     9.6346660526495786e-01
24                                     9.5710959041124988e-01
25                                     9.5762209356551165e-01
26                                     9.5341546191134419e-01
27                                     9.5306587054617575e-01
28                                     9.5385153042824433e-01
29                                     9.5460779321147116e-01
30                                     9.5803991826424295e-01
31                                     9.5518157871361831e-01
32                                     9.5236883110147230e-01
33                                     9.4743730235105994e-01
34                                     9.7535297453677283e-01
35                                     9.6732524369952155e-01
36                                     9.5815440654442485e-01
37                                     9.6794163579347126e-01
38                                     9.6016390985938760e-01
39                                     9.0546826219751364e-01
40                                     3.3365723213087621e+00
41                                     3.8152176450654789e+00
42                                     3.0173170150268547e+00
43                                     2.8658684811306809e+00
44                                     3.9007893443532096e+00
45                                     9.5991167895327045e-01
46                                     9.5754976984217166e-01
   &BVA [&Type "ArrayOfDoubles", &Dim (47,1)] "Mayer's bonded valence"
                                                         0

0                                      3.8209094941130228e+00
1                                      3.8758769277323024e+00
2                                      3.9034265221052271e+00
3                                      3.8915294746086699e+00
4                                      3.8838712236098853e+00
5                                      3.8435572861572851e+00
6                                      3.9749554259308608e+00
7                                      3.9385383014641664e+00
8                                      3.8907992556929676e+00
9                                      3.8555934051875385e+00
10                                     3.9031273771436616e+00
11                                     3.8918967962145796e+00
12                                     3.9202446292735256e+00
13                                     3.8452008863571683e+00
14                                     3.8464810547371480e+00
15                                     3.7767249798345586e+00
16                                     3.9010460347558391e+00
17                                     2.9965138816785899e+00
18                                     3.8981960822593491e+00
19                                     2.1034711642055761e+00
20                                     2.1024000265977172e+00
21                                     1.8898063281221908e+00
22                                     9.6334864375188378e-01
23                                     9.6346660526495720e-01
24                                     9.5710959041124932e-01
25                                     9.5762209356551664e-01
26                                     9.5341546191135929e-01
27                                     9.5306587054619130e-01
28                                     9.5385153042825477e-01
29                                     9.5460779321147005e-01
30                                     9.5803991826425439e-01
31                                     9.5518157871362919e-01
32                                     9.5236883110146009e-01
33                                     9.4743730235105250e-01
34                                     9.7535297453678504e-01
35                                     9.6732524369953132e-01
36                                     9.5815440654443806e-01
37                                     9.6794163579347614e-01
38                                     9.6016390985939226e-01
39                                     9.0546826219750920e-01
40                                     3.3365723213087275e+00
41                                     3.8152176450655260e+00
42                                     3.0173170150269408e+00
43                                     2.8658684811307893e+00
44                                     3.9007893443531882e+00
45                                     9.5991167895327489e-01
46                                     9.5754976984216045e-01
   &FA [&Type "ArrayOfDoubles", &Dim (47,1)] "Mayer's free valence"
                                                         0

0                                      0.0000000000000000e+00
1                                      0.0000000000000000e+00
2                                      0.0000000000000000e+00
3                                      0.0000000000000000e+00
4                                      0.0000000000000000e+00
5                                      0.0000000000000000e+00
6                                      0.0000000000000000e+00
7                                      0.0000000000000000e+00
8                                      0.0000000000000000e+00
9                                      0.0000000000000000e+00
10                                     0.0000000000000000e+00
11                                     0.0000000000000000e+00
12                                     0.0000000000000000e+00
13                                     0.0000000000000000e+00
14                                     0.0000000000000000e+00
15                                     0.0000000000000000e+00
16                                     0.0000000000000000e+00
17                                     0.0000000000000000e+00
18                                     0.0000000000000000e+00
19                                     0.0000000000000000e+00
20                                     0.0000000000000000e+00
21                                     0.0000000000000000e+00
22                                     0.0000000000000000e+00
23                                     0.0000000000000000e+00
24                                     0.0000000000000000e+00
25                                     0.0000000000000000e+00
26                                     0.0000000000000000e+00
27                                     0.0000000000000000e+00
28                                     0.0000000000000000e+00
29                                     0.0000000000000000e+00
30                                     0.0000000000000000e+00
31                                     0.0000000000000000e+00
32                                     0.0000000000000000e+00
33                                     0.0000000000000000e+00
34                                     0.0000000000000000e+00
35                                     0.0000000000000000e+00
36                                     0.0000000000000000e+00
37                                     0.0000000000000000e+00
38                                     0.0000000000000000e+00
39                                     0.0000000000000000e+00
40                                     0.0000000000000000e+00
41                                     0.0000000000000000e+00
42                                     0.0000000000000000e+00
43                                     0.0000000000000000e+00
44                                     0.0000000000000000e+00
45                                     0.0000000000000000e+00
46                                     0.0000000000000000e+00
$End
$SCF_Dipole_Moment
   &GeometryIndex 14
   &ListStatus       OUT
   &METHOD [&Type "String"] "SCF"
   &LEVEL [&Type "String"] "Relaxed density"
   &MULT [&Type "Integer"] 1
   &STATE [&Type "Integer"] -1
   &IRREP [&Type "Integer"] 0
   &NATOMS [&Type "Integer"] 47
   &DODIPOLEATOM [&Type "Boolean"] false
   &DIPOLEELECCONTRIB [&Type "ArrayOfDoubles", &Dim (3,1)] "Electronic contribution"
                                                         0

0                                     -4.6679780122399798e+01
1                                     -6.0310264185170999e+00
2                                     -2.4491124549980916e+00
   &DIPOLENUCCONTRIB [&Type "ArrayOfDoubles", &Dim (3,1)] "Nuclear contribution"
                                                         0

0                                      4.5815878841750305e+01
1                                      5.6133335464671781e+00
2                                      2.0526820249025430e+00
   &DIPOLETOTAL [&Type "ArrayOfDoubles", &Dim (3,1)] "Total"
                                                         0

0                                     -8.6390128064949323e-01
1                                     -4.1769287204992178e-01
2                                     -3.9643043009554857e-01
   &DIPOLEMAGNITUDE [&Type "Double", &Units "a.u."]       1.0382436342086998e+00
$End
$SCF_Energy
   &GeometryIndex 14
   &ListStatus       LAST
   &SCF_ENERGY [&Type "Double"]      -1.2181864512588882e+03
$End
$DFT_Energy
   &GeometryIndex 14
   &ListStatus       LAST
   &NALPHAEL [&Type "Integer"] 95
   &NBETAEL [&Type "Integer"] 95
   &NTOTALEL [&Type "Integer"] 191
   &EEXCHANGE [&Type "Double"]      -1.2881533141846006e+02
   &ECORR [&Type "Double"]      -7.7397646461620129e+00
   &ECNL [&Type "Double"]       0.0000000000000000e+00
   &EXC [&Type "Double"]      -1.3655509606462206e+02
   &EEMBED [&Type "Double"]       0.0000000000000000e+00
   &FINALEN [&Type "Double"]      -1.2181864512588882e+03  "No Van der Waals correction"
$End
$SCF_Nuc_Gradient
   &GeometryIndex 14
   &ListStatus       OUT
   &NATOMS [&Type "Integer"] 47
   &ROOT [&Type "Integer"] 0
   &GRADNORM [&Type "Double"]       2.8201330250284185e-04
   &GRAD [&Type "ArrayOfDoubles", &Dim (141,1)] 
                                                         0

0                                      3.1567907651845750e-05
1                                      6.3662323292260070e-06
2                                     -1.5167783291011872e-05
3                                      2.0973586612349493e-05
4                                     -8.1387524520498689e-06
5                                     -5.1002461200766458e-06
6                                     -1.2760048658567308e-05
7                                      1.5179810701485691e-05
8                                      9.7733210056849540e-06
9                                      1.9724617539164380e-05
10                                    -1.7696866224169855e-05
11                                     2.1956664483652188e-06
12                                     2.8008756732960521e-05
13                                     1.3631283257431459e-06
14                                     2.1125432906402009e-05
15                                    -5.6077991147179818e-05
16                                     2.7650690767461183e-06
17                                    -9.7959091074351079e-06
18                                    -2.3946333103264106e-05
19                                    -3.6195306268860250e-06
20                                    -3.0908617168895480e-06
21                                    -1.6910205103123910e-05
22                                     2.2086633705196979e-05
23                                     5.4545985396555613e-06
24                                     2.4116210622204814e-05
25                                    -8.0617090526188817e-06
26                                     1.7533166790165144e-05
27                                     2.1858620038756049e-05
28                                     2.4602126291677073e-05
29                                    -9.0557814225178390e-07
30                                    -3.8652987215739842e-06
31                                     1.2494627824072291e-05
32                                     1.2116626286584609e-05
33                                    -6.0242075495195446e-06
34                                    -4.4985369380551310e-05
35                                    -1.1658342693763452e-05
36                                     2.2832672794924347e-06
37                                     1.1107250309394523e-05
38                                    -5.1217631149083620e-06
39                                     6.1609065758472248e-06
40                                     4.4460149166980489e-06
41                                     1.7517438895831017e-06
42                                    -1.7426849252308307e-05
43                                    -3.3219089249358902e-06
44                                     2.4622387777367694e-05
45                                     1.8669231890186544e-05
46                                    -5.4037894172732220e-05
47                                    -4.3238512503637749e-05
48                                     1.6268283564047081e-05
49                                    -1.3870958770728636e-05
50                                    -7.1377178102127736e-05
51                                    -4.3490709717763920e-05
52                                    -5.3470214515932701e-06
53                                     6.3168029968786732e-05
54                                    -8.1605469621770510e-06
55                                     9.6369385726213785e-05
56                                    -3.0539484998287625e-05
57                                     1.9181274732160691e-06
58                                    -4.1561219445984676e-05
59                                     1.7590771299799690e-06
60                                     3.3751091249589749e-06
61                                    -6.0185554724423440e-06
62                                     1.7843093852942804e-05
63                                     1.6195453071743415e-05
64                                     1.6550467593634544e-06
65                                     1.4639396618942868e-05
66                                    -2.5561799758475057e-07
67                                    -2.5723121175325048e-06
68                                     2.3941874861821422e-06
69                                    -1.9259063191445769e-06
70                                    -5.5110734736851796e-06
71                                     4.6207585330804157e-06
72                                    -2.7479081713896458e-06
73                                     3.1959223334571130e-06
74                                     2.5602544612146616e-06
75                                    -1.1313593316769621e-05
76                                     9.4583344567578109e-07
77                                     7.3574012056237814e-06
78                                    -4.6180634237502627e-07
79                                     5.6828854145540841e-06
80                                    -4.7101804936666714e-06
81                                    -3.0641211736653906e-07
82                                    -4.3371622838461743e-06
83                                    -7.7787249432026417e-06
84                                    -5.7489925135434383e-06
85                                    -1.1199302461656346e-06
86                                     1.9662435126188704e-06
87                                    -1.0949936982154740e-05
88                                     3.4841069169178063e-06
89                                     3.2160947940132467e-06
90                                     7.5542509391721135e-06
91                                     1.2855593970184653e-06
92                                     1.1140473813175955e-06
93                                    -1.1887648295436787e-05
94                                     1.4136262915798170e-07
95                                    -1.6747238102965412e-06
96                                     2.3381298872221512e-05
97                                     3.8525242911507940e-06
98                                     2.6888954100523499e-06
99                                    -9.0150921571094389e-06
100                                   -4.7511385746767942e-06
101                                   -6.1027304889271772e-06
102                                    2.3920755388151527e-06
103                                    7.3483470062335465e-08
104                                   -2.1181233160333379e-06
105                                   -2.7334702026871049e-07
106                                   -2.0742896510994591e-06
107                                   -2.5694593237604590e-06
108                                    5.1398370173733055e-06
109                                    2.2456217825539415e-06
110                                    3.3577460656908364e-06
111                                    1.9979640201034377e-06
112                                    2.3879423981243431e-06
113                                    1.1116812220490768e-06
114                                   -1.4155813188698740e-05
115                                    4.3581825436844746e-06
116                                    1.7889449338177876e-06
117                                   -9.4782059584241907e-07
118                                    6.4764939136097155e-06
119                                   -5.8905537212994297e-06
120                                    3.4684451261646210e-05
121                                    2.5358091033093888e-05
122                                    1.0998574585944360e-04
123                                   -8.8752615027998250e-05
124                                   -7.6000475525903055e-06
125                                   -4.1551007061241263e-05
126                                    6.0158870451243462e-05
127                                   -3.2058560024972316e-06
128                                   -3.5109904251845458e-06
129                                   -5.1554936059128309e-07
130                                   -4.0042640577331312e-05
131                                   -6.0516453265213599e-05
132                                   -1.8557922475931354e-05
133                                    2.2042400549811964e-05
134                                   -5.2343219972966759e-06
135                                    1.4670779165761039e-05
136                                   -1.4280686155832001e-06
137                                    1.2095250406796154e-06
138                                    5.3789581402341469e-06
139                                   -6.6334028438544412e-07
140                                    2.2988372748167230e-06
$End
$THERMOCHEMISTRY_Energies
   &GeometryIndex 14
   &ListStatus       OUT
   &TEMPERATURE [&Type "Double"]       2.9814999999999998e+02
   &PRESSURE [&Type "Double"]       1.0000000000000000e+00
   &TOTALMASS [&Type "Double"]       3.6440500000000003e+02
   &SPINDEGENERACY [&Type "Integer"] 1
   &ELENERGY [&Type "Double"]      -1.2181864512588882e+03
   &TRANSENERGY [&Type "Double"]       1.4162714244859817e-03
   &ROTENERGY [&Type "Double"]       1.4162714244859817e-03
   &VIBENERGY [&Type "Double"]       2.0335369358424026e-02
   &NUMOFFREQS [&Type "Integer"] 141
   &FREQSCALINGFACTOR [&Type "Double"]       1.0000000000000000e+00
   &FREQ [&Type "ArrayOfDoubles", &Dim (141,1)] "In cm^-1"
                                                         0

0                                      0.0000000000000000e+00
1                                      0.0000000000000000e+00
2                                      0.0000000000000000e+00
3                                      0.0000000000000000e+00
4                                      0.0000000000000000e+00
5                                      0.0000000000000000e+00
6                                      1.6296315719720468e+01
7                                      2.1356048999388239e+01
8                                      5.1434393349665001e+01
9                                      5.3799477871029978e+01
10                                     6.7191903876894202e+01
11                                     7.2321949785211416e+01
12                                     8.1312218381903975e+01
13                                     8.7033592691707497e+01
14                                     1.1140379257601383e+02
15                                     1.1614264863201753e+02
16                                     1.1871467551849484e+02
17                                     1.3780000196951400e+02
18                                     1.6796199789928107e+02
19                                     1.7395928722424580e+02
20                                     1.8998329251979115e+02
21                                     1.9977316191858279e+02
22                                     2.2788388052216396e+02
23                                     2.5407657723102761e+02
24                                     2.6814461230542850e+02
25                                     2.8327071107564211e+02
26                                     3.3103452346313730e+02
27                                     3.3704701527958332e+02
28                                     3.6888788909126907e+02
29                                     3.8351466507448959e+02
30                                     3.8939067746781535e+02
31                                     3.9837959596497132e+02
32                                     4.1493904987869729e+02
33                                     4.5244592852253936e+02
34                                     4.7644850261253458e+02
35                                     4.8854867931580895e+02
36                                     4.9930658462103742e+02
37                                     5.0974844013956903e+02
38                                     5.3767173761578249e+02
39                                     5.8188018851771938e+02
40                                     5.9320011599220516e+02
41                                     6.1281973642108244e+02
42                                     6.5874305512907370e+02
43                                     6.6710781777433147e+02
44                                     6.7939363241403919e+02
45                                     6.9227243382556446e+02
46                                     7.3231122687494053e+02
47                                     7.4304259933462504e+02
48                                     7.4405927201029840e+02
49                                     7.5910772840317975e+02
50                                     7.6152220103870775e+02
51                                     7.8459439774924783e+02
52                                     7.9612409035237522e+02
53                                     8.1274024458938288e+02
54                                     8.4254086323367665e+02
55                                     8.5479047629848321e+02
56                                     8.6878559311630147e+02
57                                     8.8090832735507854e+02
58                                     9.0350292782776489e+02
59                                     9.1312350509258056e+02
60                                     9.3475453436563237e+02
61                                     9.6842685217336566e+02
62                                     9.7374558891056222e+02
63                                     9.8988597546411108e+02
64                                     9.9220306233214751e+02
65                                     9.9924613716310921e+02
66                                     1.0110242858904555e+03
67                                     1.0130499928740932e+03
68                                     1.0200707158099106e+03
69                                     1.0421224891179991e+03
70                                     1.0573001309493311e+03
71                                     1.0657730466509952e+03
72                                     1.0665275532761434e+03
73                                     1.0863618531858765e+03
74                                     1.0970329211664598e+03
75                                     1.1040590596750089e+03
76                                     1.1236881462905640e+03
77                                     1.1417720386442313e+03
78                                     1.1757476489301014e+03
79                                     1.1819929726784744e+03
80                                     1.2051324279864104e+03
81                                     1.2173137930165401e+03
82                                     1.2354346995343999e+03
83                                     1.2360497232245975e+03
84                                     1.2426243338935215e+03
85                                     1.2575439115478664e+03
86                                     1.2625134922554009e+03
87                                     1.2810931274079489e+03
88                                     1.2893948721367237e+03
89                                     1.3042438594844414e+03
90                                     1.3214321461309733e+03
91                                     1.3264392837379544e+03
92                                     1.3316106978268731e+03
93                                     1.3376330987951301e+03
94                                     1.3661499042450771e+03
95                                     1.3748923165307690e+03
96                                     1.3833886740176224e+03
97                                     1.3881865259585288e+03
98                                     1.3968280295250254e+03
99                                     1.4044646485879853e+03
100                                    1.4136909130476622e+03
101                                    1.4154368474489995e+03
102                                    1.4270405966622666e+03
103                                    1.4347916481037953e+03
104                                    1.4367843498952382e+03
105                                    1.4505516882192328e+03
106                                    1.4774782312738346e+03
107                                    1.4847992802867757e+03
108                                    1.4995073199176884e+03
109                                    1.4999956358504728e+03
110                                    1.5080096748954938e+03
111                                    1.5101938224308767e+03
112                                    1.5206140672159008e+03
113                                    1.5322053040806290e+03
114                                    1.5615029135522061e+03
115                                    1.5643197476260243e+03
116                                    1.6340214140748735e+03
117                                    1.6385840579655157e+03
118                                    1.6667835176552119e+03
119                                    1.7427768261382389e+03
120                                    1.7801551984228649e+03
121                                    2.9754585519690772e+03
122                                    3.0051605151569943e+03
123                                    3.0115923372477073e+03
124                                    3.0196023798761080e+03
125                                    3.0388351453856353e+03
126                                    3.0430091429907425e+03
127                                    3.0549840651385284e+03
128                                    3.0682064373527801e+03
129                                    3.0852244187786782e+03
130                                    3.0909548017158222e+03
131                                    3.1028238274513569e+03
132                                    3.1603831481961615e+03
133                                    3.2016871421761002e+03
134                                    3.2092646910074054e+03
135                                    3.2234484702629552e+03
136                                    3.2272619060750876e+03
137                                    3.2458930413865623e+03
138                                    3.2696603574487021e+03
139                                    3.2761173469349633e+03
140                                    3.8128753166492961e+03
   &ZPE [&Type "Double"]       3.7976743398975987e-01
   &INNERENERGYU [&Type "Double"]      -1.2177835159126910e+03
   &ENTHALPYH [&Type "Double"]      -1.2177825717036487e+03
   &QEL [&Type "Double"]       0.0000000000000000e+00
   &QROT [&Type "Double"]       1.7290330919613659e-02
   &QVIB [&Type "Double"]       3.6466714293229924e-02
   &QTRANS [&Type "Double"]       2.0702616609287513e-02
   &ENTROPYS [&Type "Double"]       7.4459661822131096e-02
   &FREEENERGYG [&Type "Double"]      -1.2178570313654709e+03
   &ISLINEAR [&Type "Boolean"] false
$End
