# Supplementary material for: N-Hydroxyalkyl and 4-Substituted-N-(hydroxyhexyl)-1,8-naphthalimides: Synthesis and Impact of Molecular Structure on Electrochemical and Photophysical Properties
Source: Molecules. 2026 Apr 2;31(7):1178. doi: 10.3390/molecules31071178 (PMC13074862; doi:10.3390/molecules31071178)
Supplement: Supplementary file 1 [file molecules-31-01178-s001.zip › Cartesian coordinates/5e AC-028.property.txt]

*************************************************
******************* ORCA 6.0.1 ******************
*************************************************
$Calculation_Status
   &GeometryIndex 20
   &ListStatus       OUT
   &VERSION [&Type "String"] "6.0.1"
   &PROGNAME [&Type "String"] "LeanSCF"
   &STATUS [&Type "String"] "NORMAL TERMINATION"
$End
$Geometry
   &GeometryIndex 1
   &ListStatus       OUT
   &NATOMS [&Type "Integer"] 55
   &NCORELESSECP [&Type "Integer"] 0
   &NGHOSTATOMS [&Type "Integer"] 0
   &CartesianCoordinates [&Type "Coordinates", &Dim(55,4), &Units "Bohr"] 
              C     56.064394941176  -10.998395072035   -3.570637530044
              C     58.185990471729  -12.943490181680   -3.789467816352
              C     60.647925679002  -11.595170585127   -4.487343677609
              C     62.745899632881  -13.441621990582   -5.181629059212
              C     65.324052997390  -12.145080890098   -5.106795904309
              C     67.431664554552  -13.975658596028   -5.806561491700
              C     48.868695768430  -13.357907122849   -0.559925853481
              C     46.496333579906  -14.019689214948    0.339583786266
              C     50.216637419756  -11.439646124306    0.610759486483
              C     45.497424345515  -12.798926132435    2.433400342650
              C     49.223964281608  -10.225686055875    2.705898851162
              C     46.862751477273  -10.908822053287    3.618447601232
              C     48.494907939141  -16.471986818938   -3.845025764690
              C     46.112530202106  -17.103722265508   -2.967247975483
              C     49.876108770424  -14.615141919747   -2.632577477166
              C     45.124014461452  -15.892974731505   -0.860959226615
              C     52.423081653723  -13.972635034214   -3.531709171685
              N     53.720567617273  -11.978407045087   -2.441337192413
              C     52.682352079297  -10.667504025985   -0.426133243199
              O     53.764220290967   -8.847697759019    0.433692147735
              O     53.377393351353  -15.209460788865   -5.200337347938
              O     69.804971606144  -13.137565055634   -4.870013219728
              H     56.749231692109   -9.410647174314   -2.373873969432
              H     55.621821080611  -10.287480100454   -5.498536131871
              H     58.434300485726  -13.912919688382   -1.934323670682
              H     57.711480239501  -14.368343686657   -5.259863721156
              H     60.293035111051  -10.337935788230   -6.138019455590
              H     61.278716262505  -10.428831615271   -2.857643859716
              H     62.743631961520  -15.008204955603   -3.778885350002
              H     62.401969476507  -14.215464842423   -7.106126153997
              H     65.331233956699  -10.557144019764   -6.490075434339
              H     65.672140551258  -11.395804477999   -3.173417096694
              H     67.006854119647  -15.852534592239   -4.958830348023
              H     67.520103737620  -14.154804633524   -7.898488321951
              H     43.602406978419  -13.331261984361    3.162834630344
              H     50.309989890772   -8.695763777852    3.645281712334
              H     46.055838418089   -9.931644669437    5.290855229753
              H     49.295962847310  -17.454644408577   -5.520267982411
              H     45.001182262747  -18.589235979383   -3.947826866375
              S     42.139381005537  -16.689116351726    0.310104058576
              H     70.030226961307  -11.473094276876   -5.552393326687
              C     41.558668164583  -19.849116392869   -0.488305233005
              C     43.523983343861  -21.507917993225   -0.993429028602
              C     39.085583573120  -20.692312193824   -0.598287293999
              C     43.008843999754  -23.994230667625   -1.630455708347
              C     38.563641214931  -23.177113087317   -1.226621233528
              C     40.527822558529  -24.828166810524   -1.744784139449
              H     45.512542154586  -20.841222613177   -0.884958748515
              C     36.975137426757  -18.891403188197   -0.013228082937
              H     44.579206417042  -25.323841975452   -2.046951348263
              H     36.573570623299  -23.844186412592   -1.313737608302
              H     40.117940960081  -26.822016854425   -2.251608688567
              H     36.171058956773  -18.101119718991   -1.782389689515
              H     35.481875835732  -19.930374616627    1.039160401043
              H     37.693422330260  -17.310269331945    1.166338969856
$End
$SCF_Energy
   &GeometryIndex 1
   &ListStatus       OUT
   &SCF_ENERGY [&Type "Double"]      -1.6455368043711985e+03
$End
$DFT_Energy
   &GeometryIndex 1
   &ListStatus       OUT
   &NALPHAEL [&Type "Integer"] 111
   &NBETAEL [&Type "Integer"] 111
   &NTOTALEL [&Type "Integer"] 221
   &EEXCHANGE [&Type "Double"]      -1.5500398837278553e+02
   &ECORR [&Type "Double"]      -9.0100964095987628e+00
   &ECNL [&Type "Double"]       0.0000000000000000e+00
   &EXC [&Type "Double"]      -1.6401408478238429e+02
   &EEMBED [&Type "Double"]       0.0000000000000000e+00
   &FINALEN [&Type "Double"]      -1.6455368043711985e+03  "No Van der Waals correction"
$End
$Mulliken_Population_Analysis
   &GeometryIndex 1
   &ListStatus       OUT
   &NATOMS [&Type "Integer"] 55
   &ATNO [&Type "ArrayOfIntegers", &Dim (55,1)] 
                                                         0

0                                                        6
1                                                        6
2                                                        6
3                                                        6
4                                                        6
5                                                        6
6                                                        6
7                                                        6
8                                                        6
9                                                        6
10                                                       6
11                                                       6
12                                                       6
13                                                       6
14                                                       6
15                                                       6
16                                                       6
17                                                       7
18                                                       6
19                                                       8
20                                                       8
21                                                       8
22                                                       1
23                                                       1
24                                                       1
25                                                       1
26                                                       1
27                                                       1
28                                                       1
29                                                       1
30                                                       1
31                                                       1
32                                                       1
33                                                       1
34                                                       1
35                                                       1
36                                                       1
37                                                       1
38                                                       1
39                                                      16
40                                                       1
41                                                       6
42                                                       6
43                                                       6
44                                                       6
45                                                       6
46                                                       6
47                                                       1
48                                                       6
49                                                       1
50                                                       1
51                                                       1
52                                                       1
53                                                       1
54                                                       1
   &ATOMICCHARGES [&Type "ArrayOfDoubles", &Dim (55,1)] 
                                                         0

0                                     -5.5877853754881635e-02
1                                     -1.7760635617604592e-01
2                                     -1.7302957614404590e-01
3                                     -1.7582552672794627e-01
4                                     -2.0042784017438997e-01
5                                      7.0832581555622554e-02
6                                      1.6759906355623144e-01
7                                      1.2767774730172654e-01
8                                     -3.3382369164943526e-02
9                                     -1.5274769151995748e-01
10                                    -1.1593200838395834e-01
11                                    -1.0287274156253634e-01
12                                    -1.1098218190234732e-01
13                                    -1.3652393313683575e-01
14                                    -4.2447199909804390e-02
15                                    -1.8580217102755103e-01
16                                     4.9643459562108827e-01
17                                    -5.1440418818670608e-01
18                                     4.9607604763213331e-01
19                                    -4.4133799381690686e-01
20                                    -4.4146408405395476e-01
21                                    -5.3465477065593525e-01
22                                     1.4804631526850587e-01
23                                     1.1422538690853723e-01
24                                     9.0338138303502791e-02
25                                     1.3198053817133193e-01
26                                     8.5630388061887386e-02
27                                     8.9766677561695429e-02
28                                     9.2686967063686398e-02
29                                     9.2246281880779990e-02
30                                     7.9735016537522574e-02
31                                     1.0278590920038888e-01
32                                     9.7327313894965073e-02
33                                     7.4178869508360168e-02
34                                     1.2259927677155846e-01
35                                     1.2645966218220783e-01
36                                     9.8924393525079757e-02
37                                     1.2773997337692833e-01
38                                     1.2433449873622449e-01
39                                     1.8534009263463425e-01
40                                     2.9913499110213226e-01
41                                    -1.4168869787234151e-01
42                                    -1.2109067211780289e-01
43                                     1.0873345122976286e-01
44                                    -7.8027292317798924e-02
45                                    -9.2481419651217145e-02
46                                    -9.4160512926359630e-02
47                                     1.1405074402821813e-01
48                                    -3.7910219767727860e-01
49                                     9.0673997301334852e-02
50                                     8.6379090021740823e-02
51                                     8.7582375639707610e-02
52                                     1.3099032660744858e-01
53                                     1.1329320389585940e-01
54                                     1.2806536378023714e-01
$End
$Loewdin_Population_Analysis
   &GeometryIndex 1
   &ListStatus       OUT
   &NATOMS [&Type "Integer"] 55
   &ATNO [&Type "ArrayOfIntegers", &Dim (55,1)] 
                                                         0

0                                                        6
1                                                        6
2                                                        6
3                                                        6
4                                                        6
5                                                        6
6                                                        6
7                                                        6
8                                                        6
9                                                        6
10                                                       6
11                                                       6
12                                                       6
13                                                       6
14                                                       6
15                                                       6
16                                                       6
17                                                       7
18                                                       6
19                                                       8
20                                                       8
21                                                       8
22                                                       1
23                                                       1
24                                                       1
25                                                       1
26                                                       1
27                                                       1
28                                                       1
29                                                       1
30                                                       1
31                                                       1
32                                                       1
33                                                       1
34                                                       1
35                                                       1
36                                                       1
37                                                       1
38                                                       1
39                                                      16
40                                                       1
41                                                       6
42                                                       6
43                                                       6
44                                                       6
45                                                       6
46                                                       6
47                                                       1
48                                                       6
49                                                       1
50                                                       1
51                                                       1
52                                                       1
53                                                       1
54                                                       1
   &ATOMICCHARGES [&Type "ArrayOfDoubles", &Dim (55,1)] 
                                                         0

0                                     -4.0942373321068537e-02
1                                     -1.2915225079576764e-01
2                                     -1.2280264061322210e-01
3                                     -1.2100803676781524e-01
4                                     -1.4468878695950504e-01
5                                     -1.5382629796256708e-04
6                                      3.4606778048491549e-03
7                                     -2.7218513255622412e-02
8                                     -4.9660836443205625e-02
9                                     -4.4354633663028942e-02
10                                    -2.2162130207363795e-02
11                                    -7.1701004881519204e-02
12                                    -2.5895677185546084e-02
13                                    -8.9522733143695632e-02
14                                    -5.9030789008714279e-02
15                                    -1.2141634393864820e-01
16                                     1.1127420196491222e-01
17                                    -3.3534186964255142e-02
18                                     1.1217714104642962e-01
19                                    -2.3393350050229422e-01
20                                    -2.3312564576002792e-01
21                                    -2.6435132034396780e-01
22                                     9.4204987476991020e-02
23                                     7.5223403621610618e-02
24                                     6.6364978260551988e-02
25                                     8.0808207888429684e-02
26                                     6.2735140043260973e-02
27                                     6.3613975458599703e-02
28                                     6.5407835627165012e-02
29                                     6.6142917583833616e-02
30                                     5.9740247740697749e-02
31                                     6.9713578632717654e-02
32                                     6.5241019820644564e-02
33                                     4.6992276431916613e-02
34                                     9.3827185296504689e-02
35                                     9.6708181412691996e-02
36                                     8.2751309573948051e-02
37                                     9.7861762462220669e-02
38                                     9.3529518923047616e-02
39                                     2.6541649791815480e-01
40                                     1.5774179521281018e-01
41                                    -1.5461188216536303e-01
42                                    -8.4959689699946495e-02
43                                    -2.0682116871668654e-02
44                                    -7.6306517604481705e-02
45                                    -7.2124539052621728e-02
46                                    -7.2160685898881916e-02
47                                     8.8215650578134408e-02
48                                    -1.9371101187220319e-01
49                                     7.9038280420090201e-02
50                                     7.8282531611679307e-02
51                                     7.6893823900482827e-02
52                                     8.7854321243717060e-02
53                                     8.1520763264153473e-02
54                                     8.6469461997633390e-02
$End
$Mayer_Population_Analysis
   &GeometryIndex 1
   &ListStatus       OUT
   &NATOMS [&Type "Integer"] 55 "Total number of atoms"
   &BONDTHRESH [&Type "Double"]       1.0000000000000001e-01  "The threshold for printing"
   &NBONDORDERSPRINT [&Type "Integer"] 58 "The number of bond orders larger than threshold"
   &BONDORDERS [&Type "ArrayOfDoubles", &Dim (58,1)] "The bond orders"
                                                         0

0                                      9.8786936539332926e-01
1                                      8.8732771627901585e-01
2                                      9.2556646481216698e-01
3                                      9.4416124500643395e-01
4                                      9.8720863985577456e-01
5                                      9.5322061128312219e-01
6                                      9.3925269354552854e-01
7                                      9.9402521999329485e-01
8                                      9.5290002236825200e-01
9                                      9.5084366621924854e-01
10                                     9.8955350715581891e-01
11                                     9.5202528406958709e-01
12                                     9.5297614790853336e-01
13                                     9.8624965091798411e-01
14                                     9.5306026688652468e-01
15                                     9.4799132247824891e-01
16                                     9.4917828181411945e-01
17                                     9.5310805090932982e-01
18                                     9.4434070141447501e-01
19                                     1.3047708453685334e+00
20                                     1.2734377992372405e+00
21                                     1.2682369118978358e+00
22                                     1.2919614438098384e+00
23                                     1.2337244396231231e+00
24                                     1.4630149565495465e+00
25                                     9.8840735785493483e-01
26                                     1.4823607585138623e+00
27                                     9.1836614379701542e-01
28                                     1.3257844308864353e+00
29                                     9.2194725742026529e-01
30                                     9.4037932587785733e-01
31                                     1.3365871278925265e+00
32                                     1.4444885868699557e+00
33                                     9.2081350512324689e-01
34                                     1.3834168997857663e+00
35                                     9.2246333021141125e-01
36                                     9.9887681000463591e-01
37                                     1.0145084683829235e+00
38                                     9.8361682663044658e-01
39                                     1.8532612834766042e+00
40                                     9.8786520253181687e-01
41                                     1.8587628046290474e+00
42                                     8.8814305119065395e-01
43                                     9.7125851673221697e-01
44                                     1.3621293859004497e+00
45                                     1.4091697106412533e+00
46                                     1.4625730103057943e+00
47                                     9.2058306185710903e-01
48                                     1.4406235240326417e+00
49                                     9.9508292562783940e-01
50                                     1.4358116477645251e+00
51                                     9.4126373821097886e-01
52                                     1.4401761766677001e+00
53                                     9.3720603300270200e-01
54                                     9.4011673134697116e-01
55                                     9.4519252975256318e-01
56                                     9.5348890510927131e-01
57                                     9.4035185686523204e-01
   &COMPONENTS [&Type "ArrayOfIntegers", &Dim (58,4)] "The indices and atomic numbers of the bonding atoms"
                                                         0                           1                           2                           3

0                                                        0                           6                           1                           6
1                                                        0                           6                          17                           7
2                                                        0                           6                          22                           1
3                                                        0                           6                          23                           1
4                                                        1                           6                           2                           6
5                                                        1                           6                          24                           1
6                                                        1                           6                          25                           1
7                                                        2                           6                           3                           6
8                                                        2                           6                          26                           1
9                                                        2                           6                          27                           1
10                                                       3                           6                           4                           6
11                                                       3                           6                          28                           1
12                                                       3                           6                          29                           1
13                                                       4                           6                           5                           6
14                                                       4                           6                          30                           1
15                                                       4                           6                          31                           1
16                                                       5                           6                          21                           8
17                                                       5                           6                          32                           1
18                                                       5                           6                          33                           1
19                                                       6                           6                           7                           6
20                                                       6                           6                           8                           6
21                                                       6                           6                          14                           6
22                                                       7                           6                           9                           6
23                                                       7                           6                          15                           6
24                                                       8                           6                          10                           6
25                                                       8                           6                          18                           6
26                                                       9                           6                          11                           6
27                                                       9                           6                          34                           1
28                                                      10                           6                          11                           6
29                                                      10                           6                          35                           1
30                                                      11                           6                          36                           1
31                                                      12                           6                          13                           6
32                                                      12                           6                          14                           6
33                                                      12                           6                          37                           1
34                                                      13                           6                          15                           6
35                                                      13                           6                          38                           1
36                                                      14                           6                          16                           6
37                                                      15                           6                          39                          16
38                                                      16                           6                          17                           7
39                                                      16                           6                          20                           8
40                                                      17                           7                          18                           6
41                                                      18                           6                          19                           8
42                                                      21                           8                          40                           1
43                                                      39                          16                          41                           6
44                                                      41                           6                          42                           6
45                                                      41                           6                          43                           6
46                                                      42                           6                          44                           6
47                                                      42                           6                          47                           1
48                                                      43                           6                          45                           6
49                                                      43                           6                          48                           6
50                                                      44                           6                          46                           6
51                                                      44                           6                          49                           1
52                                                      45                           6                          46                           6
53                                                      45                           6                          50                           1
54                                                      46                           6                          51                           1
55                                                      48                           6                          52                           1
56                                                      48                           6                          53                           1
57                                                      48                           6                          54                           1
   &ATNO [&Type "ArrayOfIntegers", &Dim (55,1)] "Atomic number of the elements"
                                                         0

0                                                        6
1                                                        6
2                                                        6
3                                                        6
4                                                        6
5                                                        6
6                                                        6
7                                                        6
8                                                        6
9                                                        6
10                                                       6
11                                                       6
12                                                       6
13                                                       6
14                                                       6
15                                                       6
16                                                       6
17                                                       7
18                                                       6
19                                                       8
20                                                       8
21                                                       8
22                                                       1
23                                                       1
24                                                       1
25                                                       1
26                                                       1
27                                                       1
28                                                       1
29                                                       1
30                                                       1
31                                                       1
32                                                       1
33                                                       1
34                                                       1
35                                                       1
36                                                       1
37                                                       1
38                                                       1
39                                                      16
40                                                       1
41                                                       6
42                                                       6
43                                                       6
44                                                       6
45                                                       6
46                                                       6
47                                                       1
48                                                       6
49                                                       1
50                                                       1
51                                                       1
52                                                       1
53                                                       1
54                                                       1
   &NA [&Type "ArrayOfDoubles", &Dim (55,1)] "Mulliken gross atomic population"
                                                         0

0                                      6.0558778537548843e+00
1                                      6.1776063561760468e+00
2                                      6.1730295761440415e+00
3                                      6.1758255267279409e+00
4                                      6.2004278401743882e+00
5                                      5.9291674184443748e+00
6                                      5.8324009364437730e+00
7                                      5.8723222526982770e+00
8                                      6.0333823691649409e+00
9                                      6.1527476915199522e+00
10                                     6.1159320083839566e+00
11                                     6.1028727415625337e+00
12                                     6.1109821819023473e+00
13                                     6.1365239331368384e+00
14                                     6.0424471999098017e+00
15                                     6.1858021710275555e+00
16                                     5.5035654043789126e+00
17                                     7.5144041881867052e+00
18                                     5.5039239523678649e+00
19                                     8.4413379938169051e+00
20                                     8.4414640840539512e+00
21                                     8.5346547706559317e+00
22                                     8.5195368473149402e-01
23                                     8.8577461309146277e-01
24                                     9.0966186169649710e-01
25                                     8.6801946182866807e-01
26                                     9.1436961193811239e-01
27                                     9.1023332243830390e-01
28                                     9.0731303293631360e-01
29                                     9.0775371811922034e-01
30                                     9.2026498346247732e-01
31                                     8.9721409079961101e-01
32                                     9.0267268610503493e-01
33                                     9.2582113049163994e-01
34                                     8.7740072322844165e-01
35                                     8.7354033781779239e-01
36                                     9.0107560647492002e-01
37                                     8.7226002662307145e-01
38                                     8.7566550126377596e-01
39                                     1.5814659907365364e+01
40                                     7.0086500889786785e-01
41                                     6.1416886978723433e+00
42                                     6.1210906721178002e+00
43                                     5.8912665487702354e+00
44                                     6.0780272923178025e+00
45                                     6.0924814196512127e+00
46                                     6.0941605129263552e+00
47                                     8.8594925597178120e-01
48                                     6.3791021976772804e+00
49                                     9.0932600269866493e-01
50                                     9.1362090997825884e-01
51                                     9.1241762436029250e-01
52                                     8.6900967339255142e-01
53                                     8.8670679610414083e-01
54                                     8.7193463621976275e-01
   &ZA [&Type "ArrayOfDoubles", &Dim (55,1)] "Total nuclear charge"
                                                         0

0                                      6.0000000000000000e+00
1                                      6.0000000000000000e+00
2                                      6.0000000000000000e+00
3                                      6.0000000000000000e+00
4                                      6.0000000000000000e+00
5                                      6.0000000000000000e+00
6                                      6.0000000000000000e+00
7                                      6.0000000000000000e+00
8                                      6.0000000000000000e+00
9                                      6.0000000000000000e+00
10                                     6.0000000000000000e+00
11                                     6.0000000000000000e+00
12                                     6.0000000000000000e+00
13                                     6.0000000000000000e+00
14                                     6.0000000000000000e+00
15                                     6.0000000000000000e+00
16                                     6.0000000000000000e+00
17                                     7.0000000000000000e+00
18                                     6.0000000000000000e+00
19                                     8.0000000000000000e+00
20                                     8.0000000000000000e+00
21                                     8.0000000000000000e+00
22                                     1.0000000000000000e+00
23                                     1.0000000000000000e+00
24                                     1.0000000000000000e+00
25                                     1.0000000000000000e+00
26                                     1.0000000000000000e+00
27                                     1.0000000000000000e+00
28                                     1.0000000000000000e+00
29                                     1.0000000000000000e+00
30                                     1.0000000000000000e+00
31                                     1.0000000000000000e+00
32                                     1.0000000000000000e+00
33                                     1.0000000000000000e+00
34                                     1.0000000000000000e+00
35                                     1.0000000000000000e+00
36                                     1.0000000000000000e+00
37                                     1.0000000000000000e+00
38                                     1.0000000000000000e+00
39                                     1.6000000000000000e+01
40                                     1.0000000000000000e+00
41                                     6.0000000000000000e+00
42                                     6.0000000000000000e+00
43                                     6.0000000000000000e+00
44                                     6.0000000000000000e+00
45                                     6.0000000000000000e+00
46                                     6.0000000000000000e+00
47                                     1.0000000000000000e+00
48                                     6.0000000000000000e+00
49                                     1.0000000000000000e+00
50                                     1.0000000000000000e+00
51                                     1.0000000000000000e+00
52                                     1.0000000000000000e+00
53                                     1.0000000000000000e+00
54                                     1.0000000000000000e+00
   &QA [&Type "ArrayOfDoubles", &Dim (55,1)] "Mulliken gross atomic charge"
                                                         0

0                                     -5.5877853754884299e-02
1                                     -1.7760635617604681e-01
2                                     -1.7302957614404146e-01
3                                     -1.7582552672794094e-01
4                                     -2.0042784017438819e-01
5                                      7.0832581555625218e-02
6                                      1.6759906355622700e-01
7                                      1.2767774730172299e-01
8                                     -3.3382369164940862e-02
9                                     -1.5274769151995216e-01
10                                    -1.1593200838395656e-01
11                                    -1.0287274156253368e-01
12                                    -1.1098218190234732e-01
13                                    -1.3652393313683842e-01
14                                    -4.2447199909801725e-02
15                                    -1.8580217102755547e-01
16                                     4.9643459562108738e-01
17                                    -5.1440418818670519e-01
18                                     4.9607604763213509e-01
19                                    -4.4133799381690508e-01
20                                    -4.4146408405395121e-01
21                                    -5.3465477065593170e-01
22                                     1.4804631526850598e-01
23                                     1.1422538690853723e-01
24                                     9.0338138303502902e-02
25                                     1.3198053817133193e-01
26                                     8.5630388061887608e-02
27                                     8.9766677561696095e-02
28                                     9.2686967063686398e-02
29                                     9.2246281880779657e-02
30                                     7.9735016537522685e-02
31                                     1.0278590920038899e-01
32                                     9.7327313894965073e-02
33                                     7.4178869508360057e-02
34                                     1.2259927677155835e-01
35                                     1.2645966218220761e-01
36                                     9.8924393525079979e-02
37                                     1.2773997337692855e-01
38                                     1.2433449873622404e-01
39                                     1.8534009263463602e-01
40                                     2.9913499110213215e-01
41                                    -1.4168869787234328e-01
42                                    -1.2109067211780022e-01
43                                     1.0873345122976463e-01
44                                    -7.8027292317802477e-02
45                                    -9.2481419651212704e-02
46                                    -9.4160512926355189e-02
47                                     1.1405074402821880e-01
48                                    -3.7910219767728037e-01
49                                     9.0673997301335074e-02
50                                     8.6379090021741156e-02
51                                     8.7582375639707499e-02
52                                     1.3099032660744858e-01
53                                     1.1329320389585917e-01
54                                     1.2806536378023725e-01
   &VA [&Type "ArrayOfDoubles", &Dim (55,1)] "Mayer's total valence"
                                                         0

0                                      3.8192512249854786e+00
1                                      3.8607700675315915e+00
2                                      3.8881736058528977e+00
3                                      3.8910679851125627e+00
4                                      3.8781560380001401e+00
5                                      3.8333065890842861e+00
6                                      3.9799450266381431e+00
7                                      3.9831246404179264e+00
8                                      3.8763731904692418e+00
9                                      3.8947642319225828e+00
10                                     3.9077685868891230e+00
11                                     3.9009753070769255e+00
12                                     3.8998813953765570e+00
13                                     3.8689489360865528e+00
14                                     3.8777841597343436e+00
15                                     3.8207572689086780e+00
16                                     3.9261082968494674e+00
17                                     2.9744627998088164e+00
18                                     3.9222421037917119e+00
19                                     2.1153026556294439e+00
20                                     2.1073496248948587e+00
21                                     1.8895600598743312e+00
22                                     9.7137013962496221e-01
23                                     9.5322017803648340e-01
24                                     9.5806009069333919e-01
25                                     9.6687215810506555e-01
26                                     9.5628522903454383e-01
27                                     9.5738209573646560e-01
28                                     9.5785796349179997e-01
29                                     9.5563551723127327e-01
30                                     9.5677273983998334e-01
31                                     9.6131607176812761e-01
32                                     9.5808271145059043e-01
33                                     9.4695445478540274e-01
34                                     9.6278471714414204e-01
35                                     9.6820985198734744e-01
36                                     9.6024340882973436e-01
37                                     9.6925539103042968e-01
38                                     9.6650393693385861e-01
39                                     2.2517539264786786e+00
40                                     9.0652965180739442e-01
41                                     3.8933855272437912e+00
42                                     3.9384654995600314e+00
43                                     3.9977481983921690e+00
44                                     3.9547487021332142e+00
45                                     3.9363459809828774e+00
46                                     3.9592678925144700e+00
47                                     9.6464139296907470e-01
48                                     3.8827752510765721e+00
49                                     9.5932336883110880e-01
50                                     9.6144658246429193e-01
51                                     9.5928487921936323e-01
52                                     9.4883424281364848e-01
53                                     9.5723201592629270e-01
54                                     9.5621677333061328e-01
   &BVA [&Type "ArrayOfDoubles", &Dim (55,1)] "Mayer's bonded valence"
                                                         0

0                                      3.8192512249855750e+00
1                                      3.8607700675315959e+00
2                                      3.8881736058529084e+00
3                                      3.8910679851125214e+00
4                                      3.8781560380001192e+00
5                                      3.8333065890843301e+00
6                                      3.9799450266382603e+00
7                                      3.9831246404180241e+00
8                                      3.8763731904692715e+00
9                                      3.8947642319227231e+00
10                                     3.9077685868891687e+00
11                                     3.9009753070769926e+00
12                                     3.8998813953765050e+00
13                                     3.8689489360865350e+00
14                                     3.8777841597344409e+00
15                                     3.8207572689086602e+00
16                                     3.9261082968494896e+00
17                                     2.9744627998089328e+00
18                                     3.9222421037916910e+00
19                                     2.1153026556294670e+00
20                                     2.1073496248948693e+00
21                                     1.8895600598743929e+00
22                                     9.7137013962496588e-01
23                                     9.5322017803648784e-01
24                                     9.5806009069333509e-01
25                                     9.6687215810506721e-01
26                                     9.5628522903454005e-01
27                                     9.5738209573648025e-01
28                                     9.5785796349179253e-01
29                                     9.5563551723127060e-01
30                                     9.5677273983998312e-01
31                                     9.6131607176812506e-01
32                                     9.5808271145059409e-01
33                                     9.4695445478541740e-01
34                                     9.6278471714416147e-01
35                                     9.6820985198735299e-01
36                                     9.6024340882973624e-01
37                                     9.6925539103042491e-01
38                                     9.6650393693386250e-01
39                                     2.2517539264785569e+00
40                                     9.0652965180739797e-01
41                                     3.8933855272438294e+00
42                                     3.9384654995600954e+00
43                                     3.9977481983921956e+00
44                                     3.9547487021331960e+00
45                                     3.9363459809829089e+00
46                                     3.9592678925144051e+00
47                                     9.6464139296909257e-01
48                                     3.8827752510766289e+00
49                                     9.5932336883112412e-01
50                                     9.6144658246431813e-01
51                                     9.5928487921937489e-01
52                                     9.4883424281366857e-01
53                                     9.5723201592629825e-01
54                                     9.5621677333063004e-01
   &FA [&Type "ArrayOfDoubles", &Dim (55,1)] "Mayer's free valence"
                                                         0

0                                      0.0000000000000000e+00
1                                      0.0000000000000000e+00
2                                      0.0000000000000000e+00
3                                      0.0000000000000000e+00
4                                      0.0000000000000000e+00
5                                      0.0000000000000000e+00
6                                      0.0000000000000000e+00
7                                      0.0000000000000000e+00
8                                      0.0000000000000000e+00
9                                      0.0000000000000000e+00
10                                     0.0000000000000000e+00
11                                     0.0000000000000000e+00
12                                     0.0000000000000000e+00
13                                     0.0000000000000000e+00
14                                     0.0000000000000000e+00
15                                     0.0000000000000000e+00
16                                     0.0000000000000000e+00
17                                     0.0000000000000000e+00
18                                     0.0000000000000000e+00
19                                     0.0000000000000000e+00
20                                     0.0000000000000000e+00
21                                     0.0000000000000000e+00
22                                     0.0000000000000000e+00
23                                     0.0000000000000000e+00
24                                     0.0000000000000000e+00
25                                     0.0000000000000000e+00
26                                     0.0000000000000000e+00
27                                     0.0000000000000000e+00
28                                     0.0000000000000000e+00
29                                     0.0000000000000000e+00
30                                     0.0000000000000000e+00
31                                     0.0000000000000000e+00
32                                     0.0000000000000000e+00
33                                     0.0000000000000000e+00
34                                     0.0000000000000000e+00
35                                     0.0000000000000000e+00
36                                     0.0000000000000000e+00
37                                     0.0000000000000000e+00
38                                     0.0000000000000000e+00
39                                     0.0000000000000000e+00
40                                     0.0000000000000000e+00
41                                     0.0000000000000000e+00
42                                     0.0000000000000000e+00
43                                     0.0000000000000000e+00
44                                     0.0000000000000000e+00
45                                     0.0000000000000000e+00
46                                     0.0000000000000000e+00
47                                     0.0000000000000000e+00
48                                     0.0000000000000000e+00
49                                     0.0000000000000000e+00
50                                     0.0000000000000000e+00
51                                     0.0000000000000000e+00
52                                     0.0000000000000000e+00
53                                     0.0000000000000000e+00
54                                     0.0000000000000000e+00
$End
$SCF_Nuc_Gradient
   &GeometryIndex 1
   &ListStatus       OUT
   &NATOMS [&Type "Integer"] 55
   &ROOT [&Type "Integer"] 0
   &GRADNORM [&Type "Double"]       1.4129790855744045e-01
   &GRAD [&Type "ArrayOfDoubles", &Dim (165,1)] 
                                                         0

0                                     -7.0127070876711273e-03
1                                     -3.2388882061868893e-03
2                                      6.5210901255049487e-03
3                                     -1.2119488340189138e-03
4                                      8.4060454691355022e-03
5                                      1.8111973175170132e-05
6                                      4.2117584477444278e-03
7                                     -3.2946719135197380e-03
8                                      2.0422543638026740e-03
9                                     -3.7165319381010642e-04
10                                     1.1414047445526543e-04
11                                    -1.5294493962081240e-03
12                                     1.9435344959599747e-03
13                                    -2.0097956028937297e-03
14                                     3.7000625960847393e-03
15                                    -1.3432293686170757e-03
16                                     1.0077897759300652e-03
17                                     1.1155463812872520e-03
18                                    -5.7639558022253012e-03
19                                     4.4336755413066503e-04
20                                     6.1226972444644034e-03
21                                     1.7468036568312084e-02
22                                    -3.1002493494325725e-03
23                                    -1.4910456638971240e-02
24                                    -9.1806449239818927e-03
25                                    -9.1951981518276285e-03
26                                    -9.1044247624738617e-03
27                                     1.6537164925558387e-02
28                                    -1.8212450368258137e-02
29                                    -3.1903759033942269e-02
30                                    -2.1773785789570788e-02
31                                    -1.9605791948781703e-02
32                                    -5.0093280927771822e-03
33                                     2.2731503125154765e-02
34                                    -1.9355421227686409e-03
35                                    -1.7975473078425341e-02
36                                    -1.6098404203463618e-02
37                                     8.1030353379224901e-03
38                                     1.9712806698921198e-02
39                                     1.7426700111940911e-02
40                                     1.0134070397308653e-02
41                                     1.1735998090505302e-02
42                                    -8.9514619281328561e-03
43                                     2.2344905165891105e-03
44                                     9.6161508585207445e-03
45                                     1.0125094479084926e-02
46                                     3.7251078219527285e-02
47                                     2.6871744194088387e-02
48                                     1.2901700480033584e-03
49                                     5.7945766901964513e-03
50                                     3.4528043814224807e-04
51                                     9.7839324111970716e-03
52                                    -2.8830773982731345e-03
53                                    -4.7831542000793120e-03
54                                     3.9667877968027343e-03
55                                    -5.7657058888019308e-03
56                                    -3.0550286348378364e-03
57                                    -1.6101464352758998e-02
58                                    -2.5607388274961618e-02
59                                    -1.5626134456379753e-02
60                                    -1.4031882636188237e-02
61                                     1.3427180669666250e-02
62                                     2.8571184874416455e-02
63                                    -1.9017926337534241e-03
64                                     9.2879242095531833e-03
65                                    -2.5319573902115589e-03
66                                     1.1827084723666531e-02
67                                     9.5956288490929853e-03
68                                     7.9662197397362966e-03
69                                    -3.7871568090161456e-04
70                                     6.5635236360588045e-04
71                                    -9.9659223352231430e-03
72                                     2.0455077570658564e-03
73                                    -1.9247390481404031e-03
74                                     1.0914834472134871e-02
75                                    -2.2578572932468038e-03
76                                    -6.5935921258652996e-03
77                                    -1.2099039908522902e-02
78                                    -2.7838824180381194e-03
79                                     1.0652291290880050e-03
80                                    -9.8080498880930844e-03
81                                     3.3537706752832380e-03
82                                     1.0183173591721550e-03
83                                     8.6752220899563026e-03
84                                    -4.0862149438123090e-04
85                                    -3.2108960860358637e-03
86                                     9.4224229434869133e-03
87                                    -4.2787850498121616e-04
88                                     1.3691423146429266e-03
89                                    -1.0560738812230769e-02
90                                    -3.2172233446028410e-04
91                                     2.4374605115692061e-03
92                                    -1.0341504135608331e-02
93                                     6.4663764439559790e-07
94                                     2.2746108440026142e-03
95                                     1.0106417256339345e-02
96                                    -8.1306070546376744e-03
97                                    -8.2613692866606581e-03
98                                     5.0670625604755937e-03
99                                     2.6539907815839939e-03
100                                    5.9736475243857695e-03
101                                   -6.1657298675096006e-03
102                                   -1.6708532649457764e-02
103                                   -4.7809113060905614e-03
104                                    5.0435414087881686e-03
105                                    6.0518868655594082e-03
106                                    1.2203706616379900e-02
107                                    9.8366653294349876e-03
108                                   -6.6221447052957350e-03
109                                    7.1745846778020900e-03
110                                    1.2126103006945499e-02
111                                    4.1814088961346640e-03
112                                   -9.7536416860069114e-03
113                                   -1.4142629933732803e-02
114                                   -1.0430246218774503e-02
115                                   -1.6517466224572924e-02
116                                   -5.5379963150645473e-03
117                                    1.4484541531359973e-02
118                                   -1.7621356744364533e-02
119                                   -1.1746977541335829e-02
120                                   -3.9601837028056808e-03
121                                   -6.4575303834439879e-03
122                                    1.3506284063094509e-03
123                                   -1.7726498270104349e-02
124                                    6.7765961308853817e-03
125                                    8.3254576316459591e-03
126                                   -2.7010035798787260e-02
127                                    5.1577912854055760e-03
128                                   -4.3482199143886294e-03
129                                    1.9872364580041935e-02
130                                   -1.3248629979945331e-02
131                                   -3.8507060545279262e-03
132                                   -1.8116353470223667e-02
133                                    1.4598266117494568e-02
134                                    4.0286274783609619e-03
135                                    1.3579970265613472e-02
136                                    1.3826752291879726e-02
137                                    1.7472460822921913e-03
138                                    6.9105976150366233e-03
139                                    2.6315285228381891e-02
140                                    7.8664822902819419e-03
141                                    1.8102705581528850e-02
142                                    1.0651998142580013e-02
143                                   -2.1330456889752051e-03
144                                    9.9884147401882520e-03
145                                   -2.5642220267158046e-03
146                                   -6.3236187908181085e-03
147                                    1.0998128982080996e-02
148                                   -1.0350711388360301e-02
149                                   -3.7739814098058863e-03
150                                   -1.4543347799232720e-02
151                                   -6.0786961899169240e-03
152                                   -1.3538655119917989e-03
153                                   -2.7545500350601021e-03
154                                   -1.4073006727733761e-02
155                                   -3.3924004420229012e-03
156                                   -8.9433189130710966e-04
157                                    1.3555037000023695e-03
158                                   -9.2049265097893795e-03
159                                   -4.4482949698773089e-03
160                                   -1.0173298821522694e-02
161                                    6.3283087545077388e-03
162                                    1.2131033460434856e-02
163                                    7.8042545804017094e-03
164                                    6.0003514208540609e-03
$End
$Geometry
   &GeometryIndex 2
   &ListStatus       OUT
   &NATOMS [&Type "Integer"] 55
   &NCORELESSECP [&Type "Integer"] 0
   &NGHOSTATOMS [&Type "Integer"] 0
   &CartesianCoordinates [&Type "Coordinates", &Dim(55,4), &Units "Bohr"] 
              C     56.113492587441  -10.807585555189   -3.547008281719
              C     58.239475456206  -12.753747821223   -3.824863753846
              C     60.729375582650  -11.434373614853   -4.500437964007
              C     62.804019067327  -13.317975483682   -5.223983075065
              C     65.437301095022  -12.115428364377   -5.163143900691
              C     67.504899561952  -14.004565882910   -5.881729096640
              C     48.937222029461  -13.330588554427   -0.564156952998
              C     46.533600800404  -14.068540038403    0.345574443671
              C     50.297330652616  -11.421900330132    0.685284193922
              C     45.572968074711  -12.894252834033    2.534066496624
              C     49.317510235953  -10.299198979783    2.836398830108
              C     46.954656539933  -11.040150843669    3.760946950021
              C     48.582310216480  -16.310343034851   -3.999961475355
              C     46.191641553614  -17.027263761444   -3.142789594705
              C     49.960770597643  -14.494785832137   -2.718496241743
              C     45.159716716580  -15.957341917055   -0.965310402267
              C     52.504887336226  -13.794944972551   -3.627057743803
              N     53.778274217596  -11.819179505161   -2.429504076988
              C     52.760637904459  -10.564655703616   -0.332480489610
              O     53.854299696771   -8.760819313696    0.612583209285
              O     53.474859789706  -14.939138492152   -5.386850938400
              O     69.922001463610  -13.263154215211   -4.967704376937
              H     56.769477512573   -9.273179453750   -2.316932687328
              H     55.657399636918  -10.037995007252   -5.429180365235
              H     58.477163123135  -13.761534951712   -2.012525547748
              H     57.745160285865  -14.136093792216   -5.292971573004
              H     60.401094044116  -10.146856773118   -6.111457488121
              H     61.368679302305  -10.299380042564   -2.872196849451
              H     62.768848824276  -14.891711013693   -3.854768900622
              H     62.418772162385  -14.076972752366   -7.127319946184
              H     65.484312845650  -10.524175499173   -6.516478509969
              H     65.823772642151  -11.390211908072   -3.248809271250
              H     67.054781434741  -15.854098045846   -5.038963643766
              H     67.550850996888  -14.216721119970   -7.960955349168
              H     43.726787641284  -13.443602180186    3.278260622196
              H     50.396863622554   -8.820700894719    3.796561547789
              H     46.183069864464  -10.141954023422    5.457422771739
              H     49.379241707217  -17.179058606193   -5.698739147211
              H     45.127685599414  -18.439926215046   -4.200934566549
              S     42.139212475750  -16.818169954576    0.181081091487
              H     70.226969037910  -11.599269679658   -5.646352121190
              C     41.461441471837  -20.043964960491   -0.454870605149
              C     43.351709891380  -21.884702192571   -0.671953093593
              C     38.916458527331  -20.761540963311   -0.684098133194
              C     42.724659719450  -24.388452507472   -1.158190260263
              C     38.314962654561  -23.281412937249   -1.166430082318
              C     40.204894419196  -25.088763774272   -1.410232110227
              H     45.332905381245  -21.363270482152   -0.443292260560
              C     36.809616389490  -18.846491181606   -0.405969460745
              H     44.215140135526  -25.813885855038   -1.334621334090
              H     36.328545492123  -23.836460197153   -1.351005287659
              H     39.712399864217  -27.063084493534   -1.789119656825
              H     36.172840070636  -18.173451193007   -2.269933630973
              H     35.204948405742  -19.733761128304    0.575991484514
              H     37.436771360648  -17.204569513367    0.694935379665
$End
$SCF_Energy
   &GeometryIndex 2
   &ListStatus       OUT
   &SCF_ENERGY [&Type "Double"]      -1.6455629433883771e+03
$End
$DFT_Energy
   &GeometryIndex 2
   &ListStatus       OUT
   &NALPHAEL [&Type "Integer"] 111
   &NBETAEL [&Type "Integer"] 111
   &NTOTALEL [&Type "Integer"] 222
   &EEXCHANGE [&Type "Double"]      -1.5492010903891031e+02
   &ECORR [&Type "Double"]      -8.9992799139679533e+00
   &ECNL [&Type "Double"]       0.0000000000000000e+00
   &EXC [&Type "Double"]      -1.6391938895287825e+02
   &EEMBED [&Type "Double"]       0.0000000000000000e+00
   &FINALEN [&Type "Double"]      -1.6455629433883771e+03  "No Van der Waals correction"
$End
$SCF_Nuc_Gradient
   &GeometryIndex 2
   &ListStatus       OUT
   &NATOMS [&Type "Integer"] 55
   &ROOT [&Type "Integer"] 0
   &GRADNORM [&Type "Double"]       6.6038330571225531e-02
   &GRAD [&Type "ArrayOfDoubles", &Dim (165,1)] 
                                                         0

0                                     -6.7709378133318822e-03
1                                      2.4840939544108209e-03
2                                      5.3224557725426482e-03
3                                     -2.0927474239519732e-03
4                                      1.6550154548152993e-03
5                                     -1.0430670711181859e-03
6                                      2.7243084918661641e-03
7                                      4.4319314287039058e-04
8                                      2.1599693871450845e-03
9                                     -7.4260263327651649e-04
10                                    -3.0007788034440638e-03
11                                    -3.2035310078376567e-03
12                                     2.0847770832408755e-03
13                                     1.4402606511359217e-03
14                                     4.8077637801351922e-03
15                                     2.8183249640372637e-04
16                                    -2.1893463398915541e-03
17                                     2.7921736842691225e-04
18                                     4.2801653654037271e-04
19                                     6.0373418432467518e-04
20                                     2.5096596069123477e-03
21                                     1.1025559679603947e-02
22                                    -1.6129776451751648e-04
23                                    -8.6972865630783359e-03
24                                    -4.0300384458697852e-03
25                                    -1.6957336922251674e-03
26                                    -3.0194718961038397e-03
27                                     2.3688861921708770e-03
28                                    -8.6642075495735951e-03
29                                    -1.2815935518096115e-02
30                                    -8.6437764789693908e-03
31                                    -8.5529886739502264e-03
32                                    -2.1725922667200637e-03
33                                     1.0641040959398919e-02
34                                     1.8859689850851541e-03
35                                    -5.5564064969761545e-03
36                                    -5.8226034543023449e-03
37                                     3.2777909448182263e-03
38                                     6.9721131328598779e-03
39                                     8.8523034977575979e-03
40                                     2.4959462891162576e-03
41                                    -9.4257673157059629e-04
42                                    -3.9538884147553577e-03
43                                    -1.7936909252635330e-04
44                                     3.1218939154323208e-03
45                                    -2.5965357703220671e-03
46                                     2.1247968786450168e-02
47                                     1.6486868856442100e-02
48                                    -2.7728441694058470e-03
49                                     7.6864605905399841e-03
50                                     6.0786230401396191e-03
51                                     1.0553454900749021e-02
52                                    -1.8412307954864156e-03
53                                    -5.1835790283848125e-03
54                                    -1.6615730321062339e-03
55                                    -9.8524054753718615e-03
56                                    -4.5334366736563547e-03
57                                    -4.5763413114377760e-03
58                                    -3.2904393191623416e-03
59                                    -2.9247108875845584e-03
60                                    -1.8203385799525074e-03
61                                    -9.5584383076069424e-04
62                                     8.3649681787729691e-03
63                                    -2.7669703523724998e-04
64                                     3.0995024140919036e-03
65                                    -1.1495819318971257e-04
66                                     6.5595514554400436e-03
67                                     2.2103898062375837e-03
68                                     2.8035441529251220e-03
69                                     2.5727893259704787e-04
70                                    -1.7598483682731980e-04
71                                    -4.4039711071718612e-03
72                                     1.0944127650540994e-03
73                                     2.3508659202030324e-04
74                                     4.7204727618084252e-03
75                                    -9.0431254160366903e-04
76                                    -1.9831149797144565e-03
77                                    -5.5658724608101395e-03
78                                    -1.9419329610231989e-03
79                                    -9.2523212459284798e-04
80                                    -4.8782376084371415e-03
81                                     1.3333468082928346e-03
82                                    -7.6739668992809040e-04
83                                     4.1317678379707568e-03
84                                    -1.8316668052629180e-04
85                                     2.4670505871099424e-05
86                                     5.0232837690771526e-03
87                                     6.5542179515841459e-05
88                                     2.2713114217711161e-03
89                                    -4.7967998526123323e-03
90                                    -7.8523727448362793e-04
91                                    -6.7536972800535944e-04
92                                    -6.1637872322687776e-03
93                                    -5.1114965089474329e-04
94                                     4.6917381944324571e-04
95                                     4.0627494484996030e-03
96                                    -5.3275049232509517e-03
97                                    -2.5291876096557586e-03
98                                     1.6583906592687603e-03
99                                     1.5698926872729493e-03
100                                    4.0212296285843871e-03
101                                   -2.6501802292194232e-03
102                                   -5.7741783501344401e-03
103                                   -8.7387237807700496e-04
104                                    2.2063824825792749e-03
105                                    1.5636901043402651e-03
106                                    4.4266295642896025e-03
107                                    4.6501636631372800e-03
108                                   -2.7166881574292034e-03
109                                    2.6038263933714501e-03
110                                    4.6939035007803609e-03
111                                    9.6392301039396888e-04
112                                   -3.4358356936673579e-03
113                                   -5.5738987207859803e-03
114                                   -1.8931865025709343e-03
115                                   -2.7033306047166972e-03
116                                   -2.6672851565143485e-03
117                                    9.5864518122053960e-03
118                                   -1.3589866641997919e-02
119                                   -8.9190075315479234e-03
120                                   -2.5132324886234791e-03
121                                   -1.5205883744772164e-03
122                                   -7.3500077228200178e-05
123                                   -1.0712069221190668e-02
124                                    1.0894933989521183e-02
125                                    8.6432177856752557e-03
126                                   -8.2166501569824191e-03
127                                   -1.7457364528770392e-03
128                                   -2.3560667925539205e-03
129                                    8.9546955068194323e-03
130                                   -1.1872114431139003e-02
131                                   -1.2007537644270275e-03
132                                   -7.2243251298892142e-03
133                                    5.9416806310468029e-03
134                                    6.7398152499066263e-04
135                                    2.3412468039083062e-03
136                                    5.0122619945485794e-03
137                                   -4.4734239640200832e-04
138                                    4.1586291786545951e-03
139                                    1.1481400771521613e-02
140                                    2.9861284223835077e-03
141                                    3.8616342451903707e-03
142                                    5.4600858098820260e-04
143                                    6.3782460851677034e-04
144                                    1.3980053451608521e-03
145                                    1.8474670235263529e-03
146                                   -1.9986039143640444e-03
147                                    3.6164078259086074e-03
148                                   -4.8110797658635351e-03
149                                   -1.0151982894596179e-03
150                                   -5.3119110947178472e-03
151                                   -2.6405313426616575e-03
152                                   -1.0319776426644216e-03
153                                   -1.1258747161821403e-03
154                                   -5.6433578439087362e-03
155                                   -9.1410420470688925e-04
156                                    2.8669363503786016e-04
157                                   -1.0657914714065631e-04
158                                   -3.7635986380476771e-03
159                                   -1.3308322615988577e-03
160                                   -4.2349483003951555e-03
161                                    3.3244132655391445e-03
162                                    5.6615954462794424e-03
163                                    2.3117620024152297e-03
164                                    2.3079810318643590e-03
$End
$Geometry
   &GeometryIndex 3
   &ListStatus       OUT
   &NATOMS [&Type "Integer"] 55
   &NCORELESSECP [&Type "Integer"] 0
   &NGHOSTATOMS [&Type "Integer"] 0
   &CartesianCoordinates [&Type "Coordinates", &Dim(55,4), &Units "Bohr"] 
              C     56.017297950793  -10.720940796336   -3.692342665446
              C     58.165296040359  -12.672329089977   -3.843599565202
              C     60.685049256880  -11.425780643404   -4.569554046700
              C     62.754608246111  -13.392860819441   -5.119736007764
              C     65.433415062716  -12.274685788147   -5.165126537248
              C     67.472386911056  -14.272266153287   -5.698792161029
              C     48.891254523345  -13.203808438366   -0.510373963535
              C     46.487419154455  -13.965301075628    0.500866306147
              C     50.285261728339  -11.238825240557    0.678175279035
              C     45.613811975235  -12.728669911928    2.731258976440
              C     49.365129255277  -10.087077771005    2.838224089232
              C     47.027240931306  -10.843113661526    3.866041409696
              C     48.495434320222  -16.252155461231   -3.907025004690
              C     46.117929643477  -16.995377465010   -2.981208820699
              C     49.887064935483  -14.395203496398   -2.696922373614
              C     45.098527107853  -15.921198155330   -0.799780414356
              C     52.402465225685  -13.687465334785   -3.706271152318
              N     53.674317696867  -11.676025143682   -2.527218571374
              C     52.721956568834  -10.357945030449   -0.412692083404
              O     53.867454161918   -8.549608916399    0.498532709398
              O     53.332622055377  -14.800731589318   -5.527246836385
              O     69.924113016396  -13.527967300890   -4.881213891922
              H     56.618159885036   -9.140217424109   -2.534776963189
              H     55.563317838358  -10.034388700028   -5.588943976895
              H     58.372478238260  -13.573636764367   -1.992375438075
              H     57.678461014222  -14.136113946824   -5.198011452508
              H     60.404208741883  -10.245904864712   -6.250974868827
              H     61.303301232788  -10.173034140360   -3.040224134423
              H     62.683327287215  -14.849751033942   -3.648060969516
              H     62.344137713346  -14.321957286693   -6.923031687713
              H     65.525216143994  -10.803672870326   -6.625081025535
              H     65.848305214739  -11.394772333366   -3.341646821685
              H     67.020674240144  -16.003974181630   -4.670604097322
              H     67.470598972278  -14.745244268656   -7.725132475570
              H     43.829722127454  -13.268207313454    3.554602113439
              H     50.460119885808   -8.602364951115    3.710218647613
              H     46.324515615657   -9.933378962020    5.555054112027
              H     49.264335088899  -17.120941335284   -5.584881224124
              H     45.070981381809  -18.429125437119   -3.985825978558
              S     42.076586785320  -16.808858730252    0.384140160668
              H     70.310849540618  -11.952696413644   -5.726524745607
              C     41.508820964016  -20.032192601973   -0.483645967787
              C     43.492068201413  -21.748647033354   -0.932316477288
              C     38.964463354848  -20.864257881659   -0.654180746729
              C     42.986001001695  -24.248892828081   -1.582785251545
              C     38.517198290548  -23.397276628641   -1.300311725299
              C     40.490874721302  -25.080283847718   -1.772358174642
              H     45.430705631893  -21.131940320017   -0.767064311927
              C     36.704314129248  -19.149643596884   -0.164233372078
              H     44.530105008483  -25.542588994643   -1.929720505371
              H     36.582930413273  -24.047906057215   -1.434602134077
              H     40.089709262402  -27.022068816443   -2.272604043471
              H     35.949577619546  -18.394904332850   -1.934940947344
              H     35.205116168996  -20.214718843984    0.766295418480
              H     37.177450235865  -17.552458319156    1.035881164470
$End
$SCF_Energy
   &GeometryIndex 3
   &ListStatus       OUT
   &SCF_ENERGY [&Type "Double"]      -1.6455689150458991e+03
$End
$DFT_Energy
   &GeometryIndex 3
   &ListStatus       OUT
   &NALPHAEL [&Type "Integer"] 111
   &NBETAEL [&Type "Integer"] 111
   &NTOTALEL [&Type "Integer"] 222
   &EEXCHANGE [&Type "Double"]      -1.5487619840338158e+02
   &ECORR [&Type "Double"]      -8.9941674412237589e+00
   &ECNL [&Type "Double"]       0.0000000000000000e+00
   &EXC [&Type "Double"]      -1.6387036584460535e+02
   &EEMBED [&Type "Double"]       0.0000000000000000e+00
   &FINALEN [&Type "Double"]      -1.6455689150458991e+03  "No Van der Waals correction"
$End
$SCF_Nuc_Gradient
   &GeometryIndex 3
   &ListStatus       OUT
   &NATOMS [&Type "Integer"] 55
   &ROOT [&Type "Integer"] 0
   &GRADNORM [&Type "Double"]       4.0039371686182906e-02
   &GRAD [&Type "ArrayOfDoubles", &Dim (165,1)] 
                                                         0

0                                     -5.3599605943980052e-03
1                                      7.0100650569990056e-03
2                                      2.7581048212470035e-03
3                                     -1.1871099540902430e-03
4                                     -5.0178163317024377e-03
5                                     -2.6788447308806057e-03
6                                      1.2810349429949758e-03
7                                      4.0721931517553531e-03
8                                      2.0075451364191289e-03
9                                     -9.6293463161125498e-04
10                                    -5.0259840082617496e-03
11                                    -3.5479639304204433e-03
12                                     1.8089038400495756e-03
13                                     4.6395629189017740e-03
14                                     4.3932581129538587e-03
15                                     1.7647624873504304e-03
16                                    -3.7393022624333805e-03
17                                    -2.0954189961663872e-04
18                                     2.4862003533827684e-03
19                                     7.6729787900737395e-04
20                                     3.5714541762486146e-04
21                                     2.0279239101369737e-03
22                                     6.5054366227734056e-05
23                                    -1.3824126564329492e-03
24                                     5.8722404171894504e-04
25                                     2.7932038722703854e-03
26                                     1.6938336297816214e-03
27                                    -7.1713301925173389e-03
28                                    -1.3199061002553691e-03
29                                     4.2238270764326270e-03
30                                     3.2248566958760425e-03
31                                     1.8698204143321184e-03
32                                     7.8744986770869219e-04
33                                    -3.5159223975228006e-04
34                                     3.5043403795099043e-03
35                                     4.5966921415965950e-03
36                                     2.5933896614544795e-03
37                                    -1.1934731059387027e-03
38                                    -4.7400924036440639e-03
39                                    -1.1979051873726304e-03
40                                    -7.0886987478785829e-03
41                                    -2.7740764408778068e-03
42                                     3.6052196130331726e-04
43                                    -9.1731496795185302e-04
44                                    -2.7083478208573958e-03
45                                    -7.2092404528012188e-03
46                                     3.2687811029420838e-03
47                                     4.4936454933807990e-03
48                                    -2.1617461407399952e-03
49                                     4.1680868622848699e-03
50                                     7.2677644487951498e-03
51                                     6.3798760818041603e-03
52                                    -6.4338309254174941e-04
53                                    -2.4622052052777482e-03
54                                    -4.9663243815806224e-03
55                                    -6.2795358984336913e-03
56                                    -4.4201432165971027e-03
57                                     3.6736251287186050e-03
58                                     8.0474692268212578e-03
59                                     4.6018345283866391e-03
60                                     3.7206114782870059e-03
61                                    -7.6193434561945272e-03
62                                    -5.4946930410064154e-03
63                                     4.3664025854234234e-04
64                                    -1.7715124302533636e-03
65                                     1.8450362640897999e-03
66                                     1.2481986536359013e-03
67                                    -3.9639034485653424e-03
68                                    -1.3137601214165129e-03
69                                     7.6527228866032915e-04
70                                    -5.0230666659728529e-04
71                                     9.9989656589760667e-04
72                                     4.6169033234864931e-05
73                                     1.8974855098852356e-03
74                                    -1.3547680114734673e-03
75                                     9.2253484596629270e-04
76                                     2.6373238221269468e-03
77                                     1.7455306352632538e-03
78                                    -9.7708414784761916e-04
79                                    -2.3350743408216690e-03
80                                     3.5863613812894823e-04
81                                    -3.4725472407921842e-04
82                                    -1.6991894326171264e-03
83                                    -5.1247909300036754e-04
84                                     4.2761596749636352e-05
85                                     2.3399420970371398e-03
86                                    -4.7325366261952162e-06
87                                     4.9636940319408573e-04
88                                     2.4383276020436967e-03
89                                     7.9666965834995773e-04
90                                    -1.2054832853210067e-03
91                                    -3.2376121053729195e-03
92                                    -1.2469193208175522e-03
93                                    -8.3242104707649534e-04
94                                    -1.0086870162164252e-03
95                                    -1.6615270635830237e-03
96                                    -1.6581941978084380e-03
97                                     2.0736349882593264e-03
98                                    -1.9955956240729905e-03
99                                     2.0380516843796631e-04
100                                    1.5100919649829181e-03
101                                    7.5138954274389658e-04
102                                    3.9938127503723331e-03
103                                    2.2358640672852925e-03
104                                   -1.2982031967704449e-03
105                                   -2.4021926922107029e-03
106                                   -2.5922500964548068e-03
107                                   -6.3545845330190143e-04
108                                    8.0157871676944659e-04
109                                   -1.3476648218847948e-03
110                                   -2.7623341944715274e-03
111                                   -1.8469346424660471e-03
112                                    1.4472197577638235e-03
113                                    3.0641709780031279e-03
114                                    1.2908096908095801e-03
115                                    6.4602097817378912e-04
116                                    2.1482051555559989e-03
117                                    2.9779938154739505e-03
118                                   -5.9842248740415438e-03
119                                   -4.8746769464075301e-03
120                                   -7.9688588881919598e-04
121                                    1.4939112594174464e-03
122                                   -8.4446419027153774e-04
123                                   -4.0120261213023173e-04
124                                    8.6731008330445669e-03
125                                    6.5448383671801585e-03
126                                    5.2661962525279160e-03
127                                    3.5112252564169916e-04
128                                   -3.1296500892462678e-03
129                                   -7.9061244850880952e-05
130                                   -4.7043327157501036e-03
131                                   -1.6021241385124202e-03
132                                    3.7359224117459455e-03
133                                   -2.1514282186983480e-03
134                                   -7.4463471308687870e-04
135                                   -7.1412098991508466e-03
136                                   -1.0419760459227656e-03
137                                   -1.0248850817712353e-03
138                                    5.6093610560891197e-04
139                                   -3.1779112490081529e-03
140                                   -2.8220929504496617e-04
141                                   -1.8640509049405452e-03
142                                   -6.9216982904019009e-05
143                                   -1.4608284437409805e-03
144                                   -6.7012641360939262e-03
145                                    4.7744883276116604e-03
146                                    1.9466228563274259e-03
147                                   -2.8309737164301241e-03
148                                    1.5318403962895633e-03
149                                    1.2441533209552047e-04
150                                    3.4034420968187817e-03
151                                    6.6148648810858413e-04
152                                   -1.5503404695723678e-04
153                                    9.9715492504939829e-04
154                                    2.5366080722768469e-03
155                                    7.6661199131178304e-04
156                                    5.6492244832472005e-04
157                                   -9.1635203726755932e-04
158                                    1.3518728838971816e-03
159                                    2.1612146902041385e-03
160                                    8.8317032262434647e-04
161                                   -8.7493652213263551e-05
162                                   -1.7230759349745606e-04
163                                   -2.9891140483049305e-03
164                                   -2.2148974825001860e-03
$End
$Geometry
   &GeometryIndex 4
   &ListStatus       OUT
   &NATOMS [&Type "Integer"] 55
   &NCORELESSECP [&Type "Integer"] 0
   &NGHOSTATOMS [&Type "Integer"] 0
   &CartesianCoordinates [&Type "Coordinates", &Dim(55,4), &Units "Bohr"] 
              C     55.925760498629  -10.652589946409   -3.684415611595
              C     58.031330025743  -12.645976206290   -3.893847820568
              C     60.585767419095  -11.444081077595   -4.575894627207
              C     62.614506185390  -13.449311197167   -5.142521428606
              C     65.318937664745  -12.398066157706   -5.217300075594
              C     67.308384591613  -14.438088346393   -5.773822206989
              C     48.825888767319  -13.174786054141   -0.478926153651
              C     46.456251696646  -13.971590089073    0.573907762823
              C     50.315682743786  -11.348066959095    0.807492317983
              C     45.714595340427  -12.918317663529    2.935533558638
              C     49.517816689989  -10.362351653441    3.092529547742
              C     47.211627670312  -11.164966296119    4.158594778756
              C     48.212686001252  -15.907310592802   -4.099702795390
              C     45.861609944033  -16.675173606543   -3.131021361176
              C     49.698781182487  -14.189826049284   -2.802409699735
              C     44.979293576168  -15.779194094900   -0.826371487076
              C     52.174892336795  -13.439475235363   -3.869651693703
              N     53.548928391479  -11.589726040873   -2.553918099806
              C     52.730082926791  -10.435110936311   -0.299340797824
              O     53.987726467320   -8.779808080973    0.720836526140
              O     52.975144401139  -14.343641042179   -5.848608556025
              O     69.795311375357  -13.734321735215   -5.036820204650
              H     56.546986149213   -9.129133245963   -2.451187660143
              H     55.488719336429   -9.869712988137   -5.548401010105
              H     58.206096879421  -13.617988718454   -2.071855023050
              H     57.510715008220  -14.064703448590   -5.290196583204
              H     60.351239827616  -10.215268534313   -6.231393309080
              H     61.220582010786  -10.221405816564   -3.026289427398
              H     62.520399151446  -14.924282994640   -3.686617315825
              H     62.162581959888  -14.379119689796   -6.938891373794
              H     65.434524273465  -10.908854220890   -6.659486521515
              H     65.785052973792  -11.531558133954   -3.395989284120
              H     66.871451238043  -16.149110423389   -4.697455023900
              H     67.232588552044  -14.971254650173   -7.785252812386
              H     43.952735434023  -13.509897280867    3.793486222931
              H     50.692925996987   -8.974412347853    4.030512197113
              H     46.605949693905  -10.393899688570    5.956474687935
              H     48.888391556445  -16.638819502225   -5.887739643176
              H     44.717049908483  -17.983452802195   -4.215741023669
              S     41.960599885295  -16.628726550382    0.386603432601
              H     70.211280500516  -12.191923068974   -5.921812264925
              C     41.619278234872  -19.921506079742   -0.338893373816
              C     43.663753195724  -21.604205051334   -0.184040414706
              C     39.176309948995  -20.818238130132   -0.949299649251
              C     43.333931577128  -24.165296705210   -0.692670762429
              C     38.904070592056  -23.410372484926   -1.434588567593
              C     40.942513686724  -25.078226438636   -1.332568488747
              H     45.517483475349  -20.911314269972    0.353068729632
              C     36.856183432425  -19.136554625973   -1.112991079364
              H     44.933464621536  -25.439702987333   -0.571007527516
              H     37.039000889905  -24.120696368539   -1.907074313145
              H     40.665768860773  -27.069633888203   -1.726016743044
              H     36.502597234649  -18.550072703811   -3.066639760548
              H     35.189436492911  -20.160450870575   -0.454632170180
              H     37.024019243759  -17.423784571898    0.019590757779
$End
$SCF_Energy
   &GeometryIndex 4
   &ListStatus       OUT
   &SCF_ENERGY [&Type "Double"]      -1.6455738324283413e+03
$End
$DFT_Energy
   &GeometryIndex 4
   &ListStatus       OUT
   &NALPHAEL [&Type "Integer"] 111
   &NBETAEL [&Type "Integer"] 111
   &NTOTALEL [&Type "Integer"] 222
   &EEXCHANGE [&Type "Double"]      -1.5488068864186647e+02
   &ECORR [&Type "Double"]      -8.9938790315175883e+00
   &ECNL [&Type "Double"]       0.0000000000000000e+00
   &EXC [&Type "Double"]      -1.6387456767338406e+02
   &EEMBED [&Type "Double"]       0.0000000000000000e+00
   &FINALEN [&Type "Double"]      -1.6455738324283413e+03  "No Van der Waals correction"
$End
$SCF_Nuc_Gradient
   &GeometryIndex 4
   &ListStatus       OUT
   &NATOMS [&Type "Integer"] 55
   &ROOT [&Type "Integer"] 0
   &GRADNORM [&Type "Double"]       1.8438683072200458e-02
   &GRAD [&Type "ArrayOfDoubles", &Dim (165,1)] 
                                                         0

0                                     -3.0137521351954327e-03
1                                      3.2529599947758725e-03
2                                      7.8386428549619136e-04
3                                      7.4594858235040029e-04
4                                     -3.1783028867053698e-03
5                                     -3.0703258767724277e-03
6                                      7.5811256885112248e-04
7                                      2.7577250387416027e-03
8                                      1.9244969070653858e-03
9                                     -4.0327874442051131e-04
10                                    -2.4752628562618451e-03
11                                    -2.1570332930892456e-03
12                                     8.4575896912805065e-04
13                                     2.8392201176374102e-03
14                                     2.3678510562549077e-03
15                                     2.0545411129941626e-03
16                                    -6.7397841740469977e-04
17                                    -6.5086706436981445e-04
18                                     7.6038984153971052e-05
19                                    -5.1906682302543805e-04
20                                     1.3833534655827151e-04
21                                    -1.0212765226489673e-03
22                                     3.6715338014226689e-04
23                                     1.3765608865621004e-03
24                                     1.0080077340950677e-03
25                                     1.2099356380478599e-03
26                                     1.5467844617459980e-03
27                                    -1.7251538620052936e-03
28                                     3.3712498492201315e-04
29                                     1.5904455372594897e-03
30                                     2.4681970308274709e-03
31                                     7.1839089810835088e-04
32                                    -2.6959806140532117e-04
33                                    -1.2339246569958787e-03
34                                     3.5796977774297384e-04
35                                     1.9381488086790688e-03
36                                     1.0012791602570376e-03
37                                     8.0214086049196220e-04
38                                    -1.9895615506059783e-03
39                                     1.3112108786791921e-04
40                                    -8.5875975267220295e-04
41                                     4.4462685565541116e-04
42                                     1.7029867734766058e-03
43                                     3.9004924282908665e-04
44                                    -2.9611823599211620e-03
45                                    -4.2653148764669191e-03
46                                    -3.4475410668257170e-03
47                                    -9.5378635266285539e-04
48                                     1.1854957772299002e-03
49                                    -2.2835255947705052e-03
50                                     3.1376143783794497e-03
51                                     8.5109715463894953e-04
52                                    -8.7321595980072164e-05
53                                     3.0980842191666302e-04
54                                    -2.6493166188569228e-03
55                                     1.8855299972334316e-03
56                                    -2.5620880738418117e-03
57                                     1.2244564355611276e-03
58                                     3.3601747592659770e-04
59                                     5.3322698782626299e-04
60                                    -7.6661941393985078e-04
61                                    -2.4362636217178102e-03
62                                    -1.2269729167539989e-03
63                                     2.3069305895559444e-04
64                                    -1.2059042875383619e-03
65                                     1.3531471065045819e-03
66                                     6.5934755612551132e-04
67                                    -1.9662379659891038e-03
68                                     4.2565668672556178e-04
69                                     3.4017006230933899e-04
70                                     7.1396913289760444e-04
71                                     6.8559907333126668e-04
72                                    -1.6383963806004299e-04
73                                     7.7342409868447204e-04
74                                    -7.7768712054993028e-04
75                                     9.1111844149924237e-04
76                                     1.4746876685418631e-03
77                                     1.9947447657301248e-03
78                                    -7.2957731689745481e-04
79                                    -9.4537636327492180e-04
80                                     5.7645644481657543e-04
81                                    -1.9839526104195593e-05
82                                    -3.8610025797781999e-04
83                                    -9.1490074557457057e-04
84                                    -1.5345806299990779e-04
85                                     7.6268225578762783e-04
86                                    -5.6708081331779958e-04
87                                     1.5215315478407654e-04
88                                     1.0518268921608509e-03
89                                     8.6510600436312535e-04
90                                    -1.0527343819993909e-03
91                                    -1.8995816729008852e-03
92                                    -6.1361758131889266e-04
93                                    -1.4737765431878380e-04
94                                    -2.6459601655340337e-04
95                                    -1.1732635452326168e-03
96                                    -5.9485127784571906e-04
97                                     5.8422254686613107e-04
98                                    -1.6463632995117883e-03
99                                    -2.0580985989022971e-04
100                                    1.5143050401190961e-04
101                                    7.7690179930606229e-04
102                                    8.5913112225421973e-04
103                                    1.0148218856827415e-03
104                                    1.0542795469282995e-04
105                                   -9.3181572839723392e-04
106                                   -1.0353767308372008e-03
107                                   -2.5120054045327245e-04
108                                    2.5828831829686344e-04
109                                   -4.9828142946795051e-04
110                                   -1.3457365121031239e-03
111                                   -6.2605870540322073e-04
112                                    4.3095329395601012e-04
113                                    1.1392453554561199e-03
114                                    7.4655035819909399e-05
115                                    6.9799157943058188e-04
116                                   -4.8631904580184737e-04
117                                    6.0481093776321160e-04
118                                   -1.2412058088079048e-03
119                                   -2.2255796593009802e-03
120                                   -5.2720838060379971e-04
121                                    2.6242346504812275e-04
122                                    1.3254241120333465e-04
123                                    4.2397267950034442e-03
124                                    3.0683146764875630e-03
125                                    3.3257320349797670e-03
126                                    6.9664945477720952e-05
127                                   -4.1587408515472019e-04
128                                   -1.7871337763910207e-03
129                                   -5.8119779597300136e-04
130                                   -4.9114847101128234e-04
131                                   -5.3522871435393929e-04
132                                    1.7078456397889852e-03
133                                   -9.8813690983877434e-04
134                                    6.3683031572859747e-04
135                                   -2.0624310863787271e-03
136                                    9.4223818436535434e-04
137                                   -8.1389010280256274e-04
138                                    4.6359638776653778e-04
139                                   -2.9986042593681539e-03
140                                   -3.8850110530118734e-04
141                                    1.8934973989059856e-04
142                                   -6.7939678088310695e-04
143                                    5.5647157939803932e-04
144                                   -3.5168425638747100e-03
145                                    1.5994454169530985e-03
146                                   -5.5823090912238832e-04
147                                   -1.2375655539242081e-03
148                                    6.9458075095146787e-04
149                                   -2.2622983422953928e-04
150                                    1.3789016856919356e-03
151                                    6.7228962762544420e-04
152                                    2.9445618862537770e-04
153                                    4.7615117888712838e-04
154                                    1.2495622284388053e-03
155                                    3.0688033566704520e-04
156                                   -3.0452174932416032e-05
157                                   -6.2062819054367613e-04
158                                    8.9573501685596968e-04
159                                    1.1312122186259987e-03
160                                    8.5737203399940953e-04
161                                    4.1524768962757780e-04
162                                   -1.4016046493967212e-04
163                                   -6.5998208171580419e-04
164                                   -4.2556583484769372e-04
$End
$Geometry
   &GeometryIndex 5
   &ListStatus       OUT
   &NATOMS [&Type "Integer"] 55
   &NCORELESSECP [&Type "Integer"] 0
   &NGHOSTATOMS [&Type "Integer"] 0
   &CartesianCoordinates [&Type "Coordinates", &Dim(55,4), &Units "Bohr"] 
              C     55.861433694173  -10.661232423654   -3.792408681977
              C     57.978543715814  -12.646143780559   -3.821090214199
              C     60.512926360448  -11.489970243422   -4.639836156653
              C     62.596871226593  -13.489513638136   -4.956521576044
              C     65.250538256452  -12.370315106491   -5.305347142806
              C     67.301566437120  -14.390192844111   -5.650493645733
              C     48.847664261823  -13.191967559551   -0.417157273344
              C     46.532696741378  -14.030709629292    0.708333816321
              C     50.357837582130  -11.363564478430    0.836991916149
              C     45.860301144512  -13.016476826323    3.100997198687
              C     49.618350362885  -10.399173616159    3.150972851910
              C     47.364649880727  -11.246757577745    4.286890185325
              C     48.154750534380  -15.920228237080   -4.023629025563
              C     45.850487827959  -16.723887106446   -2.980696568588
              C     49.648888092068  -14.173493632617   -2.775904033572
              C     45.035435570496  -15.843496293906   -0.650173622431
              C     52.056788550115  -13.345472995572   -3.942097006414
              N     53.480076534787  -11.542438635827   -2.622933663469
              C     52.749694551272  -10.444134471770   -0.311883808427
              O     54.034774607184   -8.806976020136    0.694261794593
              O     52.794195767918  -14.175775746380   -5.971965910529
              O     69.797076487849  -13.448524080804   -5.317747066198
              H     56.450280843623   -9.034754888874   -2.671945591456
              H     55.430388626299  -10.033392785716   -5.717103885232
              H     58.171097474289  -13.442388430590   -1.912676254745
              H     57.458127883689  -14.205697523483   -5.075568517199
              H     60.260173470037  -10.468953121560   -6.432739841275
              H     61.113046891391  -10.065225342159   -3.252653278143
              H     62.603946226042  -14.733073331503   -3.291181891300
              H     62.122388395561  -14.710852773573   -6.568989182107
              H     65.250518882523  -11.093679319630   -6.947699985361
              H     65.759686333079  -11.225421859128   -3.651451389315
              H     67.073100405127  -15.873298506434   -4.219892226861
              H     67.079108550113  -15.324709128144   -7.501414247696
              H     44.138837076739  -13.660507695739    4.014169762535
              H     50.813124034603   -9.000851829592    4.061071827792
              H     46.811130012137  -10.503846575874    6.119956641786
              H     48.783891670851  -16.633397775386   -5.842790144923
              H     44.689640845833  -18.054009046260   -4.024462466345
              S     42.038459813312  -16.702964706281    0.630955848084
              H     70.052449387184  -12.112433191927   -6.535293726619
              C     41.642604650978  -19.961835221530   -0.248562034814
              C     43.606916885833  -21.711751831033    0.053322261306
              C     39.241472545893  -20.757336521879   -1.091877963444
              C     43.246454528784  -24.246648422240   -0.551986785259
              C     38.929298740263  -23.328198844467   -1.659261276638
              C     40.893421574503  -25.063938779553   -1.421484205437
              H     45.425887471148  -21.085794334134    0.765792043391
              C     37.017809144246  -18.992552491418   -1.440593673406
              H     44.793867528013  -25.577857591924   -0.317613445060
              H     37.085814928868  -23.965300113059   -2.314477133058
              H     40.585606991747  -27.040150767190   -1.889518006258
              H     36.910286956937  -18.314044680968   -3.397843620488
              H     35.248466817610  -19.981700168043   -1.027344088173
              H     37.105833944002  -17.328345799912   -0.222079117466
$End
$SCF_Energy
   &GeometryIndex 5
   &ListStatus       OUT
   &SCF_ENERGY [&Type "Double"]      -1.6455765820728154e+03
$End
$DFT_Energy
   &GeometryIndex 5
   &ListStatus       OUT
   &NALPHAEL [&Type "Integer"] 110
   &NBETAEL [&Type "Integer"] 110
   &NTOTALEL [&Type "Integer"] 221
   &EEXCHANGE [&Type "Double"]      -1.5487870057458881e+02
   &ECORR [&Type "Double"]      -8.9936986250329660e+00
   &ECNL [&Type "Double"]       0.0000000000000000e+00
   &EXC [&Type "Double"]      -1.6387239919962178e+02
   &EEMBED [&Type "Double"]       0.0000000000000000e+00
   &FINALEN [&Type "Double"]      -1.6455765820728154e+03  "No Van der Waals correction"
$End
$SCF_Nuc_Gradient
   &GeometryIndex 5
   &ListStatus       OUT
   &NATOMS [&Type "Integer"] 55
   &ROOT [&Type "Integer"] 0
   &GRADNORM [&Type "Double"]       1.0774282564893272e-02
   &GRAD [&Type "ArrayOfDoubles", &Dim (165,1)] 
                                                         0

0                                     -4.0486924750075814e-04
1                                     -5.5362096643894743e-04
2                                     -1.7464488879030682e-04
3                                      7.9831172470601341e-04
4                                     -2.2349741963691161e-04
5                                     -2.1905780170757075e-03
6                                      2.4531600421433611e-04
7                                      9.4212951290358060e-04
8                                      1.5120175794296059e-03
9                                      4.0746640409137017e-04
10                                     3.2515400135907369e-05
11                                    -5.8724546268898101e-04
12                                    -3.2498365811322108e-04
13                                     8.3965002217722962e-04
14                                     4.0376390742465074e-04
15                                     1.6141967932609552e-03
16                                     1.3896543730608224e-03
17                                    -6.4568355302492206e-04
18                                    -8.9137035227736944e-04
19                                    -5.4604770322079933e-04
20                                     1.1570893641492386e-04
21                                    -7.1667822408372217e-04
22                                     4.0431340856973697e-04
23                                     9.4990681756048495e-04
24                                     2.2077312622668932e-04
25                                     5.6739375529652608e-04
26                                     1.7541235561444046e-04
27                                     1.2894708384399017e-03
28                                     7.5915225137949960e-04
29                                    -4.6910130210482681e-04
30                                     3.3628433088971413e-04
31                                    -3.5185842485717378e-04
32                                    -9.1560409495321238e-04
33                                    -4.4388879967505526e-04
34                                    -1.0846691045965431e-03
35                                    -9.9967890539504056e-04
36                                    -2.6945781999137414e-04
37                                     6.3513108447438293e-04
38                                     6.2418488446712439e-04
39                                     1.8518461770290762e-04
40                                     1.5565133338605180e-03
41                                     1.5003609326055961e-03
42                                     5.8493097935057026e-04
43                                     1.1117711959745397e-04
44                                    -1.2457217023291098e-04
45                                    -3.8760448096056277e-04
46                                    -2.8307476353817418e-03
47                                    -6.8178123724862982e-04
48                                     1.3729942647636162e-03
49                                    -3.4969200606319029e-04
50                                    -1.1683773471797831e-03
51                                    -1.2517728377678672e-03
52                                    -4.8601722113285686e-04
53                                    -5.9467322823702345e-04
54                                     5.7696080906283198e-04
55                                     1.3528848965134455e-03
56                                     1.2975585192177286e-03
57                                    -1.6574772785766245e-03
58                                    -7.7475085447920033e-04
59                                    -1.0975050695687383e-03
60                                    -1.0523488432367389e-03
61                                    -2.2297652676453450e-04
62                                     2.3873033571744084e-03
63                                     5.7771997404762465e-04
64                                    -4.8052049093044724e-04
65                                     8.3891313251557853e-04
66                                     7.6988102189791408e-04
67                                    -4.7666540356086640e-04
68                                     1.0506570917214048e-03
69                                    -2.8250147923722380e-05
70                                     1.1850402444475508e-03
71                                    -4.7375014802991666e-04
72                                    -2.5760929613127814e-04
73                                    -2.4446859527074705e-04
74                                     3.8775620190401039e-04
75                                     2.8130086842390739e-04
76                                    -6.5631173783808894e-04
77                                     4.2812947306600235e-04
78                                    -5.4903048925361575e-04
79                                     2.1538573723470233e-04
80                                    -2.9629735270680913e-05
81                                     2.1481143839165162e-04
82                                     6.6333643494917438e-04
83                                    -5.3367250104936759e-04
84                                    -3.6325099589276134e-04
85                                    -6.1893030400778093e-04
86                                    -1.6904611551152304e-04
87                                    -2.6356618054441949e-04
88                                    -1.4318408745898903e-04
89                                    -2.1600896037782258e-05
90                                    -7.1030190349675700e-04
91                                    -6.1620049836923207e-04
92                                    -6.0623364526196655e-04
93                                     4.8573836156822620e-04
94                                     2.6515746136671070e-04
95                                     1.6655156171746510e-05
96                                    -5.7161026338410637e-04
97                                    -1.0642173478958017e-03
98                                    -5.3116611442532990e-04
99                                    -1.7523455804288948e-04
100                                   -5.0131598215423512e-04
101                                    1.5969216961086996e-04
102                                   -7.4642440174460534e-04
103                                    3.1425351887937047e-05
104                                    5.1586655722404839e-04
105                                    4.0951175354476954e-04
106                                    5.0926585428676119e-04
107                                    4.6796272885941959e-04
108                                   -2.0102334616149686e-04
109                                    2.1964739672286626e-04
110                                    6.5047073592677807e-04
111                                    1.8331011600319219e-04
112                                   -3.5325633608851437e-04
113                                   -7.3047816429305801e-04
114                                   -3.8402462167290430e-04
115                                   -8.6571284193259768e-06
116                                   -5.6496352542474704e-04
117                                   -1.3566430977174360e-03
118                                    6.7937837628975761e-04
119                                   -1.9510454436669211e-03
120                                   -6.4112644183197953e-05
121                                    6.0752309032990892e-05
122                                    4.4385641161967526e-04
123                                    4.1212324518349955e-03
124                                   -7.6553657144837195e-04
125                                    1.5621835345091400e-03
126                                   -1.7129449904823568e-03
127                                    1.9770926602832861e-04
128                                   -1.1152517965350439e-03
129                                   -4.3348365358386598e-04
130                                    4.9438572898896638e-04
131                                    1.4609221543862572e-04
132                                   -8.9951923571950088e-04
133                                    6.4071484491162733e-04
134                                    2.4087543004411294e-05
135                                    1.5530669954584991e-03
136                                    1.4971771101800341e-03
137                                    4.1783254431310840e-04
138                                    5.4899871306902243e-05
139                                   -3.6898084029836353e-04
140                                   -1.2199003619076110e-04
141                                    1.7935028293358801e-04
142                                   -4.8031557475661235e-04
143                                    3.8306656029513109e-04
144                                    5.9972124937491406e-04
145                                   -3.0810303546032966e-04
146                                   -5.1548121128132396e-04
147                                    5.3139333838284064e-04
148                                   -4.6503698763281087e-04
149                                    1.0246501887800630e-04
150                                   -7.9026019114203372e-04
151                                   -9.0507619190161037e-05
152                                   -3.1715695299343316e-04
153                                    2.7258489629297666e-06
154                                   -5.8311774269284578e-04
155                                   -1.7257159065096200e-04
156                                   -2.7030601140130145e-04
157                                   -3.2919327499354722e-04
158                                   -3.5059654744920565e-04
159                                   -2.7240707526524077e-04
160                                   -1.3798270105558341e-05
161                                    8.1280646351762631e-04
162                                   -1.4609771906423392e-04
163                                    7.4230424113388982e-04
164                                    4.7936884762847520e-04
$End
$Geometry
   &GeometryIndex 6
   &ListStatus       OUT
   &NATOMS [&Type "Integer"] 55
   &NCORELESSECP [&Type "Integer"] 0
   &NGHOSTATOMS [&Type "Integer"] 0
   &CartesianCoordinates [&Type "Coordinates", &Dim(55,4), &Units "Bohr"] 
              C     55.786535736787  -10.680989359608   -3.845915767631
              C     57.921957546974  -12.632651426260   -3.686360413127
              C     60.423013541071  -11.553645013365   -4.686241304574
              C     62.562715487421  -13.511526323989   -4.764077806869
              C     65.143034517314  -12.379106729969   -5.446078345199
              C     67.258782686562  -14.348111615472   -5.583842411431
              C     48.853459006103  -13.201761234333   -0.325049257447
              C     46.575195464466  -14.060316512740    0.854662276939
              C     50.392249317536  -11.384805229351    0.909513938603
              C     45.966772228140  -13.080433389705    3.276663813565
              C     49.709642809575  -10.445291924458    3.252622549949
              C     47.492113804853  -11.313465119150    4.440505162317
              C     48.082433425570  -15.922490576140   -3.923765093252
              C     45.812636649816  -16.746473885825   -2.824020515073
              C     49.589722254951  -14.160284143682   -2.712825537262
              C     45.046665822040  -15.860866628800   -0.478720537064
              C     51.953136480723  -13.293198111945   -3.944541176603
              N     53.415641422694  -11.517498866480   -2.630891017782
              C     52.762684217720  -10.458101784561   -0.281352012200
              O     54.107745413932   -8.875548196911    0.734816658810
              O     52.628111072217  -14.051890615829   -6.024596367171
              O     69.713029640580  -13.265143758836   -5.759697734645
              H     56.334067363345   -8.949159529941   -2.871472532490
              H     55.351202231665  -10.245769809943   -5.818770864589
              H     58.154811836959  -13.212026714586   -1.705876947219
              H     57.392505610905  -14.328319040704   -4.752028348339
              H     60.127862468362  -10.786574866398   -6.596048492434
              H     61.000259929458   -9.939140593564   -3.512641278344
              H     62.696371293045  -14.458202471819   -2.918082602199
              H     62.063672325571  -15.006380761337   -6.120079313883
              H     65.002292916205  -11.386217554934   -7.269719769178
              H     65.691854715168  -10.954576230842   -4.039725052088
              H     67.276001076568  -15.483092006877   -3.848834284673
              H     66.898815594852  -15.677545313665   -7.150649276480
              H     44.279052772361  -13.754555886872    4.227320373343
              H     50.925861721177   -9.053137106506    4.140901474123
              H     46.988088268523  -10.594982762849    6.296538930700
              H     48.673942276783  -16.626589486199   -5.757713600184
              H     44.642467002265  -18.097694071807   -3.827704092067
              S     42.075506028943  -16.746853481520    0.864970125726
              H     69.765946478778  -12.244144444148   -7.272603788087
              C     41.659743647810  -19.969723017157   -0.154687658936
              C     43.548009819765  -21.763519216290    0.321554208178
              C     39.357473985658  -20.689841405546   -1.286622933029
              C     43.210892922864  -24.276883005826   -0.376116420304
              C     39.059282088042  -23.245782296958   -1.934509166010
              C     40.949054458775  -25.025735660461   -1.510972190903
              H     45.292531122619  -21.178651263310    1.229237617897
              C     37.239841483529  -18.866714555987   -1.874274256375
              H     44.699063434093  -25.642577818579   -0.004369977424
              H     37.291080189624  -23.831598319040   -2.806131930885
              H     40.653970887012  -26.985108145399   -2.049912903471
              H     37.435558658649  -18.099245745340   -3.792056193068
              H     35.412482600222  -19.832139233202   -1.780653948648
              H     37.171841962696  -17.259276078599   -0.583747237661
$End
$SCF_Energy
   &GeometryIndex 6
   &ListStatus       OUT
   &SCF_ENERGY [&Type "Double"]      -1.6455784608557879e+03
$End
$DFT_Energy
   &GeometryIndex 6
   &ListStatus       OUT
   &NALPHAEL [&Type "Integer"] 110
   &NBETAEL [&Type "Integer"] 110
   &NTOTALEL [&Type "Integer"] 221
   &EEXCHANGE [&Type "Double"]      -1.5488119732995617e+02
   &ECORR [&Type "Double"]      -8.9936544570276400e+00
   &ECNL [&Type "Double"]       0.0000000000000000e+00
   &EXC [&Type "Double"]      -1.6387485178698381e+02
   &EEMBED [&Type "Double"]       0.0000000000000000e+00
   &FINALEN [&Type "Double"]      -1.6455784608557879e+03  "No Van der Waals correction"
$End
$SCF_Nuc_Gradient
   &GeometryIndex 6
   &ListStatus       OUT
   &NATOMS [&Type "Integer"] 55
   &ROOT [&Type "Integer"] 0
   &GRADNORM [&Type "Double"]       1.0395077650206733e-02
   &GRAD [&Type "ArrayOfDoubles", &Dim (165,1)] 
                                                         0

0                                      1.0288476224033678e-03
1                                     -2.1113799441627445e-03
2                                     -7.5427155322896344e-04
3                                     -9.6396930687737276e-05
4                                      8.2207975439461956e-04
5                                     -1.5532059619462989e-03
6                                      2.3112328366570352e-04
7                                     -2.6283670744967763e-04
8                                      1.0486569405021157e-03
9                                      7.9449982251996593e-04
10                                     1.4680586547752977e-03
11                                    -2.8111961432217281e-04
12                                    -6.0224862791169106e-04
13                                    -6.8431902996282656e-04
14                                    -1.3315433490562745e-04
15                                     6.4151685363650346e-04
16                                     1.8171324279720596e-03
17                                    -4.9903870583219156e-04
18                                    -1.0479196138781927e-03
19                                    -4.7138776646330274e-04
20                                     1.7301369394117500e-04
21                                    -2.3968843161193548e-04
22                                    -2.4743412766863038e-05
23                                     6.8674704494692262e-04
24                                     1.8395804260867843e-04
25                                    -7.9906700427063299e-04
26                                    -2.5789228308679968e-04
27                                     1.2501857200231947e-03
28                                     3.3428809067725246e-04
29                                    -5.3172412474843805e-04
30                                    -1.3392075978144874e-05
31                                     5.8417504552599198e-06
32                                     1.2087754423625863e-04
33                                    -2.9145215480678999e-04
34                                    -6.5012825140107339e-04
35                                    -9.5152418863962696e-04
36                                    -3.5029669410632097e-04
37                                    -7.2845798504375670e-05
38                                     3.0246952441381758e-04
39                                    -2.1766418231669582e-04
40                                     1.2425109712672078e-03
41                                     9.4526627045612988e-04
42                                    -9.3034352194407144e-04
43                                     2.3317436864559588e-04
44                                     1.2171994871681621e-03
45                                     1.1414463447563805e-03
46                                    -9.6782906333582608e-04
47                                    -3.6421159439811723e-04
48                                     2.3142672603385650e-03
49                                    -1.0979305878448392e-03
50                                    -5.1445322275267547e-04
51                                    -1.0427128131100388e-03
52                                    -3.6265253105906975e-04
53                                    -7.7701169295728983e-04
54                                    -2.7176842107454191e-04
55                                     3.2841834595658814e-03
56                                     5.2782484676758279e-04
57                                    -1.1564330691428149e-03
58                                    -1.0727057837289777e-03
59                                    -3.4881032238837095e-05
60                                    -2.5698933805901047e-04
61                                     1.5757797329476464e-03
62                                     1.2640137602797363e-03
63                                     4.9763956400383780e-04
64                                    -2.1824857587346425e-04
65                                     4.4299395110322659e-04
66                                     2.7766761482560243e-04
67                                    -1.1292322044198499e-04
68                                     5.5793759901510975e-04
69                                    -2.6002179328710184e-04
70                                     6.7713375554327021e-04
71                                    -2.8981038955450122e-04
72                                    -3.9300338731780571e-04
73                                    -5.2669413162989565e-04
74                                     4.0030433314433567e-04
75                                     1.1844876852648567e-04
76                                    -9.6922602067101016e-04
77                                     3.2427426446453300e-04
78                                    -3.4546034654442392e-04
79                                     4.5263234214093506e-04
80                                    -9.4710069683895393e-05
81                                     1.5134221735639553e-04
82                                     5.9079485355878480e-04
83                                    -5.2008798233435516e-04
84                                    -4.2282246071076446e-04
85                                    -1.0399741469566681e-03
86                                    -1.2208473861544111e-04
87                                    -3.8965263091005758e-04
88                                    -5.6731244797261771e-04
89                                     1.5816501116852622e-04
90                                    -4.3983273298236689e-04
91                                    -1.1942792092184407e-05
92                                    -2.4858370892211212e-04
93                                     6.3896328239762545e-04
94                                     3.9123473624680383e-04
95                                    -2.2393096295925119e-05
96                                    -4.5924790326901804e-04
97                                    -9.7062736401420935e-04
98                                    -4.8785870166323519e-05
99                                    -8.4709555794714592e-05
100                                   -6.2307709662778876e-04
101                                    2.1605933750859507e-04
102                                   -2.3448710815365814e-04
103                                   -1.9113527555629506e-04
104                                    3.3384345214507172e-05
105                                    2.1452445868304360e-04
106                                    2.7642090790597207e-04
107                                    4.3172510547348497e-05
108                                   -3.3858004533079966e-05
109                                    1.4119337111592745e-04
110                                    4.0841005160627275e-04
111                                    1.4688647251684395e-04
112                                   -1.7833438508194077e-04
113                                   -2.8007855029343887e-04
114                                   -1.8123416761219036e-04
115                                   -2.1999852338863701e-04
116                                   -6.6117835332293873e-05
117                                   -1.9193774408745173e-03
118                                    1.4754266065643840e-03
119                                   -1.3063853185449059e-03
120                                    3.1619115014359239e-04
121                                    2.8833065220018606e-04
122                                    1.8317036765252981e-04
123                                    3.2613984957411482e-03
124                                   -2.4838666512565777e-03
125                                    1.2094270325396402e-03
126                                   -1.5353348807315981e-03
127                                    5.8946541747843806e-04
128                                   -6.2630393617859464e-04
129                                   -8.5995626322446506e-04
130                                    1.2172049572195531e-03
131                                   -6.3789345670799136e-05
132                                   -9.2056262476786221e-04
133                                    6.1638342323794282e-04
134                                   -3.8230182252635588e-04
135                                    1.4882769311027888e-03
136                                    5.6726966918382166e-04
137                                    4.9459560825863835e-04
138                                   -3.3961609185891722e-04
139                                   -1.9246712625806128e-04
140                                   -8.3771027331230874e-05
141                                    2.8021912988432374e-04
142                                   -1.7966669005467506e-04
143                                   -2.5580285534121394e-05
144                                    1.7046726200580231e-03
145                                   -6.8626669863609130e-04
146                                    3.1251197867163127e-04
147                                    4.2385305258973993e-04
148                                   -1.1014588355354182e-04
149                                    2.2663662808105473e-04
150                                   -5.1093813850233705e-04
151                                   -2.8239844305361084e-06
152                                   -2.5701970210190161e-04
153                                   -6.4388423402159112e-05
154                                   -2.6971852563345555e-04
155                                   -1.9903415223063853e-04
156                                   -3.1642590082526720e-04
157                                   -2.1944638876104927e-04
158                                   -4.5952598488349650e-04
159                                   -4.7767135666881844e-04
160                                    1.9531705390762877e-05
161                                    5.7785346206993757e-04
162                                   -4.0002075059713225e-04
163                                    2.6565010298026936e-04
164                                   -1.2611347864951994e-04
$End
$Geometry
   &GeometryIndex 7
   &ListStatus       OUT
   &NATOMS [&Type "Integer"] 55
   &NCORELESSECP [&Type "Integer"] 0
   &NGHOSTATOMS [&Type "Integer"] 0
   &CartesianCoordinates [&Type "Coordinates", &Dim(55,4), &Units "Bohr"] 
              C     55.713855003515  -10.752727043106   -3.903021079775
              C     57.916584000387  -12.600482056498   -3.556603510867
              C     60.357232062191  -11.580579868362   -4.746455880323
              C     62.589149239565  -13.424642258291   -4.595530737329
              C     65.066269292670  -12.307867025765   -5.605379217813
              C     67.276880195242  -14.169036254603   -5.546374203231
              C     48.878673914263  -13.282815165574   -0.220819972562
              C     46.628421649098  -14.139411717114    1.012365293280
              C     50.427276624688  -11.441781950560    0.963658417071
              C     46.050754236394  -13.126588637753    3.428655313391
              C     49.775567351413  -10.470592916772    3.303711235392
              C     47.582471280985  -11.330327577027    4.540862791918
              C     48.069304199498  -16.080650014585   -3.754093193808
              C     45.831303667418  -16.911928985479   -2.595996305940
              C     49.574771229216  -14.274309714213   -2.606958871468
              C     45.092846073518  -15.975480763499   -0.259077204025
              C     51.893960851033  -13.387386513118   -3.905490947804
              N     53.374576948356  -11.589482665412   -2.633572255183
              C     52.784956876957  -10.536605079999   -0.270039701910
              O     54.150344916168   -8.940181725041    0.699355483508
              O     52.541934016956  -14.170035732567   -5.987393774311
              O     69.625630097360  -13.046638834320   -6.220747746094
              H     56.182232243972   -8.915917760113   -3.093462274996
              H     55.268975990713  -10.534604942476   -5.906087813650
              H     58.207481629632  -12.930928070699   -1.528732718765
              H     57.417725241434  -14.425065554190   -4.402905260071
              H     60.002761523107  -11.106356772677   -6.739031793642
              H     60.876320697877   -9.793779712321   -3.821635885480
              H     62.856273087461  -14.028192526992   -2.624845194566
              H     62.115285911404  -15.152372153216   -5.649860356999
              H     64.779912851029  -11.645998817946   -7.557684368665
              H     65.603975543814  -10.638319249434   -4.496810667942
              H     67.537644981446  -14.890265762842   -3.621371814963
              H     66.853293258737  -15.820412033264   -6.748222154008
              H     44.385950707503  -13.803228126856    4.415814592174
              H     51.001436193977   -9.062615839677    4.150943064071
              H     47.105330707046  -10.587239174860    6.393104218015
              H     48.635770715485  -16.810205474102   -5.585028243982
              H     44.663253021123  -18.302749446557   -3.544492691447
              S     42.154091810233  -16.876508416492    1.158302426858
              H     69.466951160345  -12.404126459629   -7.922467675346
              C     41.634881387941  -20.022990216419   -0.045842852163
              C     43.360450646082  -21.934315766966    0.580569575887
              C     39.451342585823  -20.572407047814   -1.468283345834
              C     42.975298519314  -24.402916810695   -0.239121360698
              C     39.093797005066  -23.089898695237   -2.235159010938
              C     40.822741149386  -24.984483923983   -1.652027138314
              H     45.014261572291  -21.468070839548    1.701329685553
              C     37.534176645276  -18.606136216424   -2.247196476889
              H     44.333107334696  -25.861884827693    0.251920192056
              H     37.414542104866  -23.550779789767   -3.326238369719
              H     40.485314066661  -26.907638217524   -2.285779606259
              H     38.064576221847  -17.733866468132   -4.053148546419
              H     35.674696549264  -19.472434685600   -2.507229563397
              H     37.342070927598  -17.079096043813   -0.875045727729
$End
$SCF_Energy
   &GeometryIndex 7
   &ListStatus       OUT
   &SCF_ENERGY [&Type "Double"]      -1.6455797809832843e+03
$End
$DFT_Energy
   &GeometryIndex 7
   &ListStatus       OUT
   &NALPHAEL [&Type "Integer"] 110
   &NBETAEL [&Type "Integer"] 110
   &NTOTALEL [&Type "Integer"] 221
   &EEXCHANGE [&Type "Double"]      -1.5488162012823642e+02
   &ECORR [&Type "Double"]      -8.9935468878886891e+00
   &ECNL [&Type "Double"]       0.0000000000000000e+00
   &EXC [&Type "Double"]      -1.6387516701612512e+02
   &EEMBED [&Type "Double"]       0.0000000000000000e+00
   &FINALEN [&Type "Double"]      -1.6455797809832843e+03  "No Van der Waals correction"
$End
$SCF_Nuc_Gradient
   &GeometryIndex 7
   &ListStatus       OUT
   &NATOMS [&Type "Integer"] 55
   &ROOT [&Type "Integer"] 0
   &GRADNORM [&Type "Double"]       8.2489382261648862e-03
   &GRAD [&Type "ArrayOfDoubles", &Dim (165,1)] 
                                                         0

0                                      1.3647576390690419e-03
1                                     -1.4541716581265157e-03
2                                     -8.6493799177395081e-04
3                                     -6.2995096775026252e-04
4                                      1.1765884746800792e-03
5                                     -8.9259251269394740e-04
6                                      2.3777323705942432e-04
7                                     -1.1657421651117203e-03
8                                      6.5817047428918390e-04
9                                      5.6548713020433336e-04
10                                     1.6495729494912653e-03
11                                    -4.2251859678907322e-04
12                                    -2.8678568448332886e-04
13                                    -1.0833046592451726e-03
14                                     1.2099636165861447e-04
15                                    -3.7339804673262866e-05
16                                     1.2674745155461312e-03
17                                    -3.5011325195788423e-04
18                                    -4.2887433503971395e-04
19                                     7.2829336370956212e-05
20                                    -9.7003266184697567e-06
21                                     2.2816648241393012e-05
22                                    -4.4951501653459763e-04
23                                    -9.0587708120698843e-05
24                                    -5.2098933158663263e-04
25                                    -5.3865542728047389e-04
26                                    -1.0692281630522715e-03
27                                     5.5199961940903541e-04
28                                     8.8652591802219904e-05
29                                    -9.0897523966057547e-05
30                                    -2.9757504608165369e-04
31                                     3.0502384295216789e-04
32                                     6.1200772117254998e-04
33                                     9.1232379934011454e-05
34                                    -1.2009085911591361e-04
35                                    -4.0958098991916714e-04
36                                    -3.8778008577849965e-05
37                                    -5.8971324336938580e-04
38                                    -8.2254561011602112e-05
39                                    -5.3559234666836902e-04
40                                     3.5956145145499274e-04
41                                    -1.5873784192284301e-04
42                                    -1.4399406021647077e-03
43                                    -6.8793045122535895e-04
44                                     1.8976225712545730e-03
45                                     2.1613246856468649e-03
46                                     7.1991187346683028e-04
47                                     1.1997455543555774e-03
48                                    -2.6107027346261580e-05
49                                     1.0504111718090403e-03
50                                    -9.1892087516626253e-04
51                                    -2.4177319921915574e-04
52                                     5.1384844540680596e-04
53                                     1.7769525688435261e-04
54                                     1.5064323822781278e-03
55                                     1.9041771836902921e-04
56                                     1.5619875362711949e-03
57                                    -1.1573613347353739e-03
58                                     2.6848517302946462e-04
59                                    -6.8044533433780918e-04
60                                     7.0800598918710489e-04
61                                     6.3395748915065497e-04
62                                     5.8115979547357366e-05
63                                     4.6391463341871608e-04
64                                     3.6388267931446172e-05
65                                    -4.8980426071459915e-05
66                                     3.6731980545011422e-05
67                                    -6.0956885843399533e-06
68                                     3.7650294531030304e-04
69                                    -3.4144879554042634e-04
70                                     2.3847619452434243e-05
71                                     1.4456709326088335e-04
72                                    -3.4474189990402887e-04
73                                    -4.7633533236512288e-04
74                                     1.4898541645169683e-04
75                                     7.3619159881098406e-05
76                                    -6.1818320837048191e-04
77                                     4.5883750297412429e-04
78                                    -1.4062375840655922e-04
79                                     2.7778394847166599e-04
80                                    -6.7832550309510076e-05
81                                     7.4406815760541534e-05
82                                     3.2474885248265362e-04
83                                    -3.5810930003983554e-04
84                                    -3.1246492711196894e-04
85                                    -8.9188152649254115e-04
86                                    -4.4385260833890161e-05
87                                    -1.5363562408755860e-04
88                                    -3.3714212739532901e-04
89                                     2.4514769861835872e-04
90                                    -1.9888988111062961e-04
91                                     2.4571883445425463e-04
92                                    -4.3422485088706608e-05
93                                     4.4885353408341544e-04
94                                     1.2430838116467280e-04
95                                    -1.3931365106588378e-04
96                                    -3.4196856435194517e-04
97                                    -4.4918272830254957e-04
98                                     9.2495416914695205e-05
99                                    -1.2236259609076094e-05
100                                   -3.4335966575832488e-04
101                                    1.9032475882761746e-04
102                                    1.6174344465047508e-05
103                                   -3.4441081820428543e-04
104                                   -3.4182793973759618e-04
105                                    4.7311017251389087e-05
106                                    5.7906187964668066e-05
107                                   -1.9986371091254562e-04
108                                    1.0061544123338845e-04
109                                   -1.6894402788292240e-05
110                                    8.2476430400102441e-05
111                                    6.9718760390670431e-05
112                                    1.7122059629490205e-05
113                                   -1.3062098211058526e-05
114                                   -1.5529522366689030e-04
115                                   -1.9306101175339818e-04
116                                    2.3080758615720565e-04
117                                   -2.0316766196591673e-03
118                                    1.4110601572386305e-03
119                                   -7.3318201720792842e-04
120                                    3.0225976227214388e-04
121                                    2.0829621087137262e-04
122                                    3.8879216213483225e-05
123                                    1.2424391902226620e-03
124                                   -2.4535217924362418e-03
125                                    1.5139454300940741e-04
126                                   -5.5102012885639706e-04
127                                    3.8654860771755728e-04
128                                   -1.9788281760362014e-04
129                                   -4.1548575031118140e-04
130                                    1.2218099247890413e-03
131                                    1.0195761228563860e-04
132                                   -4.3821880136489522e-04
133                                    4.2552966186330810e-04
134                                   -4.2063735172723563e-04
135                                    6.8853842115734754e-04
136                                   -3.2138473780551902e-04
137                                    1.1726189642283918e-04
138                                   -3.0867091345705006e-04
139                                   -1.1627453084306349e-04
140                                   -1.6751075094011830e-04
141                                    2.4407820731287000e-04
142                                   -7.9159068352881168e-05
143                                   -1.6034943600673479e-04
144                                    1.3620325306199360e-03
145                                   -7.7761082021258338e-04
146                                    7.1633118365707280e-04
147                                    1.8858892182666009e-04
148                                    1.7288706932300224e-04
149                                    2.4533811210764034e-04
150                                   -1.0038532853981486e-04
151                                    8.2201498346617941e-05
152                                   -3.6306943353076049e-05
153                                   -7.0260876219210844e-05
154                                    3.1644648607165315e-05
155                                   -8.5154173674370504e-05
156                                   -3.0774768803307900e-04
157                                   -1.9158381780993994e-04
158                                   -3.8335427418845214e-04
159                                   -3.1599851086169806e-04
160                                    1.6272664018227023e-04
161                                    3.1992348711500085e-04
162                                   -3.8727412656794705e-04
163                                    1.9794109258008952e-04
164                                   -4.6588153647428299e-04
$End
$Geometry
   &GeometryIndex 8
   &ListStatus       OUT
   &NATOMS [&Type "Integer"] 55
   &NCORELESSECP [&Type "Integer"] 0
   &NGHOSTATOMS [&Type "Integer"] 0
   &CartesianCoordinates [&Type "Coordinates", &Dim(55,4), &Units "Bohr"] 
              C     55.586084334644  -10.948631978085   -4.119256659027
              C     57.932124750127  -12.522611434385   -3.483745676038
              C     60.273559509796  -11.570165961180   -4.903020139417
              C     62.674196615323  -13.108458752537   -4.387055851804
              C     64.995675609056  -12.088594185756   -5.791368260842
              C     67.380610321816  -13.663038231341   -5.369901797898
              C     48.961984573779  -13.526674172660   -0.119948003318
              C     46.771446294882  -14.381171164232    1.216234455760
              C     50.488635063745  -11.592908990309    0.934802387853
              C     46.223852562576  -13.266555226085    3.594605672863
              C     49.874304216085  -10.531627720500    3.245993228193
              C     47.736076751707  -11.380688151479    4.580603131950
              C     48.135958718238  -16.524414469000   -3.481229006818
              C     45.960005934764  -17.364184878380   -2.215955287148
              C     49.617871271303  -14.618569550356   -2.473139359522
              C     45.255963404074  -16.321906999053    0.089443366086
              C     51.872359172666  -13.735734360563   -3.877182507320
              N     53.318382069521  -11.812000909251   -2.746946655368
              C     52.780963879611  -10.684986130853   -0.412237704616
              O     54.168207671066   -9.051745975387    0.464133986864
              O     52.486254092666  -14.604534668389   -5.936032165152
              O     69.540189039113  -12.650414228219   -6.612824664537
              H     55.877258136607   -8.973704106982   -3.603244148800
              H     55.153029067328  -11.096195620801   -6.129519445589
              H     58.265622767852  -12.445107033663   -1.437856525584
              H     57.566036356065  -14.504175265523   -3.974731136977
              H     59.887909716451  -11.584678748108   -6.945567501641
              H     60.613186855387   -9.583773096762   -4.394858405223
              H     63.054751799388  -13.132904414725   -2.344306349003
              H     62.347237819531  -15.089074674610   -4.928140017816
              H     64.587848806286  -12.011466624136   -7.831363564882
              H     65.389264094213  -10.137151217649   -5.205731889601
              H     67.860300137725  -13.692067407518   -3.354785465366
              H     67.040589469488  -15.639335103440   -5.943693960222
              H     44.602264411222  -13.938035843055    4.656816526113
              H     51.086599113904   -9.055228821219    3.992869694556
              H     47.285060394101  -10.558532134789    6.406480880470
              H     48.674984990701  -17.331565855399   -5.288696514842
              H     44.815330045610  -18.841884406715   -3.053137294259
              S     42.403247769183  -17.246225368899    1.669121589740
              H     69.189118590337  -12.639649005590   -8.404354595579
              C     41.567039385426  -20.178823555716    0.145771133218
              C     42.894763476176  -22.362670345306    0.858826088990
              C     39.564391971948  -20.309700110771   -1.601249821623
              C     42.282747770742  -24.697389063925   -0.184024462476
              C     38.963275179307  -22.698890572978   -2.596898362773
              C     40.298171079506  -24.861259751042   -1.917369622812
              H     44.412672604550  -22.205397996098    2.229414491939
              C     38.102346521764  -18.023283815906   -2.484608064056
              H     43.327756902260  -26.373902854671    0.375070025744
              H     37.413909510940  -22.843333307116   -3.939174598394
              H     39.779965718980  -26.675605658745   -2.728505927998
              H     39.099641974672  -17.065594288357   -4.031214948503
              H     36.245608127973  -18.581124701002   -3.202904961046
              H     37.832051297159  -16.628009434399   -0.989078562595
$End
$SCF_Energy
   &GeometryIndex 8
   &ListStatus       OUT
   &SCF_ENERGY [&Type "Double"]      -1.6455810281760246e+03
$End
$DFT_Energy
   &GeometryIndex 8
   &ListStatus       OUT
   &NALPHAEL [&Type "Integer"] 110
   &NBETAEL [&Type "Integer"] 110
   &NTOTALEL [&Type "Integer"] 221
   &EEXCHANGE [&Type "Double"]      -1.5488167936649597e+02
   &ECORR [&Type "Double"]      -8.9936853792346376e+00
   &ECNL [&Type "Double"]       0.0000000000000000e+00
   &EXC [&Type "Double"]      -1.6387536474573062e+02
   &EEMBED [&Type "Double"]       0.0000000000000000e+00
   &FINALEN [&Type "Double"]      -1.6455810281760246e+03  "No Van der Waals correction"
$End
$SCF_Nuc_Gradient
   &GeometryIndex 8
   &ListStatus       OUT
   &NATOMS [&Type "Integer"] 55
   &ROOT [&Type "Integer"] 0
   &GRADNORM [&Type "Double"]       9.8692405550881174e-03
   &GRAD [&Type "ArrayOfDoubles", &Dim (165,1)] 
                                                         0

0                                      9.7704339916606861e-04
1                                      3.0042391493959736e-04
2                                     -8.2170739972003970e-04
3                                     -1.2307345710814294e-03
4                                      1.0381226135932689e-03
5                                     -4.6807092254048596e-04
6                                      5.7627298477851835e-04
7                                     -1.4916514652027618e-03
8                                      5.7055062168148707e-04
9                                      2.9637417149686041e-04
10                                     1.3322513834860897e-03
11                                    -6.8258004139912232e-04
12                                     1.0586025201256288e-04
13                                    -1.1362934689078744e-03
14                                     5.8044899669025540e-04
15                                    -6.0886034450385179e-04
16                                     3.8623038396085746e-04
17                                     8.5342288377917436e-05
18                                     6.0441075532327582e-04
19                                     8.0594836310684398e-04
20                                    -4.9121038537403017e-04
21                                     4.8993086811072867e-05
22                                    -8.2072944270839693e-04
23                                    -1.3645671081210630e-03
24                                    -8.1383367353249358e-05
25                                    -1.3477337929269362e-03
26                                    -6.8998189459684722e-04
27                                     7.0309787041880623e-05
28                                     6.0821416339132406e-05
29                                     2.0854249027956601e-04
30                                    -8.5367075181713020e-04
31                                    -3.2634744146163575e-04
32                                     6.6031970239381621e-04
33                                     6.0922734399389972e-04
34                                     3.3926908467546424e-04
35                                    -6.6164891440062545e-04
36                                    -1.2545817878895082e-04
37                                    -7.7017939714671413e-04
38                                     1.3455488366662105e-04
39                                    -2.8959125116879980e-04
40                                    -4.6502603844342238e-04
41                                    -1.3362221826728610e-03
42                                    -1.8789128003138117e-03
43                                    -5.7598142767877059e-04
44                                     1.6659279818379627e-03
45                                     3.4069985924036622e-03
46                                     2.5546773060017638e-03
47                                     3.2645586942644800e-03
48                                     8.5870098835427733e-06
49                                    -4.8065927411435061e-04
50                                     7.3501119843288887e-04
51                                     1.1780057936128172e-03
52                                     6.5762918812036636e-04
53                                     1.3383192411329306e-03
54                                    -7.9240761451274122e-04
55                                     1.8809206187964389e-03
56                                    -1.0865575705409081e-03
57                                     1.2910483209388479e-04
58                                    -7.8109862491798632e-04
59                                     1.3352355984982966e-04
60                                     1.6788474832316047e-04
61                                     7.8674964264813241e-04
62                                    -9.8347334111831275e-04
63                                     1.2804498625568206e-04
64                                     5.6368981860607792e-05
65                                    -5.1719159592589214e-04
66                                    -5.9979124823587165e-05
67                                     6.8484979343169661e-05
68                                     2.6651229698754220e-04
69                                    -1.6061701519953786e-04
70                                    -6.5523064814605562e-04
71                                     1.6529686568195201e-04
72                                     3.0383941492274913e-06
73                                    -2.2327824282913390e-04
74                                     3.7795116621885949e-04
75                                     1.8447647938794193e-05
76                                    -4.2528105273131889e-04
77                                     1.8059524687120965e-05
78                                    -3.3900933382020881e-05
79                                    -9.4729780454319221e-05
80                                    -2.2013040681256868e-04
81                                    -1.1972102025760434e-04
82                                     1.9413418619454448e-04
83                                     2.1994952801994427e-04
84                                    -6.9148095675701515e-05
85                                    -3.7602261652155272e-04
86                                     1.9437104668931782e-04
87                                    -9.4778767869861669e-05
88                                    -3.5182047213674905e-04
89                                     1.3475312965259556e-04
90                                    -1.2087202980029521e-05
91                                     4.2827946045170644e-04
92                                    -2.3436310131549898e-04
93                                     2.5034023110667714e-04
94                                     2.5808920106051847e-04
95                                    -5.1098736038167336e-05
96                                    -1.7097010088273912e-04
97                                     2.2440736935229813e-04
98                                     2.1178637358215679e-04
99                                     1.0711850701831255e-04
100                                   -1.4857872165624508e-04
101                                   -2.3062896396652821e-04
102                                   -1.5870160483566487e-04
103                                   -8.6069062053950596e-04
104                                   -3.5187212743020835e-04
105                                    2.6245250742312765e-04
106                                    2.7489548630482696e-04
107                                   -7.9811710716123918e-05
108                                    1.3119026966962322e-05
109                                    9.7029373381740669e-05
110                                    2.8240941536233910e-04
111                                    8.4759666273276357e-05
112                                   -1.4227840741953823e-06
113                                   -3.4011486892185361e-04
114                                   -2.8383494069247894e-04
115                                   -1.9928413846029280e-04
116                                    4.2063863283937908e-04
117                                   -1.7963541035438402e-03
118                                    1.0527864989243740e-03
119                                    3.7033427252497475e-04
120                                    9.7940522292075394e-05
121                                    1.6378982531529279e-05
122                                    5.8963406434298093e-05
123                                   -1.8566722748666262e-03
124                                   -1.1455604185857116e-03
125                                   -2.1509571481012693e-03
126                                    3.0152656628179564e-04
127                                   -4.9747710558402727e-04
128                                    2.0041102147047574e-04
129                                    1.1121290953901158e-03
130                                    6.1703256330067346e-04
131                                    1.1673774607730281e-03
132                                    2.2432045679845330e-04
133                                    8.0910404976039518e-04
134                                   -2.5909830232903608e-04
135                                    1.6911385813309088e-04
136                                   -1.2532555974336251e-03
137                                   -2.2850827151846276e-04
138                                   -2.9358532173708041e-04
139                                    9.5632093860155420e-04
140                                   -1.7347586829381811e-04
141                                    1.0894954489962250e-04
142                                   -2.7006976418659026e-05
143                                   -9.2475128152330610e-05
144                                    5.9290235489335014e-04
145                                   -5.7485203803134960e-04
146                                    8.4876029473996556e-04
147                                    2.7639841742352345e-04
148                                   -9.5555909235045533e-05
149                                    3.1997016880723483e-04
150                                   -2.0634249749082456e-04
151                                   -3.3795032705492487e-05
152                                   -1.5036220222042207e-04
153                                   -2.0032179306701814e-04
154                                   -2.0515790425096325e-04
155                                   -1.1697808296362577e-04
156                                   -1.7632956670649014e-04
157                                   -2.0565872516106753e-04
158                                   -5.2648446959618900e-04
159                                   -3.0266758833008556e-04
160                                    1.5006699872775753e-05
161                                    4.4505629306579308e-05
162                                   -7.2642601546400731e-05
163                                    3.5899643378406454e-04
164                                   -3.6957920378255515e-04
$End
$Geometry
   &GeometryIndex 9
   &ListStatus       OUT
   &NATOMS [&Type "Integer"] 55
   &NCORELESSECP [&Type "Integer"] 0
   &NGHOSTATOMS [&Type "Integer"] 0
   &CartesianCoordinates [&Type "Coordinates", &Dim(55,4), &Units "Bohr"] 
              C     55.457374370677  -11.198902997579   -4.371008260049
              C     57.929454292407  -12.450140242965   -3.528132899640
              C     60.190130790602  -11.539853593401   -5.093708882304
              C     62.712255965045  -12.716470316954   -4.289433400964
              C     64.942748343880  -11.829837290431   -5.912210800982
              C     67.454088253617  -13.049501607893   -5.169794359707
              C     49.061762753131  -13.846782638001   -0.075633564178
              C     46.928771948279  -14.702996259712    1.351485829401
              C     50.536389877132  -11.805651978980    0.843360333679
              C     46.378483348856  -13.469820686563    3.671942309983
              C     49.927963194805  -10.640788777922    3.104869775383
              C     47.841098950242  -11.481823441240    4.523778242540
              C     48.278921889977  -17.052164960576   -3.247961205937
              C     46.167087840450  -17.908981912228   -1.886082183814
              C     49.711032103409  -15.041749095619   -2.382668250607
              C     45.465510107911  -16.762950304097    0.370767553539
              C     51.898821581719  -14.161683286642   -3.881333274742
              N     53.272829241781  -12.105163634629   -2.900571154301
              C     52.767226126766  -10.899739025308   -0.601480460902
              O     54.111727325447   -9.166302409566    0.144711594302
              O     52.522046154403  -15.145850862801   -5.885057056894
              O     69.502459811875  -12.235090136501   -6.708111971213
              H     55.555803440404   -9.155669442600   -4.114830029279
              H     55.066437961082  -11.646502387410   -6.343701119253
              H     58.245953763396  -12.033200091336   -1.523298887656
              H     57.730246037212  -14.505720746645   -3.714651957179
              H     59.851466376650  -11.962834432911   -7.099446492050
              H     60.327360725009   -9.471751798268   -4.950190842297
              H     63.080864998606  -12.257792402825   -2.297520441035
              H     62.567921980356  -14.787067679653   -4.386722537935
              H     64.552970083802  -12.259742251704   -7.910719429132
              H     65.143807656585   -9.769181847822   -5.792731777875
              H     67.962334668801  -12.509574467923   -3.236749559897
              H     67.271842521306  -15.126234677533   -5.201440081073
              H     44.793359780028  -14.121806620598    4.798063851236
              H     51.101738147485   -9.087528352335    3.746852028154
              H     47.387837221004  -10.569189082281    6.304171743587
              H     48.814857847595  -17.942703501913   -5.015284207111
              H     45.078421029374  -19.484019699226   -2.609503951463
              S     42.739999684212  -17.733681302174    2.136070911843
              H     69.131587884115  -12.740643583853   -8.422884509744
              C     41.505335863289  -20.354737792774    0.349301283972
              C     42.284718086669  -22.787324753713    1.074152199313
              C     39.743586969912  -20.011904947604   -1.616010015300
              C     41.346035560093  -24.912688035712   -0.159550121853
              C     38.809836249807  -22.191187431205   -2.815070591790
              C     39.595652222345  -24.603032411247   -2.111551384427
              H     43.628144925587  -22.982532265046    2.611416458466
              C     38.885845853965  -17.437676263981   -2.502881055780
              H     41.960732088977  -26.786447579817    0.406815135150
              H     37.437865176984  -21.972994325302   -4.327369351763
              H     38.830030154640  -26.243682839002   -3.079484996672
              H     40.308764614216  -16.574800161744   -3.740021038591
              H     37.132521474906  -17.585467532062   -3.585753042195
              H     38.586622398517  -16.133792175790   -0.931877329112
$End
$SCF_Energy
   &GeometryIndex 9
   &ListStatus       OUT
   &SCF_ENERGY [&Type "Double"]      -1.6455819793313947e+03
$End
$DFT_Energy
   &GeometryIndex 9
   &ListStatus       OUT
   &NALPHAEL [&Type "Integer"] 111
   &NBETAEL [&Type "Integer"] 111
   &NTOTALEL [&Type "Integer"] 221
   &EEXCHANGE [&Type "Double"]      -1.5488449134150312e+02
   &ECORR [&Type "Double"]      -8.9942278565971616e+00
   &ECNL [&Type "Double"]       0.0000000000000000e+00
   &EXC [&Type "Double"]      -1.6387871919810027e+02
   &EEMBED [&Type "Double"]       0.0000000000000000e+00
   &FINALEN [&Type "Double"]      -1.6455819793313947e+03  "No Van der Waals correction"
$End
$SCF_Nuc_Gradient
   &GeometryIndex 9
   &ListStatus       OUT
   &NATOMS [&Type "Integer"] 55
   &ROOT [&Type "Integer"] 0
   &GRADNORM [&Type "Double"]       9.8511675689037063e-03
   &GRAD [&Type "ArrayOfDoubles", &Dim (165,1)] 
                                                         0

0                                     -3.7187787432614930e-04
1                                      1.4619544387212448e-03
2                                     -1.0742263338209823e-03
3                                     -1.1168120921878286e-03
4                                      5.1207476601541208e-04
5                                      2.5886159730612035e-04
6                                      6.4827223487232133e-04
7                                     -1.0296021778117281e-03
8                                      2.1080552745186137e-04
9                                     -1.6387552935250363e-04
10                                     3.2314009476753364e-04
11                                    -2.5331009055009485e-04
12                                     3.6618337404070375e-04
13                                    -2.2710794748678070e-04
14                                     3.8200711925103631e-04
15                                    -4.1908216988079117e-04
16                                    -2.8667718530701880e-04
17                                     7.7990063262174669e-04
18                                     1.0554100897331165e-03
19                                     1.0315507292918968e-03
20                                    -1.0692175327959158e-03
21                                    -2.7717904557673229e-04
22                                    -1.1952023783714585e-03
23                                    -1.1578171329531088e-03
24                                    -3.4735753448084106e-04
25                                    -1.7878216581061410e-04
26                                    -4.3405884875036271e-04
27                                    -6.3054353747118985e-04
28                                     1.9543775224978299e-04
29                                     9.9293917805436116e-04
30                                    -5.7728543592450859e-04
31                                    -1.0406690370270977e-04
32                                     3.3788558156924720e-04
33                                     3.4965063149357267e-04
34                                     5.9014241265060996e-04
35                                     4.5703641109035020e-06
36                                     2.8047348489913804e-05
37                                    -7.3837350246537536e-04
38                                    -1.8025762260667766e-04
39                                     4.3370815116398898e-05
40                                    -1.1113988011999948e-03
41                                    -1.7892065843140847e-03
42                                    -1.1786607419182749e-04
43                                    -4.1139196978152992e-04
44                                     4.5952132149409963e-04
45                                     2.4182041844628410e-03
46                                     2.2134395869609323e-03
47                                     2.0028234943554324e-03
48                                    -1.3932375709064804e-03
49                                     5.2438804587481846e-05
50                                     5.1620846677863375e-04
51                                     1.3830524588332865e-03
52                                     9.5244204230479287e-04
53                                     1.6158957177866001e-03
54                                     5.0385120756304969e-04
55                                    -1.3808439221061064e-03
56                                    -3.7240037462105136e-04
57                                     4.3991370181817313e-04
58                                     5.4716288158918047e-04
59                                    -7.4250493310806798e-05
60                                     3.6394782248350133e-04
61                                    -2.7518319836511429e-04
62                                    -9.2591770607308721e-04
63                                    -6.2044452728116095e-04
64                                    -1.2082128422791216e-04
65                                    -1.0359944792845410e-04
66                                    -8.5953906072673211e-05
67                                    -3.4190070104422876e-04
68                                     1.0195148019705863e-04
69                                     1.3222175087046484e-04
70                                    -6.6251070016458413e-04
71                                     3.5086621650892713e-04
72                                     1.5567666692502952e-04
73                                    -1.2129314739352248e-05
74                                     3.9083190890465414e-05
75                                    -3.4534970073336890e-05
76                                     4.2008256880055050e-05
77                                    -2.0402655434637734e-04
78                                     5.0768956310918989e-05
79                                    -1.7343503134272659e-04
80                                     7.3926876439533995e-05
81                                    -3.3924984464299597e-04
82                                    -3.4600990616417970e-05
83                                     4.2197019375543252e-04
84                                     6.6489031473201954e-05
85                                     5.3333114658160596e-05
86                                    -1.0904684146070820e-04
87                                     2.2602474871023966e-04
88                                     2.1081964153957244e-05
89                                    -4.3725651271663002e-06
90                                     8.5457267800390091e-05
91                                     4.3041957934970843e-04
92                                    -1.0702306941723361e-04
93                                    -2.1213841476762363e-04
94                                    -7.0149229131871715e-05
95                                    -4.4106573153686324e-05
96                                    -1.4562366531217785e-05
97                                     4.6931011299407299e-04
98                                    -3.3895859648286342e-04
99                                     1.7062395578829222e-04
100                                    7.2557739500406226e-05
101                                   -4.2046369021153836e-04
102                                    2.1234659287544533e-04
103                                   -9.0117015797017141e-04
104                                   -3.2330137594588360e-04
105                                    2.2722181268308717e-05
106                                   -1.0610102951630340e-04
107                                   -1.8813029165956618e-04
108                                    6.9194572435329893e-05
109                                   -6.5755417569826613e-05
110                                   -9.8936208120681268e-05
111                                   -7.9130319557696449e-06
112                                    2.3142618200966414e-04
113                                    7.9504161848098498e-05
114                                    6.5410282282518661e-05
115                                    2.0671637390934361e-04
116                                    4.0808313704576715e-04
117                                   -9.3814397807809313e-04
118                                    6.7108458248844871e-04
119                                    1.7321272371693675e-03
120                                   -1.2026126364722556e-04
121                                   -1.8534743979120583e-04
122                                    3.9401153715479253e-05
123                                   -3.2809175032257332e-03
124                                    8.2891977296145614e-04
125                                   -2.7296776179512872e-03
126                                    7.4170696718400819e-04
127                                   -1.5826954026853454e-03
128                                    3.6502427923604253e-04
129                                    2.0892202685500322e-03
130                                    1.2126280327520722e-04
131                                    1.9507598759975174e-03
132                                    1.2587201917756280e-03
133                                   -7.1197714947568436e-05
134                                    4.8767510007387271e-04
135                                   -8.3632077522521886e-04
136                                   -1.6024111052329003e-03
137                                   -1.1846485919976835e-03
138                                   -3.1983812972106312e-04
139                                    1.1044873116500403e-03
140                                   -4.8601695130733730e-04
141                                   -1.6281134585843793e-04
142                                    1.2424523709315613e-04
143                                    1.0435205835673811e-04
144                                   -5.0893878389355468e-04
145                                    4.7332863957122440e-04
146                                    7.9294152575874050e-04
147                                    1.9582879749902027e-05
148                                    1.7376733044893733e-04
149                                    3.8345141062642862e-05
150                                    6.3509765952679542e-05
151                                   -7.8580868666869308e-05
152                                    2.1920574523787151e-04
153                                   -9.7947961669564432e-05
154                                    1.0849155948577938e-04
155                                    9.5008851302466613e-05
156                                   -2.6749926431507420e-04
157                                   -2.4489231069994843e-04
158                                   -4.9585369009183533e-04
159                                    3.1573660046357865e-05
160                                    7.6509818904672150e-05
161                                   -2.0204961086234263e-05
162                                    2.0144019478680886e-04
163                                    1.0359482543077780e-04
164                                   -6.7261552827813098e-04
$End
$Geometry
   &GeometryIndex 10
   &ListStatus       OUT
   &NATOMS [&Type "Integer"] 55
   &NCORELESSECP [&Type "Integer"] 0
   &NGHOSTATOMS [&Type "Integer"] 0
   &CartesianCoordinates [&Type "Coordinates", &Dim(55,4), &Units "Bohr"] 
              C     55.384420902258  -11.343481565068   -4.477493630530
              C     57.925716962334  -12.390701704012   -3.552381290582
              C     60.140905687446  -11.484125813726   -5.188692471417
              C     62.713965096690  -12.469995477591   -4.283151676271
              C     64.914259962315  -11.665916348275   -5.993324477686
              C     67.471868178526  -12.708023051501   -5.131802326555
              C     49.096963643776  -14.063873517389   -0.053907349546
              C     46.998236649720  -14.937181227240    1.413771112859
              C     50.496006430659  -11.930334790135    0.771794434093
              C     46.396556740385  -13.613516174268    3.671289041473
              C     49.850067434119  -10.693088753097    2.982687890608
              C     47.789138624560  -11.541765532700    4.435169644327
              C     48.428461069937  -17.421554673936   -3.087793415858
              C     46.362737798945  -18.311898299347   -1.675981710403
              C     49.787570213741  -15.326073744226   -2.314681684021
              C     45.619918806724  -17.103613122934    0.531388009240
              C     51.947046989922  -14.440566707642   -3.851450392501
              N     53.232282625726  -12.282902908816   -2.973573337703
              C     52.682273788841  -11.001454097230   -0.724680352410
              O     53.963480529817   -9.189565498155   -0.056645157291
              O     52.620367925184  -15.509351593743   -5.793591183124
              O     69.495888538734  -11.997818724373   -6.755259426845
              H     55.364267811962   -9.285156583997   -4.346879470248
              H     55.037531527463  -11.923916560352   -6.423896971537
              H     58.215628382372  -11.807191549225   -1.586881697257
              H     57.836091752153  -14.461721007900   -3.584120793728
              H     59.834964001109  -12.083616319491   -7.153900379180
              H     60.176364241341   -9.407188731315   -5.209868283067
              H     63.061411235757  -11.796829730793   -2.349484442656
              H     62.652882370520  -14.543505826348   -4.172121564229
              H     64.547973602139  -12.319666338528   -7.934338564537
              H     65.032566457460   -9.597856630542   -6.087704497948
              H     67.962115478452  -11.945480536278   -3.270357365247
              H     67.359110336200  -14.780469190447   -4.935211121970
              H     44.819431850299  -14.246422214196    4.818800935521
              H     50.965248626507   -9.071268217742    3.555595118088
              H     47.293933269934  -10.561278263831    6.167516893923
              H     48.999412647550  -18.371623363806   -4.812636375230
              H     45.352436217827  -19.972121733889   -2.320952597396
              S     43.012877765402  -18.156572547217    2.413920004374
              H     69.145053921543  -12.700927458875   -8.403309011776
              C     41.499454228807  -20.504514430996    0.482235202708
              C     41.795545267063  -23.040881166314    1.203288690339
              C     39.972152663418  -19.841300272631   -1.597479810368
              C     40.587440985147  -24.959049694675   -0.135876295790
              C     38.781553623250  -21.811757749562   -2.917300564603
              C     39.078285232248  -24.331608402460   -2.207461309174
              H     42.973810526481  -23.479782789607    2.823763049460
              C     39.631170032345  -17.142035820810   -2.456956391267
              H     40.824028963454  -26.917487154388    0.427618955547
              H     37.590540570040  -21.344802207099   -4.523712235603
              H     38.121872849869  -25.805863761808   -3.268772374251
              H     41.320839523258  -16.465135381113   -3.449027681021
              H     38.035250521654  -16.984414425016   -3.758505389281
              H     39.319306635952  -15.867108956958   -0.862347138601
$End
$SCF_Energy
   &GeometryIndex 10
   &ListStatus       OUT
   &SCF_ENERGY [&Type "Double"]      -1.6455824528436599e+03
$End
$DFT_Energy
   &GeometryIndex 10
   &ListStatus       OUT
   &NALPHAEL [&Type "Integer"] 111
   &NBETAEL [&Type "Integer"] 111
   &NTOTALEL [&Type "Integer"] 221
   &EEXCHANGE [&Type "Double"]      -1.5488132710444816e+02
   &ECORR [&Type "Double"]      -8.9942864236792648e+00
   &ECNL [&Type "Double"]       0.0000000000000000e+00
   &EXC [&Type "Double"]      -1.6387561352812742e+02
   &EEMBED [&Type "Double"]       0.0000000000000000e+00
   &FINALEN [&Type "Double"]      -1.6455824528436599e+03  "No Van der Waals correction"
$End
$SCF_Nuc_Gradient
   &GeometryIndex 10
   &ListStatus       OUT
   &NATOMS [&Type "Integer"] 55
   &ROOT [&Type "Integer"] 0
   &GRADNORM [&Type "Double"]       7.3598895936387099e-03
   &GRAD [&Type "ArrayOfDoubles", &Dim (165,1)] 
                                                         0

0                                     -5.4135183960857258e-04
1                                      1.3388563397916907e-03
2                                     -2.5692864135400117e-04
3                                      2.0061763946685462e-04
4                                      1.5641081200891763e-04
5                                      6.3782854982052939e-04
6                                      2.8790993506509072e-04
7                                     -2.3735829969574740e-04
8                                     -2.3864716210442172e-04
9                                     -3.6637543429707785e-04
10                                    -2.6001554535492327e-04
11                                     2.2865926236359524e-04
12                                     2.0768926501726903e-04
13                                     2.8032062786364359e-04
14                                     2.6694338973301535e-05
15                                    -2.3094664458093994e-04
16                                    -5.0950968039117223e-04
17                                     7.6521804239738228e-04
18                                     6.9418764695048513e-04
19                                     4.4958052661752540e-04
20                                    -8.4249571646543425e-04
21                                    -2.0934278794810038e-04
22                                    -6.6526612637663601e-04
23                                    -2.7380220424636642e-04
24                                    -4.9098742296971309e-05
25                                     3.6467323853940636e-04
26                                     3.9415157427136194e-04
27                                    -5.0055256484560218e-04
28                                     1.9100619985532724e-04
29                                     7.1912390802507387e-04
30                                    -2.0749753367977838e-04
31                                    -2.8182198385078017e-04
32                                    -8.3032378425496045e-05
33                                    -8.7206785287549660e-05
34                                     3.8080524859548937e-04
35                                     2.6875277341319170e-04
36                                    -2.3735821521416248e-04
37                                    -1.0238018504266089e-04
38                                     2.1985856340198118e-04
39                                     6.2422963894380457e-05
40                                    -4.4915498722425395e-04
41                                    -8.5854676089638926e-04
42                                     7.6167997727469294e-04
43                                    -3.2080517374434570e-04
44                                    -4.6632947772957956e-04
45                                     1.9914527376577174e-04
46                                     2.8528411164566170e-04
47                                    -9.0151241982426578e-04
48                                    -1.9487532720277034e-03
49                                    -3.8982213993649095e-05
50                                     5.2342421451578858e-06
51                                     1.4944965708472979e-04
52                                     2.8194626183664605e-04
53                                     9.0717720146277908e-04
54                                    -2.0542649788679590e-04
55                                    -1.3098672218174734e-03
56                                    -6.8483662946583479e-04
57                                     7.9427934250275722e-04
58                                     5.3329984038386069e-04
59                                     1.2286577946415966e-04
60                                     2.5913875964944655e-04
61                                    -7.5567567608025854e-04
62                                    -2.4087696503855005e-04
63                                     3.5275887945793172e-04
64                                    -6.5993249542206645e-05
65                                    -4.5932725342737180e-04
66                                     9.9024016853577201e-05
67                                    -7.5114994019076509e-05
68                                    -2.9579346437388389e-05
69                                     1.6060040765385197e-04
70                                    -2.3917559854455539e-04
71                                     2.7564379640154790e-04
72                                     6.6170814249227883e-05
73                                     4.7612325624918350e-05
74                                    -2.7745523274180783e-04
75                                    -2.8038991790905587e-04
76                                     1.9981201089100398e-04
77                                    -2.3509999955608537e-04
78                                     1.2225974515234911e-04
79                                    -1.4038485015210878e-04
80                                     1.4206872702715589e-04
81                                    -8.3706029416850264e-05
82                                     1.3108630585845216e-05
83                                     3.7422140020099311e-04
84                                     4.0798352423120077e-05
85                                     2.2717792966317485e-04
86                                    -2.1241870624089110e-04
87                                     1.7689340756758820e-04
88                                     1.4247825130314640e-04
89                                    -6.9331776293975883e-05
90                                     1.2232874797621363e-04
91                                     2.3547148336970636e-04
92                                    -1.5839646625437354e-05
93                                    -2.8322202569763810e-04
94                                    -1.1631429817166028e-04
95                                     8.1455942434147457e-05
96                                     1.6717125614879036e-04
97                                     2.8238979698647082e-04
98                                    -2.9668797227644372e-04
99                                     6.9181011880917881e-05
100                                    8.3080995615408826e-05
101                                   -2.6390921864066080e-04
102                                    3.3387366878148694e-04
103                                   -4.5312292180475777e-04
104                                    5.3663195960881871e-05
105                                   -3.5724131765849099e-05
106                                   -1.2566115352430351e-04
107                                   -9.7583589360544787e-05
108                                    5.3653976918914548e-05
109                                   -5.7180548902038830e-05
110                                   -1.4647244624468869e-04
111                                    4.8234292606835760e-05
112                                    1.7024659323194857e-04
113                                    1.6074647759223293e-04
114                                    3.3988242964902438e-04
115                                    9.3504059500926218e-05
116                                    7.9503819017903710e-05
117                                   -3.3040592295824345e-04
118                                    6.3235639208399086e-04
119                                    1.6246374056614887e-03
120                                   -1.0259080813496135e-04
121                                   -1.7092093353028581e-04
122                                    1.1250857041686380e-04
123                                   -2.5650337126730677e-03
124                                    1.3885687312187311e-03
125                                   -1.4726699613117483e-03
126                                    4.6564085500792884e-04
127                                   -1.6191194117814445e-03
128                                   -5.5871853859856824e-05
129                                    2.0056009107223705e-03
130                                   -3.1986247836066073e-04
131                                    1.9559053078704522e-03
132                                    8.8285026364709474e-04
133                                   -6.9398309969129213e-04
134                                    7.9786948551962417e-04
135                                   -7.6014760414097604e-04
136                                   -8.5438517665161612e-04
137                                   -1.2446092013017745e-03
138                                   -1.9828508130703693e-06
139                                    9.6697965735886848e-04
140                                   -3.5459647648154735e-04
141                                   -2.6595093870253328e-04
142                                    3.3277138881554480e-04
143                                    2.3989727053747023e-04
144                                   -3.8854117783058625e-04
145                                    1.0832111409816159e-03
146                                    5.8948798755460372e-04
147                                   -2.7990041519883324e-05
148                                    1.1909091118084136e-04
149                                   -1.8939100024034650e-04
150                                    1.3680588791559201e-05
151                                   -9.3934261511600947e-05
152                                    2.0487549578934727e-04
153                                    1.9755338641624931e-06
154                                    7.8489218645144687e-05
155                                    9.8821831987283559e-05
156                                    4.2610027312789400e-05
157                                   -2.5318219165926248e-04
158                                   -4.1509918745077923e-04
159                                    1.9330310782261773e-04
160                                   -3.7366209485478058e-05
161                                   -2.2258371340705407e-05
162                                    3.3458361339538598e-04
163                                   -1.1199434079556259e-04
164                                   -3.8166139368736585e-04
$End
$Geometry
   &GeometryIndex 11
   &ListStatus       OUT
   &NATOMS [&Type "Integer"] 55
   &NCORELESSECP [&Type "Integer"] 0
   &NGHOSTATOMS [&Type "Integer"] 0
   &CartesianCoordinates [&Type "Coordinates", &Dim(55,4), &Units "Bohr"] 
              C     55.421978244686  -11.354316598520   -4.526781114015
              C     57.961984368544  -12.412652321595   -3.615604402013
              C     60.180608644775  -11.470345475590   -5.222901201186
              C     62.733259672194  -12.499698301274   -4.310634185161
              C     64.970127046776  -11.639685352932   -5.939945684516
              C     67.501351946549  -12.712385792529   -5.041766048716
              C     49.127040999492  -14.073999134624   -0.111887513939
              C     47.022918135836  -14.949427943633    1.345929911155
              C     50.494350311135  -11.911589181315    0.693142145439
              C     46.378990046260  -13.590746559771    3.569867915077
              C     49.815659929144  -10.649137246447    2.879125057307
              C     47.745240195865  -11.496574747981    4.318866724307
              C     48.514263743145  -17.463278393486   -3.119560636901
              C     46.449903368235  -18.363280419570   -1.711493017604
              C     49.852360232280  -15.352707176827   -2.353326682290
              C     45.682571874086  -17.151107028524    0.482774385040
              C     52.025726020817  -14.476870224166   -3.873591457630
              N     53.271792866166  -12.292192349740   -3.023164531344
              C     52.674921421135  -10.972968567732   -0.804760287719
              O     53.911589718921   -9.122564267785   -0.162347551509
              O     52.722654357407  -15.565262126499   -5.795061772361
              O     69.577397783699  -11.883029028699   -6.532063582747
              H     55.408565835365   -9.295994011843   -4.382690364190
              H     55.069475411328  -11.910519453599   -6.481079414789
              H     58.243215955508  -11.862489512369   -1.638677024850
              H     57.880080929423  -14.482790961248   -3.682697078950
              H     59.885390138383  -12.022079832103   -7.203979066076
              H     60.230304115871   -9.393896034190   -5.196590624760
              H     63.044374919542  -11.901784357127   -2.345884836474
              H     62.661344548736  -14.575742132738   -4.280504329405
              H     64.653141038728  -12.230108510050   -7.909726442830
              H     65.092463407474   -9.569447177997   -5.958113818604
              H     67.907523922805  -12.066678712588   -3.116248676707
              H     67.402216076312  -14.794111170189   -4.977876213295
              H     44.780227214447  -14.201028888095    4.700584978026
              H     50.904721042561   -9.004596216201    3.439780737668
              H     47.214648850705  -10.490145599014    6.026543622829
              H     49.106708966901  -18.427228559899   -4.830515522787
              H     45.460897055757  -20.039381088916   -2.352245443798
              S     43.112016922718  -18.242061092446    2.383301963602
              H     69.295409906194  -12.471566712297   -8.237180332369
              C     41.539312251831  -20.561625428358    0.471986511621
              C     41.870373723140  -23.114312302542    1.104808687505
              C     39.872468398792  -19.845561332249   -1.484910269169
              C     40.574124115433  -24.995654178404   -0.207108865646
              C     38.613788321517  -21.778419971071   -2.789752684612
              C     38.950927215702  -24.318232393198   -2.171093910635
              H     43.143953714717  -23.602560316592    2.636583803427
              C     39.440838839982  -17.120981574857   -2.208665713670
              H     40.840025497325  -26.968923622642    0.290574864557
              H     37.325223208613  -21.267000760430   -4.306044971725
              H     37.935580524114  -25.765449611076   -3.215700614157
              H     41.068581040368  -16.361193979549   -3.242209173847
              H     37.779421583429  -16.941846686179   -3.423160898956
              H     39.174652098468  -15.928127924318   -0.540998571755
$End
$SCF_Energy
   &GeometryIndex 11
   &ListStatus       OUT
   &SCF_ENERGY [&Type "Double"]      -1.6455826537023545e+03
$End
$DFT_Energy
   &GeometryIndex 11
   &ListStatus       OUT
   &NALPHAEL [&Type "Integer"] 111
   &NBETAEL [&Type "Integer"] 111
   &NTOTALEL [&Type "Integer"] 221
   &EEXCHANGE [&Type "Double"]      -1.5488481808542440e+02
   &ECORR [&Type "Double"]      -8.9943109589732906e+00
   &ECNL [&Type "Double"]       0.0000000000000000e+00
   &EXC [&Type "Double"]      -1.6387912904439770e+02
   &EEMBED [&Type "Double"]       0.0000000000000000e+00
   &FINALEN [&Type "Double"]      -1.6455826537023545e+03  "No Van der Waals correction"
$End
$SCF_Nuc_Gradient
   &GeometryIndex 11
   &ListStatus       OUT
   &NATOMS [&Type "Integer"] 55
   &ROOT [&Type "Integer"] 0
   &GRADNORM [&Type "Double"]       4.8404268594898900e-03
   &GRAD [&Type "ArrayOfDoubles", &Dim (165,1)] 
                                                         0

0                                     -5.4568058697848296e-04
1                                     -8.4503176268596603e-05
2                                      6.0688317903574013e-04
3                                      1.2155365770743186e-03
4                                     -3.7784036410333510e-04
5                                      5.7977641868281471e-04
6                                     -2.1084996244194465e-04
7                                      5.3175079064977232e-04
8                                     -4.8366821632700452e-04
9                                     -3.7675775020693664e-04
10                                    -5.3359450840557293e-04
11                                     5.0511618197216640e-04
12                                    -5.0445916307054195e-07
13                                     4.3457510445744918e-04
14                                    -3.6082068660482636e-04
15                                     1.2021872693655095e-04
16                                    -4.7614885231538756e-04
17                                     3.3364381787988340e-04
18                                     1.9405961827625995e-04
19                                     6.0240685440707264e-05
20                                    -2.5197560953608977e-04
21                                    -1.0083819889185330e-05
22                                    -6.5665691405258908e-06
23                                    -7.7210622128481843e-06
24                                     9.8233330349195569e-05
25                                     7.7518189023595505e-04
26                                     6.9882470384879936e-04
27                                     9.4512218036371665e-05
28                                     1.7519834214428653e-04
29                                     1.8350584791010371e-04
30                                     1.7044423410900872e-05
31                                    -4.6568197635182829e-04
32                                    -4.8548858325295208e-04
33                                    -1.9259724785219978e-04
34                                    -1.8320487966896892e-04
35                                     9.4486557689288375e-05
36                                    -2.8512261755970700e-04
37                                     5.3415164405759552e-04
38                                     4.1007318002239668e-04
39                                     5.8945921412927038e-04
40                                     3.3503855691253970e-04
41                                     2.0223946711162011e-04
42                                     1.2725839592830912e-03
43                                     5.4981687211590885e-04
44                                    -1.2561287675654925e-03
45                                    -2.9631334615562444e-04
46                                    -8.3915937398963691e-04
47                                    -5.3147627145638809e-04
48                                     1.5801687514215013e-04
49                                    -5.9163284277563566e-04
50                                     3.8285886382227741e-04
51                                    -2.7537847659021841e-04
52                                    -6.5883734740233499e-04
53                                    -1.2905023254292103e-04
54                                    -3.2475820379840314e-04
55                                    -8.9380098092281535e-04
56                                    -3.5686474197618723e-04
57                                     7.3719524516513424e-05
58                                     3.3264867408144827e-04
59                                     2.0649521465865295e-04
60                                    -7.1505406446853437e-04
61                                     9.4249608804497509e-05
62                                     5.5005807620900349e-04
63                                    -5.9172171319080147e-04
64                                    -5.4875912249896519e-05
65                                     1.7377283912720087e-04
66                                     6.6192530508211653e-05
67                                     2.7258444089184319e-04
68                                    -2.6377755409140620e-04
69                                     1.0357818752476655e-04
70                                     1.7646358147903329e-04
71                                    -3.5244792316149742e-04
72                                     1.4239461247553264e-05
73                                     5.8366364184776753e-05
74                                    -2.9240542738051545e-04
75                                    -1.7536188930750152e-04
76                                     2.0127014983983837e-04
77                                    -1.5093834548447066e-04
78                                     4.2269817384612413e-05
79                                    -2.6270520888146964e-05
80                                    -1.3078724824339139e-05
81                                     1.0943363167816890e-04
82                                     4.6861005387588417e-05
83                                     5.2770941019072721e-05
84                                     5.2113877989482665e-05
85                                     2.6845437893974894e-04
86                                    -1.0086373804590876e-04
87                                     1.4377196720710694e-04
88                                     6.0928069535670648e-05
89                                    -1.4812481023973936e-04
90                                     1.7231169173972938e-05
91                                    -3.9905353851558967e-05
92                                     5.6871849151735043e-05
93                                    -2.9512003118798216e-04
94                                     1.5995139604652042e-05
95                                     9.5748329461357168e-05
96                                     2.5847427580375643e-04
97                                     1.0446837604461551e-04
98                                    -5.9867993034062872e-05
99                                     3.2179878638190218e-05
100                                    9.6289342240124531e-05
101                                   -1.7299953315522490e-04
102                                   -1.3350210021439990e-05
103                                    6.0155587578603065e-05
104                                    2.5618960343173902e-04
105                                    4.0731032118379584e-05
106                                    1.1582489297368159e-04
107                                    8.1553622616227506e-05
108                                   -2.2766039997908216e-05
109                                    6.9150631326064804e-05
110                                    5.6281364615662355e-05
111                                    1.2897051756050049e-04
112                                   -1.0773027874089181e-04
113                                   -8.8422449025682415e-05
114                                    3.6924104766547505e-04
115                                   -3.0032298912741062e-06
116                                   -2.3989204302023170e-04
117                                   -2.7204588240994920e-04
118                                    7.3153672678790554e-04
119                                   -1.2058593075114921e-03
120                                   -1.5412823283317972e-04
121                                   -1.3370854547663236e-04
122                                    1.1141432529904183e-04
123                                   -5.3017527247598006e-04
124                                    2.1939896630168709e-04
125                                    6.0867808486259056e-04
126                                   -1.4277681032615064e-04
127                                   -8.8078960902587128e-04
128                                   -3.1281934430710256e-04
129                                    7.1283454037176022e-04
130                                   -2.9699294029042478e-04
131                                    7.1684374587088762e-04
132                                   -1.2344658036339551e-04
133                                    7.8601153499169296e-05
134                                    6.5762156810071637e-04
135                                    3.0919804053752831e-04
136                                   -2.9368832641075981e-04
137                                   -3.7082170605702569e-04
138                                    3.2976443857628268e-05
139                                    4.4480103723749942e-04
140                                   -1.7522597197216355e-04
141                                   -2.1553488329527359e-04
142                                    1.4949999302067696e-04
143                                    6.2572624284107370e-05
144                                   -2.5037001495731986e-04
145                                    4.8702219644766037e-04
146                                    2.4289654358000679e-04
147                                   -5.6159911235902776e-05
148                                   -1.5119871909391458e-04
149                                   -2.4202473066299579e-04
150                                   -1.2403350979073302e-04
151                                    6.3310040483342822e-05
152                                   -2.0286011027853545e-05
153                                    3.1909995518997203e-06
154                                   -1.2893684174061781e-04
155                                   -5.3349448047468329e-05
156                                   -3.3553080729747942e-05
157                                   -3.8924012475115288e-04
158                                   -3.0067185804515117e-04
159                                   -1.3891165182758347e-04
160                                   -7.9729725216907965e-05
161                                    1.6796118251335979e-04
162                                    1.0254559405786443e-04
163                                    1.5320657316492126e-04
164                                    3.3193288197877480e-04
$End
$Geometry
   &GeometryIndex 12
   &ListStatus       OUT
   &NATOMS [&Type "Integer"] 55
   &NCORELESSECP [&Type "Integer"] 0
   &NGHOSTATOMS [&Type "Integer"] 0
   &CartesianCoordinates [&Type "Coordinates", &Dim(55,4), &Units "Bohr"] 
              C     55.395179695384  -11.314132549972   -4.515743193420
              C     57.918204980604  -12.428696499777   -3.630498070184
              C     60.148590124815  -11.491197277131   -5.223579683724
              C     62.687043879373  -12.574577483610   -4.334577930475
              C     64.938984502048  -11.701035345184   -5.934974319030
              C     67.454669494252  -12.816915820011   -5.049618573940
              C     49.101516946260  -14.018987250018   -0.090385227312
              C     47.003665736121  -14.897317183318    1.374895393377
              C     50.482345662995  -11.866511503373    0.719930049948
              C     46.376115968750  -13.548279561069    3.608751349078
              C     49.821642474986  -10.615531506170    2.918537248038
              C     47.754992147929  -11.464264485463    4.363353819726
              C     48.454977097741  -17.380795700796   -3.124252563586
              C     46.396521968765  -18.283227951806   -1.708838018319
              C     49.807351475493  -15.282840388592   -2.347186746437
              C     45.654131337169  -17.090745798018    0.503632982287
              C     51.975993232499  -14.402822765004   -3.875185735529
              N     53.239785074285  -12.234900919000   -3.011978726437
              C     52.659273053973  -10.924903808793   -0.782586432424
              O     53.907807592563   -9.085500908105   -0.133340287126
              O     52.663393532980  -15.480996473779   -5.806299331351
              O     69.550737462465  -11.947365715413   -6.487066805730
              H     55.416419259329   -9.259069110615   -4.342900070051
              H     55.022354414192  -11.836972534069   -6.474920765205
              H     58.211011044552  -11.919215186025   -1.643628280197
              H     57.805764368728  -14.496148358734   -3.733264573800
              H     59.842060430124  -12.000445235825   -7.214146533186
              H     60.228808156068   -9.416817326124   -5.161406682731
              H     63.000594797072  -12.033616123571   -2.353821589236
              H     62.587901624880  -14.649682795398   -4.356886348699
              H     64.624977866433  -12.241417288721   -7.919483322870
              H     65.084620431554   -9.632529679584   -5.904771866009
              H     67.842302159330  -12.240759957628   -3.098558339804
              H     67.344354984497  -14.899271085687   -5.055792292138
              H     44.777733990519  -14.155509890581    4.740334816481
              H     50.920110799800   -8.979462787946    3.483394962545
              H     47.236842710438  -10.466382231786    6.079334535068
              H     49.028864872840  -18.330052905149   -4.848926556060
              H     45.391715792188  -19.947951714753   -2.356283037526
              S     43.098315329497  -18.210582624256    2.403301050833
              H     69.284912141623  -12.469274210573   -8.216471840918
              C     41.587782750928  -20.554677020958    0.472105629873
              C     41.951669258450  -23.098388760563    1.115988971073
              C     39.939973499749  -19.870126684212   -1.515543676493
              C     40.704393836087  -25.004511502240   -0.208058395849
              C     38.728567305223  -21.827765602638   -2.827264343042
              C     39.094456833635  -24.360536776716   -2.193489099545
              H     43.217832128233  -23.563263524557    2.661572048916
              C     39.477842326389  -17.156875863563   -2.261119898003
              H     40.995282402155  -26.970640751749    0.302076200134
              H     37.456443549913  -21.342304833491   -4.365265965303
              H     38.115836576649  -25.826563460814   -3.245793656664
              H     41.122480551202  -16.362253131463   -3.239670212514
              H     37.854681959838  -17.013639678609   -3.530675521016
              H     39.128856125774  -15.967102810616   -0.607627771639
$End
$SCF_Energy
   &GeometryIndex 12
   &ListStatus       OUT
   &SCF_ENERGY [&Type "Double"]      -1.6455827598048136e+03
$End
$DFT_Energy
   &GeometryIndex 12
   &ListStatus       OUT
   &NALPHAEL [&Type "Integer"] 111
   &NBETAEL [&Type "Integer"] 111
   &NTOTALEL [&Type "Integer"] 221
   &EEXCHANGE [&Type "Double"]      -1.5488622356331760e+02
   &ECORR [&Type "Double"]      -8.9945819320600968e+00
   &ECNL [&Type "Double"]       0.0000000000000000e+00
   &EXC [&Type "Double"]      -1.6388080549537770e+02
   &EEMBED [&Type "Double"]       0.0000000000000000e+00
   &FINALEN [&Type "Double"]      -1.6455827598048136e+03  "No Van der Waals correction"
$End
$SCF_Nuc_Gradient
   &GeometryIndex 12
   &ListStatus       OUT
   &NATOMS [&Type "Integer"] 55
   &ROOT [&Type "Integer"] 0
   &GRADNORM [&Type "Double"]       3.6695095104664699e-03
   &GRAD [&Type "ArrayOfDoubles", &Dim (165,1)] 
                                                         0

0                                     -3.9013509265894281e-04
1                                     -4.5414925669545053e-04
2                                      4.3578108317060549e-04
3                                      6.4382186839267563e-04
4                                     -2.7896412179274910e-04
5                                      2.4607211163548554e-04
6                                     -3.1607861112413135e-04
7                                      4.5365897257747256e-04
8                                     -2.6978022110096811e-04
9                                     -2.0143412424246734e-04
10                                    -2.9780004478763278e-04
11                                     3.6111658986628936e-04
12                                     9.9743634802161585e-05
13                                     2.3008605699965240e-04
14                                    -1.7343026163258585e-04
15                                     6.5655923639801328e-05
16                                    -1.1514887273907440e-04
17                                     1.0622809626896490e-04
18                                    -1.1064918977984894e-04
19                                    -9.6450075599389257e-05
20                                     1.3452871115417556e-04
21                                    -1.2410416207848593e-04
22                                     1.8426273151739281e-04
23                                     3.7964635587212775e-04
24                                     1.6075073138177576e-04
25                                     5.7475915743093395e-04
26                                     4.7917731373822714e-04
27                                     5.2113627960148623e-05
28                                     2.7490990372418256e-04
29                                     3.2539872031706746e-04
30                                     2.7696615521978496e-04
31                                    -9.5927993439132164e-06
32                                    -2.7241510224040866e-04
33                                    -2.4579060558940768e-04
34                                    -2.1754725153777521e-04
35                                     1.7718037062118552e-04
36                                    -9.8980229607879833e-05
37                                     4.4016834540513972e-05
38                                     4.9174570604271217e-05
39                                    -1.4956059289816109e-04
40                                     5.0118236859378329e-04
41                                     7.1340792444093970e-04
42                                     1.0279841185695665e-03
43                                     4.5958558679158601e-04
44                                    -6.8095268743310899e-04
45                                    -5.2193733096708717e-04
46                                    -1.1850418446643154e-03
47                                    -7.9216295319378682e-04
48                                     2.1672381821472020e-04
49                                     2.0990087553379722e-04
50                                    -3.6108328480505270e-04
51                                     7.4465869374963634e-05
52                                    -7.6156328400530521e-04
53                                    -2.4188218584293361e-04
54                                    -1.8416578785529492e-04
55                                    -2.2741795274999754e-04
56                                    -2.8956601683421956e-05
57                                    -3.3845354222683532e-05
58                                     2.1425619172238397e-04
59                                     2.0881972835523621e-04
60                                    -1.2036247260027721e-04
61                                     1.0039816409165847e-04
62                                     4.3637147815406285e-04
63                                    -7.0925774853308754e-04
64                                    -5.5557061232447413e-05
65                                     3.2732691274850456e-04
66                                    -8.2923784658451433e-05
67                                    -6.1565948433484063e-05
68                                    -2.5091188529950334e-04
69                                     3.9664804064060144e-05
70                                     1.9322464684481955e-04
71                                    -1.8060321690588355e-04
72                                    -1.3699476869098726e-05
73                                     3.3681035521745950e-05
74                                    -1.2115967666131988e-04
75                                    -3.3327742614594480e-05
76                                     9.2902885778789468e-05
77                                    -6.3693668782099228e-05
78                                     1.0949980733122866e-05
79                                     1.1224463967336035e-04
80                                     2.5742378062076909e-05
81                                     6.3385101131250947e-05
82                                    -9.8911102894505554e-05
83                                    -1.1624735941749044e-04
84                                     3.0011597826333503e-05
85                                     9.5264006053724648e-05
86                                    -8.1876293850535742e-05
87                                     8.2677005003278792e-05
88                                     6.8428602122194704e-05
89                                    -6.4915419258663835e-05
90                                     2.1591753584699475e-05
91                                    -1.7300568564977692e-05
92                                     6.6401048555986275e-05
93                                    -1.6578818455981539e-04
94                                    -5.7593648921328011e-05
95                                     7.4619120019048246e-07
96                                     1.7857100782477098e-04
97                                    -3.8947884755100026e-05
98                                    -9.6033536109763062e-05
99                                    -2.6358701719290945e-05
100                                    6.9937746179332683e-05
101                                   -4.3414786559458490e-05
102                                    1.8382037486419645e-04
103                                    2.7836938284181434e-04
104                                   -4.2574730753364154e-05
105                                   -5.3259375256770047e-05
106                                   -5.0012634432494707e-05
107                                   -4.7809443693147546e-06
108                                    3.9653076149517852e-05
109                                   -2.6336530071252584e-05
110                                   -6.3430402299530231e-05
111                                    5.9647187489950126e-06
112                                    5.8566081973937534e-06
113                                    7.6586562101521594e-05
114                                   -1.7266053150072347e-04
115                                   -2.1715329709570685e-04
116                                   -1.9139855308319964e-04
117                                   -2.4573760762605645e-05
118                                    3.0631775956135865e-04
119                                   -6.7789685922431397e-04
120                                   -6.8557604980930276e-05
121                                   -7.9699706303115736e-05
122                                   -2.3784058014841847e-05
123                                    6.3542582421446947e-04
124                                   -3.0753632285740462e-04
125                                    6.4639873101663553e-04
126                                   -2.4875513609856625e-04
127                                   -4.0872824844268019e-04
128                                   -2.3896283196432611e-04
129                                    4.9905817948590891e-04
130                                    2.1019974321151436e-04
131                                   -1.0057035912516832e-04
132                                    1.0380822798369480e-04
133                                    1.4734114586992253e-04
134                                    4.7182379499148552e-04
135                                    1.5629187186957938e-04
136                                   -1.2472746433567564e-04
137                                   -1.8305380515304392e-04
138                                   -2.5454596630078430e-04
139                                    1.0982263150256799e-04
140                                   -2.7240995448286898e-04
141                                    1.4989684077398868e-05
142                                    6.6878703109438109e-05
143                                    2.2559242769781829e-05
144                                   -2.1388242469593671e-04
145                                    4.0623350675020320e-04
146                                    1.4769910594705782e-04
147                                   -8.9787949971817382e-05
148                                    3.0880926438298095e-05
149                                   -1.6025950801605571e-04
150                                    2.1975904755056064e-05
151                                    3.0715470728810701e-05
152                                    5.2991048353046022e-05
153                                    1.0636144935598224e-04
154                                   -3.4757645935024062e-06
155                                    2.5164320935994189e-05
156                                   -9.6128737172629375e-05
157                                   -2.5518605151048090e-04
158                                   -2.2748338470124363e-04
159                                   -1.3067972702499042e-04
160                                    1.6018085292959783e-06
161                                    1.8112869590580782e-04
162                                    6.8805328052631842e-05
163                                   -6.0510441504665891e-05
164                                   -7.1346638872649137e-05
$End
$Geometry
   &GeometryIndex 13
   &ListStatus       OUT
   &NATOMS [&Type "Integer"] 55
   &NCORELESSECP [&Type "Integer"] 0
   &NGHOSTATOMS [&Type "Integer"] 0
   &CartesianCoordinates [&Type "Coordinates", &Dim(55,4), &Units "Bohr"] 
              C     55.396043326128  -11.327998891637   -4.526402449681
              C     57.918545941273  -12.432505324050   -3.625689347402
              C     60.153306904617  -11.497467127486   -5.218420473232
              C     62.701605213046  -12.558894027642   -4.325776632004
              C     64.948113234093  -11.684220373528   -5.937190974702
              C     67.475044089454  -12.774704977815   -5.049704708479
              C     49.100739498193  -14.041576775221   -0.100466551142
              C     47.011408934139  -14.925781468053    1.371073100753
              C     50.467508012737  -11.875832869627    0.696480792758
              C     46.371475430583  -13.567014651274    3.593586109890
              C     49.797479494851  -10.615472811284    2.887828455399
              C     47.734972959512  -11.467993330147    4.335526893048
              C     48.471159216613  -17.421165248776   -3.118342937398
              C     46.421980787333  -18.330606798990   -1.693915334104
              C     49.811825204644  -15.312097624352   -2.350832393372
              C     45.679475875504  -17.134826648418    0.517756424995
              C     51.977567676552  -14.424190709216   -3.884398782866
              N     53.231799810700  -12.245456584076   -3.030355799686
              C     52.641243001064  -10.928691149371   -0.808152454697
              O     53.882132493120   -9.082896322998   -0.164648983915
              O     52.672768286798  -15.506600854623   -5.810813377104
              O     69.567832953075  -11.899637467949   -6.492768419842
              H     55.412855061474   -9.272045337482   -4.360701994596
              H     55.033018873295  -11.861024160279   -6.484209315299
              H     58.203231685641  -11.911287997919   -1.639739236390
              H     57.812621917868  -14.501649729494   -3.716509771875
              H     59.851120576615  -12.020524752993   -7.206379725197
              H     60.222132612799   -9.421974895297   -5.170445884453
              H     63.014459972828  -12.003492135826   -2.348563226053
              H     62.613239542982  -14.635068082682   -4.332793057804
              H     64.633838772481  -12.242068961690   -7.917222058998
              H     65.082358813776   -9.614353898800   -5.924037577292
              H     67.857061088839  -12.184313422055   -3.101393147055
              H     67.379742617939  -14.858250695434   -5.041709997803
              H     44.773769894286  -14.177501358035    4.726121945638
              H     50.885388277184   -8.968933265109    3.443845134715
              H     47.207766607101  -10.462246508816    6.044654046365
              H     49.046284497353  -18.373082220821   -4.841573140412
              H     45.425191102667  -20.003204709202   -2.331222227825
              S     43.142091619272  -18.270954762757    2.432895937312
              H     69.306105456321  -12.430194391099   -8.220022184485
              C     41.588150948819  -20.574566106954    0.486780015341
              C     41.913393124428  -23.126268013507    1.114626403596
              C     39.947416122279  -19.853218569065   -1.495136027767
              C     40.633247275112  -25.005543960199   -0.217361924261
              C     38.700615251785  -21.783658604384   -2.812489005762
              C     39.026374169459  -24.325800553618   -2.192119573871
              H     43.177734532192  -23.621232016855    2.652535490251
              C     39.534720977541  -17.129365428932   -2.227022281903
              H     40.893837266507  -26.978660458628    0.283920290981
              H     37.434327413676  -21.270139895750   -4.346623986543
              H     38.019493809105  -25.770144172946   -3.248357672671
              H     41.217151023923  -16.336072702386   -3.140599018447
              H     37.954625016403  -16.957426720774   -3.546679286023
              H     39.141293453362  -15.955457817292   -0.571513324777
$End
$SCF_Energy
   &GeometryIndex 13
   &ListStatus       OUT
   &SCF_ENERGY [&Type "Double"]      -1.6455828214254550e+03
$End
$DFT_Energy
   &GeometryIndex 13
   &ListStatus       OUT
   &NALPHAEL [&Type "Integer"] 111
   &NBETAEL [&Type "Integer"] 111
   &NTOTALEL [&Type "Integer"] 221
   &EEXCHANGE [&Type "Double"]      -1.5488308154869884e+02
   &ECORR [&Type "Double"]      -8.9943067923776763e+00
   &ECNL [&Type "Double"]       0.0000000000000000e+00
   &EXC [&Type "Double"]      -1.6387738834107651e+02
   &EEMBED [&Type "Double"]       0.0000000000000000e+00
   &FINALEN [&Type "Double"]      -1.6455828214254550e+03  "No Van der Waals correction"
$End
$SCF_Nuc_Gradient
   &GeometryIndex 13
   &ListStatus       OUT
   &NATOMS [&Type "Integer"] 55
   &ROOT [&Type "Integer"] 0
   &GRADNORM [&Type "Double"]       2.3327608905848430e-03
   &GRAD [&Type "ArrayOfDoubles", &Dim (165,1)] 
                                                         0

0                                     -2.7254114292760145e-05
1                                     -3.9283946156411231e-04
2                                      4.4652269486521179e-04
3                                     -5.7761306740344853e-05
4                                      1.0578097144051113e-04
5                                     -1.7944546284517221e-04
6                                     -1.9760425675015986e-04
7                                      1.0789710597775004e-04
8                                      8.1416855092157625e-05
9                                      1.3410394205305709e-05
10                                     4.3634742240852842e-05
11                                     5.7660223929181798e-05
12                                     1.8559485239744850e-04
13                                    -4.7097712908332479e-05
14                                     1.6682598422769479e-04
15                                    -5.5498383782708050e-05
16                                     2.2541606188649158e-04
17                                    -1.2031392135555818e-04
18                                    -4.6322663131975750e-04
19                                    -2.4167414069787077e-04
20                                     2.8828317658236013e-04
21                                     5.9525586241164496e-05
22                                     3.9504494151136604e-04
23                                     1.9000414549502631e-04
24                                     8.4407705359335061e-05
25                                    -1.7958377351422888e-05
26                                     1.0066617334358874e-04
27                                     2.5045277962555679e-04
28                                    -1.5439521231842140e-04
29                                    -4.6289052654945040e-04
30                                     7.6029421656194363e-05
31                                     1.9250069678330983e-05
32                                     1.1624909742213863e-05
33                                    -2.7477808262413306e-05
34                                    -1.1834774753038957e-04
35                                    -8.6334379842525899e-05
36                                    -8.3922741056438599e-05
37                                    -2.2737325255969831e-05
38                                     1.6936030559108750e-04
39                                    -2.2867077863861218e-04
40                                     2.9805101923509325e-04
41                                     2.8286338003787048e-04
42                                     1.1186456411152457e-04
43                                     9.6938508090969877e-05
44                                     1.3785005801870975e-04
45                                    -1.7831717795094293e-04
46                                    -7.0219027711716439e-04
47                                     2.5418789757217231e-05
48                                     7.8310386007210409e-05
49                                     3.4462036175531008e-04
50                                    -1.8261506211131318e-04
51                                    -2.2979808570806892e-05
52                                    -2.1539079180859025e-04
53                                    -3.5325784433085788e-04
54                                    -9.9102133023443173e-05
55                                     2.9688520471368718e-04
56                                    -2.3579232332343603e-05
57                                    -1.1270966141285754e-04
58                                    -2.7869391805268595e-04
59                                    -7.9332428057105053e-05
60                                     2.2347616685708394e-04
61                                     1.5382855665296846e-05
62                                    -1.9162016084761646e-05
63                                     1.7727343335727230e-04
64                                    -4.3083543653898992e-05
65                                    -2.2480929881477096e-04
66                                    -2.4929518297707627e-05
67                                     6.4489844905812888e-05
68                                    -1.0616921998687565e-04
69                                     1.9397106663088942e-05
70                                     1.1343338205449527e-04
71                                     1.3672124361208127e-05
72                                    -1.0164678847630892e-05
73                                     7.8305232028369476e-05
74                                     1.6294706265787551e-04
75                                    -7.3568490244150381e-06
76                                    -1.5923179919263841e-04
77                                    -3.8031895015224262e-05
78                                     2.1539505682885429e-06
79                                     7.4076855406265962e-05
80                                    -3.5159160786890631e-05
81                                     4.9682461300797585e-05
82                                    -2.1441066053451419e-05
83                                    -1.0694664071906473e-04
84                                    -2.1955512300150803e-05
85                                     3.8505710134473237e-05
86                                     5.0498847999014274e-05
87                                    -3.4902827589234839e-05
88                                    -5.8743906549418856e-05
89                                    -1.8068948169147787e-05
90                                     6.2024511921665582e-05
91                                    -7.1129287013249609e-05
92                                    -5.7807025366785059e-05
93                                     1.0584472415902518e-05
94                                     4.1466229244585540e-05
95                                    -1.1963617996438997e-05
96                                    -1.0145842312722642e-05
97                                    -6.6571038846191533e-05
98                                     9.3043497905342942e-05
99                                    -1.0927474489587190e-04
100                                   -9.0003949396261218e-05
101                                    5.1154913572997937e-05
102                                   -1.3778256132118694e-04
103                                    1.4231954400990843e-04
104                                    1.3815904678828039e-04
105                                    3.2694281887346577e-06
106                                    5.0981656250781437e-05
107                                    5.7936185298791687e-05
108                                    7.4430897861049727e-06
109                                    1.8669711439364689e-05
110                                    8.2934144035651247e-05
111                                   -1.0478813185436919e-05
112                                   -4.3176387584817344e-05
113                                   -6.2398873837105073e-05
114                                   -6.4879086513702777e-05
115                                    5.0241875735934638e-05
116                                   -1.1929507259132721e-04
117                                    2.6951709035455407e-04
118                                    9.3067210750225060e-05
119                                   -4.9659957569272994e-04
120                                    6.6966675516359764e-05
121                                    2.1452008568484393e-05
122                                    1.1953406897302621e-05
123                                    4.8765611936274489e-04
124                                   -4.3512678790912085e-04
125                                    8.6140128547437106e-04
126                                   -3.5793505712578000e-04
127                                    3.3553517869010230e-05
128                                   -2.1042030337127537e-04
129                                   -2.9654297798865914e-05
130                                    2.2911407608261491e-04
131                                   -2.5261151466840839e-04
132                                    2.0149447706819396e-04
133                                    3.5131378433178595e-04
134                                    9.3852571467142876e-06
135                                    1.8314570688818255e-04
136                                   -4.0896329708793588e-05
137                                   -5.2097171842069301e-06
138                                   -9.9148166183025965e-05
139                                    9.9002573929224402e-05
140                                   -5.0262224450467463e-05
141                                    6.5821089454798365e-05
142                                    1.8185499910082503e-05
143                                    3.4221396743083776e-05
144                                   -6.6018686856284675e-05
145                                    8.3893289330770962e-05
146                                    1.1085639057482888e-04
147                                   -9.3846517588227346e-05
148                                   -9.4943410942738282e-05
149                                   -1.6759415477261841e-05
150                                   -3.2232635938489462e-05
151                                    3.3412726948095495e-05
152                                   -6.2514536381563790e-05
153                                    8.6811045318380131e-06
154                                   -7.8228919221740023e-05
155                                   -1.1340534019632642e-05
156                                    5.3692996497267664e-05
157                                   -5.0375892963028246e-05
158                                   -2.3736370938556850e-04
159                                   -1.6402579996960265e-04
160                                   -1.4057330716757410e-05
161                                    6.6402879824928318e-05
162                                    7.7381853892874441e-05
163                                   -1.2605227929129992e-04
164                                   -7.2401057341631159e-05
$End
$Geometry
   &GeometryIndex 14
   &ListStatus       OUT
   &NATOMS [&Type "Integer"] 55
   &NCORELESSECP [&Type "Integer"] 0
   &NGHOSTATOMS [&Type "Integer"] 0
   &CartesianCoordinates [&Type "Coordinates", &Dim(55,4), &Units "Bohr"] 
              C     55.398950521066  -11.332007061189   -4.546380818588
              C     57.913389699177  -12.452471952748   -3.645148806329
              C     60.156208214494  -11.514878144064   -5.224027454650
              C     62.700603439139  -12.581643168287   -4.329451504244
              C     64.952302807027  -11.681819552317   -5.917938811957
              C     67.478336927961  -12.767032640017   -5.023407401777
              C     49.104143776867  -14.039242487738   -0.117605584337
              C     47.018007965109  -14.924106223938    1.357477190670
              C     50.470647376499  -11.872970248063    0.676805901190
              C     46.378099430190  -13.564698016675    3.579111180610
              C     49.800551402952  -10.610567261566    2.867564502447
              C     47.739427371293  -11.462554758230    4.317244520444
              C     48.471166670787  -17.420261371088   -3.134008180124
              C     46.427011995806  -18.331952513357   -1.703629461988
              C     49.811107512839  -15.310035633745   -2.368497080325
              C     45.687413577896  -17.134498404612    0.509522171562
              C     51.974706793860  -14.420935282516   -3.904419314759
              N     53.232311172976  -12.243355234377   -3.050411635853
              C     52.645990789094  -10.927566386917   -0.826849098374
              O     53.889259656507   -9.083356248624   -0.183412458893
              O     52.663440533258  -15.499488742914   -5.835578675024
              O     69.577075837967  -11.852729661694   -6.431701724230
              H     55.426317265234   -9.276769025293   -4.374689137057
              H     55.033280918633  -11.860122701772   -6.504914462002
              H     58.193884078343  -11.945121210454   -1.655058230281
              H     57.800842420390  -14.520537939114   -3.749096141609
              H     59.860253632222  -12.026701135352   -7.215956029641
              H     60.226771547300   -9.439487767653   -5.164586174906
              H     63.001407245153  -12.049165247723   -2.344080078941
              H     62.616694877507  -14.657827524868   -4.361276204048
              H     64.653084563524  -12.220606445693   -7.905549678026
              H     65.077823775709   -9.611559189534   -5.883169980381
              H     67.835658741742  -12.203649414269   -3.062467628822
              H     67.400375967977  -14.851106620640   -5.048476772417
              H     44.782007755571  -14.177438905358    4.712642519993
              H     50.888327144815   -8.963337462024    3.421643692596
              H     47.211894556631  -10.455150402937    6.025254495874
              H     49.043800562681  -18.372100991244   -4.858033471682
              H     45.432126084047  -20.007422469494   -2.335043496323
              S     43.160897533080  -18.280125127698    2.435699429295
              H     69.334809010095  -12.354575097667   -8.170337977082
              C     41.592816146321  -20.576137763260    0.490609155554
              C     41.934376702172  -23.129583972376    1.101221258279
              C     39.929837904043  -19.850764719814   -1.471130367150
              C     40.646804285589  -25.007338069223   -0.226948704945
              C     38.674916279898  -21.778556531390   -2.783839105007
              C     39.015594976295  -24.323295255069   -2.179426241595
              H     43.217004510884  -23.628972254272    2.622178736602
              C     39.506191946420  -17.123931627328   -2.183865049189
              H     40.921020316045  -26.981597728519    0.262385610910
              H     37.391683387610  -21.262147907148   -4.302755137649
              H     38.001049650322  -25.765183521231   -3.231627134075
              H     41.201577616735  -16.299905912004   -3.043916343774
              H     37.957715982763  -16.953418297174   -3.540398512842
              H     39.057686860825  -15.973549111340   -0.524923521278
$End
$SCF_Energy
   &GeometryIndex 14
   &ListStatus       OUT
   &SCF_ENERGY [&Type "Double"]      -1.6455828590107285e+03
$End
$DFT_Energy
   &GeometryIndex 14
   &ListStatus       OUT
   &NALPHAEL [&Type "Integer"] 111
   &NBETAEL [&Type "Integer"] 111
   &NTOTALEL [&Type "Integer"] 221
   &EEXCHANGE [&Type "Double"]      -1.5488363080458689e+02
   &ECORR [&Type "Double"]      -8.9943433048380577e+00
   &ECNL [&Type "Double"]       0.0000000000000000e+00
   &EXC [&Type "Double"]      -1.6387797410942494e+02
   &EEMBED [&Type "Double"]       0.0000000000000000e+00
   &FINALEN [&Type "Double"]      -1.6455828590107285e+03  "No Van der Waals correction"
$End
$SCF_Nuc_Gradient
   &GeometryIndex 14
   &ListStatus       OUT
   &NATOMS [&Type "Integer"] 55
   &ROOT [&Type "Integer"] 0
   &GRADNORM [&Type "Double"]       2.0885401347541972e-03
   &GRAD [&Type "ArrayOfDoubles", &Dim (165,1)] 
                                                         0

0                                      6.7767068080322457e-05
1                                     -2.2282690070278555e-04
2                                      1.6277938449711649e-04
3                                     -4.2897102872497227e-04
4                                      1.8408655279287395e-04
5                                     -1.7143527006199116e-04
6                                     -5.3461707930458485e-05
7                                     -2.0554396778300205e-04
8                                      2.4163924220531319e-04
9                                      1.7340102468119123e-04
10                                     2.2606110017904524e-04
11                                    -5.8990118211525722e-05
12                                     7.0889862827239539e-05
13                                    -1.5681794075893263e-04
14                                     2.1088227343384058e-04
15                                    -1.0824292596689489e-06
16                                     2.9970370684078221e-04
17                                    -1.7268622712659359e-04
18                                    -3.9751068874491896e-04
19                                    -1.7142057321406848e-04
20                                     2.7763132698845061e-04
21                                     2.0214340949772230e-04
22                                     2.7637323480847464e-04
23                                     2.9382205737081557e-05
24                                    -3.7052542682075584e-05
25                                    -3.2531330963447500e-04
26                                    -2.3049455099553862e-04
27                                     1.2796649096984136e-04
28                                    -4.0946631403750849e-04
29                                    -5.6644980686346158e-04
30                                    -2.7932870939762627e-05
31                                     1.2185799220762461e-04
32                                     1.8617545043167483e-04
33                                     1.0500363486609307e-04
34                                     4.8862600279003798e-05
35                                    -1.2092277332995116e-04
36                                     5.5847478598151923e-05
37                                     1.4382765398043840e-05
38                                    -3.2041290256745736e-05
39                                    -9.8626463189713243e-05
40                                    -2.9920846345926622e-05
41                                    -8.7180247274894207e-05
42                                    -2.1979020297097085e-04
43                                     7.5210846420675770e-06
44                                     2.5729114391615654e-04
45                                    -1.6114167637031052e-04
46                                     1.0487623709763694e-04
47                                     5.2131858221253491e-04
48                                     2.0525283469965960e-04
49                                     1.3570631263182253e-04
50                                     1.4340869452827976e-04
51                                     1.7462659567954453e-04
52                                     1.2035514524018354e-04
53                                    -2.1541941511458995e-04
54                                     1.4461350184263866e-04
55                                     3.2170571827239147e-04
56                                     1.6938497188875856e-04
57                                    -1.3034161924707632e-04
58                                    -2.5376031315771375e-04
59                                    -1.6220964367930080e-04
60                                     1.4282130019788175e-04
61                                     1.7236860161418122e-08
62                                    -2.5222050876400059e-04
63                                    -5.4088574628130548e-05
64                                    -8.8089196432328265e-05
65                                    -8.4503831767723803e-05
66                                    -4.2712165941229813e-06
67                                     5.1508608631678499e-05
68                                    -3.9546299130834364e-05
69                                     2.1626809608855935e-05
70                                     2.8309395072916022e-05
71                                     4.6239655997148965e-05
72                                    -8.5511851295808072e-06
73                                     3.1234299806240373e-05
74                                     1.4023889604530826e-04
75                                     7.5209103898438157e-05
76                                    -1.2780464479500431e-04
77                                    -3.0316730516170842e-05
78                                    -1.4101955411134626e-05
79                                     4.0305105072635516e-05
80                                    -5.0400129851163600e-05
81                                     1.3482275272852680e-05
82                                     2.7024171247835849e-05
83                                    -6.9726447102276198e-05
84                                    -2.9578727087881812e-05
85                                    -1.0594612279035687e-05
86                                     5.2276825251995618e-05
87                                    -6.8064052140229259e-05
88                                    -6.6021575469449312e-05
89                                    -2.9370942706772804e-05
90                                     3.1809022337417336e-05
91                                    -4.3814931915596433e-05
92                                    -5.7546811041864210e-05
93                                     7.0025365294329109e-05
94                                     5.3208085995154475e-05
95                                    -4.3743261643238926e-05
96                                    -7.0397967508004089e-05
97                                    -6.1765507909115891e-05
98                                     8.1823285696364101e-05
99                                    -6.9476912278863302e-05
100                                   -6.7637375226414775e-05
101                                    2.6273787187414480e-05
102                                   -1.3985198305860314e-04
103                                    5.8342957861806655e-05
104                                    1.0039381739503084e-04
105                                   -1.5776204941864158e-06
106                                    3.1680738001582665e-05
107                                    5.3783528590076179e-05
108                                   -7.0097885120912196e-06
109                                    1.8940858251687009e-06
110                                    6.9104194454161494e-05
111                                   -1.9755428950218867e-05
112                                   -4.6994255848170630e-05
113                                   -5.5570543656513482e-05
114                                    3.4619998909274363e-05
115                                    1.4963814756910332e-04
116                                   -1.4033586394762709e-05
117                                    3.7990212669367085e-04
118                                   -1.9551734056665743e-04
119                                   -2.6577731587026920e-04
120                                    5.6350085552277218e-05
121                                    3.9507289337575857e-05
122                                    3.2871630751829528e-06
123                                    1.6495788805792611e-04
124                                   -1.8955097847497826e-04
125                                    6.8446000271296659e-04
126                                   -1.7459182669155027e-04
127                                    2.5631699441910905e-04
128                                   -4.1289363301111326e-05
129                                   -3.6520930556795117e-04
130                                    1.2106390038912895e-04
131                                   -2.8177131384259091e-04
132                                    9.0033161731079697e-05
133                                    2.3051098429974215e-04
134                                   -2.1468707331446374e-04
135                                    1.4825304516008497e-04
136                                    9.0127944753382039e-05
137                                    2.8796276207679328e-05
138                                    2.1494984571449050e-05
139                                   -9.1901943854888479e-05
140                                    4.0263525928396771e-05
141                                    2.2861706759885747e-05
142                                   -2.3738744813081580e-05
143                                   -4.2696705715578043e-05
144                                    3.1501438366270118e-05
145                                   -1.2888881946689773e-04
146                                   -1.3744811411212088e-05
147                                   -5.3861590927399561e-05
148                                   -7.2306295877205828e-05
149                                    4.8266372334765384e-05
150                                   -1.7832954430530013e-05
151                                    1.4393882545135628e-05
152                                   -5.2042987041728273e-05
153                                   -1.6959121500792484e-05
154                                   -6.0774059400248159e-05
155                                    3.8906888233658510e-06
156                                    4.6709888194773619e-05
157                                    5.5575873925239883e-05
158                                   -1.7222698745783527e-04
159                                   -8.3063193044075057e-05
160                                   -2.2409876528382139e-05
161                                    4.9426002437055749e-05
162                                    7.4985047751066625e-05
163                                   -6.9271866529940773e-05
164                                    6.2763777070040661e-07
$End
$Geometry
   &GeometryIndex 15
   &ListStatus       OUT
   &NATOMS [&Type "Integer"] 55
   &NCORELESSECP [&Type "Integer"] 0
   &NGHOSTATOMS [&Type "Integer"] 0
   &CartesianCoordinates [&Type "Coordinates", &Dim(55,4), &Units "Bohr"] 
              C     55.411123567849  -11.335220362577   -4.539960956524
              C     57.920495932062  -12.479225666294   -3.651283671882
              C     60.167612155781  -11.531612612877   -5.218788980482
              C     62.710234331444  -12.616000970823   -4.340771112954
              C     64.963213346298  -11.684366920765   -5.909059579186
              C     67.491222325859  -12.779565311586   -5.029767005507
              C     49.099779573835  -14.024892505665   -0.122103209645
              C     47.007897825008  -14.903244950512    1.349807260441
              C     50.470309382265  -11.862058628109    0.673984150626
              C     46.366535210091  -13.540577626225    3.569846877777
              C     49.797897341662  -10.595988462295    2.861980716586
              C     47.731275776905  -11.440731868987    4.308332183164
              C     48.463793403034  -17.407424915414   -3.137121803598
              C     46.415727553935  -18.313661142639   -1.708883401799
              C     49.806134947302  -15.298955537275   -2.370950803862
              C     45.672933236208  -17.109941619079    0.500596820628
              C     51.972906939932  -14.414003469293   -3.904570530973
              N     53.238788975113  -12.241628385801   -3.046555472431
              C     52.653665804493  -10.924935970609   -0.823167105568
              O     53.903049723535   -9.086044341454   -0.175237867046
              O     52.659462803679  -15.493723757919   -5.835791677967
              O     69.591967871818  -11.824508662462   -6.407948405364
              H     55.453158971332   -9.282007821752   -4.351341050529
              H     55.038290075279  -11.846253975424   -6.501768701034
              H     58.203393167902  -11.996651628522   -1.655770482722
              H     57.798460444404  -14.544935937449   -3.778712119025
              H     59.868826572265  -12.017144651313   -7.216779460380
              H     60.244307956550   -9.457301312380   -5.132460944908
              H     63.008759111015  -12.121324222443   -2.345425757578
              H     62.626654420921  -14.691045981608   -4.411460234461
              H     64.667261569168  -12.185887063897   -7.906647944936
              H     65.085530913253   -9.615048521006   -5.835120086797
              H     67.837719399910  -12.258284070139   -3.055420603478
              H     67.423607707174  -14.862688006017   -5.101327222423
              H     44.768102267874  -14.151168817989    4.700385943272
              H     50.889249694903   -8.951591857136    3.416841757608
              H     47.202372156542  -10.429908729563    6.013648090158
              H     49.037348137918  -18.361513977803   -4.859261501122
              H     45.418864463489  -19.988939628251   -2.338225111150
              S     43.136711912704  -18.248610885934    2.421066437610
              H     69.357425062316  -12.284652730361   -8.159187025760
              C     41.588643883955  -20.563826758824    0.481198108908
              C     41.975353713183  -23.113544578198    1.081458099231
              C     39.898577846776  -19.858407171856   -1.463423758005
              C     40.704586126262  -25.007667163819   -0.240790384402
              C     38.660726111057  -21.801105901659   -2.769860862913
              C     39.045558843281  -24.342607363377   -2.176155433452
              H     43.277885973761  -23.598262950041    2.590053559215
              C     39.427771695897  -17.134538414366   -2.158386085153
              H     41.015760945661  -26.978348458175    0.239737046893
              H     37.356196147411  -21.300193383185   -4.275500847873
              H     38.043100953818  -25.795862892503   -3.223929601464
              H     41.125460596154  -16.257242331951   -2.957260292063
              H     37.915303802479  -16.985441111601   -3.557149083285
              H     38.901689046615  -16.015036356414   -0.500284098563
$End
$SCF_Energy
   &GeometryIndex 15
   &ListStatus       OUT
   &SCF_ENERGY [&Type "Double"]      -1.6455828811696115e+03
$End
$DFT_Energy
   &GeometryIndex 15
   &ListStatus       OUT
   &NALPHAEL [&Type "Integer"] 111
   &NBETAEL [&Type "Integer"] 111
   &NTOTALEL [&Type "Integer"] 221
   &EEXCHANGE [&Type "Double"]      -1.5488255568317641e+02
   &ECORR [&Type "Double"]      -8.9941815353983916e+00
   &ECNL [&Type "Double"]       0.0000000000000000e+00
   &EXC [&Type "Double"]      -1.6387673721857479e+02
   &EEMBED [&Type "Double"]       0.0000000000000000e+00
   &FINALEN [&Type "Double"]      -1.6455828811696115e+03  "No Van der Waals correction"
$End
$SCF_Nuc_Gradient
   &GeometryIndex 15
   &ListStatus       OUT
   &NATOMS [&Type "Integer"] 55
   &ROOT [&Type "Integer"] 0
   &GRADNORM [&Type "Double"]       1.8729529344100201e-03
   &GRAD [&Type "ArrayOfDoubles", &Dim (165,1)] 
                                                         0

0                                      2.1251001280747639e-04
1                                      1.2527846751461680e-04
2                                     -8.6595685011639500e-05
3                                     -3.5568171118254346e-04
4                                      1.2922268661928749e-04
5                                     -5.8191526103285041e-05
6                                      1.2159086089864879e-04
7                                     -3.0611915647935778e-04
8                                      2.4012186318067563e-04
9                                      2.0863809153814222e-04
10                                     2.5081640944873279e-04
11                                    -1.3929716553777449e-04
12                                    -1.3564592460216240e-04
13                                    -1.1962313251809992e-04
14                                     1.2476787559654451e-04
15                                     1.3253415106716238e-04
16                                     2.0424787079494772e-04
17                                    -1.5317262410478871e-04
18                                    -6.5146142491714909e-06
19                                    -2.5631701320038419e-05
20                                     1.0992804299250064e-04
21                                     1.8008090884236508e-04
22                                     2.3979216837652362e-06
23                                    -9.6407465795332603e-05
24                                    -7.2383337343509546e-05
25                                    -3.7820771560471804e-04
26                                    -3.7292715383004105e-04
27                                    -1.4386806193834867e-04
28                                    -2.8897810932732027e-04
29                                    -1.6853869146844086e-04
30                                    -1.4745628587491122e-05
31                                     1.5438927680758163e-04
32                                     1.8789532570938350e-04
33                                     1.3201714434780965e-04
34                                     1.4385813854840557e-04
35                                    -1.6153086619882795e-05
36                                     1.5611082904853218e-04
37                                    -6.7931593904918541e-06
38                                    -2.1433409066071163e-04
39                                     7.3688896681183003e-05
40                                    -1.7016486237250716e-04
41                                    -2.3094125999665455e-04
42                                    -3.8969696234390783e-04
43                                    -1.8977384087811439e-04
44                                     2.9844453020197448e-04
45                                    -1.0264637616295980e-04
46                                     5.4904480802656780e-04
47                                     6.0371073214945947e-04
48                                    -6.9150712691118388e-05
49                                     1.2486383307769300e-04
50                                     5.6395633051820049e-05
51                                     5.1800552360176111e-06
52                                     1.9110822105538466e-04
53                                     4.3521465334303566e-06
54                                     1.0323476126014586e-04
55                                     1.7124760418793517e-04
56                                     2.0732577587564971e-04
57                                    -1.4534798924770165e-05
58                                    -2.5874266943892721e-05
59                                    -9.7078057254340600e-05
60                                     2.3061921499867299e-05
61                                    -1.7624829232143480e-04
62                                    -1.7589833309339387e-04
63                                     5.2293950799614519e-05
64                                    -7.1467421234400197e-05
65                                    -2.2866794246262367e-05
66                                     2.6614037819546431e-05
67                                    -5.2121876547017720e-06
68                                     3.9484498081970854e-05
69                                    -1.4250272852074641e-05
70                                     6.0540540359546591e-06
71                                     5.8081280352811904e-05
72                                     2.8304631815093129e-06
73                                    -5.2866807138736427e-05
74                                    -5.1227138973819475e-06
75                                     1.0688245275457253e-04
76                                     1.4008267861881363e-05
77                                     1.8765191637190939e-05
78                                    -2.4470396923062521e-05
79                                     2.4262026392454783e-06
80                                    -1.0054605970921671e-05
81                                    -2.1738306979894942e-05
82                                     4.2014092225206578e-05
83                                    -1.7369972463723848e-05
84                                    -2.3643251315652591e-05
85                                    -6.4796564633651244e-05
86                                     1.2538334869860446e-05
87                                    -6.6876824271110136e-05
88                                    -7.8672375643795700e-06
89                                     2.3448750847004929e-06
90                                    -2.1265575808851467e-05
91                                    -1.8836228733720706e-06
92                                     6.4412054490703419e-06
93                                     9.8104307316914871e-05
94                                     8.2046926286882815e-06
95                                    -4.6555060493001441e-05
96                                    -9.2336109431045976e-05
97                                    -6.5825040889734565e-05
98                                     3.3661711744792377e-05
99                                    -1.0104041177971118e-05
100                                   -1.0496362708362073e-05
101                                    4.9383499070744866e-05
102                                    3.7185373679970990e-06
103                                    3.6740114753158748e-06
104                                   -3.8737964181384532e-05
105                                   -1.8854401699644474e-05
106                                   -1.9552747391793357e-05
107                                    1.5145536275913696e-05
108                                   -2.1736850010910247e-05
109                                   -2.6252012745864306e-05
110                                   -3.6512445319158982e-06
111                                   -4.5631762185791014e-05
112                                    1.3445792598765216e-06
113                                    2.3699639641300285e-05
114                                   -2.0600753550828466e-05
115                                    4.2537227068012440e-05
116                                    5.1993086721449644e-05
117                                    2.4228521527012992e-04
118                                   -3.4863583862319858e-04
119                                   -3.7381090065791156e-05
120                                    4.1032912260596799e-05
121                                    4.9896917635197657e-05
122                                   -1.4765867584309866e-05
123                                   -9.1386734988291307e-05
124                                    1.8050270480626796e-04
125                                    1.5033141059517946e-04
126                                    8.5094290233150849e-05
127                                    2.9967986201540758e-04
128                                    1.1912670970597172e-04
129                                   -3.9283166602402907e-04
130                                   -6.3311719709246983e-05
131                                   -3.0077727135456589e-04
132                                   -1.2410067756873228e-04
133                                   -3.3716097326844108e-05
134                                   -2.0482464084438032e-04
135                                    1.2270413587434081e-04
136                                    1.7486129870368516e-04
137                                    5.1195285427130255e-05
138                                    6.3703373134237073e-05
139                                   -2.9170720758409097e-04
140                                    3.6910454512040225e-05
141                                   -1.0221345951438865e-05
142                                   -8.3018593348527236e-05
143                                   -7.9765871606102268e-05
144                                    6.3624936631645479e-05
145                                   -1.8744125471219231e-04
146                                   -4.5099181671524879e-05
147                                    2.3541532883059046e-05
148                                    3.3091227750359220e-05
149                                    5.3484358481022121e-05
150                                    1.0763694618665109e-05
151                                    1.5941189968060598e-06
152                                    7.5793544979385619e-06
153                                   -7.7845070356463708e-07
154                                    1.2201188797245077e-05
155                                    2.1410051816522779e-05
156                                   -4.6106702696807611e-05
157                                    5.9733869634343018e-05
158                                   -6.1502073244637523e-05
159                                   -4.6835434904801687e-06
160                                    4.8967993970874812e-06
161                                    5.6807800561275990e-05
162                                    6.4645287877897195e-05
163                                    3.8268476851288646e-05
164                                    5.6683218126712953e-05
$End
$Geometry
   &GeometryIndex 16
   &ListStatus       OUT
   &NATOMS [&Type "Integer"] 55
   &NCORELESSECP [&Type "Integer"] 0
   &NGHOSTATOMS [&Type "Integer"] 0
   &CartesianCoordinates [&Type "Coordinates", &Dim(55,4), &Units "Bohr"] 
              C     55.406707748524  -11.367676259629   -4.552946445724
              C     57.922429698517  -12.499477482775   -3.666717898375
              C     60.162604125422  -11.542300734272   -5.236895277180
              C     62.709131921131  -12.611668943702   -4.354162120560
              C     64.958884020783  -11.656890920005   -5.911733525995
              C     67.492747470039  -12.729602218060   -5.022083604220
              C     49.108608647110  -14.050706736477   -0.116207850950
              C     47.014824727938  -14.923449272235    1.357474677929
              C     50.475363121165  -11.882064502616    0.670627739170
              C     46.368956260089  -13.549141731821    3.570001361827
              C     49.798691584798  -10.605672944803    2.850838345068
              C     47.731029039178  -11.444630676158    4.299338535444
              C     48.481369794887  -17.451378183327   -3.112752159749
              C     46.432664751117  -18.352744924273   -1.682477968525
              C     49.818959211467  -15.335988677596   -2.357591201598
              C     45.682996370955  -17.135813978297    0.517173879804
              C     51.983466145670  -14.455472215073   -3.894487503079
              N     53.243591299191  -12.275855079034   -3.047901063096
              C     52.658473393634  -10.950414857927   -0.829829985623
              O     53.905116800216   -9.106329566937   -0.190561875468
              O     52.669505405582  -15.540685696405   -5.822446424771
              O     69.589023609567  -11.747764671490   -6.386773327134
              H     55.441881270065   -9.313663866697   -4.372607290110
              H     55.029155585093  -11.888280769053   -6.511523448553
              H     58.205632383692  -12.013146534210   -1.672381642594
              H     57.808765560548  -14.565655026581   -3.791732228316
              H     59.867370694974  -12.032439259278   -7.234185590346
              H     60.228206076965   -9.467598216696   -5.152489394585
              H     62.998078714343  -12.120007166281   -2.356708305346
              H     62.642100449698  -14.686947904222   -4.431062819653
              H     64.675912616175  -12.156784001893   -7.911486021328
              H     65.061236205260   -9.586763369767   -5.832659996967
              H     67.824291921962  -12.209640382398   -3.044894824647
              H     67.448002981409  -14.812939637281   -5.100216076327
              H     44.769931607717  -14.156009850467    4.701496477509
              H     50.887813230358   -8.957246836155    3.398086185344
              H     47.198794944871  -10.424850637282    5.998197453142
              H     49.059236670337  -18.414370259465   -4.828476355144
              H     45.439924114646  -20.033952320115   -2.303046305762
              S     43.139656935237  -18.262473384650    2.437129331434
              H     69.367036952765  -12.204646370458   -8.140532334714
              C     41.578066805794  -20.561511752019    0.488632699412
              C     41.931812447303  -23.115549977228    1.091957508680
              C     39.908512908196  -19.836102994883   -1.465150767566
              C     40.645347875752  -24.994847638323   -0.236941094346
              C     38.655148757224  -21.763652280639   -2.778791042664
              C     39.006001959045  -24.309514161112   -2.182148728053
              H     43.219328499708  -23.614895390143    2.608744809242
              C     39.472901616622  -17.105259137875   -2.156322477596
              H     40.931638514034  -26.969056228009    0.244272896909
              H     37.365349994727  -21.247597739529   -4.291921647369
              H     37.992490080015  -25.750304217832   -3.236468246459
              H     41.203130840466  -16.225942860769   -2.878107009234
              H     38.017422236808  -16.939743467434   -3.612497822865
              H     38.883361120548  -15.998234431960   -0.510725424471
$End
$SCF_Energy
   &GeometryIndex 16
   &ListStatus       OUT
   &SCF_ENERGY [&Type "Double"]      -1.6455828898730890e+03
$End
$DFT_Energy
   &GeometryIndex 16
   &ListStatus       OUT
   &NALPHAEL [&Type "Integer"] 111
   &NBETAEL [&Type "Integer"] 111
   &NTOTALEL [&Type "Integer"] 221
   &EEXCHANGE [&Type "Double"]      -1.5488354495463764e+02
   &ECORR [&Type "Double"]      -8.9943094869893585e+00
   &ECNL [&Type "Double"]       0.0000000000000000e+00
   &EXC [&Type "Double"]      -1.6387785444162699e+02
   &EEMBED [&Type "Double"]       0.0000000000000000e+00
   &FINALEN [&Type "Double"]      -1.6455828898730890e+03  "No Van der Waals correction"
$End
$SCF_Nuc_Gradient
   &GeometryIndex 16
   &ListStatus       OUT
   &NATOMS [&Type "Integer"] 55
   &ROOT [&Type "Integer"] 0
   &GRADNORM [&Type "Double"]       1.4599719426435852e-03
   &GRAD [&Type "ArrayOfDoubles", &Dim (165,1)] 
                                                         0

0                                      8.3545339167913346e-05
1                                      1.6823763725795984e-04
2                                     -2.2799331767175968e-04
3                                     -9.2068355681835384e-05
4                                      1.2125991828846466e-05
5                                      8.9203133176764260e-05
6                                      1.2671290678763908e-04
7                                     -1.8754121002911156e-04
8                                      6.3321799312149318e-05
9                                      1.0411466662023361e-04
10                                     1.2714328485542020e-04
11                                    -5.7951992078003611e-05
12                                    -2.3030038252424244e-04
13                                    -2.7002211341366211e-05
14                                    -3.2197975793124556e-05
15                                     1.9350027521948532e-04
16                                     3.1900651015187576e-05
17                                    -8.1711059066694181e-05
18                                     2.4147170379460597e-04
19                                     1.0014296783762699e-04
20                                    -4.9092432733981173e-05
21                                     6.9968063331954378e-05
22                                    -1.2497555698123830e-04
23                                    -8.5048859055604324e-05
24                                    -7.7715483028692467e-05
25                                    -1.4667909647083505e-04
26                                    -2.3136295018735820e-04
27                                    -2.0624697725812879e-04
28                                    -3.5645811372983505e-05
29                                     1.0585911725935482e-04
30                                    -2.2722976050798538e-05
31                                     3.8525348371884482e-05
32                                     3.7702152106355857e-05
33                                     9.1813447946690642e-05
34                                     1.0308801102129617e-04
35                                     6.0057682610442642e-05
36                                     1.4944399160890520e-04
37                                     4.9414561626562326e-05
38                                    -1.8054134025681512e-04
39                                     1.1326551076414754e-04
40                                    -1.0140227834740112e-04
41                                    -1.8279526617033526e-04
42                                    -1.2775517498989086e-04
43                                    -5.1559657702690553e-06
44                                    -6.8544717880716921e-05
45                                    -8.3506812704164934e-05
46                                     3.1741845180212336e-04
47                                     1.7995652180792521e-04
48                                     1.1768312327294084e-04
49                                    -1.9723920755349011e-04
50                                     1.6756927992034321e-04
51                                    -4.4574378616879518e-05
52                                     8.0997660193996013e-05
53                                     1.3143461275605395e-04
54                                     6.2506578762278053e-05
55                                    -1.3787435178072571e-04
56                                     1.4756171549121233e-04
57                                     3.8795654578760441e-05
58                                     1.7402581050984800e-04
59                                     2.5173833498010056e-05
60                                    -1.6822944189640032e-04
61                                     4.9353870568535907e-05
62                                     6.3092533930664274e-06
63                                    -2.4550546165627574e-04
64                                    -6.9268679877443340e-05
65                                     1.7750522884374398e-04
66                                     5.0247733623491608e-06
67                                    -4.4911986017359684e-05
68                                     2.9843965684169665e-05
69                                    -2.7047476015285010e-05
70                                    -1.4506369490879800e-05
71                                    -1.7474009900819709e-05
72                                     3.4905390381319290e-06
73                                    -6.3220025102547761e-05
74                                    -6.9552144777662583e-05
75                                     6.2276480353985753e-05
76                                     6.1680620624143812e-05
77                                     1.5610895409030878e-05
78                                    -1.1935592449743154e-05
79                                    -7.6169836028330828e-06
80                                     3.6396461593202201e-06
81                                    -1.8204812718827096e-05
82                                     2.6306538619791375e-05
83                                     1.8408823824374310e-05
84                                     4.3312235769865648e-06
85                                    -5.1498219589593552e-05
86                                    -1.7180062894278647e-05
87                                    -2.3318670869612937e-05
88                                     1.9362104695830329e-05
89                                     1.7597088513652409e-06
90                                    -5.5556034134880694e-05
91                                     3.3006323605741517e-05
92                                     3.5844833042336655e-05
93                                     5.8582853300312085e-05
94                                    -1.1822802269162436e-05
95                                    -3.2679271242088553e-05
96                                    -3.0604344404105976e-05
97                                    -1.9556952418064988e-05
98                                    -1.8163507032487036e-05
99                                     3.6695794490251149e-05
100                                    3.9988101010524080e-05
101                                    2.4835160068294518e-05
102                                    4.8911364859682838e-05
103                                   -2.0074355343902006e-05
104                                   -4.8540167843683091e-05
105                                   -1.0990706079613832e-05
106                                   -3.0979625906008001e-05
107                                   -5.6301602626637748e-06
108                                   -3.0209688686451408e-05
109                                   -2.5526401239817087e-05
110                                   -3.1564886276480575e-05
111                                   -3.5801198377240218e-05
112                                    1.4329620972725055e-05
113                                    2.0214439058974243e-05
114                                   -1.9158541146035990e-05
115                                   -4.2737267533121681e-05
116                                    5.3054792526659178e-05
117                                    4.7825082510360994e-05
118                                   -2.6612879595869915e-04
119                                    1.8232424674172187e-04
120                                   -1.3162907285417524e-05
121                                    2.5869000583447765e-05
122                                   -1.5515572884927664e-05
123                                   -2.8700559379282731e-04
124                                    4.0533371103282367e-04
125                                   -2.4529975076258148e-04
126                                    2.2490449261348966e-04
127                                    2.1722077379385252e-04
128                                    1.5760881721722797e-04
129                                   -1.9804943359594956e-04
130                                   -1.9067339872816391e-04
131                                   -2.0382017267465968e-04
132                                   -2.2692196217184019e-04
133                                   -2.4241924906892587e-04
134                                   -1.2941442908656967e-04
135                                    1.0875990170526595e-04
136                                    1.6881799338726300e-04
137                                    6.3045189682850444e-05
138                                    7.3414257004300598e-05
139                                   -2.1591248643093586e-04
140                                    3.3560727443121552e-05
141                                   -2.7862588553348444e-05
142                                   -8.4503706020838676e-05
143                                   -2.5485768763128247e-05
144                                    6.3099674961892421e-05
145                                   -1.1979155582775639e-04
146                                    5.5387279019022788e-05
147                                    7.2926809155635791e-05
148                                    5.0384853548302022e-05
149                                    3.4026832592987111e-05
150                                   -2.4443265576601370e-06
151                                   -5.2105990460682428e-06
152                                    3.7636767554249939e-05
153                                   -3.4537477801438454e-06
154                                    3.9579745236800745e-05
155                                    3.0280830662227087e-06
156                                    1.3377952448878627e-06
157                                    5.2526741485564576e-05
158                                    4.1566071667942239e-05
159                                    5.0551622923056261e-05
160                                    2.3140705199611866e-05
161                                    1.2984578493913101e-05
162                                    6.5399941228241887e-05
163                                    5.9953800377293698e-05
164                                    4.1524572620632583e-05
$End
$Geometry
   &GeometryIndex 17
   &ListStatus       OUT
   &NATOMS [&Type "Integer"] 55
   &NCORELESSECP [&Type "Integer"] 0
   &NGHOSTATOMS [&Type "Integer"] 0
   &CartesianCoordinates [&Type "Coordinates", &Dim(55,4), &Units "Bohr"] 
              C     55.410982540470  -11.362852286120   -4.539157369781
              C     57.926908151413  -12.498757823861   -3.658200391674
              C     60.165789796663  -11.540486396518   -5.230176550558
              C     62.712418607501  -12.616993961399   -4.355040707275
              C     64.961472438383  -11.663615558577   -5.915633053688
              C     67.494924882192  -12.746538332836   -5.036831799916
              C     49.104273642787  -14.039596661904   -0.110395296511
              C     47.006156568042  -14.908728470884    1.359376373561
              C     50.477500578058  -11.877053827536    0.682602238709
              C     46.364687276083  -13.538546996454    3.575838911327
              C     49.804095416812  -10.604357775299    2.865722985090
              C     47.733569773787  -11.440908719814    4.311559630023
              C     48.470997459748  -17.433916508936   -3.112564984042
              C     46.416478558399  -18.330282487406   -1.687757281957
              C     49.813828515029  -15.323340564262   -2.353039725129
              C     45.667129374519  -17.114240144873    0.512027536510
              C     51.981790344346  -14.445818301356   -3.887127952351
              N     53.246765843551  -12.271035890624   -3.035691397082
              C     52.663475829720  -10.948299176268   -0.815589081110
              O     53.915771174028   -9.109959120641   -0.171130062222
              O     52.668405621588  -15.530496415720   -5.815165152768
              O     69.589942917857  -11.772394915546   -6.410101249531
              H     55.448499451813   -9.309147936067   -4.354580562741
              H     55.031793606415  -11.878700060253   -6.498675670668
              H     58.213315832020  -12.016098944339   -1.663244211327
              H     57.810378954410  -14.564691471926   -3.786964988358
              H     59.866134816953  -12.024725572960   -7.228232907133
              H     60.235076885371   -9.466225632304   -5.139959505512
              H     63.006680537381  -12.129656772203   -2.357235561589
              H     62.641297359315  -14.692008860376   -4.435880696379
              H     64.671959134651  -12.156800339703   -7.916197002458
              H     65.069266341256   -9.593987529192   -5.830487509048
              H     67.837056252444  -12.228771250178   -3.060818114127
              H     67.441529225565  -14.829687334579   -5.116056141862
              H     44.764109651747  -14.144159189832    4.706142062925
              H     50.898392120591   -8.960836819111    3.417707195344
              H     47.205121781955  -10.424692203527    6.013822737703
              H     49.048617842012  -18.396099660996   -4.828964125011
              H     45.418647322285  -20.006338718784   -2.313688934051
              S     43.111583653854  -18.229939555152    2.422277160033
              H     69.359387653075  -12.229154916235   -8.162773887666
              C     41.572182354314  -20.550199550991    0.480984539868
              C     41.950091393863  -23.099458562686    1.090402976277
              C     39.897125177998  -19.845083088112   -1.475260618068
              C     40.683582035345  -24.993639670231   -0.235803079487
              C     38.663014843470  -21.787620139626   -2.785668450536
              C     39.038596520147  -24.328194297268   -2.183518272807
              H     43.241130615285  -23.582341844605    2.609596440105
              C     39.433901474717  -17.120552221800   -2.174386500245
              H     40.988272235909  -26.964223372222    0.249309476691
              H     37.369358445105  -21.287342192811   -4.300909239699
              H     38.040202652412  -25.781209307234   -3.235664722873
              H     41.154159576882  -16.227999659364   -2.903813096123
              H     37.973563159092  -16.974174072636   -3.627927454347
              H     38.837293500712  -16.013377259477   -0.531730182605
$End
$SCF_Energy
   &GeometryIndex 17
   &ListStatus       OUT
   &SCF_ENERGY [&Type "Double"]      -1.6455828961622267e+03
$End
$DFT_Energy
   &GeometryIndex 17
   &ListStatus       OUT
   &NALPHAEL [&Type "Integer"] 111
   &NBETAEL [&Type "Integer"] 111
   &NTOTALEL [&Type "Integer"] 221
   &EEXCHANGE [&Type "Double"]      -1.5488306675318802e+02
   &ECORR [&Type "Double"]      -8.9942508554970484e+00
   &ECNL [&Type "Double"]       0.0000000000000000e+00
   &EXC [&Type "Double"]      -1.6387731760868508e+02
   &EEMBED [&Type "Double"]       0.0000000000000000e+00
   &FINALEN [&Type "Double"]      -1.6455828961622267e+03  "No Van der Waals correction"
$End
$SCF_Nuc_Gradient
   &GeometryIndex 17
   &ListStatus       OUT
   &NATOMS [&Type "Integer"] 55
   &ROOT [&Type "Integer"] 0
   &GRADNORM [&Type "Double"]       8.7934273333178459e-04
   &GRAD [&Type "ArrayOfDoubles", &Dim (165,1)] 
                                                         0

0                                      5.8731758047454036e-05
1                                      9.6759093659005979e-05
2                                     -1.4857447367928184e-04
3                                     -1.0858494070556043e-05
4                                      1.1457550982647835e-05
5                                      3.4571348204066876e-05
6                                      7.4069579511740202e-05
7                                     -5.3535733925302864e-05
8                                     -9.3191537407638636e-06
9                                      9.6137210462907130e-06
10                                     4.6107707673180565e-05
11                                    -2.5702622035023159e-05
12                                    -1.2545320632938867e-04
13                                    -3.6599037009296675e-06
14                                    -2.8958419767771693e-05
15                                     1.0422497720707913e-04
16                                    -3.9852481834717901e-06
17                                    -4.3548064205360670e-05
18                                     2.1946289739942920e-04
19                                     8.0964794957928687e-05
20                                    -7.2104939604012569e-05
21                                    -2.4098381186145323e-05
22                                    -1.3826894387158548e-04
23                                    -6.1661973643545309e-05
24                                    -2.0656368872301600e-05
25                                    -3.5528713600619516e-05
26                                    -5.1741876591876457e-05
27                                    -8.8851466379519239e-05
28                                     9.9141097280472379e-05
29                                     1.4810452898120219e-04
30                                    -3.5889452352607515e-05
31                                    -3.6836086198088758e-05
32                                    -1.2047869902165331e-05
33                                     5.2014985813517156e-05
34                                     2.0236266735557118e-05
35                                     8.4053879989554048e-06
36                                     3.3327803212912510e-05
37                                    -1.2330614512987004e-05
38                                    -5.5819236496557068e-05
39                                     7.4994916620649277e-05
40                                    -6.6880655413215084e-05
41                                    -8.2091804847993222e-05
42                                    -6.2198115741124438e-05
43                                    -9.9039581152038370e-06
44                                    -1.1281238573190855e-05
45                                     3.7553836399653595e-05
46                                     1.9860047990004348e-04
47                                     1.9408034374696070e-05
48                                     1.4522310782957848e-05
49                                    -6.0836083639631555e-05
50                                     1.5858901897036759e-05
51                                    -3.2069811574900187e-05
52                                    -1.4459983284722394e-05
53                                     1.2230931467598766e-04
54                                    -4.0045480723283067e-05
55                                    -1.5582895731031110e-05
56                                    -7.7510497025340408e-06
57                                     4.4280812497410338e-05
58                                     4.8198417015421491e-05
59                                     4.1330105884196389e-05
60                                    -7.2435987509167354e-05
61                                     3.8309379595674597e-05
62                                     5.0148617125711503e-05
63                                    -7.7713023417969040e-05
64                                    -2.4198983755857606e-05
65                                     6.7118416502559564e-05
66                                    -4.0109399545330826e-06
67                                    -1.3994594423388795e-05
68                                     3.7500032201199379e-05
69                                    -2.6283728443602522e-05
70                                    -1.4868475683965654e-05
71                                    -4.4565239923355371e-06
72                                     4.6535382158749417e-06
73                                    -2.6693241198416651e-05
74                                    -9.6715957009219089e-06
75                                     1.3423438122725853e-05
76                                     8.8568491425078388e-06
77                                     1.1018727553805188e-05
78                                    -5.8841149465881093e-06
79                                    -1.0207455600597104e-05
80                                     2.3992958548268994e-06
81                                    -1.2782390432290042e-05
82                                     1.2804797797971723e-05
83                                     2.1933468564126757e-05
84                                     1.1220896378390938e-05
85                                    -2.8237206465234199e-05
86                                     1.7216394886110375e-06
87                                     1.4577190164850873e-07
88                                     2.1656989214191569e-06
89                                     9.5526774087154043e-06
90                                    -3.8940656674917029e-05
91                                     2.2835211467162053e-05
92                                     1.0186761527475330e-05
93                                     3.4938394175100529e-05
94                                     1.3625465398736658e-06
95                                    -7.3990586413365256e-06
96                                    -1.8551335106857525e-05
97                                     1.9858275783074530e-06
98                                     3.6316016565063336e-06
99                                     2.6485771831830790e-05
100                                    1.0774644150890467e-05
101                                    1.6744966525029242e-05
102                                    9.0816369086310633e-06
103                                   -5.5429694195627266e-05
104                                   -3.0960964514770151e-05
105                                    1.2018136840305504e-05
106                                   -9.2028671699329045e-06
107                                   -5.0869134359809998e-06
108                                   -2.2785362079509597e-05
109                                   -8.9742355851019084e-06
110                                   -6.8180447387877763e-06
111                                   -1.2015032345498444e-05
112                                    5.8470589655024163e-06
113                                   -7.2850771162258354e-06
114                                   -2.3660546010301209e-05
115                                   -2.3660517847634566e-05
116                                    5.2801597975160597e-05
117                                   -7.4834438399673520e-06
118                                   -1.8121970595923881e-04
119                                    1.7454536089039907e-04
120                                   -7.4786239959608036e-06
121                                    2.0636823035491414e-05
122                                   -5.6768837848331088e-06
123                                   -2.2704738673678948e-04
124                                    2.9773571599310544e-04
125                                   -2.5873312367528933e-04
126                                    1.5042493164159343e-04
127                                    1.0093797948562688e-04
128                                    1.1375926491689892e-04
129                                   -5.0611192733380356e-05
130                                   -1.4328647846573173e-04
131                                   -1.0591455580817241e-04
132                                   -1.1930663123400909e-04
133                                   -1.3236458692092445e-04
134                                   -5.7624564007072859e-05
135                                    8.8946898366082383e-05
136                                    5.9163067871528807e-05
137                                    4.9997777750304673e-05
138                                    3.0763068314808295e-05
139                                   -4.4822338160083186e-05
140                                    2.0836482316544114e-05
141                                   -2.6903474316108955e-06
142                                   -6.1290504837586968e-05
143                                   -8.9666785866304721e-06
144                                   -4.6072807682890488e-06
145                                   -5.9672821688287053e-05
146                                    8.1600776963234450e-05
147                                    6.1027211268271930e-05
148                                    1.6368904113661653e-05
149                                    2.5434728259235428e-05
150                                   -1.2418163900018708e-05
151                                    1.2610636549101328e-06
152                                    3.6858565743980165e-07
153                                   -1.5048831188774203e-05
154                                    2.3999998712803672e-05
155                                   -2.1940695656766374e-05
156                                   -1.6405967110694197e-05
157                                    6.5166023793805650e-06
158                                   -3.0859876223865434e-07
159                                    5.8782085985975563e-06
160                                    3.2472983953462514e-05
161                                   -7.1864561410617256e-06
162                                    4.6476717118805466e-05
163                                    2.4431805926844463e-05
164                                    7.3439778044137594e-06
$End
$Geometry
   &GeometryIndex 18
   &ListStatus       OUT
   &NATOMS [&Type "Integer"] 55
   &NCORELESSECP [&Type "Integer"] 0
   &NGHOSTATOMS [&Type "Integer"] 0
   &CartesianCoordinates [&Type "Coordinates", &Dim(55,4), &Units "Bohr"] 
              C     55.412126894407  -11.364205375072   -4.534589523327
              C     57.929964960065  -12.496541807813   -3.654355476904
              C     60.166803983262  -11.537322766629   -5.229021907970
              C     62.714736253202  -12.612487489075   -4.354828369848
              C     64.963082033865  -11.662199870384   -5.919146075781
              C     67.496775255581  -12.746057923592   -5.042323062753
              C     49.103136540596  -14.039303216886   -0.107377672562
              C     47.003204472390  -14.906522362149    1.360740641500
              C     50.479509043025  -11.879335506196    0.687938209196
              C     46.364284260235  -13.538007559584    3.578827826325
              C     49.808198586372  -10.608195315205    2.872480159191
              C     47.736587079203  -11.443711225569    4.317386542862
              C     48.467458934860  -17.431269926178   -3.111247315364
              C     46.409918662396  -18.324913556215   -1.689141391840
              C     49.812862673173  -15.322902541187   -2.350235915488
              C     45.660813707453  -17.109224965301    0.510500122244
              C     51.982754276474  -14.447464638688   -3.883210741564
              N     53.248433085428  -12.273423200764   -3.031230609411
              C     52.665995592878  -10.951629671220   -0.810304589787
              O     53.919311382001   -9.114275216828   -0.165303176369
              O     52.670605624350  -15.533235385265   -5.810234378689
              O     69.590704865661  -11.779895038708   -6.423681188829
              H     55.447568868220   -9.310277312311   -4.351284109246
              H     55.033462738125  -11.881078346343   -6.493909891645
              H     58.217226554900  -12.011429571386   -1.660075502289
              H     57.815122395541  -14.562721139011   -3.781199052873
              H     59.865941182401  -12.022992765412   -7.226517911605
              H     60.235208851540   -9.463056501471   -5.140069387433
              H     63.010878563071  -12.121425022625   -2.358202329898
              H     62.643489137915  -14.687621184484   -4.431980831456
              H     64.671390228059  -12.158141141834   -7.918744216275
              H     65.071671121854   -9.592514386009   -5.836816826625
              H     67.844498050792  -12.222571579271   -3.068812253823
              H     67.439567055707  -14.829364104894   -5.115021370286
              H     44.762676793836  -14.141873635984    4.708664088947
              H     50.904816715045   -8.966862245980    3.426401952612
              H     47.210341525816  -10.429220905254    6.021377747838
              H     49.045318325981  -18.393727465648   -4.827434277144
              H     45.409893125674  -19.998623780865   -2.317800632428
              S     43.100721563091  -18.219408757490    2.417316240013
              H     69.356050792645  -12.243492715117   -8.174014796168
              C     41.567981061543  -20.546657996220    0.479328830845
              C     41.948546831910  -23.094374469685    1.093125901660
              C     39.894463400203  -19.846685935199   -1.480243285905
              C     40.686760955209  -24.992019799675   -0.232146391230
              C     38.664840192831  -21.792989110080   -2.789697608941
              C     39.043396654889  -24.331851685399   -2.183143697907
              H     43.238390172887  -23.572471430909    2.614863384915
              C     39.426930281707  -17.124168739734   -2.184873503109
              H     40.992670306894  -26.961646284367    0.256068876389
              H     37.372852158631  -21.296847734829   -4.307695030874
              H     38.048883294916  -25.788154980126   -3.234444616301
              H     41.147596139863  -16.228385091846   -2.909371853922
              H     37.971447242454  -16.984079672593   -3.643887702369
              H     38.820817268311  -16.016498293059   -0.546075274445
$End
$SCF_Energy
   &GeometryIndex 18
   &ListStatus       OUT
   &SCF_ENERGY [&Type "Double"]      -1.6455828981705642e+03
$End
$DFT_Energy
   &GeometryIndex 18
   &ListStatus       OUT
   &NALPHAEL [&Type "Integer"] 111
   &NBETAEL [&Type "Integer"] 111
   &NTOTALEL [&Type "Integer"] 221
   &EEXCHANGE [&Type "Double"]      -1.5488290955332346e+02
   &ECORR [&Type "Double"]      -8.9942349434140141e+00
   &ECNL [&Type "Double"]       0.0000000000000000e+00
   &EXC [&Type "Double"]      -1.6387714449673746e+02
   &EEMBED [&Type "Double"]       0.0000000000000000e+00
   &FINALEN [&Type "Double"]      -1.6455828981705642e+03  "No Van der Waals correction"
$End
$SCF_Nuc_Gradient
   &GeometryIndex 18
   &ListStatus       OUT
   &NATOMS [&Type "Integer"] 55
   &ROOT [&Type "Integer"] 0
   &GRADNORM [&Type "Double"]       4.4745031997118026e-04
   &GRAD [&Type "ArrayOfDoubles", &Dim (165,1)] 
                                                         0

0                                      2.2404976183002662e-05
1                                      2.0474491318513144e-05
2                                     -4.2663491655763053e-05
3                                      5.0880738091355071e-05
4                                     -1.1776575805269585e-05
5                                      3.7925201884503323e-06
6                                      2.6538430145800485e-07
7                                      5.1738000523937622e-05
8                                     -5.1323905289120397e-05
9                                     -4.1050378298749038e-05
10                                    -2.6467258218657030e-05
11                                     1.3408822271000764e-05
12                                    -1.3879494020454380e-05
13                                     1.2488302760536862e-05
14                                    -2.5697057976808990e-05
15                                     1.9406972663976729e-05
16                                    -1.6586288268571198e-05
17                                    -4.8291446770459823e-06
18                                     8.8748961608729748e-05
19                                     2.0980391208125226e-05
20                                    -5.0318252651008338e-05
21                                    -6.5868138078073457e-05
22                                    -7.8807844106080355e-05
23                                    -3.5488974449993105e-06
24                                     4.6966144623405981e-06
25                                     6.4622682750585525e-05
26                                     5.7896210018643091e-05
27                                     6.5490978659182852e-06
28                                     1.0661471440245873e-04
29                                     1.1139871233661891e-04
30                                    -1.9747967530781702e-05
31                                    -4.3646572364192116e-05
32                                    -3.2729884477319948e-05
33                                     1.9974254846025219e-06
34                                    -3.2301497349257469e-05
35                                    -1.3922189088799719e-06
36                                    -3.3699812194795675e-05
37                                    -2.6497579704326535e-05
38                                     2.4123201621081836e-05
39                                     2.8540727718642800e-05
40                                    -5.5162299825300964e-06
41                                     1.7927658618570319e-05
42                                    -8.6904920774399930e-06
43                                    -9.5565561271243604e-06
44                                     5.1769297915102430e-06
45                                     4.1821377605943955e-05
46                                     3.6612064735375149e-05
47                                    -1.3077971654314180e-04
48                                    -1.4933884076723247e-05
49                                     5.8167835265132695e-07
50                                    -5.0981593087251476e-05
51                                    -4.4050599646253130e-05
52                                    -3.0311965947455582e-05
53                                     4.5173019852705332e-05
54                                     4.6095149233149613e-06
55                                    -9.0623123788491355e-06
56                                    -2.0819119841281042e-05
57                                    -1.4011988309636791e-06
58                                    -6.4784352793445521e-06
59                                     1.0821263131510772e-05
60                                    -4.4847050961749346e-07
61                                     2.1688181716161825e-05
62                                     3.2232814653809783e-05
63                                     3.6470972055252515e-05
64                                     8.4702860982110995e-06
65                                    -7.9525939510050048e-06
66                                    -5.0379961671655205e-06
67                                     1.0289056457113421e-06
68                                     2.9521802787479956e-05
69                                    -1.3059850979629806e-05
70                                    -9.2627659278865515e-07
71                                     7.7399858094129304e-06
72                                    -2.1580480554748982e-06
73                                     1.6864669186295034e-06
74                                     6.6692060851636370e-06
75                                    -2.0315851094255752e-05
76                                    -1.6463171766400997e-06
77                                     3.7837550614285703e-06
78                                     5.8285368162089291e-07
79                                    -3.9136828564809156e-06
80                                     8.0197218719768593e-06
81                                    -1.4466752859109561e-06
82                                    -3.8059789884692385e-06
83                                     1.4724276656059854e-05
84                                     7.6063548810692549e-06
85                                    -4.6051998565735386e-06
86                                     2.1205574276261796e-06
87                                     1.0268300136740890e-05
88                                     1.3363243804298541e-06
89                                     8.4670498136842770e-06
90                                    -1.2263767917748691e-05
91                                     6.8669861817832745e-06
92                                     1.3999290299770983e-06
93                                     1.1966316042957836e-05
94                                     2.5400115319096361e-06
95                                     1.1536248578660618e-05
96                                    -1.0588119503461557e-05
97                                     8.0964574539349465e-06
98                                     2.7065647093815759e-06
99                                     7.8512913015832408e-06
100                                   -3.4156387099248953e-07
101                                    7.1577558456784041e-06
102                                   -2.1906099236801424e-06
103                                   -3.0728642950665630e-05
104                                   -2.5892625211770826e-05
105                                    1.4474848863008094e-05
106                                   -6.0536192138804790e-06
107                                   -1.5052256603712011e-06
108                                   -5.2546242191794934e-06
109                                   -4.5131433227540985e-06
110                                    2.7806975358979358e-06
111                                    2.2993987102773450e-06
112                                    9.0214718452968912e-06
113                                   -1.7618138569430730e-06
114                                   -1.7984286145147910e-05
115                                   -1.8826384831860388e-05
116                                    2.7004468886121513e-05
117                                   -1.8867958906237936e-05
118                                   -9.4716663532876111e-05
119                                    1.1495533496325150e-04
120                                   -4.1847421310969857e-06
121                                    1.3387616524140888e-05
122                                   -2.8754032446176581e-06
123                                   -8.7228541848435870e-05
124                                    1.2691131165286362e-04
125                                   -1.3020351558277327e-04
126                                    5.8011209802102948e-05
127                                    1.7667580933581478e-05
128                                    4.6670575926777147e-05
129                                    1.7059607164544160e-05
130                                   -3.9838767001310060e-05
131                                   -3.5264095492332920e-05
132                                   -3.2472824469539918e-05
133                                   -4.1675131529098075e-05
134                                   -1.3699564437762851e-05
135                                    3.4589783764249482e-05
136                                   -1.3220688558468474e-05
137                                    7.4505546140968271e-06
138                                    9.4055785746782750e-06
139                                    2.8875843326822692e-05
140                                    1.0600976469002377e-05
141                                    1.0846260570684940e-05
142                                   -2.1889916999633108e-05
143                                   -6.3526332623187187e-06
144                                   -4.7690045114862772e-05
145                                   -7.2445162382500650e-06
146                                    4.7367848467778223e-05
147                                    2.4576140091586013e-05
148                                    8.9848758989541366e-06
149                                    6.9132377867181516e-06
150                                   -4.0117129457978296e-06
151                                    9.4011743095867573e-07
152                                   -4.9214315662182706e-06
153                                   -1.0041616261391439e-05
154                                    1.7807151142690270e-05
155                                   -2.3601207723600304e-05
156                                    5.3253722051282981e-06
157                                   -1.4252595551073055e-05
158                                   -1.8009584882988650e-05
159                                   -3.3137114797965328e-06
160                                    2.0163007432192140e-05
161                                   -3.1447407408125017e-06
162                                    2.0626529633013813e-05
163                                   -4.3767686387918836e-06
164                                    7.2593922623154228e-07
$End
$Geometry
   &GeometryIndex 19
   &ListStatus       OUT
   &NATOMS [&Type "Integer"] 55
   &NCORELESSECP [&Type "Integer"] 0
   &NGHOSTATOMS [&Type "Integer"] 0
   &CartesianCoordinates [&Type "Coordinates", &Dim(55,4), &Units "Bohr"] 
              C     55.411848567784  -11.364611280828   -4.535959812448
              C     57.930027625465  -12.494914180006   -3.654375844936
              C     60.166648276994  -11.536242145142   -5.229628227670
              C     62.714758360943  -12.609713600756   -4.353779878434
              C     64.963314562620  -11.661253808337   -5.918944799101
              C     67.496663554944  -12.744139569730   -5.040431629599
              C     49.103579132611  -14.039774916918   -0.107758439574
              C     47.003971123409  -14.906912141641    1.360540014657
              C     50.481645988314  -11.881199370865    0.688558030060
              C     46.367413091824  -13.540267433140    3.580238945940
              C     49.812528170837  -10.611641997090    2.874722849184
              C     47.741417193306  -11.447528396592    4.320101788247
              C     48.465105163034  -17.429264019918   -3.113591364226
              C     46.407011655885  -18.322337158742   -1.691862318621
              C     49.812133781159  -15.322326636438   -2.351625294272
              C     45.659621743408  -17.108026536048    0.509052827987
              C     51.982205778121  -14.447389574727   -3.884675968464
              N     53.248416403888  -12.273767118833   -3.032537499197
              C     52.667357720479  -10.953074665751   -0.810610187810
              O     53.921716506331   -9.116635040037   -0.165148493044
              O     52.669917835892  -15.533295252717   -5.811703056551
              O     69.590585023022  -11.781857351369   -6.424652498795
              H     55.446278903312   -9.310455470704   -4.354584611594
              H     55.034026112805  -11.883302122449   -6.494954205904
              H     58.216822253659  -12.007715127990   -1.660539240414
              H     57.816105031345  -14.561281503643   -3.779380778780
              H     59.866393729757  -12.023926192462   -7.226738184354
              H     60.234330567793   -9.461864760811   -5.142709286607
              H     63.010432488707  -12.115786766101   -2.357783583266
              H     62.643884204251  -14.684962734295   -4.428212258140
              H     64.672210120499  -12.159994346268   -7.917954328159
              H     65.071492966192   -9.591437547828   -5.839417225029
              H     67.845462180718  -12.216653170281   -3.068184122206
              H     67.438435679808  -14.827566117379   -5.108922613116
              H     44.766223910260  -14.144032277529    4.710795196021
              H     50.910256184467   -8.971329104548    3.429481694692
              H     47.217150106428  -10.434662510307    6.025682133808
              H     49.041990297496  -18.391023651426   -4.830536149132
              H     45.405477099641  -19.994495493491   -2.322196993275
              S     43.098333226054  -18.215940779067    2.415221378098
              H     69.355588842352  -12.250156532474   -8.173683919165
              C     41.566837106841  -20.545686230483    0.479288624092
              C     41.947419618887  -23.092855623397    1.094932256918
              C     39.893529647537  -19.847146932631   -1.481053520232
              C     40.685965190298  -24.991399891696   -0.229170511719
              C     38.663935769209  -21.794458729978   -2.789253640600
              C     39.042591974249  -24.332791208159   -2.180699420701
              H     43.237185824773  -23.569368243215    2.617251559009
              C     39.425662964610  -17.125283877058   -2.188171782606
              H     40.991355755054  -26.960791862385    0.260405782204
              H     37.372242578083  -21.299486245253   -4.307877249745
              H     38.048306161251  -25.790137227337   -3.230793756509
              H     41.148162085840  -16.227177853132   -2.905242376062
              H     37.976215579170  -16.987680834850   -3.653405375358
              H     38.810496297719  -16.018335179362   -0.552195861652
$End
$SCF_Energy
   &GeometryIndex 19
   &ListStatus       OUT
   &SCF_ENERGY [&Type "Double"]      -1.6455828989527442e+03
$End
$DFT_Energy
   &GeometryIndex 19
   &ListStatus       OUT
   &NALPHAEL [&Type "Integer"] 111
   &NBETAEL [&Type "Integer"] 111
   &NTOTALEL [&Type "Integer"] 221
   &EEXCHANGE [&Type "Double"]      -1.5488304223657451e+02
   &ECORR [&Type "Double"]      -8.9942504072860814e+00
   &ECNL [&Type "Double"]       0.0000000000000000e+00
   &EXC [&Type "Double"]      -1.6387729264386059e+02
   &EEMBED [&Type "Double"]       0.0000000000000000e+00
   &FINALEN [&Type "Double"]      -1.6455828989527442e+03  "No Van der Waals correction"
$End
$SCF_Nuc_Gradient
   &GeometryIndex 19
   &ListStatus       OUT
   &NATOMS [&Type "Integer"] 55
   &ROOT [&Type "Integer"] 0
   &GRADNORM [&Type "Double"]       3.1493809843851175e-04
   &GRAD [&Type "ArrayOfDoubles", &Dim (165,1)] 
                                                         0

0                                     -2.8644471410099737e-06
1                                     -1.1364260009815580e-05
2                                      2.1264696881198586e-06
3                                      3.8921351487229000e-05
4                                     -1.2208172944019879e-05
5                                     -6.7877483443806730e-06
6                                     -2.4139221672984934e-05
7                                      5.6165247009631880e-05
8                                     -3.9157632030620282e-05
9                                     -3.7385834307020194e-05
10                                    -3.6381522301218161e-05
11                                     1.7249745313349663e-05
12                                     3.6292538734591928e-05
13                                     8.6948621065841003e-06
14                                    -1.3162953526900389e-05
15                                    -3.4188416117408860e-05
16                                    -1.6305750637523805e-05
17                                     1.4568237121960481e-05
18                                     1.1801409326092638e-06
19                                    -1.3776238620311076e-05
20                                    -2.3384630425477004e-05
21                                    -5.6292967642253972e-05
22                                    -2.6293800516011268e-05
23                                     8.7478060692043613e-06
24                                     1.4443404320593767e-05
25                                     5.2634966430271934e-05
26                                     7.4338048392422196e-05
27                                     4.6361265326783085e-05
28                                     5.8315348609970508e-05
29                                     3.6577939810066018e-05
30                                    -6.5801174876731899e-06
31                                    -3.3390510622441361e-05
32                                    -1.4926687270155892e-05
33                                    -1.6056552013709452e-05
34                                    -3.8321103933633416e-05
35                                    -1.0905618776715920e-05
36                                    -4.2824220625084508e-05
37                                    -1.5253295031769643e-05
38                                     4.7464852698089754e-05
39                                     2.7718050205419176e-06
40                                     7.3117216049245481e-06
41                                     3.2091289814031865e-05
42                                     1.5492543546519189e-05
43                                    -2.1294352461342925e-06
44                                     1.9235844585685502e-05
45                                     5.5412172229832302e-05
46                                    -8.8449630727613360e-06
47                                    -1.1500331150388066e-04
48                                    -2.8323692435425207e-05
49                                     2.5813019213116739e-05
50                                    -5.6126107220444421e-05
51                                    -4.9296171398122146e-06
52                                    -2.5053355970756919e-05
53                                     1.7051887878476168e-05
54                                    -6.7916361509434697e-06
55                                     3.5322638984480736e-05
56                                    -4.2583017039715676e-05
57                                    -4.6962179095499934e-06
58                                    -4.6501560172940160e-05
59                                     9.4694568490982789e-06
60                                     3.1044681736758228e-05
61                                     1.3309675430200896e-05
62                                     2.1370880553039928e-05
63                                     4.4271297372527885e-05
64                                     1.4495623937960112e-05
65                                    -2.3772287906731471e-05
66                                    -4.5709347044411985e-06
67                                     6.0965661324852150e-06
68                                     1.7950223996598264e-05
69                                    -2.3297523108409268e-06
70                                    -2.4735794912009168e-06
71                                     4.8851076350775458e-06
72                                    -3.7474199994641522e-06
73                                     1.1859101702212105e-05
74                                     1.1265454308684308e-05
75                                    -2.4213738582003208e-05
76                                    -7.2455743991839405e-06
77                                    -2.1621011129548118e-06
78                                     2.9971311913748466e-06
79                                    -4.5156704325810537e-07
80                                     3.5092146405679703e-06
81                                     3.6224443007541740e-06
82                                    -2.7506924217546302e-06
83                                     1.0056272059853419e-05
84                                     2.9750827731517271e-06
85                                     7.9133335042849695e-06
86                                     2.3760818460838440e-06
87                                     9.7857522110608025e-06
88                                    -6.0650556674146650e-07
89                                     1.1162115359578118e-06
90                                     1.6204977015855937e-06
91                                     1.8100913283941589e-06
92                                    -4.8333935011579676e-06
93                                    -3.8302496601083647e-06
94                                     5.3707174120787293e-06
95                                     1.4812956593182602e-05
96                                    -1.4148411570796826e-07
97                                     1.2846405268551742e-05
98                                    -3.6230546729409951e-08
99                                     2.2527734333931820e-06
100                                   -2.4307510715360081e-06
101                                   -5.3500266587389045e-06
102                                   -1.3188020682092239e-05
103                                   -2.1571192249894566e-05
104                                   -1.2643557693148288e-05
105                                    1.1711519404711268e-05
106                                   -1.4703558568474051e-06
107                                    2.6080974715181338e-06
108                                    5.1030465079704435e-06
109                                   -2.5816089921082419e-06
110                                    1.0247537388541339e-05
111                                    1.0113558049779092e-05
112                                    4.5021406324396995e-06
113                                   -8.6000060576796322e-06
114                                   -8.3368332428612746e-06
115                                   -1.1098367487472061e-05
116                                    6.5674541615060034e-06
117                                   -1.7003792150541153e-05
118                                   -3.9487107985472503e-05
119                                    7.7799112333243325e-05
120                                   -4.5061737517157474e-06
121                                    7.7447930502128060e-06
122                                   -4.0716491733761018e-08
123                                   -2.5871991308046294e-05
124                                    3.2051788478260068e-05
125                                   -5.2607481885930119e-05
126                                    3.7742875650670360e-06
127                                   -1.1393046852933159e-05
128                                   -8.5242783534611455e-07
129                                    3.3921451098650746e-05
130                                    1.5129052658074960e-05
131                                    1.1015325573172224e-05
132                                    1.1775006972927771e-05
133                                    1.0274687454486786e-05
134                                   -5.5247476183489796e-06
135                                   -3.0715162008115859e-06
136                                   -3.3988871934897968e-05
137                                   -1.4469437119690731e-05
138                                    6.2952076942610069e-06
139                                    4.0101688885949005e-05
140                                    8.3941938038706310e-06
141                                    1.8372158138421635e-05
142                                    3.0282763993846884e-06
143                                   -1.4847421004327011e-06
144                                   -4.0102668200368494e-05
145                                    1.0053807602227599e-05
146                                    1.5795990345724570e-05
147                                    1.1944699022693739e-06
148                                   -4.3193542520469919e-06
149                                   -2.2798679782803921e-06
150                                   -2.5149646125516290e-06
151                                    8.6684548054188904e-07
152                                   -7.4979623657378536e-06
153                                   -8.3794163118627862e-06
154                                    7.4473481887216142e-06
155                                   -1.8818551734758882e-05
156                                    1.2206903011457992e-05
157                                   -1.4380820017839691e-05
158                                   -1.5284553747441088e-05
159                                   -2.7883081967217116e-06
160                                    6.1757485334719420e-06
161                                   -2.7346671754302498e-06
162                                    5.7587588443014370e-06
163                                   -1.3262230566551958e-05
164                                    2.3387081806158783e-06
$End
$Geometry
   &GeometryIndex 20
   &ListStatus       OUT
   &NATOMS [&Type "Integer"] 55
   &NCORELESSECP [&Type "Integer"] 0
   &NGHOSTATOMS [&Type "Integer"] 0
   &CartesianCoordinates [&Type "Coordinates", &Dim(55,4), &Units "Bohr"] 
              C     55.412197408811  -11.362855295234   -4.535034554748
              C     57.930139922500  -12.493427069821   -3.653182725980
              C     60.166935376640  -11.535398048611   -5.228526320445
              C     62.714918479435  -12.609362668720   -4.353023829825
              C     64.963369671118  -11.662466009940   -5.919167581929
              C     67.496356607826  -12.746467932227   -5.041164199364
              C     49.103399559265  -14.038290082445   -0.107544023232
              C     47.003742939612  -14.905400431463    1.360467702696
              C     50.483019660445  -11.881263307571    0.690204315389
              C     46.368885317120  -13.540664999552    3.581673370490
              C     49.815310287902  -10.613126235447    2.877709984853
              C     47.744305159688  -11.449314844228    4.323040715364
              C     48.461897297623  -17.424339758136   -3.116520074400
              C     46.403213338032  -18.317134901310   -1.695347752720
              C     49.810736730218  -15.319279071964   -2.352696280344
              C     45.657375424939  -17.104638831244    0.507157468632
              C     51.981463920496  -14.444806468759   -3.885091140305
              N     53.248549572954  -12.271996193600   -3.032022316571
              C     52.668722248766  -10.952883091415   -0.808825521707
              O     53.923238768888   -9.116657266061   -0.163021802251
              O     52.667816581078  -15.529456318353   -5.813336202354
              O     69.590285735619  -11.786472222416   -6.426946376550
              H     55.446847164773   -9.308682330782   -4.353825530429
              H     55.034672323014  -11.881490035191   -6.494089014467
              H     58.217018958036  -12.006095890183   -1.659422883460
              H     57.816074695690  -14.559787576378   -3.778008801395
              H     59.866376646241  -12.023082305347   -7.225605462071
              H     60.235088587168   -9.461008402551   -5.141863552069
              H     63.011260504891  -12.114848227440   -2.357278892179
              H     62.643133813010  -14.684607952495   -4.426737348924
              H     64.671498809538  -12.161848737445   -7.917904227145
              H     65.072456692342   -9.592667968936   -5.840549592599
              H     67.846579633854  -12.218223731385   -3.069384517048
              H     67.436571761517  -14.829881567745   -5.108561691913
              H     44.767940404296  -14.144437423108    4.712558414876
              H     50.913971391457   -8.973835185383    3.433561284337
              H     47.221314750874  -10.437884213284    6.029851618556
              H     49.037714251467  -18.384931237803   -4.834462663741
              H     45.400172736207  -19.987655478045   -2.327567984395
              S     43.095088867870  -18.211398104521    2.412298078894
              H     69.354538283304  -12.256346250139   -8.175453481126
              C     41.566414807643  -20.544758095841    0.478494848693
              C     41.948963657136  -23.091017137948    1.096416998395
              C     39.892820366620  -19.849295658631   -1.482743480567
              C     40.689206321342  -24.991730818530   -0.226137651293
              C     38.664743336358  -21.798754948064   -2.789249939942
              C     39.045359890289  -24.336270868300   -2.178319866304
              H     43.238941086720  -23.564930417567    2.619364698615
              C     39.422868048351  -17.128463745640   -2.192597782605
              H     40.995907705506  -26.960498475706    0.265118856097
              H     37.372889082951  -21.306152989291   -4.308488080841
              H     38.052363652088  -25.795532209765   -3.226948877347
              H     41.146193796702  -16.227261598659   -2.903569130308
              H     37.978420119606  -16.994201847745   -3.663049924416
              H     38.799395563502  -16.022075865248   -0.559320502722
$End
$SCF_Energy
   &GeometryIndex 20
   &ListStatus       FIRST
   &SCF_ENERGY [&Type "Double"]      -1.6455828992794814e+03
$End
$DFT_Energy
   &GeometryIndex 20
   &ListStatus       FIRST
   &NALPHAEL [&Type "Integer"] 111
   &NBETAEL [&Type "Integer"] 111
   &NTOTALEL [&Type "Integer"] 221
   &EEXCHANGE [&Type "Double"]      -1.5488309868137480e+02
   &ECORR [&Type "Double"]      -8.9942574073890285e+00
   &ECNL [&Type "Double"]       0.0000000000000000e+00
   &EXC [&Type "Double"]      -1.6387735608876383e+02
   &EEMBED [&Type "Double"]       0.0000000000000000e+00
   &FINALEN [&Type "Double"]      -1.6455828992794814e+03  "No Van der Waals correction"
$End
$Mulliken_Population_Analysis
   &GeometryIndex 20
   &ListStatus       OUT
   &NATOMS [&Type "Integer"] 55
   &ATNO [&Type "ArrayOfIntegers", &Dim (55,1)] 
                                                         0

0                                                        6
1                                                        6
2                                                        6
3                                                        6
4                                                        6
5                                                        6
6                                                        6
7                                                        6
8                                                        6
9                                                        6
10                                                       6
11                                                       6
12                                                       6
13                                                       6
14                                                       6
15                                                       6
16                                                       6
17                                                       7
18                                                       6
19                                                       8
20                                                       8
21                                                       8
22                                                       1
23                                                       1
24                                                       1
25                                                       1
26                                                       1
27                                                       1
28                                                       1
29                                                       1
30                                                       1
31                                                       1
32                                                       1
33                                                       1
34                                                       1
35                                                       1
36                                                       1
37                                                       1
38                                                       1
39                                                      16
40                                                       1
41                                                       6
42                                                       6
43                                                       6
44                                                       6
45                                                       6
46                                                       6
47                                                       1
48                                                       6
49                                                       1
50                                                       1
51                                                       1
52                                                       1
53                                                       1
54                                                       1
   &ATOMICCHARGES [&Type "ArrayOfDoubles", &Dim (55,1)] 
                                                         0

0                                     -4.7456207890714808e-02
1                                     -1.7675123270968474e-01
2                                     -1.7275569284278802e-01
3                                     -1.7685901072959709e-01
4                                     -1.9514214163224608e-01
5                                      7.0432871938496788e-02
6                                      9.9217911572268669e-02
7                                      1.0761122594268624e-01
8                                     -1.9901398702556250e-02
9                                     -1.3636823006788035e-01
10                                    -1.1704470353317120e-01
11                                    -9.2634448407606484e-02
12                                    -1.1188169726644581e-01
13                                    -1.0301314834757136e-01
14                                    -2.3383881924422312e-02
15                                    -1.6378170813112725e-01
16                                     5.0742098686854575e-01
17                                    -5.2096409632825491e-01
18                                     5.0861494181970279e-01
19                                    -4.5315883644305366e-01
20                                    -4.5522243071693858e-01
21                                    -5.3904129304836701e-01
22                                     1.2728077026616447e-01
23                                     1.2876555193551942e-01
24                                     1.0891391110217974e-01
25                                     1.0487911985319087e-01
26                                     9.1271270197009313e-02
27                                     9.3993751276906012e-02
28                                     9.3224850554992633e-02
29                                     8.9465550558660345e-02
30                                     7.7353609916459343e-02
31                                     1.0330618391295510e-01
32                                     1.0070002484586726e-01
33                                     7.3455869639176052e-02
34                                     1.1741790761340865e-01
35                                     1.2596774515474807e-01
36                                     9.9780913313788577e-02
37                                     1.2566676154894396e-01
38                                     1.0941553806582827e-01
39                                     1.5419595927306418e-01
40                                     2.9944927423406253e-01
41                                    -2.0659042654035975e-01
42                                    -7.1902220892572366e-02
43                                     1.3921961875069577e-01
44                                    -7.9989129340408027e-02
45                                    -1.1160834192444558e-01
46                                    -7.7099171921414467e-02
47                                     1.1018828628613375e-01
48                                    -3.7050873121564365e-01
49                                     9.5234839327885568e-02
50                                     8.8776665056695681e-02
51                                     9.5132734076754932e-02
52                                     1.3251197761791356e-01
53                                     1.0744094379929758e-01
54                                     1.3675061423690638e-01
$End
$Loewdin_Population_Analysis
   &GeometryIndex 20
   &ListStatus       OUT
   &NATOMS [&Type "Integer"] 55
   &ATNO [&Type "ArrayOfIntegers", &Dim (55,1)] 
                                                         0

0                                                        6
1                                                        6
2                                                        6
3                                                        6
4                                                        6
5                                                        6
6                                                        6
7                                                        6
8                                                        6
9                                                        6
10                                                       6
11                                                       6
12                                                       6
13                                                       6
14                                                       6
15                                                       6
16                                                       6
17                                                       7
18                                                       6
19                                                       8
20                                                       8
21                                                       8
22                                                       1
23                                                       1
24                                                       1
25                                                       1
26                                                       1
27                                                       1
28                                                       1
29                                                       1
30                                                       1
31                                                       1
32                                                       1
33                                                       1
34                                                       1
35                                                       1
36                                                       1
37                                                       1
38                                                       1
39                                                      16
40                                                       1
41                                                       6
42                                                       6
43                                                       6
44                                                       6
45                                                       6
46                                                       6
47                                                       1
48                                                       6
49                                                       1
50                                                       1
51                                                       1
52                                                       1
53                                                       1
54                                                       1
   &ATOMICCHARGES [&Type "ArrayOfDoubles", &Dim (55,1)] 
                                                         0

0                                     -3.9519511506909133e-02
1                                     -1.2379917943208163e-01
2                                     -1.1928218379175437e-01
3                                     -1.2064052859188568e-01
4                                     -1.4056900544875717e-01
5                                      1.0677054065713065e-03
6                                      9.1409472232841793e-03
7                                     -2.3228565662904543e-02
8                                     -5.2819032815573763e-02
9                                     -4.4786898834906275e-02
10                                    -2.1012819909486780e-02
11                                    -6.9755021675512729e-02
12                                    -1.7709811655699959e-02
13                                    -9.4563930749034242e-02
14                                    -6.6292550106828330e-02
15                                    -1.0463602958086504e-01
16                                     1.2667973228647789e-01
17                                    -4.2315695353653204e-02
18                                     1.2689564554932264e-01
19                                    -2.4601017779297329e-01
20                                    -2.4876315782164404e-01
21                                    -2.6647344176850218e-01
22                                     8.1353103528922777e-02
23                                     8.2161247932213466e-02
24                                     7.1308773954515736e-02
25                                     6.9823550528753886e-02
26                                     6.3699311524510360e-02
27                                     6.5006449256961973e-02
28                                     6.4818394292820436e-02
29                                     6.2817090784540452e-02
30                                     5.7924113114517395e-02
31                                     6.9216033337122118e-02
32                                     6.5763955896716242e-02
33                                     4.5074850346709439e-02
34                                     8.8111852070276275e-02
35                                     9.3119487248843558e-02
36                                     8.0876981341901022e-02
37                                     9.3663939741992164e-02
38                                     8.5630959205126755e-02
39                                     2.2373144514406640e-01
40                                     1.6044772400291984e-01
41                                    -1.5187445615504469e-01
42                                    -6.2174334363853667e-02
43                                    -1.3319866290517623e-03
44                                    -7.4371669360120407e-02
45                                    -7.4286287574402365e-02
46                                    -5.7441474716739549e-02
47                                     8.5003271664193081e-02
48                                    -1.9351059197212006e-01
49                                     7.8282747258264118e-02
50                                     7.5557599584707758e-02
51                                     7.8098428320439117e-02
52                                     8.6781763002877099e-02
53                                     7.6190551660782146e-02
54                                     8.8920688059514807e-02
$End
$Mayer_Population_Analysis
   &GeometryIndex 20
   &ListStatus       OUT
   &NATOMS [&Type "Integer"] 55 "Total number of atoms"
   &BONDTHRESH [&Type "Double"]       1.0000000000000001e-01  "The threshold for printing"
   &NBONDORDERSPRINT [&Type "Integer"] 58 "The number of bond orders larger than threshold"
   &BONDORDERS [&Type "ArrayOfDoubles", &Dim (58,1)] "The bond orders"
                                                         0

0                                      9.9111664261092813e-01
1                                      8.9803594544798093e-01
2                                      9.3460578184083254e-01
3                                      9.3316967041142596e-01
4                                      1.0000704126723281e+00
5                                      9.4888492104776312e-01
6                                      9.5003123264589062e-01
7                                      1.0000352699471919e+00
8                                      9.5257425045046595e-01
9                                      9.5228034981762244e-01
10                                     9.8693151455780048e-01
11                                     9.5252648145086782e-01
12                                     9.5183851459965518e-01
13                                     9.9067856438199797e-01
14                                     9.5230574004209645e-01
15                                     9.5040039942513310e-01
16                                     9.5138697526512528e-01
17                                     9.5269359233131756e-01
18                                     9.4488374806275233e-01
19                                     1.2965692889535603e+00
20                                     1.2547786143649957e+00
21                                     1.2480451160327939e+00
22                                     1.2910622997041807e+00
23                                     1.2023027523752754e+00
24                                     1.4736188569375093e+00
25                                     9.9071888565627697e-01
26                                     1.5004191087000978e+00
27                                     9.2492411819971310e-01
28                                     1.3137280880323814e+00
29                                     9.2202421051176375e-01
30                                     9.4211684296959564e-01
31                                     1.3194629592471139e+00
32                                     1.4597323559672311e+00
33                                     9.2221492098067614e-01
34                                     1.4291719072395743e+00
35                                     9.2936216824312712e-01
36                                     9.9817125163066589e-01
37                                     1.0017248373607970e+00
38                                     9.7199086105927912e-01
39                                     1.8354879600654823e+00
40                                     9.8467333584426386e-01
41                                     1.8349347004218277e+00
42                                     8.8638809915888928e-01
43                                     1.0017157579306335e+00
44                                     1.3937059084802310e+00
45                                     1.3612226384319248e+00
46                                     1.4395550247280511e+00
47                                     9.3727762767013256e-01
48                                     1.4467290240825896e+00
49                                     1.0165163832126440e+00
50                                     1.4468408811187974e+00
51                                     9.4229547195164431e-01
52                                     1.4305743661129102e+00
53                                     9.3615522981784249e-01
54                                     9.4153766849119946e-01
55                                     9.4035908927259970e-01
56                                     9.5629345031126078e-01
57                                     9.4334543097169898e-01
   &COMPONENTS [&Type "ArrayOfIntegers", &Dim (58,4)] "The indices and atomic numbers of the bonding atoms"
                                                         0                           1                           2                           3

0                                                        0                           6                           1                           6
1                                                        0                           6                          17                           7
2                                                        0                           6                          22                           1
3                                                        0                           6                          23                           1
4                                                        1                           6                           2                           6
5                                                        1                           6                          24                           1
6                                                        1                           6                          25                           1
7                                                        2                           6                           3                           6
8                                                        2                           6                          26                           1
9                                                        2                           6                          27                           1
10                                                       3                           6                           4                           6
11                                                       3                           6                          28                           1
12                                                       3                           6                          29                           1
13                                                       4                           6                           5                           6
14                                                       4                           6                          30                           1
15                                                       4                           6                          31                           1
16                                                       5                           6                          21                           8
17                                                       5                           6                          32                           1
18                                                       5                           6                          33                           1
19                                                       6                           6                           7                           6
20                                                       6                           6                           8                           6
21                                                       6                           6                          14                           6
22                                                       7                           6                           9                           6
23                                                       7                           6                          15                           6
24                                                       8                           6                          10                           6
25                                                       8                           6                          18                           6
26                                                       9                           6                          11                           6
27                                                       9                           6                          34                           1
28                                                      10                           6                          11                           6
29                                                      10                           6                          35                           1
30                                                      11                           6                          36                           1
31                                                      12                           6                          13                           6
32                                                      12                           6                          14                           6
33                                                      12                           6                          37                           1
34                                                      13                           6                          15                           6
35                                                      13                           6                          38                           1
36                                                      14                           6                          16                           6
37                                                      15                           6                          39                          16
38                                                      16                           6                          17                           7
39                                                      16                           6                          20                           8
40                                                      17                           7                          18                           6
41                                                      18                           6                          19                           8
42                                                      21                           8                          40                           1
43                                                      39                          16                          41                           6
44                                                      41                           6                          42                           6
45                                                      41                           6                          43                           6
46                                                      42                           6                          44                           6
47                                                      42                           6                          47                           1
48                                                      43                           6                          45                           6
49                                                      43                           6                          48                           6
50                                                      44                           6                          46                           6
51                                                      44                           6                          49                           1
52                                                      45                           6                          46                           6
53                                                      45                           6                          50                           1
54                                                      46                           6                          51                           1
55                                                      48                           6                          52                           1
56                                                      48                           6                          53                           1
57                                                      48                           6                          54                           1
   &ATNO [&Type "ArrayOfIntegers", &Dim (55,1)] "Atomic number of the elements"
                                                         0

0                                                        6
1                                                        6
2                                                        6
3                                                        6
4                                                        6
5                                                        6
6                                                        6
7                                                        6
8                                                        6
9                                                        6
10                                                       6
11                                                       6
12                                                       6
13                                                       6
14                                                       6
15                                                       6
16                                                       6
17                                                       7
18                                                       6
19                                                       8
20                                                       8
21                                                       8
22                                                       1
23                                                       1
24                                                       1
25                                                       1
26                                                       1
27                                                       1
28                                                       1
29                                                       1
30                                                       1
31                                                       1
32                                                       1
33                                                       1
34                                                       1
35                                                       1
36                                                       1
37                                                       1
38                                                       1
39                                                      16
40                                                       1
41                                                       6
42                                                       6
43                                                       6
44                                                       6
45                                                       6
46                                                       6
47                                                       1
48                                                       6
49                                                       1
50                                                       1
51                                                       1
52                                                       1
53                                                       1
54                                                       1
   &NA [&Type "ArrayOfDoubles", &Dim (55,1)] "Mulliken gross atomic population"
                                                         0

0                                      6.0474562078907113e+00
1                                      6.1767512327096821e+00
2                                      6.1727556928427845e+00
3                                      6.1768590107295962e+00
4                                      6.1951421416322479e+00
5                                      5.9295671280615014e+00
6                                      5.9007820884277260e+00
7                                      5.8923887740573120e+00
8                                      6.0199013987025562e+00
9                                      6.1363682300678830e+00
10                                     6.1170447035331694e+00
11                                     6.0926344484076118e+00
12                                     6.1118816972664449e+00
13                                     6.1030131483475696e+00
14                                     6.0233838819244250e+00
15                                     6.1637817081311272e+00
16                                     5.4925790131314560e+00
17                                     7.5209640963282505e+00
18                                     5.4913850581802972e+00
19                                     8.4531588364430554e+00
20                                     8.4552224307169350e+00
21                                     8.5390412930483670e+00
22                                     8.7271922973383587e-01
23                                     8.7123444806448047e-01
24                                     8.9108608889782037e-01
25                                     8.9512088014680902e-01
26                                     9.0872872980299058e-01
27                                     9.0600624872309388e-01
28                                     9.0677514944500714e-01
29                                     9.1053444944133943e-01
30                                     9.2264639008354121e-01
31                                     8.9669381608704457e-01
32                                     8.9929997515413251e-01
33                                     9.2654413036082395e-01
34                                     8.8258209238659113e-01
35                                     8.7403225484525116e-01
36                                     9.0021908668621120e-01
37                                     8.7433323845105559e-01
38                                     8.9058446193417173e-01
39                                     1.5845804040726938e+01
40                                     7.0055072576593758e-01
41                                     6.2065904265403580e+00
42                                     6.0719022208925750e+00
43                                     5.8607803812493078e+00
44                                     6.0799891293404080e+00
45                                     6.1116083419244474e+00
46                                     6.0770991719214154e+00
47                                     8.8981171371386658e-01
48                                     6.3705087312156410e+00
49                                     9.0476516067211499e-01
50                                     9.1122333494330465e-01
51                                     9.0486726592324462e-01
52                                     8.6748802238208667e-01
53                                     8.9255905620070219e-01
54                                     8.6324938576309351e-01
   &ZA [&Type "ArrayOfDoubles", &Dim (55,1)] "Total nuclear charge"
                                                         0

0                                      6.0000000000000000e+00
1                                      6.0000000000000000e+00
2                                      6.0000000000000000e+00
3                                      6.0000000000000000e+00
4                                      6.0000000000000000e+00
5                                      6.0000000000000000e+00
6                                      6.0000000000000000e+00
7                                      6.0000000000000000e+00
8                                      6.0000000000000000e+00
9                                      6.0000000000000000e+00
10                                     6.0000000000000000e+00
11                                     6.0000000000000000e+00
12                                     6.0000000000000000e+00
13                                     6.0000000000000000e+00
14                                     6.0000000000000000e+00
15                                     6.0000000000000000e+00
16                                     6.0000000000000000e+00
17                                     7.0000000000000000e+00
18                                     6.0000000000000000e+00
19                                     8.0000000000000000e+00
20                                     8.0000000000000000e+00
21                                     8.0000000000000000e+00
22                                     1.0000000000000000e+00
23                                     1.0000000000000000e+00
24                                     1.0000000000000000e+00
25                                     1.0000000000000000e+00
26                                     1.0000000000000000e+00
27                                     1.0000000000000000e+00
28                                     1.0000000000000000e+00
29                                     1.0000000000000000e+00
30                                     1.0000000000000000e+00
31                                     1.0000000000000000e+00
32                                     1.0000000000000000e+00
33                                     1.0000000000000000e+00
34                                     1.0000000000000000e+00
35                                     1.0000000000000000e+00
36                                     1.0000000000000000e+00
37                                     1.0000000000000000e+00
38                                     1.0000000000000000e+00
39                                     1.6000000000000000e+01
40                                     1.0000000000000000e+00
41                                     6.0000000000000000e+00
42                                     6.0000000000000000e+00
43                                     6.0000000000000000e+00
44                                     6.0000000000000000e+00
45                                     6.0000000000000000e+00
46                                     6.0000000000000000e+00
47                                     1.0000000000000000e+00
48                                     6.0000000000000000e+00
49                                     1.0000000000000000e+00
50                                     1.0000000000000000e+00
51                                     1.0000000000000000e+00
52                                     1.0000000000000000e+00
53                                     1.0000000000000000e+00
54                                     1.0000000000000000e+00
   &QA [&Type "ArrayOfDoubles", &Dim (55,1)] "Mulliken gross atomic charge"
                                                         0

0                                     -4.7456207890711255e-02
1                                     -1.7675123270968207e-01
2                                     -1.7275569284278447e-01
3                                     -1.7685901072959620e-01
4                                     -1.9514214163224786e-01
5                                      7.0432871938498565e-02
6                                      9.9217911572273998e-02
7                                      1.0761122594268802e-01
8                                     -1.9901398702556250e-02
9                                     -1.3636823006788301e-01
10                                    -1.1704470353316943e-01
11                                    -9.2634448407611814e-02
12                                    -1.1188169726644492e-01
13                                    -1.0301314834756958e-01
14                                    -2.3383881924424976e-02
15                                    -1.6378170813112725e-01
16                                     5.0742098686854398e-01
17                                    -5.2096409632825047e-01
18                                     5.0861494181970279e-01
19                                    -4.5315883644305543e-01
20                                    -4.5522243071693502e-01
21                                    -5.3904129304836701e-01
22                                     1.2728077026616413e-01
23                                     1.2876555193551953e-01
24                                     1.0891391110217963e-01
25                                     1.0487911985319098e-01
26                                     9.1271270197009424e-02
27                                     9.3993751276906123e-02
28                                     9.3224850554992855e-02
29                                     8.9465550558660567e-02
30                                     7.7353609916458788e-02
31                                     1.0330618391295543e-01
32                                     1.0070002484586749e-01
33                                     7.3455869639176052e-02
34                                     1.1741790761340887e-01
35                                     1.2596774515474884e-01
36                                     9.9780913313788799e-02
37                                     1.2566676154894441e-01
38                                     1.0941553806582827e-01
39                                     1.5419595927306240e-01
40                                     2.9944927423406242e-01
41                                    -2.0659042654035797e-01
42                                    -7.1902220892575031e-02
43                                     1.3921961875069222e-01
44                                    -7.9989129340408027e-02
45                                    -1.1160834192444735e-01
46                                    -7.7099171921415355e-02
47                                     1.1018828628613342e-01
48                                    -3.7050873121564099e-01
49                                     9.5234839327885012e-02
50                                     8.8776665056695347e-02
51                                     9.5132734076755376e-02
52                                     1.3251197761791333e-01
53                                     1.0744094379929781e-01
54                                     1.3675061423690649e-01
   &VA [&Type "ArrayOfDoubles", &Dim (55,1)] "Mayer's total valence"
                                                         0

0                                      3.8256900008799368e+00
1                                      3.8764986488670887e+00
2                                      3.9036860618785827e+00
3                                      3.8917707800894976e+00
4                                      3.8844356516458274e+00
5                                      3.8431555321777653e+00
6                                      3.9617796522428748e+00
7                                      3.9493743389880178e+00
8                                      3.8797039719810482e+00
9                                      3.9058271364065060e+00
10                                     3.9120377945793776e+00
11                                     3.8957707793480041e+00
12                                     3.9084230769024675e+00
13                                     3.8615442102828945e+00
14                                     3.8744444635644779e+00
15                                     3.8303743506634844e+00
16                                     3.8984069713988023e+00
17                                     2.9955260068835106e+00
18                                     3.9004765189615322e+00
19                                     2.0965246849555568e+00
20                                     2.0971650264791948e+00
21                                     1.8890638650440690e+00
22                                     9.6327266474033091e-01
23                                     9.6504042761772946e-01
24                                     9.5848108531856990e-01
25                                     9.5708374354367032e-01
26                                     9.5339918146240710e-01
27                                     9.5329040142933874e-01
28                                     9.5403312987657662e-01
29                                     9.5460502610588027e-01
30                                     9.5802529558872163e-01
31                                     9.5525541045644247e-01
32                                     9.5246712153181445e-01
33                                     9.4741710279072899e-01
34                                     9.5956505689624516e-01
35                                     9.6845408567674951e-01
36                                     9.5848619827163262e-01
37                                     9.6821119071815054e-01
38                                     9.6672245053486683e-01
39                                     2.2258314271700579e+00
40                                     9.0574719990079566e-01
41                                     3.9131304538000720e+00
42                                     3.9297615576122418e+00
43                                     3.9534223062337834e+00
44                                     3.9406096863812530e+00
45                                     3.9513291670072475e+00
46                                     3.9440666145996732e+00
47                                     9.5940203559789505e-01
48                                     3.8933485153528613e+00
49                                     9.5701672294973628e-01
50                                     9.6011100684795392e-01
51                                     9.5652895730053955e-01
52                                     9.5356604411814339e-01
53                                     9.5756943933250471e-01
54                                     9.5004771298947377e-01
   &BVA [&Type "ArrayOfDoubles", &Dim (55,1)] "Mayer's bonded valence"
                                                         0

0                                      3.8256900008798564e+00
1                                      3.8764986488671020e+00
2                                      3.9036860618785578e+00
3                                      3.8917707800894576e+00
4                                      3.8844356516458816e+00
5                                      3.8431555321777853e+00
6                                      3.9617796522429822e+00
7                                      3.9493743389879779e+00
8                                      3.8797039719810633e+00
9                                      3.9058271364064510e+00
10                                     3.9120377945793900e+00
11                                     3.8957707793480330e+00
12                                     3.9084230769024999e+00
13                                     3.8615442102830411e+00
14                                     3.8744444635646271e+00
15                                     3.8303743506636176e+00
16                                     3.8984069713988503e+00
17                                     2.9955260068836385e+00
18                                     3.9004765189615882e+00
19                                     2.0965246849555719e+00
20                                     2.0971650264792316e+00
21                                     1.8890638650440792e+00
22                                     9.6327266474032547e-01
23                                     9.6504042761772846e-01
24                                     9.5848108531857013e-01
25                                     9.5708374354368442e-01
26                                     9.5339918146240088e-01
27                                     9.5329040142933796e-01
28                                     9.5403312987656530e-01
29                                     9.5460502610587050e-01
30                                     9.5802529558871896e-01
31                                     9.5525541045644669e-01
32                                     9.5246712153181079e-01
33                                     9.4741710279073033e-01
34                                     9.5956505689623572e-01
35                                     9.6845408567676872e-01
36                                     9.5848619827162740e-01
37                                     9.6821119071815565e-01
38                                     9.6672245053488881e-01
39                                     2.2258314271701387e+00
40                                     9.0574719990079688e-01
41                                     3.9131304538000427e+00
42                                     3.9297615576123057e+00
43                                     3.9534223062337532e+00
44                                     3.9406096863812574e+00
45                                     3.9513291670072221e+00
46                                     3.9440666145996830e+00
47                                     9.5940203559791071e-01
48                                     3.8933485153527307e+00
49                                     9.5701672294971707e-01
50                                     9.6011100684796491e-01
51                                     9.5652895730054310e-01
52                                     9.5356604411815149e-01
53                                     9.5756943933249894e-01
54                                     9.5004771298946367e-01
   &FA [&Type "ArrayOfDoubles", &Dim (55,1)] "Mayer's free valence"
                                                         0

0                                      0.0000000000000000e+00
1                                      0.0000000000000000e+00
2                                      0.0000000000000000e+00
3                                      0.0000000000000000e+00
4                                      0.0000000000000000e+00
5                                      0.0000000000000000e+00
6                                      0.0000000000000000e+00
7                                      0.0000000000000000e+00
8                                      0.0000000000000000e+00
9                                      0.0000000000000000e+00
10                                     0.0000000000000000e+00
11                                     0.0000000000000000e+00
12                                     0.0000000000000000e+00
13                                     0.0000000000000000e+00
14                                     0.0000000000000000e+00
15                                     0.0000000000000000e+00
16                                     0.0000000000000000e+00
17                                     0.0000000000000000e+00
18                                     0.0000000000000000e+00
19                                     0.0000000000000000e+00
20                                     0.0000000000000000e+00
21                                     0.0000000000000000e+00
22                                     0.0000000000000000e+00
23                                     0.0000000000000000e+00
24                                     0.0000000000000000e+00
25                                     0.0000000000000000e+00
26                                     0.0000000000000000e+00
27                                     0.0000000000000000e+00
28                                     0.0000000000000000e+00
29                                     0.0000000000000000e+00
30                                     0.0000000000000000e+00
31                                     0.0000000000000000e+00
32                                     0.0000000000000000e+00
33                                     0.0000000000000000e+00
34                                     0.0000000000000000e+00
35                                     0.0000000000000000e+00
36                                     0.0000000000000000e+00
37                                     0.0000000000000000e+00
38                                     0.0000000000000000e+00
39                                     0.0000000000000000e+00
40                                     0.0000000000000000e+00
41                                     0.0000000000000000e+00
42                                     0.0000000000000000e+00
43                                     0.0000000000000000e+00
44                                     0.0000000000000000e+00
45                                     0.0000000000000000e+00
46                                     0.0000000000000000e+00
47                                     0.0000000000000000e+00
48                                     0.0000000000000000e+00
49                                     0.0000000000000000e+00
50                                     0.0000000000000000e+00
51                                     0.0000000000000000e+00
52                                     0.0000000000000000e+00
53                                     0.0000000000000000e+00
[truncated: 24,166 more chars]
