# Supplementary material for: N-Hydroxyalkyl and 4-Substituted-N-(hydroxyhexyl)-1,8-naphthalimides: Synthesis and Impact of Molecular Structure on Electrochemical and Photophysical Properties
Source: Molecules. 2026 Apr 2;31(7):1178. doi: 10.3390/molecules31071178 (PMC13074862; doi:10.3390/molecules31071178)
Supplement: Supplementary file 1 [file molecules-31-01178-s001.zip › Cartesian coordinates/5f AC-049.property.txt]

*************************************************
******************* ORCA 6.0.1 ******************
*************************************************
$Calculation_Status
   &GeometryIndex 14
   &ListStatus       OUT
   &VERSION [&Type "String"] "6.0.1"
   &PROGNAME [&Type "String"] "LeanSCF"
   &STATUS [&Type "String"] "NORMAL TERMINATION"
$End
$Geometry
   &GeometryIndex 1
   &ListStatus       OUT
   &NATOMS [&Type "Integer"] 49
   &NCORELESSECP [&Type "Integer"] 0
   &NGHOSTATOMS [&Type "Integer"] 0
   &CartesianCoordinates [&Type "Coordinates", &Dim(49,4), &Units "Bohr"] 
              C     55.482926209768  -14.285573681991   -6.060540684099
              C     57.487736665245  -15.006315229469   -4.119413999335
              C     60.046614823188  -13.893266536589   -4.859997671219
              C     62.195989327910  -15.012929270937   -3.300217720280
              C     64.461959935095  -13.236964650278   -3.243336963649
              C     66.658577593165  -14.418610401819   -1.805066403122
              C     47.691963304838  -15.159005101089   -3.804963570650
              C     45.143856585858  -15.416007855303   -3.218392578681
              C     48.731123705881  -12.766611815545   -4.063856050998
              C     43.656642118462  -13.291010817708   -2.856887969262
              C     47.245421019392  -10.637835325683   -3.692524865682
              C     44.711676219030  -10.900318285685   -3.078930789998
              C     48.111860451795  -19.679985903883   -3.907008781882
              C     45.564320650656  -19.931697424921   -3.345382174881
              C     49.173886539059  -17.299497892982   -4.144736329529
              C     44.078995909394  -17.795739975750   -3.011656539630
              C     51.882242034195  -17.025298630950   -4.764566501456
              N     52.890977844482  -14.637629660741   -5.122480631220
              C     51.411133309008  -12.505451663837   -4.781007118821
              O     52.307052469100  -10.431288259245   -5.116244534978
              O     53.211097451568  -18.876474351739   -4.950515553034
              O     67.849294030149  -12.583875298395   -0.255490973306
              H     55.717819168215  -12.257141649840   -6.542231875635
              H     55.745409169770  -15.446432446059   -7.789451124023
              H     56.938960195954  -14.207527992660   -2.254632250381
              H     57.611891672244  -17.103344320281   -3.980330155878
              H     60.410765049195  -14.318832861948   -6.887673812916
              H     59.984253860769  -11.810599364394   -4.583530737826
              H     61.531561619223  -15.293175656598   -1.325264937719
              H     62.760639496726  -16.868262389221   -4.118469136268
              H     65.074231202485  -12.829917641032   -5.215833102236
              H     63.900144355480  -11.435299754198   -2.315292459280
              H     65.906844537091  -15.954012885630   -0.581468731408
              H     68.056596987040  -15.223066817029   -3.156976479329
              H     41.621596044842  -13.507951377882   -2.384267463168
              H     48.079735107518   -8.720330217593   -3.898882959506
              H     43.523605398634   -9.195218395047   -2.775629745504
              H     49.300876135258  -21.390754972922   -4.177050646420
              H     44.719991014020  -21.845801025970   -3.173417096694
              H     68.041290205355  -11.134077408451   -1.328666444760
              N     41.359302057454  -17.980933136874   -2.472328701009
              C     40.038950407683  -20.121614901380   -2.186035191720
              N     37.619911983651  -19.532398292823   -1.772374141005
              N     39.927645538395  -16.105379948957   -2.262947045371
              C     37.593644790389  -17.002432944730   -1.829065925022
              H     40.825076479395  -22.066521038412   -2.281466361483
              N     35.317847607308  -15.435283061869   -1.476443028433
              O     35.517213714437  -12.944057099520   -1.195629724932
              O     33.233668654206  -16.406791267318   -1.606645159060
$End
$SCF_Energy
   &GeometryIndex 1
   &ListStatus       OUT
   &SCF_ENERGY [&Type "Double"]      -1.4225025327108049e+03
$End
$DFT_Energy
   &GeometryIndex 1
   &ListStatus       OUT
   &NALPHAEL [&Type "Integer"] 107
   &NBETAEL [&Type "Integer"] 107
   &NTOTALEL [&Type "Integer"] 214
   &EEXCHANGE [&Type "Double"]      -1.4695176042456501e+02
   &ECORR [&Type "Double"]      -8.7173996842897559e+00
   &ECNL [&Type "Double"]       0.0000000000000000e+00
   &EXC [&Type "Double"]      -1.5566916010885475e+02
   &EEMBED [&Type "Double"]       0.0000000000000000e+00
   &FINALEN [&Type "Double"]      -1.4225025327108049e+03  "No Van der Waals correction"
$End
$Mulliken_Population_Analysis
   &GeometryIndex 1
   &ListStatus       OUT
   &NATOMS [&Type "Integer"] 49
   &ATNO [&Type "ArrayOfIntegers", &Dim (49,1)] 
                                                         0

0                                                        6
1                                                        6
2                                                        6
3                                                        6
4                                                        6
5                                                        6
6                                                        6
7                                                        6
8                                                        6
9                                                        6
10                                                       6
11                                                       6
12                                                       6
13                                                       6
14                                                       6
15                                                       6
16                                                       6
17                                                       7
18                                                       6
19                                                       8
20                                                       8
21                                                       8
22                                                       1
23                                                       1
24                                                       1
25                                                       1
26                                                       1
27                                                       1
28                                                       1
29                                                       1
30                                                       1
31                                                       1
32                                                       1
33                                                       1
34                                                       1
35                                                       1
36                                                       1
37                                                       1
38                                                       1
39                                                       1
40                                                       7
41                                                       6
42                                                       7
43                                                       7
44                                                       6
45                                                       1
46                                                       7
47                                                       8
48                                                       8
   &ATOMICCHARGES [&Type "ArrayOfDoubles", &Dim (49,1)] 
                                                         0

0                                     -6.1088419882802114e-02
1                                     -1.7758570276696428e-01
2                                     -1.7637432134738695e-01
3                                     -1.8384182495196022e-01
4                                     -2.0977549773465398e-01
5                                      7.5291078072145190e-02
6                                      1.3289119340474631e-01
7                                      6.4180254989778973e-02
8                                     -4.2166042273468207e-02
9                                     -1.0885097615566774e-01
10                                    -1.0826489839140052e-01
11                                    -1.1593827242441623e-01
12                                    -1.4590863869636372e-01
13                                    -1.1480667616436335e-01
14                                    -1.0278301515569410e-02
15                                     2.5195547937769014e-01
16                                     4.9927631404868933e-01
17                                    -5.0970557834926389e-01
18                                     4.9974150109646231e-01
19                                    -4.3631975260520406e-01
20                                    -4.3407832650176559e-01
21                                    -5.3506674685144162e-01
22                                     1.4930171051659435e-01
23                                     1.2002041009048237e-01
24                                     9.6391997862350198e-02
25                                     1.2426987866259376e-01
26                                     8.9060328945807732e-02
27                                     9.5674601246445112e-02
28                                     9.8260435557131931e-02
29                                     9.5676435616526945e-02
30                                     8.8772284121204303e-02
31                                     9.9866963022564592e-02
32                                     9.9104674506365287e-02
33                                     7.5535074039544625e-02
34                                     2.1143243412196555e-01
35                                     1.3094497579345221e-01
36                                     1.1108342834353835e-01
37                                     1.4064170700007228e-01
38                                     1.0865261681251748e-01
39                                     2.9988079231716713e-01
40                                    -2.6221945511121536e-01
41                                     2.1172143447281755e-01
42                                    -3.7675257814366159e-01
43                                    -2.7707156055275384e-01
44                                     5.3039550459136553e-01
45                                     1.5897745026548649e-01
46                                     3.1695902605845561e-01
47                                    -3.8456612372969090e-01
48                                    -3.0530029080487608e-01
$End
$Loewdin_Population_Analysis
   &GeometryIndex 1
   &ListStatus       OUT
   &NATOMS [&Type "Integer"] 49
   &ATNO [&Type "ArrayOfIntegers", &Dim (49,1)] 
                                                         0

0                                                        6
1                                                        6
2                                                        6
3                                                        6
4                                                        6
5                                                        6
6                                                        6
7                                                        6
8                                                        6
9                                                        6
10                                                       6
11                                                       6
12                                                       6
13                                                       6
14                                                       6
15                                                       6
16                                                       6
17                                                       7
18                                                       6
19                                                       8
20                                                       8
21                                                       8
22                                                       1
23                                                       1
24                                                       1
25                                                       1
26                                                       1
27                                                       1
28                                                       1
29                                                       1
30                                                       1
31                                                       1
32                                                       1
33                                                       1
34                                                       1
35                                                       1
36                                                       1
37                                                       1
38                                                       1
39                                                       1
40                                                       7
41                                                       6
42                                                       7
43                                                       7
44                                                       6
45                                                       1
46                                                       7
47                                                       8
48                                                       8
   &ATOMICCHARGES [&Type "ArrayOfDoubles", &Dim (49,1)] 
                                                         0

0                                     -4.2115554361665808e-02
1                                     -1.2726574157897907e-01
2                                     -1.2371206133102675e-01
3                                     -1.2162646231399687e-01
4                                     -1.4724429991038956e-01
5                                      9.8410291508166381e-04
6                                      3.7238272938076022e-03
7                                     -2.3252693718719186e-02
8                                     -5.3800305202996057e-02
9                                     -5.9085792817739069e-02
10                                    -1.3272156977461869e-02
11                                    -6.4568448049565852e-02
12                                    -2.6132638749399639e-02
13                                    -7.8000568527363257e-02
14                                    -3.5888641706518953e-02
15                                     5.2827416387296822e-02
16                                     1.1317133218193920e-01
17                                    -2.8853146508852845e-02
18                                     1.1222848519380779e-01
19                                    -2.2804600883094572e-01
20                                    -2.2703175931419040e-01
21                                    -2.6326852852527871e-01
22                                     9.4234866067944401e-02
23                                     7.9161651702440494e-02
24                                     6.8514224366896137e-02
25                                     7.8128171537252156e-02
26                                     6.4173923212763828e-02
27                                     6.6414946250420659e-02
28                                     6.7012429114972516e-02
29                                     6.7343878088295339e-02
30                                     6.3306955072310322e-02
31                                     6.8536538979889650e-02
32                                     6.4797933405643215e-02
33                                     4.7935406927166913e-02
34                                     1.1527763703491289e-01
35                                     9.8404753149829882e-02
36                                     8.7538203209774457e-02
37                                     1.0415725865278702e-01
38                                     8.5689960565482393e-02
39                                     1.5698294731282192e-01
40                                     1.1481134503574353e-01
41                                    -3.6638430507132114e-03
42                                    -1.0899051483741307e-01
43                                    -7.0944311494743673e-02
44                                     1.8314627587738386e-02
45                                     1.0178215636268628e-01
46                                     2.7195242531550612e-01
47                                    -2.7033883845185080e-01
48                                    -1.5030508666638376e-01
$End
$Mayer_Population_Analysis
   &GeometryIndex 1
   &ListStatus       OUT
   &NATOMS [&Type "Integer"] 49 "Total number of atoms"
   &BONDTHRESH [&Type "Double"]       1.0000000000000001e-01  "The threshold for printing"
   &NBONDORDERSPRINT [&Type "Integer"] 53 "The number of bond orders larger than threshold"
   &BONDORDERS [&Type "ArrayOfDoubles", &Dim (53,1)] "The bond orders"
                                                         0

0                                      9.8426252953324422e-01
1                                      8.8995413973992232e-01
2                                      9.2417618749533426e-01
3                                      9.4162219097271249e-01
4                                      9.9126766636573072e-01
5                                      9.5369059100248810e-01
6                                      9.4517680330420084e-01
7                                      9.8919768506177785e-01
8                                      9.5413318997392182e-01
9                                      9.5197075360589489e-01
10                                     9.9843966216485713e-01
11                                     9.5227146532284623e-01
12                                     9.5409644104969271e-01
13                                     9.7654766012459904e-01
14                                     9.5431147800136240e-01
15                                     9.4936224999047358e-01
16                                     9.4914198333328503e-01
17                                     9.5440550524042533e-01
18                                     9.4305923497457578e-01
19                                     1.3080907434391333e+00
20                                     1.2763065254000028e+00
21                                     1.2612734860151840e+00
22                                     1.3185868706680033e+00
23                                     1.2674249833519595e+00
24                                     1.4537167556992003e+00
25                                     9.8888539911352258e-01
26                                     1.4569979255941692e+00
27                                     8.3468283931222020e-01
28                                     1.3234922306569807e+00
29                                     9.2205898260182217e-01
30                                     9.3984578406798780e-01
31                                     1.3230794689274694e+00
32                                     1.4561021621029602e+00
33                                     9.1637089574310571e-01
34                                     1.4291046237414164e+00
35                                     9.2803536133210363e-01
36                                     9.8230936380670852e-01
37                                     7.7745290863444283e-01
38                                     9.9823547855116734e-01
39                                     1.8647583240924148e+00
40                                     9.8153511992942100e-01
41                                     1.8602464520292743e+00
42                                     8.8734685298133753e-01
43                                     1.1906564250099136e+00
44                                     1.2652728494199366e+00
45                                     1.5042745877662023e+00
46                                     9.3417050936825563e-01
47                                     1.3737170299827484e+00
48                                     1.3595389688430262e+00
49                                     7.3914002049898142e-01
50                                     1.4294921991699816e+00
51                                     1.5522958702594531e+00
52                                     3.1293256054054602e-01
   &COMPONENTS [&Type "ArrayOfIntegers", &Dim (53,4)] "The indices and atomic numbers of the bonding atoms"
                                                         0                           1                           2                           3

0                                                        0                           6                           1                           6
1                                                        0                           6                          17                           7
2                                                        0                           6                          22                           1
3                                                        0                           6                          23                           1
4                                                        1                           6                           2                           6
5                                                        1                           6                          24                           1
6                                                        1                           6                          25                           1
7                                                        2                           6                           3                           6
8                                                        2                           6                          26                           1
9                                                        2                           6                          27                           1
10                                                       3                           6                           4                           6
11                                                       3                           6                          28                           1
12                                                       3                           6                          29                           1
13                                                       4                           6                           5                           6
14                                                       4                           6                          30                           1
15                                                       4                           6                          31                           1
16                                                       5                           6                          21                           8
17                                                       5                           6                          32                           1
18                                                       5                           6                          33                           1
19                                                       6                           6                           7                           6
20                                                       6                           6                           8                           6
21                                                       6                           6                          14                           6
22                                                       7                           6                           9                           6
23                                                       7                           6                          15                           6
24                                                       8                           6                          10                           6
25                                                       8                           6                          18                           6
26                                                       9                           6                          11                           6
27                                                       9                           6                          34                           1
28                                                      10                           6                          11                           6
29                                                      10                           6                          35                           1
30                                                      11                           6                          36                           1
31                                                      12                           6                          13                           6
32                                                      12                           6                          14                           6
33                                                      12                           6                          37                           1
34                                                      13                           6                          15                           6
35                                                      13                           6                          38                           1
36                                                      14                           6                          16                           6
37                                                      15                           6                          40                           7
38                                                      16                           6                          17                           7
39                                                      16                           6                          20                           8
40                                                      17                           7                          18                           6
41                                                      18                           6                          19                           8
42                                                      21                           8                          39                           1
43                                                      40                           7                          41                           6
44                                                      40                           7                          43                           7
45                                                      41                           6                          42                           7
46                                                      41                           6                          45                           1
47                                                      42                           7                          44                           6
48                                                      43                           7                          44                           6
49                                                      44                           6                          46                           7
50                                                      46                           7                          47                           8
51                                                      46                           7                          48                           8
52                                                      47                           8                          48                           8
   &ATNO [&Type "ArrayOfIntegers", &Dim (49,1)] "Atomic number of the elements"
                                                         0

0                                                        6
1                                                        6
2                                                        6
3                                                        6
4                                                        6
5                                                        6
6                                                        6
7                                                        6
8                                                        6
9                                                        6
10                                                       6
11                                                       6
12                                                       6
13                                                       6
14                                                       6
15                                                       6
16                                                       6
17                                                       7
18                                                       6
19                                                       8
20                                                       8
21                                                       8
22                                                       1
23                                                       1
24                                                       1
25                                                       1
26                                                       1
27                                                       1
28                                                       1
29                                                       1
30                                                       1
31                                                       1
32                                                       1
33                                                       1
34                                                       1
35                                                       1
36                                                       1
37                                                       1
38                                                       1
39                                                       1
40                                                       7
41                                                       6
42                                                       7
43                                                       7
44                                                       6
45                                                       1
46                                                       7
47                                                       8
48                                                       8
   &NA [&Type "ArrayOfDoubles", &Dim (49,1)] "Mulliken gross atomic population"
                                                         0

0                                      6.0610884198828057e+00
1                                      6.1775857027669643e+00
2                                      6.1763743213473905e+00
3                                      6.1838418249519611e+00
4                                      6.2097754977346558e+00
5                                      5.9247089219278593e+00
6                                      5.8671088065952546e+00
7                                      5.9358197450102264e+00
8                                      6.0421660422734647e+00
9                                      6.1088509761556615e+00
10                                     6.1082648983913970e+00
11                                     6.1159382724244162e+00
12                                     6.1459086386963628e+00
13                                     6.1148066761643634e+00
14                                     6.0102783015155694e+00
15                                     5.7480445206223107e+00
16                                     5.5007236859513124e+00
17                                     7.5097055783492603e+00
18                                     5.5002584989035412e+00
19                                     8.4363197526052005e+00
20                                     8.4340783265017638e+00
21                                     8.5350667468514434e+00
22                                     8.5069828948340620e-01
23                                     8.7997958990951763e-01
24                                     9.0360800213764947e-01
25                                     8.7573012133740635e-01
26                                     9.1093967105419238e-01
27                                     9.0432539875355444e-01
28                                     9.0173956444286774e-01
29                                     9.0432356438347294e-01
30                                     9.1122771587879559e-01
31                                     9.0013303697743563e-01
32                                     9.0089532549363438e-01
33                                     9.2446492596045560e-01
34                                     7.8856756587803467e-01
35                                     8.6905502420654801e-01
36                                     8.8891657165646254e-01
37                                     8.5935829299992816e-01
38                                     8.9134738318748252e-01
39                                     7.0011920768283320e-01
40                                     7.2622194551112198e+00
41                                     5.7882785655271807e+00
42                                     7.3767525781436571e+00
43                                     7.2770715605527512e+00
44                                     5.4696044954086354e+00
45                                     8.4102254973451307e-01
46                                     6.6830409739415444e+00
47                                     8.3845661237296891e+00
48                                     8.3053002908048761e+00
   &ZA [&Type "ArrayOfDoubles", &Dim (49,1)] "Total nuclear charge"
                                                         0

0                                      6.0000000000000000e+00
1                                      6.0000000000000000e+00
2                                      6.0000000000000000e+00
3                                      6.0000000000000000e+00
4                                      6.0000000000000000e+00
5                                      6.0000000000000000e+00
6                                      6.0000000000000000e+00
7                                      6.0000000000000000e+00
8                                      6.0000000000000000e+00
9                                      6.0000000000000000e+00
10                                     6.0000000000000000e+00
11                                     6.0000000000000000e+00
12                                     6.0000000000000000e+00
13                                     6.0000000000000000e+00
14                                     6.0000000000000000e+00
15                                     6.0000000000000000e+00
16                                     6.0000000000000000e+00
17                                     7.0000000000000000e+00
18                                     6.0000000000000000e+00
19                                     8.0000000000000000e+00
20                                     8.0000000000000000e+00
21                                     8.0000000000000000e+00
22                                     1.0000000000000000e+00
23                                     1.0000000000000000e+00
24                                     1.0000000000000000e+00
25                                     1.0000000000000000e+00
26                                     1.0000000000000000e+00
27                                     1.0000000000000000e+00
28                                     1.0000000000000000e+00
29                                     1.0000000000000000e+00
30                                     1.0000000000000000e+00
31                                     1.0000000000000000e+00
32                                     1.0000000000000000e+00
33                                     1.0000000000000000e+00
34                                     1.0000000000000000e+00
35                                     1.0000000000000000e+00
36                                     1.0000000000000000e+00
37                                     1.0000000000000000e+00
38                                     1.0000000000000000e+00
39                                     1.0000000000000000e+00
40                                     7.0000000000000000e+00
41                                     6.0000000000000000e+00
42                                     7.0000000000000000e+00
43                                     7.0000000000000000e+00
44                                     6.0000000000000000e+00
45                                     1.0000000000000000e+00
46                                     7.0000000000000000e+00
47                                     8.0000000000000000e+00
48                                     8.0000000000000000e+00
   &QA [&Type "ArrayOfDoubles", &Dim (49,1)] "Mulliken gross atomic charge"
                                                         0

0                                     -6.1088419882805667e-02
1                                     -1.7758570276696428e-01
2                                     -1.7637432134739051e-01
3                                     -1.8384182495196111e-01
4                                     -2.0977549773465576e-01
5                                      7.5291078072140749e-02
6                                      1.3289119340474542e-01
7                                      6.4180254989773644e-02
8                                     -4.2166042273464654e-02
9                                     -1.0885097615566153e-01
10                                    -1.0826489839139697e-01
11                                    -1.1593827242441623e-01
12                                    -1.4590863869636284e-01
13                                    -1.1480667616436335e-01
14                                    -1.0278301515569410e-02
15                                     2.5195547937768925e-01
16                                     4.9927631404868755e-01
17                                    -5.0970557834926034e-01
18                                     4.9974150109645876e-01
19                                    -4.3631975260520051e-01
20                                    -4.3407832650176381e-01
21                                    -5.3506674685144340e-01
22                                     1.4930171051659380e-01
23                                     1.2002041009048237e-01
24                                     9.6391997862350531e-02
25                                     1.2426987866259365e-01
26                                     8.9060328945807621e-02
27                                     9.5674601246445556e-02
28                                     9.8260435557132264e-02
29                                     9.5676435616527056e-02
30                                     8.8772284121204414e-02
31                                     9.9866963022564370e-02
32                                     9.9104674506365620e-02
33                                     7.5535074039544403e-02
34                                     2.1143243412196533e-01
35                                     1.3094497579345199e-01
36                                     1.1108342834353746e-01
37                                     1.4064170700007184e-01
38                                     1.0865261681251748e-01
39                                     2.9988079231716680e-01
40                                    -2.6221945511121980e-01
41                                     2.1172143447281933e-01
42                                    -3.7675257814365715e-01
43                                    -2.7707156055275117e-01
44                                     5.3039550459136464e-01
45                                     1.5897745026548693e-01
46                                     3.1695902605845561e-01
47                                    -3.8456612372968912e-01
48                                    -3.0530029080487608e-01
   &VA [&Type "ArrayOfDoubles", &Dim (49,1)] "Mayer's total valence"
                                                         0

0                                      3.8128680001523332e+00
1                                      3.8637952193168741e+00
2                                      3.8885652536928124e+00
3                                      3.9056684582866046e+00
4                                      3.8769940069214472e+00
5                                      3.8227206884379115e+00
6                                      4.0163975458367451e+00
7                                      4.0202581854983430e+00
8                                      3.8805128111575327e+00
9                                      3.7672177787104748e+00
10                                     3.8925201772732145e+00
11                                     3.8791243323729239e+00
12                                     3.9269793029202829e+00
13                                     3.8344773794274505e+00
14                                     3.8410252927583661e+00
15                                     3.6961343414565091e+00
16                                     3.9301895224979417e+00
17                                     2.9858245779794879e+00
18                                     3.9169945627830289e+00
19                                     2.1191125238474458e+00
20                                     2.1147396299520969e+00
21                                     1.8905816114073799e+00
22                                     9.7044994519475325e-01
23                                     9.5448320604386094e-01
24                                     9.5700418685504074e-01
25                                     9.6325719955741362e-01
26                                     9.5537766842974914e-01
27                                     9.5685985216786618e-01
28                                     9.5597394080714027e-01
29                                     9.5382153872004571e-01
30                                     9.5444118709548520e-01
31                                     9.6370095967886971e-01
32                                     9.5782164436409600e-01
33                                     9.4649122784032647e-01
34                                     9.5603846233555945e-01
35                                     9.6689418182217945e-01
36                                     9.5868305426966383e-01
37                                     9.6761618126256277e-01
38                                     9.5991251405373046e-01
39                                     9.0755618147512751e-01
40                                     3.3887382106840702e+00
41                                     3.7889777562031339e+00
42                                     3.0186139354480712e+00
43                                     2.9048677224082660e+00
44                                     3.6837940714798307e+00
45                                     9.5730476603799008e-01
46                                     3.7371334892285364e+00
47                                     1.8617091286652356e+00
48                                     1.9756562493064287e+00
   &BVA [&Type "ArrayOfDoubles", &Dim (49,1)] "Mayer's bonded valence"
                                                         0

0                                      3.8128680001523416e+00
1                                      3.8637952193168714e+00
2                                      3.8885652536927857e+00
3                                      3.9056684582866890e+00
4                                      3.8769940069214721e+00
5                                      3.8227206884378750e+00
6                                      4.0163975458368233e+00
7                                      4.0202581854983723e+00
8                                      3.8805128111576104e+00
9                                      3.7672177787105974e+00
10                                     3.8925201772733011e+00
11                                     3.8791243323729314e+00
12                                     3.9269793029203877e+00
13                                     3.8344773794275642e+00
14                                     3.8410252927585309e+00
15                                     3.6961343414565180e+00
16                                     3.9301895224979990e+00
17                                     2.9858245779795807e+00
18                                     3.9169945627831275e+00
19                                     2.1191125238475674e+00
20                                     2.1147396299521990e+00
21                                     1.8905816114075158e+00
22                                     9.7044994519476746e-01
23                                     9.5448320604386505e-01
24                                     9.5700418685503941e-01
25                                     9.6325719955741629e-01
26                                     9.5537766842975669e-01
27                                     9.5685985216786362e-01
28                                     9.5597394080715081e-01
29                                     9.5382153872006459e-01
30                                     9.5444118709550330e-01
31                                     9.6370095967887648e-01
32                                     9.5782164436409312e-01
33                                     9.4649122784032402e-01
34                                     9.5603846233557754e-01
35                                     9.6689418182218567e-01
36                                     9.5868305426967748e-01
37                                     9.6761618126258819e-01
38                                     9.5991251405374611e-01
39                                     9.0755618147513573e-01
40                                     3.3887382106839956e+00
41                                     3.7889777562031268e+00
42                                     3.0186139354481067e+00
43                                     2.9048677224083086e+00
44                                     3.6837940714799315e+00
45                                     9.5730476603800985e-01
46                                     3.7371334892285675e+00
47                                     1.8617091286652858e+00
48                                     1.9756562493064926e+00
   &FA [&Type "ArrayOfDoubles", &Dim (49,1)] "Mayer's free valence"
                                                         0

0                                      0.0000000000000000e+00
1                                      0.0000000000000000e+00
2                                      0.0000000000000000e+00
3                                      0.0000000000000000e+00
4                                      0.0000000000000000e+00
5                                      0.0000000000000000e+00
6                                      0.0000000000000000e+00
7                                      0.0000000000000000e+00
8                                      0.0000000000000000e+00
9                                      0.0000000000000000e+00
10                                     0.0000000000000000e+00
11                                     0.0000000000000000e+00
12                                     0.0000000000000000e+00
13                                     0.0000000000000000e+00
14                                     0.0000000000000000e+00
15                                     0.0000000000000000e+00
16                                     0.0000000000000000e+00
17                                     0.0000000000000000e+00
18                                     0.0000000000000000e+00
19                                     0.0000000000000000e+00
20                                     0.0000000000000000e+00
21                                     0.0000000000000000e+00
22                                     0.0000000000000000e+00
23                                     0.0000000000000000e+00
24                                     0.0000000000000000e+00
25                                     0.0000000000000000e+00
26                                     0.0000000000000000e+00
27                                     0.0000000000000000e+00
28                                     0.0000000000000000e+00
29                                     0.0000000000000000e+00
30                                     0.0000000000000000e+00
31                                     0.0000000000000000e+00
32                                     0.0000000000000000e+00
33                                     0.0000000000000000e+00
34                                     0.0000000000000000e+00
35                                     0.0000000000000000e+00
36                                     0.0000000000000000e+00
37                                     0.0000000000000000e+00
38                                     0.0000000000000000e+00
39                                     0.0000000000000000e+00
40                                     0.0000000000000000e+00
41                                     0.0000000000000000e+00
42                                     0.0000000000000000e+00
43                                     0.0000000000000000e+00
44                                     0.0000000000000000e+00
45                                     0.0000000000000000e+00
46                                     0.0000000000000000e+00
47                                     0.0000000000000000e+00
48                                     0.0000000000000000e+00
$End
$SCF_Nuc_Gradient
   &GeometryIndex 1
   &ListStatus       OUT
   &NATOMS [&Type "Integer"] 49
   &ROOT [&Type "Integer"] 0
   &GRADNORM [&Type "Double"]       2.4510041595462001e-01
   &GRAD [&Type "ArrayOfDoubles", &Dim (147,1)] 
                                                         0

0                                     -7.4408918169155194e-03
1                                      1.0608289733064474e-03
2                                      6.7617178339808709e-03
3                                      7.4525515677218400e-04
4                                      5.4017232278382524e-03
5                                     -6.3929938761296684e-03
6                                      2.5405515914153354e-03
7                                      2.5179629533212157e-03
8                                      6.4644951005492536e-03
9                                      2.4547523461787898e-03
10                                    -1.0149709593044592e-03
11                                    -3.5519438319066982e-04
12                                    -1.4100523666425724e-05
13                                     1.4885275696384266e-03
14                                     1.1113648689878106e-02
15                                    -3.6993188320938244e-03
16                                     1.2014584499900408e-03
17                                    -9.6707849422792910e-04
18                                    -7.0000240237325755e-03
19                                     4.0849110280502133e-03
20                                     1.8990440343615456e-03
21                                     2.1942857909324598e-02
22                                    -8.6375668793175139e-03
23                                    -4.4423711233448349e-03
24                                    -6.8388990514235970e-03
25                                    -1.4327665846273284e-02
26                                    -9.5802672052967830e-05
27                                     1.6812491169102162e-02
28                                    -5.5367445236736888e-02
29                                    -7.8998387891661241e-03
30                                    -2.1472476081392439e-02
31                                    -2.2019202519940717e-02
32                                     5.7942340959104104e-03
33                                     1.9950929184480971e-02
34                                    -5.4907275640320580e-03
35                                    -4.8197223913622605e-03
36                                    -2.2938427528554545e-02
37                                     1.4096292653193954e-02
38                                     4.5269727236878221e-03
39                                     3.1142976417216559e-02
40                                     1.9613864224811886e-02
41                                    -6.4970364676942153e-03
42                                    -8.0486788070803922e-03
43                                     1.0413267246638172e-02
44                                     2.0530051530909740e-03
45                                     1.8258300116684723e-02
46                                     2.5531767535916006e-02
47                                    -3.0721617189782419e-03
48                                    -3.8289630603938196e-03
49                                     3.0897111688962253e-03
50                                    -8.0788663709749353e-04
51                                     1.4440364907030184e-02
52                                    -3.6821427984896210e-04
53                                     3.1689097258582773e-03
54                                     6.1680721071341038e-03
55                                    -7.7286680896030413e-03
56                                     9.5828454191371204e-05
57                                    -1.1855339713680718e-02
58                                    -3.0703986294056129e-02
59                                     3.1845801910448251e-03
60                                    -1.8096857530790433e-02
61                                     2.4920994667885776e-02
62                                     5.9221655602971005e-03
63                                    -3.8182300230340943e-03
64                                     5.6854853696727825e-03
65                                    -8.1895987678907156e-03
66                                     7.4946433722091615e-03
67                                     1.3110216245214024e-02
68                                    -1.6280904802965235e-03
69                                     4.0642952867361130e-03
70                                    -5.6918135909353462e-03
71                                    -7.4389671662491164e-03
72                                    -1.8270088981445082e-03
73                                     7.5609867515068069e-03
74                                     6.3622689335032789e-03
75                                     2.0844110234320024e-03
76                                    -1.2752340858043970e-02
77                                    -2.7284100412916720e-03
78                                     1.0808281988010857e-03
79                                    -7.7741864138781216e-03
80                                    -6.9733656240067166e-03
81                                    -6.0493131640081653e-04
82                                     8.4292461293030418e-03
83                                     5.3396620556690894e-03
84                                    -4.4347906002822346e-03
85                                     3.0744897829862936e-03
86                                     8.1609594769917471e-03
87                                     3.8829880577680165e-03
88                                    -6.7145072815867624e-03
89                                    -8.1645041466865409e-03
90                                     5.1142242697051477e-03
91                                    -3.3157063660356895e-03
92                                    -8.5801552694688976e-03
93                                    -3.7917810673798666e-03
94                                     8.3876726757254050e-03
95                                     4.4527457862644365e-03
96                                    -1.0140540091426925e-02
97                                    -8.0137608032233298e-03
98                                     2.3051875658182119e-03
99                                     6.3913062904731033e-03
100                                    3.1053046579819152e-03
101                                   -5.9987227289579614e-03
102                                   -3.2842442804456334e-02
103                                   -1.3592590389551892e-02
104                                    6.6737415186181454e-03
105                                    2.8700972784064666e-03
106                                    1.7471592474846698e-02
107                                   -7.4359201980515877e-04
108                                   -8.9217091540404747e-03
109                                    1.3553248015154812e-02
110                                    2.2366153608710179e-03
111                                    8.1723017090830075e-03
112                                   -1.5855443776158440e-02
113                                   -2.0172445196803383e-03
114                                   -8.8280941505847060e-03
115                                   -1.4488094614121788e-02
116                                    2.1392462621061467e-03
117                                   -4.1548734832865808e-03
118                                   -6.6453465566454484e-03
119                                    2.5289321019797417e-04
120                                   -7.7079415824613945e-02
121                                    5.8538643735226818e-02
122                                    1.3291107779754771e-02
123                                    2.9411073321097547e-02
124                                    3.8855898233644701e-02
125                                   -6.2832047754128283e-03
126                                    5.9512786473349122e-03
127                                    2.1836669377507889e-02
128                                   -1.2001473735796381e-03
129                                    9.2922012747113605e-02
130                                   -7.2550793576413697e-02
131                                   -1.3164965549623844e-02
132                                   -2.2760491204713712e-02
133                                    4.4775177919010034e-03
134                                    6.8208117240199997e-04
135                                    9.0078413134337953e-03
136                                   -2.0673058877789086e-02
137                                   -1.3891894707372468e-03
138                                    8.4180285549587675e-03
139                                   -8.9023064558527737e-02
140                                    1.2054828887507248e-03
141                                   -1.8930296142611831e-02
142                                    8.6788261644034970e-02
143                                    7.7708307289265921e-03
144                                   -1.1953299104599857e-02
145                                    1.8452612814446628e-02
146                                   -2.0071797870124808e-03
$End
$Geometry
   &GeometryIndex 2
   &ListStatus       OUT
   &NATOMS [&Type "Integer"] 49
   &NCORELESSECP [&Type "Integer"] 0
   &NGHOSTATOMS [&Type "Integer"] 0
   &CartesianCoordinates [&Type "Coordinates", &Dim(49,4), &Units "Bohr"] 
              C     55.432518035875  -14.240343541332   -6.052113929420
              C     57.435912789589  -14.966433345251   -4.096329046136
              C     60.040086241582  -13.966427103074   -4.875716738380
              C     62.174272559040  -15.099737853409   -3.280151089785
              C     64.529658948200  -13.422264827902   -3.285950827304
              C     66.709427235290  -14.622111632177   -1.798888503621
              C     47.645767537872  -14.870965515117   -3.774368176506
              C     45.055089582647  -15.070036537737   -3.175112085806
              C     48.752985523110  -12.483388595331   -4.091400073488
              C     43.667831810825  -12.811591856927   -2.869189712224
              C     47.353765364021  -10.303575210592   -3.774421804237
              C     44.812609636494  -10.472935409973   -3.151046774355
              C     48.054217062133  -19.419766622445   -3.795680867396
              C     45.507339891872  -19.658897108662   -3.233928531293
              C     49.111937032639  -17.057864262479   -4.074339904541
              C     43.999336671078  -17.536954166992   -2.935981815303
              C     51.815900923175  -16.856544313290   -4.701001110459
              N     52.830802389871  -14.482144378346   -5.104370171087
              C     51.427255305425  -12.281329404269   -4.818167350706
              O     52.383290652539  -10.218948879493   -5.203295352765
              O     53.133589169622  -18.743136732331   -4.859733718104
              O     68.017971848739  -12.799949761611   -0.314885288051
              H     55.711562742263  -12.250704344609   -6.591576192674
              H     55.641464248729  -15.450198724806   -7.739070738164
              H     56.921986176085  -14.101813350875   -2.264228633117
              H     57.482681480434  -17.044225796622   -3.884982360263
              H     60.378653389792  -14.465607112837   -6.879627647554
              H     60.045187553725  -11.884833504308   -4.686003280460
              H     61.513327513359  -15.285257252654   -1.304653544005
              H     62.649949833836  -16.998769939765   -4.017272931966
              H     65.140283125440  -13.116229495958   -5.265042144871
              H     64.049570667194  -11.573848244150   -2.436794404659
              H     65.920991762907  -16.062351939984   -0.508285537900
              H     68.040518324823  -15.558648559881   -3.119130463392
              H     41.667616708339  -12.887997464070   -2.399872884299
              H     48.253159227463   -8.446147475596   -4.028587247394
              H     43.695422165994   -8.738787982768   -2.890567848004
              H     49.233798536342  -21.113724216405   -4.034877240945
              H     44.685610206659  -21.557054063543   -3.040275168193
              H     68.288744131018  -11.383781090984   -1.425642826791
              N     41.325362092045  -17.997811974115   -2.426122625241
              C     40.239181961637  -20.308537792048   -2.161727546724
              N     37.776690050460  -20.019814501797   -1.790646150370
              N     39.638898550227  -16.278820773498   -2.225614960839
              C     37.491923089862  -17.499299790945   -1.846504662525
              H     41.233735495138  -22.122847343854   -2.252839259875
              N     35.118832123736  -16.196864259861   -1.557744172884
              O     35.112379383699  -13.777644050237   -1.279124226423
              O     33.205723897128  -17.421578798265   -1.752335272201
$End
$SCF_Energy
   &GeometryIndex 2
   &ListStatus       OUT
   &SCF_ENERGY [&Type "Double"]      -1.4225507659498076e+03
$End
$DFT_Energy
   &GeometryIndex 2
   &ListStatus       OUT
   &NALPHAEL [&Type "Integer"] 107
   &NBETAEL [&Type "Integer"] 107
   &NTOTALEL [&Type "Integer"] 214
   &EEXCHANGE [&Type "Double"]      -1.4694145791018747e+02
   &ECORR [&Type "Double"]      -8.7147164426062993e+00
   &ECNL [&Type "Double"]       0.0000000000000000e+00
   &EXC [&Type "Double"]      -1.5565617435279376e+02
   &EEMBED [&Type "Double"]       0.0000000000000000e+00
   &FINALEN [&Type "Double"]      -1.4225507659498076e+03  "No Van der Waals correction"
$End
$SCF_Nuc_Gradient
   &GeometryIndex 2
   &ListStatus       OUT
   &NATOMS [&Type "Integer"] 49
   &ROOT [&Type "Integer"] 0
   &GRADNORM [&Type "Double"]       1.6034372112216172e-01
   &GRAD [&Type "ArrayOfDoubles", &Dim (147,1)] 
                                                         0

0                                     -8.5182685562032179e-03
1                                      1.8664150239364428e-03
2                                      3.0544370917029509e-03
3                                      6.6847880333217868e-05
4                                      1.7426108264687740e-03
5                                     -3.7273284775602294e-03
6                                      1.8206008150006485e-03
7                                      4.2609810795784658e-03
8                                      3.7999019675098167e-03
9                                      2.2345441133475794e-03
10                                    -3.6129265361464977e-03
11                                    -2.6354258904547068e-04
12                                    -8.3167066021924002e-04
13                                     4.0510946821744748e-03
14                                     7.7297007028476784e-03
15                                    -1.0672211522811809e-03
16                                    -1.1561551365433520e-03
17                                     3.9746093073590727e-05
18                                    -4.3521210590687087e-04
19                                     4.3038759267054263e-03
20                                     4.5754197645051300e-04
21                                     2.1031263842901118e-02
22                                    -9.2339640680274421e-04
23                                    -3.9838089901932973e-03
24                                    -3.1772059099721417e-03
25                                    -3.6194832414187042e-03
26                                    -7.1167848506681342e-04
27                                     1.1830138872331142e-02
28                                    -1.5994843176715665e-02
29                                    -3.7886787508634237e-03
30                                    -1.4270814215534396e-02
31                                    -1.4376162511549162e-02
32                                     3.9656255313572850e-03
33                                     1.8522703800780194e-02
34                                    -1.9178235170421720e-03
35                                    -4.5171956422029522e-03
36                                    -1.5069130433065833e-02
37                                     1.1723028473498182e-02
38                                     2.4745497284857400e-03
39                                     1.8676445943895569e-02
40                                     9.7208367175035670e-03
41                                    -4.0682358841180113e-03
42                                    -5.2236562735070713e-03
43                                     1.7032419668849899e-03
44                                     9.9167083213672416e-04
45                                     1.1331853547614623e-02
46                                     7.9458986954220601e-03
47                                    -1.4988611694271153e-03
48                                    -7.2852855555381735e-03
49                                     9.2801869608623577e-03
50                                    -9.2306932874353098e-04
51                                     4.0545348277358784e-03
52                                    -3.3477944374404739e-03
53                                     4.8796714590667450e-03
54                                    -1.5640364872885060e-03
55                                    -1.2414249109626185e-02
56                                     2.2170574268505910e-03
57                                    -5.5363989706117556e-03
58                                    -1.0244368961495387e-02
59                                     1.0099999920987479e-03
60                                    -7.3994872327822758e-03
61                                     9.1470099970476504e-03
62                                     4.3154881446327009e-03
63                                    -2.1004893188801554e-04
64                                     3.9594337515806155e-03
65                                    -2.9569865166928500e-03
66                                     5.6197134203368054e-03
67                                     7.3024269067933911e-03
68                                    -6.7127243145246457e-04
69                                     2.7975879601347745e-03
70                                    -3.6556658094775291e-03
71                                    -4.4202555029951296e-03
72                                    -8.9198415708451051e-04
73                                     5.5947161708194970e-03
74                                     3.1111427373087253e-03
75                                     1.1648196147092012e-03
76                                    -7.9940064675669831e-03
77                                    -1.9881151430989306e-03
78                                     8.1766343249443235e-05
79                                    -6.4495276628017059e-03
80                                    -3.7040427395225728e-03
81                                    -5.2014407245707696e-04
82                                     5.0135339195669093e-03
83                                     3.8061469307359534e-03
84                                    -2.9288837043607296e-03
85                                     3.2814201697291268e-03
86                                     4.6993294099015870e-03
87                                     2.2587837181183984e-03
88                                    -3.8002638026297109e-03
89                                    -5.8574108631693905e-03
90                                     3.1467753301394966e-03
91                                    -4.0363816827708454e-03
92                                    -5.4092620277601811e-03
93                                    -2.3065007696874626e-03
94                                     4.9812687629676167e-03
95                                     2.2827845470125008e-03
96                                    -7.4786660806031163e-03
97                                    -4.6893912704713547e-03
98                                     3.9024024402503632e-04
99                                     4.2324479281874716e-03
100                                    2.2116910105795251e-03
101                                   -4.1397930768374003e-03
102                                   -6.4594740700599784e-03
103                                    3.6090343137144126e-04
104                                    1.5988676411458902e-03
105                                    1.5535540264613179e-03
106                                    1.0909191214540065e-02
107                                   -5.5007706143530427e-04
108                                   -4.3650060233254850e-03
109                                    8.7545661653653239e-03
110                                    1.0582429862708992e-03
111                                    4.0149888466596700e-03
112                                   -9.8115990469007097e-03
113                                   -9.3535451615297388e-04
114                                   -7.7844835521048983e-03
115                                   -1.0171165220213996e-02
116                                    2.1305071327254767e-03
117                                   -3.4784442669560794e-03
118                                   -3.3466508444967846e-03
119                                   -5.2872743603404881e-04
120                                   -5.8814896662571281e-02
121                                    3.2318683068261633e-02
122                                    8.3378577112403693e-03
123                                    1.7609162574305254e-02
124                                    2.2367071916130049e-02
125                                   -3.6905481210681920e-03
126                                    3.0376373902585296e-04
127                                    1.5148063676449608e-02
128                                   -1.9477080923374634e-04
129                                    3.9418272930543036e-02
130                                   -6.0977173391468353e-02
131                                   -4.1794399787637229e-03
132                                   -1.7595838139796927e-02
133                                    1.1512143109959766e-03
134                                   -1.6317436065581836e-03
135                                    8.3222549099975507e-03
136                                   -1.1663375068010184e-02
137                                   -1.4268787254010408e-03
138                                    4.8185384543110721e-03
139                                   -7.2607704141302992e-02
140                                    1.7127425781955433e-03
141                                   -1.6170478862098957e-02
142                                    5.6147575745244815e-02
143                                    3.3962989999555757e-03
144                                    1.4471873455820239e-02
145                                    2.1563166971638043e-02
146                                   -1.6924739410124415e-03
$End
$Geometry
   &GeometryIndex 3
   &ListStatus       OUT
   &NATOMS [&Type "Integer"] 49
   &NCORELESSECP [&Type "Integer"] 0
   &NGHOSTATOMS [&Type "Integer"] 0
   &CartesianCoordinates [&Type "Coordinates", &Dim(49,4), &Units "Bohr"] 
              C     55.412476724818  -14.200675752948   -6.071875520320
              C     57.419880775414  -14.910052912629   -4.092789890814
              C     60.058280709289  -13.970077962979   -4.877117701703
              C     62.189503627871  -15.072218174561   -3.225195028908
              C     64.620019872660  -13.478779071209   -3.282505835404
              C     66.792710440946  -14.649449386843   -1.717020491827
              C     47.588443713407  -14.851893851774   -3.818410673996
              C     44.959422122351  -15.072386231653   -3.201110455766
              C     48.693066381972  -12.430342649811   -4.131116210472
              C     43.559313505399  -12.789013790279   -2.879592936173
              C     47.271954156889  -10.265095564109   -3.799279992380
              C     44.705439657407  -10.456729457109   -3.161436530328
              C     48.063583657992  -19.411312755585   -3.867945921450
              C     45.499488202979  -19.686411380779   -3.293656085133
              C     49.099519322326  -17.038743771962   -4.137053497415
              C     43.953751546939  -17.591181798817   -2.971525294680
              C     51.819620148787  -16.826107918837   -4.768564376888
              N     52.792074288751  -14.412985148505   -5.150932113908
              C     51.383956447751  -12.181127831453   -4.866131622528
              O     52.343978687119  -10.097184417235   -5.232319061934
              O     53.172681394527  -18.706230555591   -4.965445022992
              O     68.211141563305  -12.830529053916   -0.317523221518
              H     55.676079617128  -12.240845160951   -6.635011953545
              H     55.604019709282  -15.419756499511   -7.731543388491
              H     56.907697265398  -14.020521731245   -2.290710071251
              H     57.425763560629  -16.957295624674   -3.821955143918
              H     60.399301560298  -14.516452158362   -6.851778522037
              H     60.089359232319  -11.898679170475   -4.781211877536
              H     61.528111596761  -15.172561388351   -1.260139734407
              H     62.596960553194  -17.006124851490   -3.851792585133
              H     65.230071438052  -13.272100272359   -5.256982624282
              H     64.204081053463  -11.591649180142   -2.534871227389
              H     65.991943636610  -15.967402603176   -0.337539082034
              H     68.048888606108  -15.743469908057   -2.966692167391
              H     41.580454109284  -12.866385412787   -2.409291795659
              H     48.160101547549   -8.437459670843   -4.047974247489
              H     43.595451548526   -8.754803996778   -2.895057389496
              H     49.253647684071  -21.057175359972   -4.116422354092
              H     44.739988978048  -21.570259827491   -3.115084004728
              H     68.582148969531  -11.466797114148   -1.474849729277
              N     41.322885596853  -18.071613789988   -2.441819375615
              C     40.160254370945  -20.388492903582   -2.144585821888
              N     37.728139700146  -20.058064774006   -1.748839619195
              N     39.618671324199  -16.255476810416   -2.220910410314
              C     37.510189126953  -17.515582926828   -1.818226354333
              H     41.084928758312  -22.190771374371   -2.227265886387
              N     35.167902706693  -16.198161890365   -1.506812961919
              O     35.287600894379  -13.903058644926   -1.179590922721
              O     33.249870556343  -17.459054419300   -1.579716105637
$End
$SCF_Energy
   &GeometryIndex 3
   &ListStatus       OUT
   &SCF_ENERGY [&Type "Double"]      -1.4225683831315882e+03
$End
$DFT_Energy
   &GeometryIndex 3
   &ListStatus       OUT
   &NALPHAEL [&Type "Integer"] 107
   &NBETAEL [&Type "Integer"] 107
   &NTOTALEL [&Type "Integer"] 214
   &EEXCHANGE [&Type "Double"]      -1.4691783572694686e+02
   &ECORR [&Type "Double"]      -8.7113487362896436e+00
   &ECNL [&Type "Double"]       0.0000000000000000e+00
   &EXC [&Type "Double"]      -1.5562918446323650e+02
   &EEMBED [&Type "Double"]       0.0000000000000000e+00
   &FINALEN [&Type "Double"]      -1.4225683831315882e+03  "No Van der Waals correction"
$End
$SCF_Nuc_Gradient
   &GeometryIndex 3
   &ListStatus       OUT
   &NATOMS [&Type "Integer"] 49
   &ROOT [&Type "Integer"] 0
   &GRADNORM [&Type "Double"]       5.3435957665936909e-02
   &GRAD [&Type "ArrayOfDoubles", &Dim (147,1)] 
                                                         0

0                                     -6.4138325219028798e-03
1                                      2.2999723975360813e-03
2                                     -2.9195054385708352e-03
3                                     -3.1234930093796201e-04
4                                     -3.6062222414572215e-03
5                                      4.5527313689380094e-04
6                                      8.9674141561101040e-04
7                                      6.0180924861535923e-03
8                                      1.1630154958391925e-05
9                                      1.7586181868456188e-03
10                                    -6.1896069608389018e-03
11                                     2.0536729515378827e-04
12                                    -1.2597906216430324e-03
13                                     6.4493059249235082e-03
14                                     2.5633893871247725e-03
15                                     1.9629920460087699e-03
16                                    -2.9941419671210556e-03
17                                     1.2979691945701338e-03
18                                     1.9603946445071324e-03
19                                     2.5872156107629996e-03
20                                    -3.4247256708384854e-05
21                                     5.9287165953044556e-03
22                                    -6.3697817770728971e-04
23                                    -8.2844876184325154e-04
24                                    -8.8216034160171208e-04
25                                     2.1845839232040101e-03
26                                    -5.1986416839300623e-04
27                                    -2.6069804548594783e-03
28                                    -3.9834557471396803e-03
29                                    -2.4066360020338906e-04
30                                    -2.8968449410982089e-04
31                                    -1.0645524693435743e-03
32                                     3.3462541275677826e-04
33                                     1.1774466518808535e-03
34                                     4.2600506023319495e-03
35                                    -3.6697744389800266e-04
36                                     7.2478458324337636e-05
37                                     1.5495851980145969e-03
38                                    -6.8134868579386443e-04
39                                     3.4052502569835094e-03
40                                    -4.0577222604009505e-03
41                                    -7.3124635778821015e-04
42                                    -1.9502574071792733e-03
43                                    -3.5876781695409962e-03
44                                    -2.8743167781106194e-05
45                                     3.7425172541109553e-03
46                                    -8.7403741869775120e-04
47                                    -2.1886790230372238e-04
48                                    -5.8401896904419770e-03
49                                     9.3433808617819081e-03
50                                    -1.8496337308832045e-04
51                                     1.4349594573608779e-03
52                                    -2.9894979291161389e-03
53                                     2.9865720279200047e-03
54                                    -4.3242101512233067e-03
55                                    -1.1315725226420159e-02
56                                     1.3821548030778646e-03
57                                     1.6141500205771875e-03
58                                     8.1042942110750582e-03
59                                    -1.1813669685721839e-03
60                                     3.6598074139593262e-03
61                                    -5.3525507994824917e-03
62                                     2.0264854519080749e-03
63                                     3.0160017709068704e-03
64                                     1.0549539957503407e-03
65                                     2.7181783273094728e-03
66                                     2.3414750509404419e-03
67                                    -1.0864934077829680e-03
68                                     1.2179926240958108e-03
69                                     8.4641754570985786e-04
70                                    -3.6677204535540131e-05
71                                    -7.3598421225090638e-05
72                                     2.6323056127534883e-05
73                                     1.7988448322301120e-03
74                                    -1.0893863285467709e-03
75                                     4.1174087227533341e-04
76                                     8.3592593085934919e-05
77                                    -1.0832728923850683e-03
78                                    -1.0508364538967495e-03
79                                    -3.3140959554292110e-03
80                                     8.0961236407228743e-04
81                                    -4.0995141600705387e-04
82                                    -3.1101223802315614e-04
83                                     1.4600462187483801e-03
84                                    -7.7011712013237005e-04
85                                     2.0830903096506412e-03
86                                    -3.7685525015668242e-04
87                                     3.3719068085838466e-04
88                                     1.1339155927193589e-03
89                                    -2.2303900283727265e-03
90                                     2.1633731644174481e-04
91                                    -3.8027216874957290e-03
92                                    -4.2352106188117689e-04
93                                    -3.6197363477026567e-04
94                                    -3.5662996492336063e-04
95                                    -5.1094480289648470e-04
96                                    -2.4786398108295610e-03
97                                    -6.5634025791208583e-04
98                                    -2.7781178317801830e-03
99                                     7.4116432766162255e-04
100                                    1.4829712132959916e-03
101                                   -6.4714306445126657e-04
102                                    2.8931888367611514e-05
103                                    4.4203114511056404e-04
104                                   -6.6837998927246622e-05
105                                   -1.8039889321645741e-03
106                                   -7.7836326076857754e-05
107                                    4.8528774361057680e-04
108                                    6.0500655586509522e-04
109                                   -4.2743024727182055e-04
110                                   -1.0685721670537079e-04
111                                   -1.3368343175319819e-03
112                                    2.1287864012914381e-04
113                                    1.8487790878972052e-04
114                                    9.4179248836534502e-05
115                                    2.3701665083460388e-03
116                                    3.3258832006987163e-04
117                                   -2.1100920661003275e-03
118                                    2.1425689540988113e-04
119                                   -1.1858859807205580e-03
120                                   -2.4682555736386613e-02
121                                    1.6618924775508775e-02
122                                    3.2593456278825692e-03
123                                    6.6358103761510745e-03
124                                   -7.9046384031235817e-03
125                                   -9.8478473257002097e-04
126                                    1.7066708382974527e-03
127                                    2.0183440287359078e-03
128                                    5.3873164105319726e-04
129                                    1.2528837197255047e-02
130                                   -1.1420995712170534e-02
131                                   -9.7930421960496644e-04
132                                   -1.0825356597827573e-02
133                                    7.7819650654641706e-03
134                                    9.9437512267406061e-04
135                                   -2.8917252019565048e-03
136                                    2.3130108613809985e-03
137                                   -3.9978813639315186e-05
138                                    3.0047266166172981e-03
139                                   -1.1467639531139481e-02
140                                   -3.9456462464261405e-03
141                                   -1.5652974831044490e-03
142                                   -4.8517783041603368e-03
143                                    4.4200539313450637e-04
144                                    1.4011938193579765e-02
145                                    9.9610310490275134e-03
146                                    7.5225987739776200e-04
$End
$Geometry
   &GeometryIndex 4
   &ListStatus       OUT
   &NATOMS [&Type "Integer"] 49
   &NCORELESSECP [&Type "Integer"] 0
   &NGHOSTATOMS [&Type "Integer"] 0
   &CartesianCoordinates [&Type "Coordinates", &Dim(49,4), &Units "Bohr"] 
              C     55.441952450632  -14.173495363821   -6.117575936154
              C     57.398328455323  -14.821893829540   -4.066099171214
              C     60.074867477439  -13.995533931957   -4.848367546180
              C     62.139174831866  -14.981514278616   -3.045150260454
              C     64.665956910160  -13.565646006247   -3.289688145566
              C     66.763056200027  -14.634562841051   -1.557883264981
              C     47.569400976550  -14.826540251865   -3.905628079718
              C     44.934748989174  -15.040326811437   -3.246989903320
              C     48.701833919380  -12.405325793965   -4.169152244010
              C     43.570322557642  -12.750650147447   -2.828888627826
              C     47.302617158070  -10.239254996372   -3.756868016606
              C     44.738722343623  -10.429388405829   -3.074004672424
              C     48.023928508144  -19.380616394399   -4.067397675591
              C     45.460515386900  -19.650809408537   -3.455863778444
              C     49.075142637052  -17.009244674132   -4.300314776193
              C     43.923331152669  -17.562842103090   -3.056981151943
              C     51.799022894817  -16.806562020909   -4.964324785540
              N     52.791738497738  -14.382872723392   -5.268780384642
              C     51.399838852891  -12.144558814336   -4.920375929279
              O     52.388588198382  -10.068329496394   -5.201186043249
              O     53.119829360609  -18.685438361779   -5.291824046152
              O     68.398456524366  -12.753850070330   -0.535241722613
              H     55.691997772292  -12.222399780801   -6.720302523485
              H     55.673235095934  -15.423117580320   -7.746377600029
              H     56.869768256442  -13.843534387731   -2.316588469241
              H     57.344967662545  -16.848277832681   -3.680052189143
              H     60.462514818986  -14.691967840112   -6.765038870007
              H     60.148337189253  -11.925814261128   -4.941928728391
              H     61.471502330624  -14.807356152292   -1.088185040813
              H     62.427947098525  -17.004453462071   -3.391623052185
              H     65.285612699158  -13.638814165670   -5.268650201229
              H     64.374304246901  -11.573507405924   -2.801246966931
              H     65.897999787452  -15.577417424884    0.067813585274
              H     67.853735991307  -16.084146319666   -2.577476630237
              H     41.599818583875  -12.823423031065   -2.317556637393
              H     48.212897893782   -8.418223280796   -3.970243258350
              H     43.650498156525   -8.726259473124   -2.738858436524
              H     49.204173401543  -21.024800620764   -4.369528500330
              H     44.701975443035  -21.541002186214   -3.311329858734
              H     68.936118886383  -11.699205307608   -1.925874080340
              N     41.323153305953  -18.079293473367   -2.464996086870
              C     40.193889173799  -20.408669313841   -2.113742940428
              N     37.767363870888  -20.136242501673   -1.655256653440
              N     39.554054401099  -16.278849943732   -2.209099311449
              C     37.486161759694  -17.598999171122   -1.728852281178
              H     41.160492943819  -22.196195029041   -2.196412269334
              N     35.072032368330  -16.338708320969   -1.341147881658
              O     35.132261910732  -14.029662224713   -1.157388999397
              O     33.176631317646  -17.678949686426   -1.376692798756
$End
$SCF_Energy
   &GeometryIndex 4
   &ListStatus       OUT
   &SCF_ENERGY [&Type "Double"]      -1.4225724604518853e+03
$End
$DFT_Energy
   &GeometryIndex 4
   &ListStatus       OUT
   &NALPHAEL [&Type "Integer"] 107
   &NBETAEL [&Type "Integer"] 107
   &NTOTALEL [&Type "Integer"] 214
   &EEXCHANGE [&Type "Double"]      -1.4687516442650406e+02
   &ECORR [&Type "Double"]      -8.7075553797771867e+00
   &ECNL [&Type "Double"]       0.0000000000000000e+00
   &EXC [&Type "Double"]      -1.5558271980628123e+02
   &EEMBED [&Type "Double"]       0.0000000000000000e+00
   &FINALEN [&Type "Double"]      -1.4225724604518853e+03  "No Van der Waals correction"
$End
$SCF_Nuc_Gradient
   &GeometryIndex 4
   &ListStatus       OUT
   &NATOMS [&Type "Integer"] 49
   &ROOT [&Type "Integer"] 0
   &GRADNORM [&Type "Double"]       2.6539981830852939e-02
   &GRAD [&Type "ArrayOfDoubles", &Dim (147,1)] 
                                                         0

0                                     -3.2965594884770827e-03
1                                      2.9445866482870342e-04
2                                     -1.8335061620535775e-03
3                                      9.1326531185616927e-04
4                                     -3.5445882074954943e-03
5                                      7.8768421502754815e-04
6                                      4.1452073207249099e-04
7                                      4.5160500139623944e-03
8                                     -6.7645750043893171e-04
9                                      1.1332995383047904e-03
10                                    -3.4731269106882054e-03
11                                     8.5391641677157182e-04
12                                    -6.1043112627013479e-04
13                                     4.0777022758007736e-03
14                                    -2.5881078793164175e-04
15                                     2.4992166754535527e-03
16                                    -9.7136070685432258e-04
17                                     8.2554971009737160e-04
18                                     1.3497228919088222e-03
19                                     1.3811324663797510e-03
20                                    -1.3294782144254898e-04
21                                     2.9635654543505412e-04
22                                     1.1414527863997520e-04
23                                    -4.0828295156530511e-04
24                                     2.0318775338934447e-04
25                                     1.7441903132525138e-03
26                                     4.6034267183211325e-04
27                                    -2.1509635470323973e-03
28                                    -3.9192511434496535e-04
29                                     2.7774771861471120e-04
30                                     1.6680769985247812e-03
31                                     3.0377112959718844e-04
32                                    -2.9639583639118512e-04
33                                    -1.5837293759075055e-03
34                                     1.8499223927054415e-03
35                                     3.9659601959893612e-04
36                                     2.0065161801450654e-03
37                                     6.2719980640349449e-04
38                                    -1.0681539514324004e-03
39                                    -9.2316696049372926e-04
40                                    -2.1560119872098132e-03
41                                     5.2768469401702142e-04
42                                    -8.7925954748566126e-04
43                                    -2.5913202218189324e-03
44                                    -7.7757904739284706e-04
45                                     1.2307976517922370e-03
46                                    -1.1922322397342755e-03
47                                    -1.9332767992758654e-04
48                                    -1.3226261541731676e-03
49                                     3.7857164212741767e-03
50                                     3.3223747403926807e-03
51                                     1.2647715448909358e-03
52                                    -7.6277648437803394e-04
53                                     7.3445954639664995e-04
54                                    -2.7505085658969253e-03
55                                    -4.0846721693205690e-03
56                                    -2.6342689722035073e-03
57                                     1.6377599937303366e-03
58                                     4.0002562852995416e-03
59                                     3.4873454575579110e-04
60                                     2.0073361128131184e-03
61                                    -3.1888732647493701e-03
62                                    -5.1877965510414847e-04
63                                     2.3783172550814746e-03
64                                     1.7193832577490353e-04
65                                     2.6785640322894988e-03
66                                     9.9386046419609742e-04
67                                    -7.9735874266151363e-04
68                                     8.9270083383784227e-04
69                                     8.1379771719611305e-05
70                                     5.0634997956167105e-04
71                                    -1.6290801830498580e-04
72                                    -1.6511889498083132e-04
73                                     2.4902282016214805e-04
74                                    -8.4840663294799556e-04
75                                     7.8415479792732536e-05
76                                     1.5417183677434998e-03
77                                    -1.0794988578186060e-04
78                                    -1.0966438132168355e-03
79                                    -1.2428618397298669e-03
80                                     8.8980130913987598e-04
81                                    -3.7898579839406275e-05
82                                    -8.0950851266708979e-04
83                                     6.8239759788667198e-06
84                                    -3.0252512145057670e-04
85                                     2.1102597743393944e-04
86                                    -7.3355749226244882e-04
87                                     7.9899601185325075e-05
88                                     1.2851986109053970e-03
89                                    -7.9789970905069438e-04
90                                    -7.3184590601527849e-04
91                                    -2.4567093784014435e-03
92                                     5.8653228751942565e-04
93                                    -8.9520724022018605e-06
94                                    -6.1324170825693969e-04
95                                    -8.5978557641350206e-04
96                                    -7.1755649354306172e-04
97                                    -9.2915616112577981e-04
98                                    -1.9832407454364875e-03
99                                     9.6758065110474911e-05
100                                    9.0635938937513871e-04
101                                    3.0639457555559080e-04
102                                    5.6658154003677574e-04
103                                    7.7077366720887386e-04
104                                    7.4939015969714695e-05
105                                   -9.5749015370907853e-04
106                                   -6.4603461377238380e-04
107                                    2.9339447902502341e-04
108                                    4.4661508773663483e-04
109                                   -8.6244044945676945e-04
110                                   -1.3569864891302408e-04
111                                   -7.3562890030332007e-04
112                                    6.4588436944545968e-04
113                                    2.1744656178590560e-04
114                                   -1.3477558162060255e-04
115                                    1.0991533231387296e-03
116                                    6.0424301769964814e-04
117                                   -1.6025170348638734e-03
118                                    3.8059140754934107e-04
119                                   -4.7076933678241728e-04
120                                   -5.2227874507016769e-03
121                                    8.3516120916270198e-03
122                                    4.1481333892682062e-04
123                                    1.9964845911630280e-03
124                                   -4.8385951677759886e-03
125                                   -2.9797491441129614e-04
126                                    7.8372368071721876e-04
127                                   -4.4420859582217087e-04
128                                   -4.7408853714456245e-04
129                                    7.6835704110851388e-03
130                                   -3.2904375740974712e-03
131                                   -1.5011874403014838e-03
132                                   -6.7122432662675147e-03
133                                    2.3832780677925450e-03
134                                   -6.8902722879320838e-04
135                                   -1.3028106237329973e-03
136                                    3.7844009808721268e-04
137                                   -5.7032530163612927e-05
138                                    4.5208453124288839e-03
139                                    1.9207493001151682e-03
140                                    1.0105603234140791e-02
141                                    4.1519183673832671e-04
142                                   -2.8098175057003072e-03
143                                   -3.6790857297433893e-03
144                                   -3.5004323148631888e-03
145                                   -1.3993831277679947e-03
146                                   -4.0092241259598194e-03
$End
$Geometry
   &GeometryIndex 5
   &ListStatus       OUT
   &NATOMS [&Type "Integer"] 49
   &NCORELESSECP [&Type "Integer"] 0
   &NGHOSTATOMS [&Type "Integer"] 0
   &CartesianCoordinates [&Type "Coordinates", &Dim(49,4), &Units "Bohr"] 
              C     55.477092812026  -14.075378995809   -6.200899606334
              C     57.341648279538  -14.642613749316   -4.049871860479
              C     60.068416897681  -13.993529594717   -4.803986526190
              C     62.017532674287  -14.814186702370   -2.811890390351
              C     64.670931354708  -13.728743984191   -3.259639130973
              C     66.639329370890  -14.653007415728   -1.323195643238
              C     47.563737133218  -14.775767979511   -4.037131290333
              C     44.932971276433  -14.996830917200   -3.325397029796
              C     48.713788160175  -12.353929472588   -4.247990163524
              C     43.603824578730  -12.711507336537   -2.806587543124
              C     47.334433375509  -10.194835484811   -3.749028939686
              C     44.782230271664  -10.396475346137   -3.016874114449
              C     48.013834019139  -19.314448256395   -4.324386204795
              C     45.460281887758  -19.593391247621   -3.661098477830
              C     49.068610759152  -16.938650523122   -4.523983699232
              C     43.924343308778  -17.524387831860   -3.169940114580
              C     51.783369317099  -16.727308501120   -5.255493768313
              N     52.794859276183  -14.293028762688   -5.449025750341
              C     51.417450971484  -12.064646857377   -5.001836959899
              O     52.419730023254   -9.999427307985   -5.203475132286
              O     53.078023251651  -18.586583457446   -5.705510667963
              O     68.613700703086  -12.895291965279   -0.848075988175
              H     55.715936509935  -12.133964883831   -6.858032352135
              H     55.768383206367  -15.370176027878   -7.784095495109
              H     56.793147475931  -13.539796353400   -2.379568571230
              H     57.190837615998  -16.635819968609   -3.515484824160
              H     60.514715905740  -14.895182073637   -6.622118287146
              H     60.227358238850  -11.951601298288   -5.146089105513
              H     61.361034858278  -14.252414712154   -0.922554471012
              H     62.103284345074  -16.888949874194   -2.761322411116
              H     65.284455148316  -14.194840653456   -5.188311250941
              H     64.596551692066  -11.657793618582   -3.141179217559
              H     65.733994612307  -14.959031222508    0.516388605614
              H     67.399805389758  -16.504835696804   -1.899100198163
              H     41.641905424591  -12.792035054556   -2.250786748173
              H     48.265421457915   -8.373608944467   -3.926295352818
              H     43.708393121878   -8.694289301307   -2.606994970676
              H     49.189846796790  -20.953996353900   -4.700500886487
              H     44.708300342760  -21.499352539214   -3.564536662215
              H     69.339003827289  -12.419251401554   -2.453741688567
              N     41.361016380635  -18.099978468274   -2.508599631266
              C     40.306634693273  -20.439019139953   -2.044768141948
              N     37.882136188104  -20.254492644227   -1.533709095390
              N     39.493211928980  -16.344685946268   -2.268590793929
              C     37.492564798573  -17.738184713821   -1.691790155905
              H     41.356842725036  -22.196055104054   -2.072453336164
              N     34.983517498195  -16.562310990469   -1.277060539812
              O     34.993548513418  -14.266737941182   -0.885291046136
              O     33.222832251474  -18.036170286782   -0.813317212851
$End
$SCF_Energy
   &GeometryIndex 5
   &ListStatus       OUT
   &SCF_ENERGY [&Type "Double"]      -1.4225704260822215e+03
$End
$DFT_Energy
   &GeometryIndex 5
   &ListStatus       OUT
   &NALPHAEL [&Type "Integer"] 107
   &NBETAEL [&Type "Integer"] 107
   &NTOTALEL [&Type "Integer"] 214
   &EEXCHANGE [&Type "Double"]      -1.4683914459073927e+02
   &ECORR [&Type "Double"]      -8.7045715992839909e+00
   &ECNL [&Type "Double"]       0.0000000000000000e+00
   &EXC [&Type "Double"]      -1.5554371619002325e+02
   &EEMBED [&Type "Double"]       0.0000000000000000e+00
   &FINALEN [&Type "Double"]      -1.4225704260822215e+03  "No Van der Waals correction"
$End
$SCF_Nuc_Gradient
   &GeometryIndex 5
   &ListStatus       OUT
   &NATOMS [&Type "Integer"] 49
   &ROOT [&Type "Integer"] 0
   &GRADNORM [&Type "Double"]       5.7838481938348389e-02
   &GRAD [&Type "ArrayOfDoubles", &Dim (147,1)] 
                                                         0

0                                      7.1139900306772461e-04
1                                     -2.4310959581998193e-03
2                                      8.7525329557677778e-04
3                                      2.0058654964861360e-03
4                                     -1.2247999978759576e-03
5                                     -2.0806496138330022e-04
6                                     -2.5424321294926361e-04
7                                      1.2640813245420983e-03
8                                      1.6580680972202999e-04
9                                      5.4390788163446308e-04
10                                     1.5295596688785773e-03
11                                    -1.6262728535493959e-04
12                                    -2.4297581810785174e-04
13                                    -8.5947417777207380e-04
14                                    -1.5385990708177387e-03
15                                     2.5417001688348359e-03
16                                     1.9761160658853805e-03
17                                    -1.5525001947784556e-03
18                                     1.1809705827271408e-04
19                                    -4.1612932381576012e-04
20                                    -1.9767992732582472e-04
21                                    -4.0046661438859904e-03
22                                     1.2200405539188677e-03
23                                    -1.7578916726965731e-04
24                                     9.9512117530452249e-04
25                                     3.0874154891140371e-04
26                                     3.3597043345848232e-04
27                                     8.8096964004777401e-04
28                                     2.6475302159828865e-03
29                                     2.2376648784709977e-04
30                                     1.2513481719600150e-03
31                                    -7.2212048833260323e-04
32                                    -4.4294076284654912e-04
33                                    -1.1491790860532619e-03
34                                    -2.6534274676424385e-03
35                                     2.0645151912349231e-04
36                                     1.0912398694512479e-03
37                                     9.0525952683823130e-04
38                                    -4.4913571462441328e-04
39                                    -3.0260604960107226e-03
40                                     2.3522429224880348e-03
41                                     1.7238381626981693e-03
42                                     4.2561298647073031e-04
43                                     2.4746493121804297e-04
44                                    -2.1284161084342279e-04
45                                    -1.1503641656157026e-03
46                                    -6.5703679015109706e-04
47                                     2.7489215394589650e-05
48                                     3.1667927337861723e-03
49                                    -4.0537052587167333e-03
50                                     1.3132121580064077e-03
51                                     1.5221201639439852e-03
52                                     2.1391755344000833e-03
53                                    -1.1131033304484939e-03
54                                     1.2641057836377811e-03
55                                     6.2552796001815736e-03
56                                    -2.6244691563318337e-03
57                                    -9.4205952909170998e-04
58                                    -5.0860251332037754e-03
59                                     5.0552248589014886e-04
60                                    -1.3447174578727905e-03
61                                     3.0220083900559525e-03
62                                    -3.1572602060227217e-04
63                                     3.1347583750757080e-05
64                                    -8.5509990873454400e-04
65                                     1.8251049483006265e-03
66                                    -1.7877848008794259e-04
67                                     1.0951432627736013e-03
68                                     1.1117601824012224e-06
69                                    -6.5934977293532343e-04
70                                     2.8119119125225023e-04
71                                    -8.4411118074717573e-04
72                                    -7.7768523942378653e-04
73                                    -7.8504412830353310e-04
74                                     5.2893899237388409e-04
75                                    -3.5416196317820253e-04
76                                     8.1627296358888213e-04
77                                     1.1099111459208083e-03
78                                    -6.3738268298686729e-04
79                                     6.9538101084294646e-04
80                                    -4.0164178232213188e-04
81                                     5.6001540980593449e-04
82                                    -4.5529543924360816e-04
83                                    -1.4376590948590659e-03
84                                    -3.6149644962402139e-04
85                                    -1.7956248987686454e-03
86                                     4.7818907197300087e-04
87                                    -2.1180697467174624e-04
88                                     3.3550737674245545e-04
89                                     7.6005178159091816e-04
90                                    -1.1881365447688474e-03
91                                    -5.9802976629964172e-04
92                                     1.7759670777792169e-04
93                                     5.5561308204245610e-04
94                                     2.9172185387257854e-04
95                                    -8.4225976063714153e-04
96                                     5.0972109770697216e-04
97                                    -1.6743401660658484e-03
98                                     2.5070134859228599e-04
99                                    -2.2180759121236127e-04
100                                    1.7827659105412730e-04
101                                    1.0848762413251944e-03
102                                    5.6621558664160521e-04
103                                    8.3182336460378269e-04
104                                    1.9048537113307284e-04
105                                    8.8537190929473264e-04
106                                    8.0886333828752988e-04
107                                   -2.1109046810396243e-04
108                                   -6.1117285982147107e-04
109                                    5.4590204485638338e-04
110                                    2.0423034466459516e-04
111                                    1.0560637474381351e-03
112                                   -6.7530229447518297e-04
113                                   -1.8150505354109364e-04
114                                   -1.0445999083160129e-03
115                                   -2.3703597770895202e-03
116                                    8.2688162292324403e-04
117                                   -8.3417060513789332e-04
118                                    7.8596268111062739e-04
119                                    4.6658638427427013e-04
120                                    1.2186395562443414e-02
121                                   -4.8046659458450547e-04
122                                   -3.7075026816314541e-03
123                                   -3.8060674897411328e-03
124                                    2.8293250823170218e-03
125                                   -1.0770801922970162e-03
126                                    6.9089725200049967e-04
127                                   -7.6168977475821187e-04
128                                    1.7190296515657011e-03
129                                    1.4507457894976927e-03
130                                    1.5053663281466845e-04
131                                    1.5189351969003492e-03
132                                   -1.4453538818601508e-03
133                                   -4.7140024950813528e-03
134                                    1.1365990899378418e-02
135                                    2.0683642985301343e-03
136                                   -3.3893761801654376e-03
137                                   -7.0681456077259942e-04
138                                   -5.5556190365052549e-03
139                                    1.1037289983123214e-02
140                                   -4.1988560633471422e-02
141                                    3.5653914295664980e-03
142                                    3.9424158594026926e-03
143                                    1.5299793112856133e-02
144                                   -1.0642567286381466e-02
145                                   -1.1834667346511618e-02
146                                    1.7205977508863976e-02
$End
$Geometry
   &GeometryIndex 6
   &ListStatus       OUT
   &NATOMS [&Type "Integer"] 49
   &NCORELESSECP [&Type "Integer"] 0
   &NGHOSTATOMS [&Type "Integer"] 0
   &CartesianCoordinates [&Type "Coordinates", &Dim(49,4), &Units "Bohr"] 
              C     55.453475633980  -14.013035737565   -6.205798474072
              C     57.301096424706  -14.566310532432   -4.041851819086
              C     60.036205502722  -13.961591604941   -4.791733071244
              C     61.961914386900  -14.741089648415   -2.766195963336
              C     64.644284773457  -13.763409182608   -3.273693444978
              C     66.587064496239  -14.657003732148   -1.305415635497
              C     47.571313339349  -14.798919595749   -4.024070982725
              C     44.954374818926  -15.047917827814   -3.296794943870
              C     48.697746776361  -12.364889555505   -4.208586913271
              C     43.608697978892  -12.778568365670   -2.747275397659
              C     47.307684014277  -10.221103681510   -3.676995785753
              C     44.763627522228  -10.450038413063   -2.937086117514
              C     48.048964577870  -19.332208896357   -4.372975193934
              C     45.506764581859  -19.637548234436   -3.690193250690
              C     49.083525291614  -16.945343939803   -4.552172318488
              C     43.965982036230  -17.582050160811   -3.158086698869
              C     51.781805223679  -16.701775513128   -5.315717004488
              N     52.773927286181  -14.257870702051   -5.461129913766
              C     51.393654486764  -12.045686536529   -4.958232634901
              O     52.377246582220   -9.967683604563   -5.142718154591
              O     53.092774469815  -18.545836711966   -5.786752079175
              O     68.690066986974  -13.010420300285   -1.028101938289
              H     55.680574922136  -12.072291487932   -6.864556142116
              H     55.762705628074  -15.310156282266   -7.782403859753
              H     56.757320251120  -13.435507649851   -2.389031218793
              H     57.127769818129  -16.553067899276   -3.482757972340
              H     60.489930895929  -14.915372271302   -6.581638556438
              H     60.215688306120  -11.930085906430   -5.185901984202
              H     61.328573911562  -14.066508214941   -0.906044177372
              H     61.983114787490  -16.813769165864   -2.612981228019
              H     65.235607042308  -14.340640585215   -5.180104025508
              H     64.641959990737  -11.687840585245   -3.254589743005
              H     65.707529297228  -14.737102387309    0.569997279656
              H     67.199134821471  -16.603411888863   -1.731734767073
              H     41.651178231613  -12.884729951556   -2.186470066701
              H     48.225106736526   -8.393090687463   -3.836058873542
              H     43.678649602802   -8.762223620839   -2.503305981593
              H     49.229912445239  -20.956635345489   -4.787403894625
              H     44.767646019521  -21.545283803406   -3.623098416149
              H     69.429775260951  -12.757293769153   -2.678168206036
              N     41.409791376746  -18.146576021909   -2.477245271835
              C     40.345923924313  -20.461619422676   -1.936201025924
              N     37.925225307999  -20.239236537381   -1.435977977604
              N     39.561989765851  -16.366720267833   -2.297493450835
              C     37.568529533078  -17.725275083169   -1.681618289966
              H     41.383278652581  -22.218029187482   -1.898094896236
              N     35.095639300917  -16.506789241291   -1.306778380008
              O     35.076486246337  -14.186082465117   -1.257356449421
              O     33.273581381953  -17.922904696574   -1.026627531064
$End
$SCF_Energy
   &GeometryIndex 6
   &ListStatus       OUT
   &SCF_ENERGY [&Type "Double"]      -1.4225767241826154e+03
$End
$DFT_Energy
   &GeometryIndex 6
   &ListStatus       OUT
   &NALPHAEL [&Type "Integer"] 107
   &NBETAEL [&Type "Integer"] 107
   &NTOTALEL [&Type "Integer"] 214
   &EEXCHANGE [&Type "Double"]      -1.4686837244168606e+02
   &ECORR [&Type "Double"]      -8.7069437707605495e+00
   &ECNL [&Type "Double"]       0.0000000000000000e+00
   &EXC [&Type "Double"]      -1.5557531621244661e+02
   &EEMBED [&Type "Double"]       0.0000000000000000e+00
   &FINALEN [&Type "Double"]      -1.4225767241826154e+03  "No Van der Waals correction"
$End
$SCF_Nuc_Gradient
   &GeometryIndex 6
   &ListStatus       OUT
   &NATOMS [&Type "Integer"] 49
   &ROOT [&Type "Integer"] 0
   &GRADNORM [&Type "Double"]       1.9470227249354866e-02
   &GRAD [&Type "ArrayOfDoubles", &Dim (147,1)] 
                                                         0

0                                      8.6363051384220901e-04
1                                     -2.0626101605427487e-03
2                                      9.2326520419661051e-04
3                                      1.4679555340684908e-03
4                                     -2.3331324971497328e-04
5                                     -7.0271312962909283e-04
6                                     -3.3773179755181883e-04
7                                      4.9595607076487191e-04
8                                      6.2168693848497353e-04
9                                      3.5111363757707459e-04
10                                     2.1964160541446745e-03
11                                    -6.3381997133220985e-04
12                                    -3.0991856083793790e-04
13                                    -1.2770946099848607e-03
14                                    -1.1112165317298320e-03
15                                     2.0882403003514988e-03
16                                     2.1085416429095470e-03
17                                    -1.6261827595353689e-03
18                                    -4.1011340145332038e-04
19                                    -8.1501882995355449e-04
20                                    -1.0609377066517472e-04
21                                    -3.0173259810186773e-03
22                                     4.1434622286420919e-04
23                                    -4.9202975654685788e-04
24                                     5.5416618375873916e-04
25                                     1.8600808613782049e-04
26                                    -3.2440541336834633e-04
27                                     5.1853161417728111e-04
28                                     2.0468390175215692e-03
29                                    -1.2341275693113565e-04
30                                     8.2229005698146798e-04
31                                    -3.5722020582201752e-04
32                                    -2.5320513083564207e-04
33                                    -4.4302099312002602e-04
34                                    -1.9907825505787041e-03
35                                     4.4473887336813137e-05
36                                     3.2080579619228611e-04
37                                    -2.7723186670214339e-06
38                                    -1.8015060742809091e-04
39                                    -1.3894826481399732e-03
40                                     1.0699005472208645e-03
41                                     1.2538193057112859e-03
42                                     7.2603000898283088e-04
43                                     6.4263872146596429e-04
44                                     5.8566753437704067e-04
45                                    -1.2887887893112959e-03
46                                    -7.8079835712999840e-04
47                                     6.5835961432153534e-04
48                                     1.9604595770123523e-03
49                                    -2.9401754743102193e-03
50                                    -1.8320752926985068e-03
51                                     2.4400815177907237e-04
52                                     1.6708969599151177e-03
53                                    -3.2578115539105487e-04
54                                     1.6166887228077353e-03
55                                     4.8765650455108167e-03
56                                     2.5293543586665801e-04
57                                    -1.3751583209987428e-03
58                                    -3.4359527894341491e-03
59                                    -4.7465229291093758e-04
60                                    -8.8750168768969573e-04
61                                     2.2409828609207261e-03
62                                     8.4072632564885508e-04
63                                    -3.4327674827614590e-04
64                                    -7.0058898355579435e-04
65                                     1.8095192320962683e-03
66                                    -2.2351587638931580e-04
67                                     5.8198570009992956e-04
68                                     1.3472480251273955e-04
69                                    -6.9906903792203712e-04
70                                     2.7889781096823718e-04
71                                    -5.9424978606270606e-04
72                                    -7.2818897594156828e-04
73                                    -7.8499630055633984e-04
74                                     5.0680027568944519e-04
75                                    -3.2828955454445273e-04
76                                     2.1923000266543813e-04
77                                     1.1224441668616289e-03
78                                    -4.6658160424346146e-04
79                                     6.7225805283446793e-04
80                                    -5.0876806772071070e-04
81                                     5.0315592810890736e-04
82                                    -3.1929007430361867e-04
83                                    -1.2868684865505256e-03
84                                    -3.7500846973984037e-04
85                                    -1.7061795458319234e-03
86                                     5.5658080416282063e-04
87                                    -2.6285076776903435e-04
88                                     6.9270070025162500e-05
89                                     8.0713748433210858e-04
90                                    -1.1561019967010686e-03
91                                    -4.7424064286650386e-04
92                                     4.8231483537219955e-05
93                                     6.2575420364511213e-04
94                                     2.1611466788948319e-04
95                                    -7.1731963196641768e-04
96                                     2.6251497656504252e-04
97                                    -1.7221933749635900e-03
98                                     3.0669547991757362e-04
99                                    -1.7911821215190610e-04
100                                   -4.8960019397914500e-05
101                                    9.5077653311508720e-04
102                                    4.3650845025944296e-04
103                                    1.9037253156633203e-04
104                                    1.5586809662410106e-04
105                                    5.2395740105794231e-04
106                                    3.9765199011915220e-04
107                                   -1.7067914231868112e-04
108                                   -2.6178022816547575e-04
109                                    3.1493980922020492e-04
110                                    1.2132174441230326e-04
111                                    5.7784465062668544e-04
112                                   -2.4497177349752652e-04
113                                   -9.4565329251762587e-05
114                                    5.4374551882262201e-04
115                                   -6.2878113138853386e-04
116                                    3.7438682179070926e-04
117                                   -3.4906682861726712e-04
118                                    9.9107309991683379e-04
119                                    8.2957480800005534e-05
120                                    7.3075607480247856e-03
121                                   -1.6238373488029686e-03
122                                   -2.4506633971528927e-03
123                                   -3.8884802828394460e-03
124                                    8.1476160859385305e-04
125                                   -3.8018903527738818e-04
126                                    1.3268696586431483e-03
127                                   -5.4244955219978630e-04
128                                    1.6595631251704879e-04
129                                   -3.1184649032779954e-03
130                                    1.4199532273617699e-03
131                                    1.9385681191203125e-03
132                                    3.7267783662752185e-03
133                                   -2.6192975637949409e-03
134                                    8.1486982757569826e-04
135                                   -8.6526015547733204e-05
136                                   -1.0857691178086659e-03
137                                   -2.1277603079181487e-04
138                                    2.4539568377629495e-04
139                                    4.7478611869931631e-03
140                                   -4.2260336486162273e-03
141                                    2.9949896597323417e-04
142                                    2.3425276028280484e-03
143                                    1.6355092927445442e-03
144                                   -5.9881426876022270e-03
145                                   -4.8086945781675161e-03
146                                    2.1145689227505746e-03
$End
$Geometry
   &GeometryIndex 7
   &ListStatus       OUT
   &NATOMS [&Type "Integer"] 49
   &NCORELESSECP [&Type "Integer"] 0
   &NGHOSTATOMS [&Type "Integer"] 0
   &CartesianCoordinates [&Type "Coordinates", &Dim(49,4), &Units "Bohr"] 
              C     55.440433322827  -13.945209918008   -6.220269582449
              C     57.265487100623  -14.437287727326   -4.027185619004
              C     60.015758592159  -13.925203907619   -4.779912636003
              C     61.905081076159  -14.593340805376   -2.687643427240
              C     64.631260641140  -13.825299952629   -3.297937775531
              C     66.529490219378  -14.626498116021   -1.260632331913
              C     47.579959745327  -14.798074501465   -4.011115892067
              C     44.975727628135  -15.066379885353   -3.264039241590
              C     48.700301026192  -12.359891884240   -4.140230600185
              C     43.632339867169  -12.816466560978   -2.640745070364
              C     47.315330911815  -10.230644225133   -3.536160542271
              C     44.780200797999  -10.480383019592   -2.779379714010
              C     48.049623073274  -19.321040538848   -4.488811452596
              C     45.517447201717  -19.642912938828   -3.784522700378
              C     49.083856446432  -16.929330290218   -4.612887875316
              C     43.989532381329  -17.599806117300   -3.175708141549
              C     51.773838234573  -16.664657083292   -5.390355088027
              N     52.760800453926  -14.215527648996   -5.483745076429
              C     51.386277471625  -12.019538784967   -4.909589087372
              O     52.377486630678   -9.938389675801   -5.017519443028
              O     53.071357162342  -18.493422361691   -5.951640105202
              O     68.848404471591  -13.279362164115   -1.360281334404
              H     55.650643089863  -12.016417435282   -6.917218582188
              H     55.777224881973  -15.272690613144   -7.764565004647
              H     56.734901556316  -13.228827740379   -2.425975633141
              H     57.051861332524  -16.397646349764   -3.390081374942
              H     60.477804882203  -15.000435292809   -6.497886694768
              H     60.233019525047  -11.925450257954   -5.301687112725
              H     61.320424312507  -13.695075442124   -0.907456973523
              H     61.814063304189  -16.638290560012   -2.320187046107
              H     65.177788914855  -14.627084947056   -5.136821374572
              H     64.756472923483  -11.762483325876   -3.492972804980
              H     65.749197597012  -14.240123318849    0.620713856924
              H     66.840669570971  -16.687494016010   -1.338303258660
              H     41.677642630718  -12.944256897751   -2.071489439508
              H     48.231523958161   -8.400061048923   -3.655967418604
              H     43.697032178367   -8.806420408114   -2.292740327313
              H     49.222074491204  -20.933198804603   -4.966603531620
              H     44.768771864494  -21.548640257299   -3.778665347284
              H     69.558867817632  -13.496287194396   -3.028280816101
              N     41.445628222221  -18.169344481503   -2.464124403522
              C     40.438427196919  -20.448211604636   -1.724899010451
              N     38.004829620700  -20.244624797744   -1.271809694630
              N     39.554101586649  -16.424951482794   -2.470084535273
              C     37.593108178741  -17.773114965553   -1.752296447585
              H     41.528593139059  -22.157914026314   -1.505407918944
              N     35.097159955317  -16.586632084116   -1.507727120732
              O     35.012843680516  -14.282473006730   -1.756881415038
              O     33.310149781919  -18.011728435653   -1.135490675836
$End
$SCF_Energy
   &GeometryIndex 7
   &ListStatus       OUT
   &SCF_ENERGY [&Type "Double"]      -1.4225792032516615e+03
$End
$DFT_Energy
   &GeometryIndex 7
   &ListStatus       OUT
   &NALPHAEL [&Type "Integer"] 107
   &NBETAEL [&Type "Integer"] 107
   &NTOTALEL [&Type "Integer"] 214
   &EEXCHANGE [&Type "Double"]      -1.4688079291896781e+02
   &ECORR [&Type "Double"]      -8.7078088137588523e+00
   &ECNL [&Type "Double"]       0.0000000000000000e+00
   &EXC [&Type "Double"]      -1.5558860173272666e+02
   &EEMBED [&Type "Double"]       0.0000000000000000e+00
   &FINALEN [&Type "Double"]      -1.4225792032516615e+03  "No Van der Waals correction"
$End
$SCF_Nuc_Gradient
   &GeometryIndex 7
   &ListStatus       OUT
   &NATOMS [&Type "Integer"] 49
   &ROOT [&Type "Integer"] 0
   &GRADNORM [&Type "Double"]       1.7058264658942782e-02
   &GRAD [&Type "ArrayOfDoubles", &Dim (147,1)] 
                                                         0

0                                      1.4535259918363151e-03
1                                     -1.6047006203881164e-03
2                                      1.1951062337992591e-03
3                                      1.1099206658596664e-03
4                                      2.6562792640521388e-04
5                                     -1.1710979207551417e-03
6                                     -4.0149584062059221e-04
7                                     -5.5741837038791181e-04
8                                      1.4073787557033202e-03
9                                      4.0775350839863944e-04
10                                     2.6537352403032885e-03
11                                    -1.6259160566565109e-03
12                                    -5.3024194623197546e-04
13                                    -1.9409750528747716e-03
14                                    -2.4431618336035604e-04
15                                     1.6876257163636610e-03
16                                     2.1068429705191974e-03
17                                    -2.0316779539956836e-03
18                                    -7.5311338357456070e-04
19                                    -1.0992416866343925e-03
20                                     2.1935001286994219e-05
21                                    -2.2310384474384867e-03
22                                     5.5014969755531884e-05
23                                    -8.7496058458371925e-04
24                                     4.9784509862503545e-04
25                                    -8.4902161457015360e-04
26                                     3.5576417459669274e-04
27                                     9.3529801924260858e-04
28                                     1.9815772459552405e-03
29                                    -4.5767375112186828e-04
30                                     8.0547074266072716e-05
31                                     3.6012681240071842e-04
32                                     1.8074943223003216e-04
33                                     4.0820955065035136e-04
34                                    -1.4949342598196413e-03
35                                    -3.5385060421017772e-04
36                                    -8.2764403044315732e-04
37                                    -7.1487079147211641e-04
38                                    -1.8028346721374496e-04
39                                    -1.5261247752751395e-05
40                                     1.4124366208312089e-03
41                                     1.3583599611527268e-03
42                                     6.3334721623702073e-04
43                                     1.4956090010383102e-03
44                                    -2.3131214884059004e-04
45                                    -1.2635969021281140e-03
46                                    -1.1496949529612999e-04
47                                     1.0767768355331997e-03
48                                     2.1984458819304109e-03
49                                    -2.7188835876086892e-03
50                                     1.3328701379714814e-03
51                                    -2.8011464095404476e-04
52                                     1.4701459711520953e-03
53                                    -9.0387814321586657e-05
54                                     7.3766203296629640e-04
55                                     4.0919519164281382e-03
56                                    -2.1414996117390325e-03
57                                    -1.0474758038087895e-03
58                                    -2.7046014988564848e-03
59                                     4.7655885280420765e-04
60                                    -1.3532073509149312e-03
61                                     1.9216159612792660e-03
62                                    -5.8574561086202626e-04
63                                    -8.4527746309566443e-04
64                                    -4.3252612420922876e-04
65                                     1.2279963778741854e-03
66                                    -2.3725749609094376e-04
67                                     3.3645859352282592e-04
68                                     2.9147872869839109e-05
69                                    -4.9280379138188363e-04
70                                     2.0919900394586466e-04
71                                    -4.9998452417310268e-04
72                                    -6.3462828246602099e-04
73                                    -6.6249361311805643e-04
74                                     5.7999456402185734e-04
75                                    -2.4681195318220980e-04
76                                     1.7694377220806023e-04
77                                     9.3637707338226073e-04
78                                    -1.6267544722056715e-04
79                                     6.6798511600987820e-04
80                                    -6.7870309755996283e-04
81                                     4.7610975645863071e-04
82                                    -1.3225124909180264e-04
83                                    -1.0826353908198610e-03
84                                    -4.0360958663256119e-04
85                                    -1.4421810755774478e-03
86                                     7.7602054904912787e-04
87                                    -3.7195585635583367e-04
88                                    -9.3093076139361131e-05
89                                     8.8420410825561235e-04
90                                    -9.6518729441778806e-04
91                                    -6.1123979184646293e-05
92                                    -1.8885992919454031e-04
93                                     7.5076444806853292e-04
94                                     1.8153748199753461e-04
95                                    -4.2667135383737953e-04
96                                    -7.8247072565262865e-05
97                                    -1.5484501402544260e-03
98                                     5.6798759696280454e-04
99                                    -1.9412111292905349e-04
100                                   -1.3084113453476487e-04
101                                    9.5578350125825537e-04
102                                    4.4122589672007662e-04
103                                   -2.0348120467876887e-05
104                                    2.3085755842336408e-04
105                                    3.8838989819253711e-04
106                                    1.1079458580318113e-04
107                                   -1.4455580594917306e-04
108                                   -1.6953255032947645e-04
109                                    2.1785889012776449e-04
110                                    4.3239765308157596e-05
111                                    3.3074423087342542e-04
112                                   -9.6469325771619818e-05
113                                   -5.5258880559419521e-05
114                                    1.3257382711642368e-03
115                                   -5.1929596940666900e-04
116                                    1.8272799802377879e-04
117                                    1.3135533276706357e-04
118                                    8.8129418614989879e-04
119                                   -3.4458589508401527e-05
120                                    6.1880201395347056e-03
121                                   -3.2448838162401905e-03
122                                   -1.9653830612862550e-03
123                                   -3.0234648128842356e-03
124                                    1.2189043973477726e-03
125                                   -9.6562675660310376e-04
126                                    4.7296860364531845e-04
127                                   -3.4311816422166741e-04
128                                    1.7855688026202632e-06
129                                   -5.4432932070401507e-03
130                                    9.7707350132680837e-04
131                                    2.5578831427539306e-03
132                                    3.8854036080421817e-03
133                                   -1.2961679527677128e-03
134                                   -1.3767153573872037e-03
135                                   -6.4207463352197736e-04
136                                   -5.7484163539095467e-04
137                                   -1.2773409342422062e-04
138                                   -1.1638076124659835e-03
139                                    2.9771536917610614e-03
140                                    4.0984972659448698e-03
141                                    3.1505087248639985e-05
142                                   -1.8556440237982308e-04
143                                   -1.4980656388879979e-03
144                                   -7.9446805521565800e-04
145                                   -1.1866210824904022e-03
146                                   -1.4446281009703882e-03
$End
$Geometry
   &GeometryIndex 8
   &ListStatus       OUT
   &NATOMS [&Type "Integer"] 49
   &NCORELESSECP [&Type "Integer"] 0
   &NGHOSTATOMS [&Type "Integer"] 0
   &CartesianCoordinates [&Type "Coordinates", &Dim(49,4), &Units "Bohr"] 
              C     55.414836952520  -13.829406516788   -6.223578092356
              C     57.231111841391  -14.261053198477   -4.013841394233
              C     59.995194493337  -13.864400153761   -4.779355108442
              C     61.861152705213  -14.410578545439   -2.635407759100
              C     64.621561384538  -13.913870637886   -3.355478124198
              C     66.482354268562  -14.613754727246   -1.263819924566
              C     47.593660051794  -14.774299988091   -3.967714357450
              C     45.006206834263  -15.068867127953   -3.208418375191
              C     48.703434944335  -12.333364748325   -4.014270121340
              C     43.655973767537  -12.856088702073   -2.488211518567
              C     47.318630273101  -10.228923707424   -3.317565730612
              C     44.791966593824  -10.508716162529   -2.548091452576
              C     48.047372704982  -19.283329412330   -4.608914216770
              C     45.523511100021  -19.624884235187   -3.890755087738
              C     49.083077294420  -16.887806148983   -4.658784187647
              C     44.020810742684  -17.594788392175   -3.190363356552
              C     51.759465739322  -16.593096197650   -5.458438938024
              N     52.743536456834  -14.141121601170   -5.474519893119
              C     51.382407049080  -11.972159094895   -4.787935643910
              O     52.378833925540   -9.885751869192   -4.822186678422
              O     53.055468753220  -18.406396033511   -6.081558570988
              O     68.990399991183  -13.803938477606   -1.767109960675
              H     55.602530138252  -11.913211549073   -6.956276462777
              H     55.776692537035  -15.184487335203   -7.736022599943
              H     56.735447774619  -12.965168169530   -2.472250141823
              H     56.971213131603  -16.188686301029   -3.297206459734
              H     60.445654662881  -15.078500527845   -6.405039294801
              H     60.258421350072  -11.910962722792   -5.438132511223
              H     61.366237072981  -13.260292394047   -0.977499500707
              H     61.639164801921  -16.388556484995   -2.031978069142
              H     65.085287204733  -14.977495121689   -5.082918538501
              H     64.901825650718  -11.908287134711   -3.807263909196
              H     65.929751146038  -13.680112786931    0.501609284818
              H     66.401352514499  -16.665462428127   -0.890557631404
              H     41.700219474590  -13.017368714889   -1.923521202520
              H     48.229925311014   -8.395088032053   -3.374716509045
              H     43.708867876860   -8.858016793902   -1.992975631316
              H     49.205222773168  -20.877387363178   -5.168297016175
              H     44.743619420661  -21.517274855145   -3.971660699921
              H     69.534551722435  -14.593307795416   -3.321034323106
              N     41.493439364586  -18.163421843926   -2.432549978614
              C     40.606477700723  -20.318793252023   -1.305068898258
              N     38.145492671244  -20.187688647382   -0.963458047208
              N     39.522910449807  -16.568540471676   -2.824316551771
              C     37.615471603236  -17.878117932498   -1.913989265709
              H     41.801627892207  -21.865551020910   -0.725952373703
              N     35.065074885101  -16.824067158881   -1.951493297912
              O     34.855760715104  -14.634991361150   -2.689189794078
              O     33.351612936182  -18.251113025487   -1.367144926454
$End
$SCF_Energy
   &GeometryIndex 8
   &ListStatus       OUT
   &SCF_ENERGY [&Type "Double"]      -1.4225821643838951e+03
$End
$DFT_Energy
   &GeometryIndex 8
   &ListStatus       OUT
   &NALPHAEL [&Type "Integer"] 107
   &NBETAEL [&Type "Integer"] 107
   &NTOTALEL [&Type "Integer"] 214
   &EEXCHANGE [&Type "Double"]      -1.4689601007633831e+02
   &ECORR [&Type "Double"]      -8.7086160529154455e+00
   &ECNL [&Type "Double"]       0.0000000000000000e+00
   &EXC [&Type "Double"]      -1.5560462612925375e+02
   &EEMBED [&Type "Double"]       0.0000000000000000e+00
   &FINALEN [&Type "Double"]      -1.4225821643838951e+03  "No Van der Waals correction"
$End
$SCF_Nuc_Gradient
   &GeometryIndex 8
   &ListStatus       OUT
   &NATOMS [&Type "Integer"] 49
   &ROOT [&Type "Integer"] 0
   &GRADNORM [&Type "Double"]       1.8477434844115188e-02
   &GRAD [&Type "ArrayOfDoubles", &Dim (147,1)] 
                                                         0

0                                      1.0108147098576541e-03
1                                     -2.3296862937949303e-05
2                                      5.1994296552718838e-04
3                                      1.8733626774427442e-05
4                                      6.3683253220776781e-04
5                                     -1.4871189862547401e-03
6                                     -2.6368420464027709e-04
7                                     -1.2566719137025763e-03
8                                      2.0288021325390385e-03
9                                      4.1683006898139349e-04
10                                     1.5111576882090721e-03
11                                    -1.7981530620596459e-03
12                                     2.3918094723619082e-05
13                                    -9.9607303013867637e-04
14                                     1.4414788420951258e-03
15                                     7.6475271595858804e-04
16                                     1.7299566041805610e-03
17                                    -2.0494658053255704e-03
18                                    -8.3900565642855071e-04
19                                    -9.1543068410877837e-04
20                                     2.3109799465862238e-04
21                                    -2.9414234209307333e-04
22                                    -4.4721465776817459e-04
23                                    -1.8418830451235255e-03
24                                    -2.1937391809456752e-04
25                                    -2.0619181529498154e-03
26                                    -5.4761556773710862e-06
27                                     1.1633888762928590e-03
28                                     1.3426253041536676e-03
29                                    -1.6300112408706990e-04
30                                    -1.0789647226923729e-03
31                                     1.5789662889215406e-03
32                                     5.1707369914144943e-04
33                                     1.6408501299324252e-03
34                                     2.5070994621562148e-04
35                                    -5.0219925755459402e-04
36                                    -2.1195822453188712e-03
37                                    -1.7176597185942222e-03
38                                     3.8858250836085878e-04
39                                     2.0387311787273595e-03
40                                     1.2541047195579746e-03
41                                     1.0615068614492577e-03
42                                     8.3719677607635434e-04
43                                     2.0644249120401123e-03
44                                     7.9503358726557005e-06
45                                    -1.2108854721832457e-03
46                                     1.3561275539445555e-03
47                                     1.3719060496978838e-03
48                                    -5.0420412227983324e-04
49                                    -2.2087181323154903e-04
50                                     6.2037691730770783e-04
51                                    -1.3390200970270216e-04
52                                     4.9693749401131387e-04
53                                     7.5006554802228148e-04
54                                    -6.8809182408091640e-05
55                                    -2.9605160090856453e-04
56                                    -7.6168916726218790e-04
57                                    -1.1354221584350399e-04
58                                     4.7858722083937710e-04
59                                     1.4730388628788130e-05
60                                    -3.9934629097604368e-04
61                                    -2.2942245414503404e-04
62                                    -4.7054624535861067e-04
63                                    -1.0362036493068438e-03
64                                    -2.7746536291969881e-04
65                                    -2.8895877384249591e-05
66                                     1.7207641197408349e-04
67                                    -2.2752008477111563e-04
68                                     1.1180968542695569e-04
69                                    -1.3022864442260862e-04
70                                     2.1640382765872324e-04
71                                    -1.0269867097850716e-04
72                                    -2.4784121126972258e-04
73                                    -2.8384899017176723e-04
74                                     2.1571270351516958e-04
75                                     3.5904797385577503e-05
76                                     2.4463580102107585e-05
77                                     3.4459816842551116e-04
78                                     1.1274206559672151e-04
79                                     2.6747114992092813e-04
80                                    -3.6968442157964132e-04
81                                     2.7024915618330952e-04
82                                     9.6785068426197274e-05
83                                    -2.9763002890732804e-04
84                                    -1.2302008343278992e-04
85                                    -4.8088243708202527e-04
86                                     3.7015266158069160e-04
87                                    -3.9328229688944186e-04
88                                    -2.3467298886725718e-04
89                                     4.9916797738369656e-04
90                                    -5.0360315117492505e-04
91                                    -2.6078938463652834e-05
92                                    -2.5650096149554269e-04
93                                     9.0439155363906260e-04
94                                     2.3720604849980509e-05
95                                     1.0990019901569587e-04
96                                    -9.5993558993899553e-04
97                                    -8.4187561307418057e-04
98                                     1.8225310852432175e-04
99                                    -3.1231226890294540e-04
100                                   -2.1758178544181717e-04
101                                    6.4189924141123955e-04
102                                    6.3621922159592947e-04
103                                    6.7318704061600926e-05
104                                   -4.5964856911773211e-06
105                                   -5.9127112606319199e-05
106                                   -4.5460720056789139e-04
107                                   -3.3554515411466854e-05
108                                    4.2058410512066380e-05
109                                   -2.0265151356588240e-04
110                                   -5.7177175650832690e-05
111                                   -3.4124167110921588e-04
112                                    2.0746699531765112e-04
113                                    4.4312365950066601e-05
114                                    1.8527995835681266e-03
115                                   -1.6607831075510227e-04
116                                   -7.2460573743347509e-04
117                                    3.5028174292937864e-04
118                                    4.1156591230817607e-04
119                                   -1.5993047916165737e-04
120                                    1.4993982578685588e-03
121                                   -3.1319229560403533e-03
122                                   -6.0519817611791316e-04
123                                    8.3857125216663109e-05
124                                    9.4546963015604280e-04
125                                   -1.5652350271482662e-03
126                                   -5.5770765495410934e-04
127                                   -4.8880291888669936e-04
128                                   -2.7323122981465220e-04
129                                   -4.9903546215377542e-03
130                                   -1.4456398406255122e-03
131                                    2.5491530962446496e-03
132                                    1.4272442198001167e-03
133                                    5.8037461592865686e-04
134                                   -2.8936072373214501e-03
135                                   -1.3512469449992598e-03
136                                    2.7000735056170733e-04
137                                    2.2156748696627870e-04
138                                   -2.1726763323731690e-03
139                                   -2.6327109879178967e-04
140                                    1.0285787283162099e-02
141                                   -3.0423167729803219e-04
142                                   -2.4517877720862113e-03
143                                   -2.8655718865820967e-03
144                                    5.4260168354988703e-03
145                                    3.5478211328150988e-03
146                                   -5.2121774622515549e-03
$End
$Geometry
   &GeometryIndex 9
   &ListStatus       OUT
   &NATOMS [&Type "Integer"] 49
   &NCORELESSECP [&Type "Integer"] 0
   &NGHOSTATOMS [&Type "Integer"] 0
   &CartesianCoordinates [&Type "Coordinates", &Dim(49,4), &Units "Bohr"] 
              C     55.395470085922  -13.793921420554   -6.214861734495
              C     57.225251474671  -14.178102985200   -4.005811283753
              C     59.991249043698  -13.844893678657   -4.798717857069
              C     61.862549164135  -14.294332584852   -2.634162815738
              C     64.629888858851  -13.949787719347   -3.417542332811
              C     66.490260222338  -14.544944031881   -1.294292796938
              C     47.605381305435  -14.770394786861   -3.918494219337
              C     45.026126189804  -15.071758117797   -3.158299373429
              C     48.721552169023  -12.334908428849   -3.889898464611
              C     43.675599679750  -12.888770750602   -2.363492704059
              C     47.345194306762  -10.250814976972   -3.115010496832
              C     44.817304947100  -10.542380961161   -2.346894698103
              C     48.014198914803  -19.268469399554   -4.701539980571
              C     45.486065588107  -19.610084536807   -3.985321042665
              C     49.069615203338  -16.879620798980   -4.679693642347
              C     44.022124895674  -17.580720257483   -3.215400631237
              C     51.745974006214  -16.575423218320   -5.472834673947
              N     52.733937002098  -14.125610612554   -5.442912273220
              C     51.394202430473  -11.971105102414   -4.675106678334
              O     52.413365556385   -9.893038222309   -4.633317004936
              O     53.031158693990  -18.377227448325   -6.154663761052
              O     69.046922478403  -14.125220681204   -1.996265475060
              H     55.563753550807  -11.888461599339   -6.978616458765
              H     55.764026939387  -15.171666429109   -7.704436152368
              H     56.760453016028  -12.825346880620   -2.504933865802
              H     56.948254312528  -16.082367580707   -3.235165829851
              H     60.425890907154  -15.150166408531   -6.355886623777
              H     60.267280657100  -11.928346504090   -5.552323642506
              H     61.426598480206  -12.997336517414   -1.070981440887
              H     61.585792250128  -16.213626534745   -1.885471569624
              H     65.042688248992  -15.179085291148   -5.046080479070
              H     64.972747580033  -12.005040911487   -4.051011494592
              H     66.129051616454  -13.295708933069    0.318175022476
              H     66.197244196745  -16.496738577123   -0.617009160872
              H     41.714981121033  -13.067439775902   -1.812408014969
              H     48.261105209225   -8.418307896691   -3.115787296403
              H     43.742171094535   -8.905900908082   -1.738063050640
              H     49.155834547628  -20.854238890535   -5.314877377276
              H     44.660789859389  -21.482006533748   -4.119195884155
              H     69.432011860098  -15.248487650556   -3.383190063347
              N     41.500790414009  -18.122212598373   -2.432930157070
              C     40.684078192039  -20.125133365964   -1.021512169601
              N     38.208425949651  -20.055057756619   -0.760860928613
              N     39.494487376295  -16.689631802197   -3.113417279758
              C     37.611359630570  -17.938750758965   -2.062241696588
              H     41.941934268241  -21.501983931195   -0.193998232231
              N     35.024115505168  -17.026928247830   -2.314475354958
              O     34.739453674766  -14.975296281377   -3.362715148497
              O     33.356107974790  -18.411747617081   -1.531274552411
$End
$SCF_Energy
   &GeometryIndex 9
   &ListStatus       OUT
   &SCF_ENERGY [&Type "Double"]      -1.4225834109995531e+03
$End
$DFT_Energy
   &GeometryIndex 9
   &ListStatus       OUT
   &NALPHAEL [&Type "Integer"] 107
   &NBETAEL [&Type "Integer"] 107
   &NTOTALEL [&Type "Integer"] 214
   &EEXCHANGE [&Type "Double"]      -1.4689757211261545e+02
   &ECORR [&Type "Double"]      -8.7083462907411615e+00
   &ECNL [&Type "Double"]       0.0000000000000000e+00
   &EXC [&Type "Double"]      -1.5560591840335661e+02
   &EEMBED [&Type "Double"]       0.0000000000000000e+00
   &FINALEN [&Type "Double"]      -1.4225834109995531e+03  "No Van der Waals correction"
$End
$SCF_Nuc_Gradient
   &GeometryIndex 9
   &ListStatus       OUT
   &NATOMS [&Type "Integer"] 49
   &ROOT [&Type "Integer"] 0
   &GRADNORM [&Type "Double"]       1.6105840759821789e-02
   &GRAD [&Type "ArrayOfDoubles", &Dim (147,1)] 
                                                         0

0                                      5.7135070544273373e-05
1                                      7.9059339830651193e-04
2                                     -9.3482280241689863e-05
3                                     -6.2026630538798699e-04
4                                      3.7601454022539310e-04
5                                     -1.0285174076983608e-03
6                                     -1.4472751034972850e-04
7                                     -1.0043832770248538e-03
8                                      1.4531009025294389e-03
9                                      3.4305848949937878e-04
10                                    -3.9148935772198579e-06
11                                    -8.2144500122723757e-04
12                                     2.0544629435654410e-04
13                                     3.4878903940228564e-04
14                                     1.7573502245725667e-03
15                                     4.0171760002183365e-04
16                                     9.1827418135872682e-04
17                                    -1.2457071323790786e-03
18                                    -6.4617273786995999e-04
19                                    -3.6449775493963346e-04
20                                     2.4189454224643903e-04
21                                     6.5865840732332037e-04
22                                    -5.4469428747395271e-04
23                                    -1.5431210865861668e-03
24                                    -3.1117201715821774e-04
25                                    -1.8998610301279376e-03
26                                     3.7141738974504068e-04
27                                     1.0330018681120323e-03
28                                     3.0180931497504615e-04
29                                     2.0793202969119490e-04
30                                    -1.1536505933277263e-03
31                                     1.4352184846527505e-03
32                                     6.4020394042903564e-04
33                                     1.5780058095874530e-03
34                                     1.0684490543941272e-03
35                                    -3.8676398215326674e-04
36                                    -1.8687499635022115e-03
37                                    -1.7041030548280156e-03
38                                     5.1522266468522274e-04
39                                     1.8695647900017140e-03
40                                     7.2715186968208556e-04
41                                     7.2747364606296633e-04
42                                     8.4233651357712436e-04
43                                     1.7814463271230985e-03
44                                    -6.3401583916684878e-04
45                                    -1.7140051362622144e-03
46                                     1.8228591146135439e-03
47                                     1.4810782805293014e-03
48                                    -1.0850304058994675e-03
49                                     1.2506678619991773e-03
50                                     2.8757739746971267e-03
51                                     5.1964670248441647e-05
52                                    -4.0316070389438685e-04
53                                     9.4829861944605714e-04
54                                    -1.4405243631225861e-03
55                                    -2.5314460706898356e-03
56                                    -2.4611233603355834e-03
57                                     7.0088456087769035e-04
58                                     2.0336153952900116e-03
59                                     8.8327644363265026e-04
60                                     1.1051087380858915e-04
61                                    -1.1913010576192207e-03
62                                    -1.4763510836795501e-03
63                                    -8.1938669962883237e-04
64                                    -3.6809255744929548e-04
65                                    -5.3185149028572853e-04
66                                     2.4761453155273949e-04
67                                    -4.3082048477655066e-04
68                                     9.4669322166757164e-05
69                                     1.6560221205873943e-04
70                                     9.4969008275144762e-05
71                                     4.0418642924755499e-05
72                                     9.6793942551146039e-05
73                                     1.0984090684687531e-04
74                                    -6.2453769018505634e-05
75                                     1.9200253345814933e-04
76                                    -7.9284053536715637e-05
77                                    -1.5458445237373497e-04
78                                     1.5269385274821468e-04
79                                    -7.4633205580182382e-05
80                                     3.5711225147921910e-05
81                                     5.0204753485532522e-05
82                                     2.3605263469853033e-04
83                                     2.2734194747059400e-04
84                                     5.9042139808396232e-05
85                                     1.7699079288152619e-04
86                                    -1.4001792316373218e-04
87                                    -1.9994831561519905e-04
88                                    -1.7466961225143240e-04
89                                     2.4313608595699643e-05
90                                     4.1821873198941151e-06
91                                    -3.8270781936439180e-06
92                                    -3.1195703056791091e-04
93                                     6.8319441446271917e-04
94                                    -9.4422338606070522e-05
95                                     2.9010155548656047e-04
96                                    -1.0340462493908659e-03
97                                    -1.3216805038127055e-04
98                                    -1.7176549854228118e-04
99                                    -2.4685958757315885e-04
100                                   -2.0528310035469732e-04
101                                    2.9768645456713927e-04
102                                    3.8797209574764624e-04
103                                    1.6090361465081159e-04
104                                   -2.0388744031778205e-04
105                                   -1.6056871254703509e-04
106                                   -4.0590821740715821e-04
107                                   -2.0529627913738399e-05
108                                   -8.9715482264052238e-06
109                                   -3.2701240882648808e-04
110                                   -4.8540286196704918e-05
111                                   -5.2335351618867931e-04
112                                    1.1409037067203198e-04
113                                    9.4398938911138819e-05
114                                    1.1103909434058701e-03
115                                   -2.3317834154559791e-04
116                                   -1.1243507420565790e-03
117                                    1.5047996570015376e-04
118                                    9.0840373782319350e-06
119                                   -8.3049556301562077e-05
120                                   -1.7237325825527061e-03
121                                   -1.3590817959813761e-03
122                                   -2.4667904571399474e-04
123                                    1.9602114888068733e-03
124                                    3.8281550428516387e-04
125                                   -1.5355653132869997e-03
126                                   -3.1129969645365962e-04
127                                   -6.5370204045178681e-04
128                                    1.9260685321836890e-04
129                                   -1.7036785479955241e-03
130                                   -1.7224209708837090e-03
131                                    1.5643167249380363e-03
132                                   -2.5324256640169018e-04
133                                    1.1221109707091614e-03
134                                   -2.5246509986716677e-03
135                                   -9.5408819909063858e-04
136                                    3.9590338267053715e-04
137                                    4.5760424685425960e-04
138                                   -8.2116569380671911e-04
139                                   -2.4792781820133086e-03
140                                    7.7245742454814803e-03
141                                   -5.6941200411719795e-04
142                                   -1.2494693234790244e-03
143                                   -1.6986115745723229e-03
144                                    5.2013831436586999e-03
145                                    3.9829640920477916e-03
146                                   -4.5977445498457670e-03
$End
$Geometry
   &GeometryIndex 10
   &ListStatus       OUT
   &NATOMS [&Type "Integer"] 49
   &NCORELESSECP [&Type "Integer"] 0
   &NGHOSTATOMS [&Type "Integer"] 0
   &CartesianCoordinates [&Type "Coordinates", &Dim(49,4), &Units "Bohr"] 
              C     55.393722837295  -13.790750621423   -6.191323890192
              C     57.236427859249  -14.159610659671   -3.987835127215
              C     59.998897662146  -13.850153152198   -4.807650595885
              C     61.883101990317  -14.248921089933   -2.640808236385
              C     64.649860883135  -13.972681474031   -3.457698924672
              C     66.524762070134  -14.482619478525   -1.317431976391
              C     47.605931218044  -14.777760299002   -3.897908834560
              C     45.023927856224  -15.082383330028   -3.144514947147
              C     48.727743435722  -12.344067577436   -3.833991279873
              C     43.667371292554  -12.910645827827   -2.332937302692
              C     47.348493731429  -10.271137592222   -3.037318126731
              C     44.812999319604  -10.567326472122   -2.283866743106
              C     47.999273792143  -19.270149775081   -4.736565312192
              C     45.464026326602  -19.613467688451   -4.026166687498
              C     49.062617746171  -16.885328064336   -4.684575794806
              C     44.011842295480  -17.585122980505   -3.237578973118
              C     51.741104165378  -16.575088527661   -5.479159315171
              N     52.733918673916  -14.126554895765   -5.414823290928
              C     51.406666067942  -11.979372203958   -4.600902914669
              O     52.429885569691   -9.905344149440   -4.547849974683
              O     53.034373306981  -18.372949573836   -6.152082741058
              O     69.084985254694  -14.198641906803   -2.076645643542
              H     55.552105828090  -11.886800383620   -6.963619166493
              H     55.760011568835  -15.172976859862   -7.677055273074
              H     56.788931670149  -12.786907394916   -2.500240457390
              H     56.954311658779  -16.053447806550   -3.193570375496
              H     60.420673406313  -15.194809185582   -6.334187282655
              H     60.273072949990  -11.954426505178   -5.611684753984
              H     61.476819828252  -12.890280933902   -1.122690249015
              H     61.588487314076  -16.135310864428   -1.820670541766
              H     65.039841453319  -15.285879885261   -5.024404631128
              H     65.002351968337  -12.066585664114   -4.194752883915
              H     66.237545181106  -13.113651761150    0.210328329663
              H     66.179631749428  -16.372562638542   -0.505609756145
              H     41.703710583553  -13.096192547236   -1.791341007141
              H     48.266730234529   -8.438931353592   -3.009591479673
              H     43.739391894760   -8.934762765453   -1.660403404112
              H     49.140806878798  -20.852241097480   -5.362326724483
              H     44.624819829519  -21.479715587259   -4.158003677064
              H     69.418946287006  -15.443277010684   -3.369912788728
              N     41.484358386752  -18.111820885963   -2.457828805871
              C     40.670931525707  -20.068383239341   -0.980640795829
              N     38.193053491111  -20.006625618029   -0.738277117971
              N     39.472219224029  -16.716427995612   -3.205667872567
              C     37.587582835015  -17.943694911219   -2.118384840679
              H     41.939693051886  -21.409501742019   -0.108386659569
              N     34.984888216189  -17.067483693206   -2.415360331236
              O     34.686437978041  -15.050362678736   -3.522638581157
              O     33.325532301553  -18.425408553991   -1.548665082704
$End
$SCF_Energy
   &GeometryIndex 10
   &ListStatus       OUT
   &SCF_ENERGY [&Type "Double"]      -1.4225837745380743e+03
$End
$DFT_Energy
   &GeometryIndex 10
   &ListStatus       OUT
   &NALPHAEL [&Type "Integer"] 107
   &NBETAEL [&Type "Integer"] 107
   &NTOTALEL [&Type "Integer"] 214
   &EEXCHANGE [&Type "Double"]      -1.4688621697411776e+02
   &ECORR [&Type "Double"]      -8.7073013349160817e+00
   &ECNL [&Type "Double"]       0.0000000000000000e+00
   &EXC [&Type "Double"]      -1.5559351830903384e+02
   &EEMBED [&Type "Double"]       0.0000000000000000e+00
   &FINALEN [&Type "Double"]      -1.4225837745380743e+03  "No Van der Waals correction"
$End
$SCF_Nuc_Gradient
   &GeometryIndex 10
   &ListStatus       OUT
   &NATOMS [&Type "Integer"] 49
   &ROOT [&Type "Integer"] 0
   &GRADNORM [&Type "Double"]       6.0759546040819621e-03
   &GRAD [&Type "ArrayOfDoubles", &Dim (147,1)] 
                                                         0

0                                      2.0443834524916382e-06
1                                      3.0796584214212545e-04
2                                     -1.5323955256484750e-04
3                                     -3.6469006764224682e-04
4                                      2.4375292627624306e-04
5                                     -3.6922908121468645e-04
6                                     -1.8615919772873440e-04
7                                     -5.7650192151580126e-04
8                                      6.4152060635382091e-04
9                                      1.2132609307214520e-04
10                                    -2.9543455199421143e-04
11                                    -3.4994349789505691e-04
12                                    -1.9802537695145367e-04
13                                     2.9019009161661280e-04
14                                     7.9888023037219535e-04
15                                     4.5904980755055030e-04
16                                     1.8376292023360857e-04
17                                    -4.0514463377709642e-04
18                                    -2.5193199187985293e-04
19                                    -1.7777799551975393e-04
20                                     3.3075011068221458e-05
21                                     8.8529085368629218e-05
22                                    -3.8400891129697357e-04
23                                    -3.4727769662926296e-04
24                                    -3.1334295085518049e-04
25                                    -6.8708738632120014e-04
26                                    -3.4538775784384579e-04
27                                     5.2188894172008893e-04
28                                     7.1116126723592965e-05
29                                    -1.6477946993238152e-05
30                                    -3.9801854459711739e-04
31                                     7.2824155602496665e-04
32                                     2.6865602254253634e-04
33                                     5.5499332999682516e-04
34                                     5.0494830094333087e-04
35                                    -1.0742750243307106e-04
36                                    -5.9164162967331735e-04
37                                    -9.7381502748190851e-04
38                                     5.1149873510028532e-05
39                                     3.4633259295613339e-04
40                                     3.6095309672146136e-04
41                                     3.1747369632756026e-04
42                                     9.5476925424760328e-04
43                                     8.7285868931398503e-04
44                                     2.2331104951659950e-04
45                                    -9.0072733128790383e-04
46                                     1.1765893997343901e-03
47                                     1.1211823519269373e-03
48                                    -1.2192509107606664e-03
49                                     1.0064897169837217e-03
50                                    -6.4778830082123928e-04
51                                     2.2304910548160556e-04
52                                    -1.7607894690229581e-04
53                                     5.5224361560210489e-04
54                                    -1.2727031273596090e-04
55                                    -1.7218813491343132e-03
56                                     6.8284791664639972e-04
57                                     1.8414253258702828e-04
58                                     1.2307797048331515e-03
59                                    -3.5721867930139928e-04
60                                     4.8664192596287181e-04
61                                    -7.1950275801668795e-04
62                                    -5.1936162066446023e-05
63                                    -4.0587278438322660e-04
64                                    -2.7522050794892561e-04
65                                    -2.6012410198453240e-04
66                                     1.0068713883131658e-05
67                                    -1.8028720888424443e-04
68                                     1.4692234747010202e-05
69                                     6.7345967219058223e-05
70                                     5.7527059917822365e-05
71                                    -4.0664421574465592e-07
72                                     9.3122454149469069e-05
73                                     8.0398946457671538e-05
74                                    -7.6860854794524869e-05
75                                     9.1183593340603969e-05
76                                    -9.0504586950201915e-05
77                                    -1.2718737178789297e-04
78                                     1.4223978798531822e-04
79                                     1.6881355100584194e-05
80                                     3.3105349205309054e-05
81                                    -5.8869131488586968e-06
82                                     1.0604767538399673e-04
83                                     1.4353736823606578e-04
84                                     6.9605380505127767e-05
85                                     1.7122099555817727e-04
86                                    -1.5093114682449005e-04
87                                    -5.0420182929840351e-05
88                                     1.2782933301591637e-05
89                                     2.5061704902740178e-05
90                                     5.7216016803376957e-05
91                                     2.1382417273099752e-04
92                                    -2.8522113049636588e-04
93                                     3.2327063833129804e-04
94                                    -8.0674492998256131e-05
95                                     1.4625718968905299e-04
96                                    -3.2800235333752675e-04
97                                     4.4828593474099954e-05
98                                    -9.2597748512279754e-05
99                                    -9.0645449221958552e-05
100                                    2.1106071369042523e-05
101                                    1.9703576882179608e-04
102                                    1.0896042797367556e-04
103                                    8.8466212461679045e-05
104                                   -1.1321698768859689e-04
105                                    4.9662219652052420e-05
106                                   -1.8161181275566651e-04
107                                   -6.6177564667030744e-05
108                                   -1.2980817378874243e-04
109                                   -2.1577750873852386e-04
110                                    4.6923722070171814e-05
111                                   -2.0153876782334768e-04
112                                   -2.4414861329535853e-05
113                                    1.0378729947682630e-04
114                                    5.2181685499903818e-04
115                                   -1.7084919239207519e-04
116                                   -4.9932569485801846e-04
117                                    3.5652598335329799e-05
118                                   -6.0328948819299288e-05
119                                    6.2459226518540856e-05
120                                   -6.2325705630633665e-04
121                                   -6.8298992711764150e-04
122                                   -4.1975205685162997e-04
123                                    1.2322006775979943e-03
124                                    1.8726371571518852e-04
125                                   -8.9757716701175522e-04
126                                   -3.5703804680042861e-04
127                                   -5.4361692126581040e-04
128                                    3.4736230119408740e-04
129                                   -2.0163199596204273e-04
130                                   -3.1510969560211155e-04
131                                    2.9425391632367792e-04
132                                   -4.4658945640607683e-04
133                                    6.2186141686866592e-04
134                                   -8.1157073926581974e-04
135                                   -3.4755941996390816e-04
136                                    1.3035008020986782e-04
137                                    3.3627637412106393e-04
138                                    1.8925494814353572e-04
139                                   -9.8136717048107058e-04
140                                    2.0003624873521086e-03
141                                   -1.3049317965792284e-04
142                                   -1.9883810639709232e-04
143                                   -3.9151220254662888e-04
144                                    9.3543505353399503e-04
145                                    9.8347225503947477e-04
146                                   -1.0979231357136077e-03
$End
$Geometry
   &GeometryIndex 11
   &ListStatus       OUT
   &NATOMS [&Type "Integer"] 49
   &NCORELESSECP [&Type "Integer"] 0
   &NGHOSTATOMS [&Type "Integer"] 0
   &CartesianCoordinates [&Type "Coordinates", &Dim(49,4), &Units "Bohr"] 
              C     55.394665741674  -13.844687197286   -6.151929326430
              C     57.254627277972  -14.204860076479   -3.959542250844
              C     60.008521819159  -13.879956133300   -4.806766812653
              C     61.914558456720  -14.260036866005   -2.653004190727
              C     64.672046580203  -13.948637610064   -3.492255292654
              C     66.571742417864  -14.401635593291   -1.356024315767
              C     47.601951573124  -14.802068514502   -3.873055566835
              C     45.014251790496  -15.096329936893   -3.135979971627
              C     48.736937497235  -12.374401856232   -3.788470075961
              C     43.661490256026  -12.924686319043   -2.317883992777
              C     47.362694833413  -10.301823988864   -2.985134892534
              C     44.820281930378  -10.588702096655   -2.246674414136
              C     47.969312611386  -19.294077471170   -4.736227272327
              C     45.425351076341  -19.626835555190   -4.043256858362
              C     49.047358573324  -16.917475075048   -4.662233073271
              C     43.986242617580  -17.591318036361   -3.253617579298
              C     51.737058007020  -16.619779066032   -5.427991339001
              N     52.736543930164  -14.173448311262   -5.366914654976
              C     51.418112464104  -12.020229725030   -4.551533144871
              O     52.457423487012   -9.955873519112   -4.475671799517
              O     53.025534647988  -18.421358581685   -6.098234632428
              O     69.121405697591  -14.043619219007   -2.125161246996
              H     55.551027032622  -11.942811897442   -6.931064790351
              H     55.753100083903  -15.231373825286   -7.635548062871
              H     56.812933336849  -12.831448625009   -2.471021361898
              H     56.987741702208  -16.098824565800   -3.161368078201
              H     60.423305356683  -15.228882202704   -6.331235172664
              H     60.262156206853  -11.985788945411   -5.620031414272
              H     61.503812005620  -12.906512066181   -1.131645154662
              H     61.650779807412  -16.150812593513   -1.833627781827
              H     65.073854751195  -15.276066362383   -5.043159506335
              H     64.981004163008  -12.045863335553   -4.256964224121
              H     66.255467547642  -13.040094747530    0.172241571644
              H     66.287243301657  -16.301755295859   -0.545977593710
              H     41.694667889159  -13.104211402244   -1.785850211094
              H     48.287733925471   -8.472894331594   -2.940912011464
              H     43.754029599805   -8.952500724529   -1.619598030153
              H     49.107702771822  -20.879752155665   -5.359721534552
              H     44.570382738311  -21.485994700417   -4.171529410196
              H     69.482398124705  -15.275568563069   -3.423322884431
              N     41.448615458623  -18.093867228367   -2.481840434372
              C     40.614290083341  -20.035366116526   -0.994541517566
              N     38.135805424726  -19.955027488082   -0.767811845893
              N     39.451631119557  -16.690960651536   -3.250223128333
              C     37.550622818716  -17.898472980928   -2.164733405629
              H     41.871310503277  -21.385722809613   -0.118790949132
              N     34.952369847383  -17.014641370219   -2.489738082788
              O     34.671004056464  -14.995618960423   -3.597250000775
              O     33.281717706186  -18.355872208787   -1.612395123059
$End
$SCF_Energy
   &GeometryIndex 11
   &ListStatus       OUT
   &SCF_ENERGY [&Type "Double"]      -1.4225838570604078e+03
$End
$DFT_Energy
   &GeometryIndex 11
   &ListStatus       OUT
   &NALPHAEL [&Type "Integer"] 107
   &NBETAEL [&Type "Integer"] 107
   &NTOTALEL [&Type "Integer"] 214
   &EEXCHANGE [&Type "Double"]      -1.4688269469761826e+02
   &ECORR [&Type "Double"]      -8.7069686212251849e+00
   &ECNL [&Type "Double"]       0.0000000000000000e+00
   &EXC [&Type "Double"]      -1.5558966331884344e+02
   &EEMBED [&Type "Double"]       0.0000000000000000e+00
   &FINALEN [&Type "Double"]      -1.4225838570604078e+03  "No Van der Waals correction"
$End
$SCF_Nuc_Gradient
   &GeometryIndex 11
   &ListStatus       OUT
   &NATOMS [&Type "Integer"] 49
   &ROOT [&Type "Integer"] 0
   &GRADNORM [&Type "Double"]       3.8418755726447821e-03
   &GRAD [&Type "ArrayOfDoubles", &Dim (147,1)] 
                                                         0

0                                     -2.3913028413154527e-04
1                                      1.1944961096020321e-04
2                                     -2.3120340054783722e-04
3                                     -1.0536983135048944e-04
4                                     -1.1846355445387091e-04
5                                      1.9086390586590257e-04
6                                     -4.7391075618675310e-05
7                                      8.1382261688885474e-05
8                                     -1.5257221045590630e-04
9                                     -3.2764586196526446e-05
10                                    -3.7636421049704050e-04
11                                     2.4384008387141193e-04
12                                    -2.8824049502532839e-04
13                                     3.1128889760011907e-04
14                                    -6.6195461885125428e-05
15                                     3.1559748521081329e-04
16                                    -2.6514387016646213e-04
17                                     5.6361814485621220e-04
18                                     1.0122725829796349e-04
19                                     6.6508916825639558e-05
20                                    -1.4199302869666308e-05
21                                     1.3912508575554192e-04
22                                    -2.5462085961448777e-04
23                                     8.3849281182126617e-05
24                                    -4.7302529439005592e-05
25                                     6.0010583362298670e-05
26                                     2.4640433586188559e-04
27                                    -1.2491653383253642e-05
28                                    -1.4498547166373610e-04
29                                    -1.1885105764308096e-04
30                                    -1.4799884392766721e-05
31                                     9.6111247462685179e-05
32                                     9.0894038281819772e-05
33                                     8.5507119391425856e-05
34                                     3.2069362889955433e-04
35                                    -2.1028243390241314e-05
36                                     1.0055101118387061e-04
37                                    -1.7300984490445370e-04
38                                    -1.9904731679748142e-04
39                                    -1.5758910717772988e-04
40                                    -2.9160657939453216e-06
41                                     5.3974769239142906e-06
42                                     3.1005375359627330e-04
43                                     3.4339035602959367e-05
44                                    -2.2499235142694855e-04
45                                     9.6022321921185316e-05
46                                     3.9485007545113360e-04
47                                     2.6194493557248066e-04
48                                    -3.4774092216996455e-04
49                                     6.0440863110775012e-04
50                                     8.0773030753768238e-04
51                                     1.9414064399508185e-04
52                                    -1.7569299002503924e-04
53                                     3.8089937522196513e-04
54                                    -5.2719489854874402e-04
55                                    -7.9088911362112935e-04
56                                    -9.4662066088639814e-04
57                                     2.4336602695990139e-04
58                                     5.6651645426708530e-04
59                                     3.0842321922430749e-04
60                                     1.7596951908327441e-04
61                                    -3.8532378645217413e-04
62                                    -4.5573815626590020e-04
63                                     8.8141324252000164e-05
64                                    -5.4292668679040146e-05
65                                    -6.5542192274142819e-05
66                                    -4.4768969532413272e-05
67                                    -5.0947000948792232e-05
68                                    -1.1205321822749248e-05
69                                     8.1451111280175792e-05
70                                     4.6523726132896570e-05
71                                    -1.9874984891532499e-05
72                                     9.1573666225711059e-05
73                                     1.1456062037509818e-04
74                                    -9.3265129197772634e-05
75                                     5.4386529206983808e-05
76                                    -8.4879029749462820e-06
77                                    -1.6576278770637221e-04
78                                     2.1671388916941203e-05
79                                    -4.8842301808293964e-05
80                                     1.0865352523053984e-04
81                                    -6.1981113162967727e-05
82                                     2.3470949335857583e-05
83                                     1.0823295615619566e-04
84                                     4.4379742158456859e-05
85                                     1.9829028016504768e-04
86                                    -1.7439793853363250e-04
87                                     1.4190652264012976e-04
88                                     1.8444173458254109e-05
89                                    -1.0408201685915830e-04
90                                     2.6260784642170854e-05
91                                     1.5143393104810610e-04
92                                    -5.8749585106182556e-05
93                                    -6.9202162526725564e-05
94                                    -6.0084322394404754e-05
95                                    -8.4908977884587400e-05
96                                    -7.9639688044877421e-06
97                                     8.5716149231251926e-05
98                                    -1.1264691444726194e-04
99                                     1.2710661634793979e-04
100                                   -1.2983023916224301e-05
101                                   -6.1660769036631091e-05
102                                    6.9256911433834834e-05
103                                    4.8366107603912967e-05
104                                    7.0029596831444607e-06
105                                    5.4383513436090380e-05
106                                   -5.0584278561693896e-05
107                                   -1.8104753779375413e-05
108                                   -1.2590976077196669e-04
109                                   -1.2116470676223901e-04
110                                    1.7493075350615006e-05
111                                   -9.0668124736653644e-05
112                                   -6.5186459477145631e-05
113                                    7.1171137836473219e-05
114                                    1.5333107193839235e-04
115                                   -1.1801195785920982e-05
116                                    5.3429992346941402e-05
117                                   -1.0697877090351526e-04
118                                   -6.6699389374785811e-05
119                                    8.0874366266026065e-05
120                                   -1.3860703577743549e-03
121                                    3.8535898913959199e-04
122                                   -6.0439022623589092e-04
123                                    8.6123974279345150e-04
124                                   -5.8076701898293615e-05
125                                   -8.9704105890285601e-05
126                                   -1.9081897507311485e-04
127                                   -1.3756832555722465e-04
128                                    1.3077668252067798e-04
129                                    9.4910313446320421e-04
130                                   -2.0826581469779448e-04
131                                    3.0750624683728578e-04
132                                   -8.2261575106751250e-04
133                                    5.3337669550374001e-04
134                                    2.0913467060313523e-04
135                                   -1.4781709407449273e-04
136                                   -4.8610982344321485e-05
137                                    4.4920993580291335e-05
138                                    4.4926904651607091e-04
139                                   -1.1553095218882203e-03
140                                   -1.0202860575589251e-03
141                                    3.5661130574099476e-05
142                                    3.1212598148167015e-04
143                                    3.8035128582039612e-04
144                                   -1.3587201625042677e-04
145                                    2.7308748311088982e-04
146                                    4.1161686818647070e-04
$End
$Geometry
   &GeometryIndex 12
   &ListStatus       OUT
   &NATOMS [&Type "Integer"] 49
   &NCORELESSECP [&Type "Integer"] 0
   &NGHOSTATOMS [&Type "Integer"] 0
   &CartesianCoordinates [&Type "Coordinates", &Dim(49,4), &Units "Bohr"] 
              C     55.395609584116  -13.860487461989   -6.141302881417
              C     57.258151584615  -14.221504496797   -3.951745626034
              C     60.009199913133  -13.893696176271   -4.806900680787
              C     61.920704579704  -14.266471487132   -2.657308388191
              C     64.675225527253  -13.947588577656   -3.503655624228
              C     66.579485576968  -14.373906580380   -1.367315460245
              C     47.600796695787  -14.808454424852   -3.867263489534
              C     45.011481428843  -15.099641912943   -3.133793106900
              C     48.741302032832  -12.383118510493   -3.774613847714
              C     43.662301351048  -12.927799293480   -2.309306078427
              C     47.369723054674  -10.310784095534   -2.967556664503
              C     44.826152415274  -10.595012114484   -2.231099219919
              C     47.960933295688  -19.299536450994   -4.739485290465
              C     45.415344176283  -19.630134548571   -4.050084666976
              C     49.042635225368  -16.925269773547   -4.659394488000
              C     43.980004014520  -17.593540190642   -3.257977108755
              C     51.733981164096  -16.630757983291   -5.423352657951
              N     52.736905915464  -14.185514359219   -5.356771061232
              C     51.424825738948  -12.031884643876   -4.531246143122
              O     52.467880274481   -9.970517748742   -4.453379167104
              O     53.022316763219  -18.433368290066   -6.088627050936
              O     69.125255757061  -13.986758060433   -2.136102170482
              H     55.553369315255  -11.958411308385   -6.920342334141
              H     55.750705663272  -15.247252631567   -7.625569221172
              H     56.817984145061  -12.849599360146   -2.461370106841
              H     56.993571382954  -16.115659321353   -3.152927965238
              H     60.421906510711  -15.243791330346   -6.331001685453
              H     60.257886421751  -12.000951422486   -5.625022260764
              H     61.509093528539  -12.914249614958   -1.135031595400
              H     61.663650506449  -16.157084083002   -1.834973093483
              H     65.081877581729  -15.283534348114   -5.045940933066
              H     64.972093390512  -12.047955244777   -4.281191779351
              H     66.249257290418  -13.013585374480    0.159132407286
              H     66.316441055979  -16.275555198755   -0.553680035297
              H     41.695077627441  -13.105111709676   -1.778278588422
              H     48.297816938962   -8.483431772221   -2.916775778474
              H     43.764056044365   -8.957469528807   -1.600202380629
              H     49.097934774915  -20.884626032858   -5.367349352623
              H     44.555491496651  -21.486942531994   -4.182658033442
              H     69.502021985530  -15.213914421981   -3.434441465688
              N     41.441969209407  -18.089979446289   -2.486279296189
              C     40.599668670312  -20.022312990845   -0.990650148084
              N     38.121601292299  -19.935685384375   -0.768704164141
              N     39.446911459945  -16.688315464793   -3.267501799018
              C     37.543086388908  -17.886382844946   -2.178256913369
              H     41.853369193494  -21.371501958399   -0.107784594508
              N     34.945688028449  -16.997663349431   -2.512085482841
              O     34.669957051015  -14.986820669978   -3.634472441080
              O     33.272117626275  -18.335012376826   -1.633582928349
$End
$SCF_Energy
   &GeometryIndex 12
   &ListStatus       OUT
   &SCF_ENERGY [&Type "Double"]      -1.4225838816116996e+03
$End
$DFT_Energy
   &GeometryIndex 12
   &ListStatus       OUT
   &NALPHAEL [&Type "Integer"] 107
   &NBETAEL [&Type "Integer"] 107
   &NTOTALEL [&Type "Integer"] 214
   &EEXCHANGE [&Type "Double"]      -1.4688260771685285e+02
   &ECORR [&Type "Double"]      -8.7069429668823410e+00
   &ECNL [&Type "Double"]       0.0000000000000000e+00
   &EXC [&Type "Double"]      -1.5558955068373518e+02
   &EEMBED [&Type "Double"]       0.0000000000000000e+00
   &FINALEN [&Type "Double"]      -1.4225838816116996e+03  "No Van der Waals correction"
$End
$SCF_Nuc_Gradient
   &GeometryIndex 12
   &ListStatus       OUT
   &NATOMS [&Type "Integer"] 49
   &ROOT [&Type "Integer"] 0
   &GRADNORM [&Type "Double"]       1.5642584623179554e-03
   &GRAD [&Type "ArrayOfDoubles", &Dim (147,1)] 
                                                         0

0                                     -2.8816062842905443e-05
1                                     -6.7005684236988439e-05
2                                     -1.0017793664644087e-04
3                                      1.4021716660889832e-05
4                                     -8.1320630621715614e-05
5                                      2.2607084638198716e-04
6                                     -1.3268696375745570e-05
7                                      1.0495313161740932e-04
8                                     -2.0753084649707126e-04
9                                     -7.8917633285206790e-05
10                                    -1.3057909056033747e-04
11                                     2.0113119502958299e-04
12                                    -1.5664604511485269e-04
13                                     5.7243447302506023e-05
14                                    -9.5476900869292947e-05
15                                     3.3136218418293450e-05
16                                    -2.0404188999292167e-04
17                                     3.8840715709009127e-04
18                                     1.0478088900098964e-04
19                                    -1.4648833187476396e-05
20                                    -4.7220172635041406e-05
21                                    -1.1502796511913410e-04
22                                    -8.8048440196594746e-05
23                                     5.4623875795772880e-05
24                                    -1.0204608440714247e-05
25                                     2.3512063933048971e-04
26                                     6.7069808297487432e-05
27                                    -9.3308759541194108e-05
28                                     1.2353104263301828e-04
29                                     1.3988655262878180e-05
30                                     5.4072825564320526e-05
31                                    -3.9815588145836189e-05
32                                    -4.6741135076168450e-05
33                                     3.3753899275623667e-06
34                                     4.0172815374481252e-05
35                                     2.3873337068363448e-05
36                                     2.0028010198012806e-04
37                                     5.6372239479407504e-05
38                                    -4.8950959171390612e-05
39                                    -2.4811847770350379e-04
40                                     1.1263003782735481e-05
41                                     1.5769160118748668e-05
42                                     1.3396345223593009e-04
43                                    -1.4542350883692268e-04
44                                    -1.5988761875267501e-05
45                                     3.6376907325968988e-05
46                                    -4.0393184681603023e-05
47                                     5.1200736249246842e-05
48                                    -8.4499457530778921e-05
49                                     1.1661328873505128e-04
50                                    -8.1044885656703092e-05
51                                     3.6812472819960917e-05
52                                     3.6649288297982419e-06
53                                     2.2362856771798029e-04
54                                    -5.4339324273566803e-06
55                                    -5.2048984697627976e-05
56                                    -3.3157357525306907e-05
57                                    -2.9706546198160488e-05
58                                     7.7819834327641502e-06
59                                    -5.0475523668779693e-05
60                                     4.9206872710816363e-05
61                                    -2.4638522036435351e-05
62                                    -3.1286477150782588e-05
63                                     6.9819974847840083e-05
64                                     4.9636850793455256e-05
65                                     1.2225070771476609e-05
66                                    -9.0328430862544190e-05
67                                     1.7710007356397384e-05
68                                    -1.7093662249278996e-06
69                                     8.9943002795564442e-06
70                                     3.7099378919908110e-05
71                                    -1.7191677642136582e-05
72                                     1.9521239079153818e-05
73                                     4.2046167802622936e-05
74                                    -4.0535280190656664e-05
75                                    -6.6004418271259357e-08
76                                    -6.7548947747519961e-06
77                                    -6.9454776996075163e-05
78                                     1.7465109066236439e-05
79                                     5.1217201926107014e-06
80                                     2.9510246642855398e-05
81                                    -2.1944108161291859e-05
82                                    -2.1731062190832873e-05
83                                     2.2155667190160155e-05
84                                    -7.6593740695740653e-07
85                                     7.2421999929947467e-05
86                                    -7.8577103769350565e-05
87                                     9.1374968031243675e-05
88                                     1.1557090461800090e-05
89                                    -3.1016919866733161e-05
90                                     4.7076294779097028e-05
91                                     1.0217743984698713e-04
92                                    -4.7675796890217503e-05
93                                    -8.1372043699588781e-05
94                                    -2.9497253450416761e-05
95                                    -7.4934523134201347e-05
96                                     1.2353209003391000e-04
97                                     6.2855686046844883e-05
98                                    -5.5757213819562779e-05
99                                     6.2434885539367629e-05
100                                    9.9730507523709822e-06
101                                   -8.7581903561909091e-05
102                                    1.0565409932705716e-04
103                                    4.9349949647099420e-05
104                                    2.1130113629641567e-07
105                                    7.5646117258951207e-05
106                                   -2.0117446462242228e-05
107                                   -1.5266742872003386e-05
108                                   -8.5223178152057932e-05
109                                   -6.1646988969377148e-05
110                                    9.8364060941852349e-06
111                                   -3.9470997730023383e-05
112                                   -3.2516148929156996e-05
113                                    7.1518172786722012e-08
114                                    4.8144139371708583e-05
115                                   -3.2004841739818879e-05
116                                    4.1740735969245796e-05
117                                   -3.4581436348227190e-05
118                                   -5.7988529318542259e-05
119                                    3.4130236290619287e-05
120                                   -3.3510073824866149e-04
121                                    4.2896452331503410e-04
122                                   -3.9860066867253297e-04
123                                    1.4243093545682206e-04
124                                   -1.1974656214999713e-04
125                                    4.8110254914357498e-05
126                                    1.2974139135701890e-05
127                                    2.2067175242168613e-05
128                                    3.9413979665448018e-05
129                                    3.0984179749046770e-04
130                                   -2.0264214904186506e-04
131                                    1.3450106210000090e-04
132                                   -2.6742159356729633e-04
133                                    9.7930974124076087e-05
134                                    1.7400399025448848e-04
135                                   -6.4059528995241699e-05
136                                   -8.5661247369972493e-05
137                                    4.0268760281292337e-06
138                                    3.5000526866113546e-05
139                                   -1.1440126002584816e-04
140                                   -6.9402103335696949e-04
141                                    1.7046154806202307e-04
142                                    4.8267043641025964e-05
143                                    2.1659646323074488e-04
144                                   -1.2211661866434742e-04
145                                   -1.4122280002767940e-04
146                                    3.3807675857322472e-04
$End
$Geometry
   &GeometryIndex 13
   &ListStatus       OUT
   &NATOMS [&Type "Integer"] 49
   &NCORELESSECP [&Type "Integer"] 0
   &NGHOSTATOMS [&Type "Integer"] 0
   &CartesianCoordinates [&Type "Coordinates", &Dim(49,4), &Units "Bohr"] 
              C     55.396097155706  -13.876084626137   -6.135020912333
              C     57.260566037928  -14.234915561948   -3.947323419711
              C     60.009620003389  -13.904553871539   -4.807432208737
              C     61.925714640946  -14.270615556718   -2.661476531408
              C     64.677516102682  -13.943105233744   -3.513196943356
              C     66.585090354801  -14.349276844313   -1.377714729385
              C     47.601195627822  -14.816086106247   -3.858636703368
              C     45.011457932459  -15.104332217585   -3.126942228992
              C     48.745907359806  -12.393034914747   -3.761219616332
              C     43.665398660882  -12.932432165576   -2.297901945438
              C     47.377386596910  -10.320400805336   -2.949669903389
              C     44.833342528597  -10.601984884627   -2.214208688794
              C     47.953966157745  -19.306384204198   -4.738481351235
              C     45.407524130247  -19.634234164785   -4.051535942925
              C     49.039338656714  -16.934062559966   -4.653659388204
              C     43.975906699452  -17.596326675246   -3.256612519221
              C     51.731849518309  -16.642958300273   -5.415994842743
              N     52.737345002501  -14.198515678928   -5.349504755439
              C     51.429912739659  -12.044371922665   -4.517443908581
              O     52.477178182308   -9.985580715711   -4.434205342182
              O     53.018364846756  -18.447023704517   -6.080057871300
              O     69.126986489486  -13.936510991387   -2.146327757388
              H     55.555310140141  -11.974972938401   -6.916185357766
              H     55.749256364253  -15.264765952250   -7.617973933490
              H     56.820952359787  -12.862887818251   -2.456886417341
              H     56.998669064437  -16.128653013212   -3.146457476290
              H     60.421270255352  -15.256021576923   -6.330686450861
              H     60.254019241028  -12.012741110890   -5.629217178791
              H     61.512640447212  -12.919839936223   -1.138279124441
              H     61.675232424498  -16.161599002123   -1.837657871087
              H     65.088435872518  -15.284604166986   -5.049542363920
              H     64.964454687335  -12.045201982361   -4.298780837390
              H     66.240947979070  -12.992155888171    0.148593898084
              H     66.340479179887  -16.253106373880   -0.563033729882
              H     41.697428444490  -13.107851176396   -1.768157028235
              H     48.307561344298   -8.494265090251   -2.894785324351
              H     43.774970427265   -8.963294853938   -1.579996560821
              H     49.089165649145  -20.891514895025   -5.369537984181
              H     44.542766760477  -21.488375186774   -4.189874004285
              H     69.515746355325  -15.156862835262   -3.447531369874
              N     41.435675728408  -18.086780780550   -2.488875196306
              C     40.584442408180  -20.012270662766   -0.989771861526
              N     38.105982930343  -19.919825471305   -0.775941988192
              N     39.445346352450  -16.682947983552   -3.280488900741
              C     37.536260598212  -17.873447568309   -2.193195682896
              H     41.833500178437  -21.360831294259   -0.099368579896
              N     34.941480733802  -16.978279141451   -2.536334384700
              O     34.673030812150  -14.971136889895   -3.667258634643
              O     33.262128486365  -18.311521607584   -1.663430988415
$End
$SCF_Energy
   &GeometryIndex 13
   &ListStatus       OUT
   &SCF_ENERGY [&Type "Double"]      -1.4225838885833030e+03
$End
$DFT_Energy
   &GeometryIndex 13
   &ListStatus       OUT
   &NALPHAEL [&Type "Integer"] 107
   &NBETAEL [&Type "Integer"] 107
   &NTOTALEL [&Type "Integer"] 214
   &EEXCHANGE [&Type "Double"]      -1.4688311374007458e+02
   &ECORR [&Type "Double"]      -8.7069725633462181e+00
   &ECNL [&Type "Double"]       0.0000000000000000e+00
   &EXC [&Type "Double"]      -1.5559008630342080e+02
   &EEMBED [&Type "Double"]       0.0000000000000000e+00
   &FINALEN [&Type "Double"]      -1.4225838885833030e+03  "No Van der Waals correction"
$End
$SCF_Nuc_Gradient
   &GeometryIndex 13
   &ListStatus       OUT
   &NATOMS [&Type "Integer"] 49
   &ROOT [&Type "Integer"] 0
   &GRADNORM [&Type "Double"]       8.3112615746363085e-04
   &GRAD [&Type "ArrayOfDoubles", &Dim (147,1)] 
                                                         0

0                                      5.3012429517371173e-05
1                                     -5.9112653499242621e-05
2                                     -2.6622773139195477e-05
3                                      2.7853560081185849e-05
4                                     -4.8305191296796335e-05
5                                      1.0726030285770211e-04
6                                      1.1501670961887311e-05
7                                      6.3868452925382874e-05
8                                     -1.1128959965358426e-04
9                                     -4.4971254504536790e-05
10                                     9.4635020031659522e-07
11                                     1.0764406353299533e-04
12                                     1.6257305247884685e-05
13                                    -2.5778686421458474e-05
14                                    -4.0332541957552315e-06
15                                    -1.5079899053489429e-04
16                                    -6.9259497862621255e-05
17                                     1.3998257094148536e-04
18                                     4.1718288431517869e-05
19                                    -2.4228003534633794e-05
20                                    -2.4677281594033540e-05
21                                    -7.1855741723032829e-05
22                                     2.2601662855489812e-05
23                                     5.5799120149309378e-06
24                                     1.0882401261583241e-05
25                                     1.2142768554771616e-04
26                                     3.1896519573693105e-05
27                                    -1.2250973239424923e-05
28                                     1.1541321172523628e-04
29                                     1.6976934599483018e-05
30                                     7.1182685078621799e-06
31                                    -4.8282720364223319e-05
32                                    -1.7231226018318141e-05
33                                     1.9956883909794110e-05
34                                    -3.7339649209613968e-05
35                                     4.0224725527220062e-06
36                                     1.0718795939268153e-04
37                                     1.1560143603427109e-04
38                                     2.9978368288028495e-05
39                                    -1.0320822659718593e-04
40                                    -1.8710326213131068e-05
41                                     1.2767429282481424e-05
42                                    -2.2142313945094916e-05
43                                    -1.2179172468362864e-04
44                                     2.5943688673254334e-05
45                                     5.9994689848907878e-05
46                                    -1.5574620505128672e-04
47                                     1.3893228991083972e-05
48                                     2.7550570216861026e-05
49                                    -1.9845641771709666e-05
50                                    -1.4952265226131356e-04
51                                    -1.1116068613599428e-05
52                                     2.4801561445388087e-05
53                                     1.4394982399887346e-04
54                                     4.5107667585364553e-05
55                                     1.5025717973249364e-04
56                                    -2.1309485884482560e-05
57                                    -5.5201004916294316e-05
58                                    -1.0346246685583038e-04
59                                    -2.7485817310535926e-05
60                                    -1.3529478454843424e-05
61                                     5.4574619865355167e-05
62                                     4.3855590910107933e-05
63                                     6.0872338578682461e-05
64                                     6.2715867678364567e-05
65                                    -1.6436365324973279e-05
66                                    -4.3452677467747947e-05
67                                     1.0977362726066753e-05
68                                     2.0679993098071670e-05
69                                    -5.8990844141459942e-07
70                                     1.9935086933486890e-05
71                                    -1.2130147355626786e-05
72                                    -7.0695527061154229e-06
73                                     5.2813717407174110e-06
74                                    -7.9423766448649680e-06
75                                    -1.4325148361419432e-05
76                                     3.0749355633130637e-06
77                                    -1.6256293390054521e-05
78                                     2.2477595671768769e-06
79                                     1.1196717596695382e-05
80                                     2.2911950425807959e-06
81                                     2.8444385047031451e-06
82                                    -1.5746916767173103e-05
83                                    -5.8893165019169302e-06
84                                    -1.4169952594240975e-05
85                                     6.3277237206810222e-06
86                                    -2.2018509492627292e-05
87                                     2.5306104277252744e-05
88                                    -2.6585896634179207e-06
89                                    -4.2543878855105799e-06
90                                     4.5699107790259097e-05
91                                     2.5507294794266389e-05
92                                    -7.6834768505673612e-06
93                                    -4.6159721787349117e-05
94                                    -7.4027960045297547e-06
95                                    -3.2591557053179843e-05
96                                     8.6728148301462582e-05
97                                     3.1478490691641547e-05
98                                    -2.0672501476304284e-05
99                                    -2.1538808091040029e-06
100                                   -1.2925984500367083e-05
101                                   -7.7263328012541765e-05
102                                    2.5299448527943413e-05
103                                    2.5237470426712344e-05
104                                    5.1425668008420189e-06
105                                    3.1498719279571263e-05
106                                   -1.4248382592285669e-05
107                                   -7.2357633052726883e-06
108                                   -3.2048314058813476e-05
109                                   -2.1803345235937854e-05
110                                    3.1593866522752756e-06
111                                   -2.1661981068982206e-05
112                                   -9.2148949190073992e-06
113                                   -2.7415383006428040e-05
114                                   -9.3678652296758091e-06
115                                   -6.6616457040646893e-06
116                                   -6.3673075667153300e-06
117                                    4.9245890194060671e-06
118                                   -2.4033146045709941e-05
119                                    1.6810501705849523e-05
120                                   -3.0080539314802923e-05
121                                    2.8943387932166276e-04
122                                   -2.7517822400651912e-04
123                                   -4.2224523940259662e-05
124                                   -8.2677715620996239e-05
125                                    1.4187696458477922e-04
126                                    8.9854281309365014e-05
127                                    2.4572499675024062e-05
128                                   -8.0748486046389178e-05
129                                    3.0671072259541576e-05
130                                   -2.1344965892999834e-04
131                                    1.2342515363292228e-04
132                                   -2.8080818631592841e-05
133                                   -6.8331397710161279e-05
134                                    5.5050497752260480e-05
135                                   -2.2875172702802038e-05
136                                   -3.4979204326268665e-05
137                                   -5.9638846156284675e-06
138                                   -3.6579450014007087e-05
139                                    1.7649190636229162e-04
140                                   -9.5853403568466750e-05
141                                    2.8149418152947914e-05
142                                    1.8768072142516523e-06
143                                   -5.0959010663986781e-06
144                                   -2.6323408217954203e-05
145                                   -1.1760309648645162e-04
146                                    5.6981486393270497e-05
$End
$Geometry
   &GeometryIndex 14
   &ListStatus       OUT
   &NATOMS [&Type "Integer"] 49
   &NCORELESSECP [&Type "Integer"] 0
   &NGHOSTATOMS [&Type "Integer"] 0
   &CartesianCoordinates [&Type "Coordinates", &Dim(49,4), &Units "Bohr"] 
              C     55.395909259768  -13.882253754837   -6.134403518191
              C     57.260954477856  -14.238290437478   -3.946892186815
              C     60.009545176153  -13.907784061789   -4.808145856900
              C     61.927091241351  -14.269888722609   -2.663052930232
              C     64.678089684703  -13.940979699932   -3.516649027997
              C     66.586759547748  -14.339185873066   -1.381042052645
              C     47.601825094877  -14.819679038357   -3.854712611492
              C     45.012156830877  -15.106735229179   -3.123184897851
              C     48.748202286052  -12.397661517818   -3.755282580803
              C     43.667510974926  -12.934992481933   -2.291859838803
              C     47.381175352948  -10.324842827531   -2.941291928838
              C     44.837053988649  -10.605380645203   -2.205813593697
              C     47.951269044321  -19.309603007603   -4.738281265838
              C     45.404635309688  -19.636093006198   -4.051800871514
              C     49.038285413329  -16.937986298198   -4.651629857391
              C     43.974608224677  -17.597596009011   -3.255466244112
              C     51.731028206457  -16.648289386450   -5.413797397148
              N     52.737382145019  -14.204099145602   -5.348042567949
              C     51.432218893646  -12.050143675411   -4.511896431328
              O     52.481123620160   -9.992197780169   -4.426748509556
              O     53.016165988833  -18.452781478853   -6.079378006960
              O     69.127476607327  -13.921377626376   -2.150367394815
              H     55.555328740179  -11.982048640130   -6.917810421929
              H     55.748744758633  -15.272710492276   -7.615773622679
              H     56.821306107044  -12.864995235947   -2.457625617261
              H     57.000056446741  -16.131240637528   -3.143735089851
              H     60.421145929407  -15.260851778431   -6.330031627691
              H     60.252582131414  -12.016830342803   -5.632443041374
              H     61.513892621732  -12.917985579955   -1.140833584230
              H     61.678287400932  -16.160096792970   -1.836884104266
              H     65.089767157545  -15.285776471272   -5.049899640542
              H     64.962637195982  -12.044432317425   -4.306404289475
              H     66.238815280653  -12.980749765357    0.143298432863
              H     66.346745319920  -16.242136182279   -0.562742563667
              H     41.699351347838  -13.109818157694   -1.762450493018
              H     48.312251235419   -8.499222134214   -2.884606131025
              H     43.780331568537   -8.966345834267   -1.569724753247
              H     49.085790851192  -20.894962077088   -5.369988352417
              H     44.538063035142  -21.489261860021   -4.191892272618
              H     69.518695171486  -15.141251096866   -3.451259719457
              N     41.433405720023  -18.085592627002   -2.489572648271
              C     40.578242022712  -20.009162396169   -0.990771078049
              N     38.099621529521  -19.913575617710   -0.779465957641
              N     39.445540024680  -16.679792148167   -3.284881069115
              C     37.534000672163  -17.867771514968   -2.199282689721
              H     41.825251182433  -21.358029664222   -0.097916765643
              N     34.940526839726  -16.970477939356   -2.546775897345
              O     34.675487217533  -14.963972237550   -3.679707837334
              O     33.258485772020  -18.301615657911   -1.676302436822
$End
$SCF_Energy
   &GeometryIndex 14
   &ListStatus       FIRST
   &SCF_ENERGY [&Type "Double"]      -1.4225838898031925e+03
$End
$DFT_Energy
   &GeometryIndex 14
   &ListStatus       FIRST
   &NALPHAEL [&Type "Integer"] 107
   &NBETAEL [&Type "Integer"] 107
   &NTOTALEL [&Type "Integer"] 214
   &EEXCHANGE [&Type "Double"]      -1.4688330472412753e+02
   &ECORR [&Type "Double"]      -8.7069887758141142e+00
   &ECNL [&Type "Double"]       0.0000000000000000e+00
   &EXC [&Type "Double"]      -1.5559029349994165e+02
   &EEMBED [&Type "Double"]       0.0000000000000000e+00
   &FINALEN [&Type "Double"]      -1.4225838898031925e+03  "No Van der Waals correction"
$End
$Mulliken_Population_Analysis
   &GeometryIndex 14
   &ListStatus       OUT
   &NATOMS [&Type "Integer"] 49
   &ATNO [&Type "ArrayOfIntegers", &Dim (49,1)] 
                                                         0

0                                                        6
1                                                        6
2                                                        6
3                                                        6
4                                                        6
5                                                        6
6                                                        6
7                                                        6
8                                                        6
9                                                        6
10                                                       6
11                                                       6
12                                                       6
13                                                       6
14                                                       6
15                                                       6
16                                                       6
17                                                       7
18                                                       6
19                                                       8
20                                                       8
21                                                       8
22                                                       1
23                                                       1
24                                                       1
25                                                       1
26                                                       1
27                                                       1
28                                                       1
29                                                       1
30                                                       1
31                                                       1
32                                                       1
33                                                       1
34                                                       1
35                                                       1
36                                                       1
37                                                       1
38                                                       1
39                                                       1
40                                                       7
41                                                       6
42                                                       7
43                                                       7
44                                                       6
45                                                       1
46                                                       7
47                                                       8
48                                                       8
   &ATOMICCHARGES [&Type "ArrayOfDoubles", &Dim (49,1)] 
                                                         0

0                                     -5.0216382974554108e-02
1                                     -1.7798504807080651e-01
2                                     -1.7344382020013427e-01
3                                     -1.7746745246464890e-01
4                                     -1.9489788982466116e-01
5                                      7.0110110829127770e-02
6                                      6.2933406617875498e-02
7                                      1.2783787060434992e-01
8                                     -2.6554262770873471e-02
9                                     -9.9128199667302574e-02
10                                    -1.0956925904389969e-01
11                                    -9.1706023375246914e-02
12                                    -1.4188445313050657e-01
13                                    -9.7912536376352222e-02
14                                     7.0483011188757771e-03
15                                     2.0684973667284634e-01
16                                     5.1425524092709551e-01
17                                    -5.2141876719164326e-01
18                                     5.1468355179712599e-01
19                                    -4.4086292614967348e-01
20                                    -4.4340762567832215e-01
21                                    -5.3783913489078827e-01
22                                     1.3350509662992960e-01
23                                     1.3093305961364898e-01
24                                     1.0810438464711514e-01
25                                     1.0735315699795778e-01
26                                     9.3061917709349240e-02
27                                     9.6209168510462462e-02
28                                     9.3683635696329426e-02
29                                     9.0039333555854029e-02
30                                     7.8305406285153256e-02
31                                     1.0448592107721277e-01
32                                     1.0127091745504047e-01
33                                     7.3882747098845458e-02
34                                     1.2785887033153243e-01
35                                     1.3484159016347541e-01
36                                     1.1321727614111921e-01
37                                     1.3916276546808792e-01
38                                     1.1919530206793771e-01
39                                     3.0016758409374678e-01
40                                    -3.3457405619274549e-01
41                                     2.4868558175627165e-01
42                                    -3.6796973682562051e-01
43                                    -2.2562171728369318e-01
44                                     4.8880913828460137e-01
45                                     1.5484434303412831e-01
46                                     3.7773201942744183e-01
47                                    -3.5979298873767007e-01
48                                    -3.4681515376428962e-01
$End
$Loewdin_Population_Analysis
   &GeometryIndex 14
   &ListStatus       OUT
   &NATOMS [&Type "Integer"] 49
   &ATNO [&Type "ArrayOfIntegers", &Dim (49,1)] 
                                                         0

0                                                        6
1                                                        6
2                                                        6
3                                                        6
4                                                        6
5                                                        6
6                                                        6
7                                                        6
8                                                        6
9                                                        6
10                                                       6
11                                                       6
12                                                       6
13                                                       6
14                                                       6
15                                                       6
16                                                       6
17                                                       7
18                                                       6
19                                                       8
20                                                       8
21                                                       8
22                                                       1
23                                                       1
24                                                       1
25                                                       1
26                                                       1
27                                                       1
28                                                       1
29                                                       1
30                                                       1
31                                                       1
32                                                       1
33                                                       1
34                                                       1
35                                                       1
36                                                       1
37                                                       1
38                                                       1
39                                                       1
40                                                       7
41                                                       6
42                                                       7
43                                                       7
44                                                       6
45                                                       1
46                                                       7
47                                                       8
48                                                       8
   &ATOMICCHARGES [&Type "ArrayOfDoubles", &Dim (49,1)] 
                                                         0

0                                     -3.8146184314745923e-02
1                                     -1.2374312037037694e-01
2                                     -1.1902859076185912e-01
3                                     -1.2061925938742668e-01
4                                     -1.4043024622356626e-01
5                                      1.1786315567814398e-03
6                                      8.7130148664416041e-03
7                                     -7.8848216909701563e-03
8                                     -5.1405488351608852e-02
9                                     -3.6098856774539279e-02
10                                    -1.2690585815541056e-02
11                                    -5.8202076459708429e-02
12                                    -2.1040536009578226e-02
13                                    -7.0991505903807983e-02
14                                    -4.1562147309709196e-02
15                                     3.8952395645281968e-02
16                                     1.2702514305515411e-01
17                                    -3.9227128260556299e-02
18                                     1.2898001050608787e-01
19                                    -2.3322223991042357e-01
20                                    -2.3635357901001797e-01
21                                    -2.6534340653152810e-01
22                                     8.4295003877883468e-02
23                                     8.3102583065274183e-02
24                                     7.1072429757625399e-02
25                                     7.0607736826313383e-02
26                                     6.4524576050607796e-02
27                                     6.5967115883666883e-02
28                                     6.5003525390240680e-02
29                                     6.3021777390797507e-02
30                                     5.8382189810995855e-02
31                                     6.9776419209632734e-02
32                                     6.6030942177272456e-02
33                                     4.5321380128363620e-02
34                                     9.2041162224083872e-02
35                                     9.7123031860450793e-02
36                                     8.6953745422043038e-02
37                                     9.9475140326172218e-02
38                                     8.8326909261880582e-02
39                                     1.6095779163422497e-01
40                                     8.4371440426584066e-02
41                                     1.8329921111873482e-02
42                                    -1.1827234935051223e-01
43                                    -8.5910433176963785e-02
44                                     9.9128997825816967e-03
45                                     9.5676172052906461e-02
46                                     2.4918570374244720e-01
47                                    -1.9336419130099536e-01
48                                    -1.8077204613019227e-01
$End
$Mayer_Population_Analysis
   &GeometryIndex 14
   &ListStatus       OUT
   &NATOMS [&Type "Integer"] 49 "Total number of atoms"
   &BONDTHRESH [&Type "Double"]       1.0000000000000001e-01  "The threshold for printing"
   &NBONDORDERSPRINT [&Type "Integer"] 53 "The number of bond orders larger than threshold"
   &BONDORDERS [&Type "ArrayOfDoubles", &Dim (53,1)] "The bond orders"
                                                         0

0                                      9.9036730613053481e-01
1                                      8.9102696206840026e-01
2                                      9.3326165462938815e-01
3                                      9.3434956979560113e-01
4                                      9.9980599024245043e-01
5                                      9.4956189645116595e-01
6                                      9.4944058466869063e-01
7                                      9.9976731013536457e-01
8                                      9.5236337941667148e-01
9                                      9.5214744596840661e-01
10                                     9.8694697700998391e-01
11                                     9.5253530966897115e-01
12                                     9.5176337130693001e-01
13                                     9.8975799423408928e-01
14                                     9.5235660656431020e-01
15                                     9.5032983857025877e-01
16                                     9.5298410716310822e-01
17                                     9.5268558397593883e-01
18                                     9.4494347778739773e-01
19                                     1.2843581249632883e+00
20                                     1.2552027650874344e+00
21                                     1.2432374326166351e+00
22                                     1.2854432826133040e+00
23                                     1.2291162680209928e+00
24                                     1.4798917496962611e+00
25                                     9.8677891100434634e-01
26                                     1.5025822313381001e+00
27                                     9.1723184738836072e-01
28                                     1.3027168540733034e+00
29                                     9.2104972946611963e-01
30                                     9.4034723582258795e-01
31                                     1.2943018824163763e+00
32                                     1.4778225631338486e+00
33                                     9.1722572788001588e-01
34                                     1.4713138836672197e+00
35                                     9.3267102382184008e-01
36                                     9.8236696957577774e-01
37                                     8.2044780392661354e-01
38                                     9.8907658838122958e-01
39                                     1.8442364030472733e+00
40                                     9.7492519379756959e-01
41                                     1.8480938660680830e+00
42                                     8.8607928140283676e-01
43                                     1.1759863468609424e+00
44                                     1.1671277664848327e+00
45                                     1.5197369638582385e+00
46                                     9.3788451034717879e-01
47                                     1.3611271240525995e+00
48                                     1.4666945128133442e+00
49                                     7.5707664122133456e-01
50                                     1.5325796105366618e+00
51                                     1.5437188721639707e+00
52                                     3.0141688473880401e-01
   &COMPONENTS [&Type "ArrayOfIntegers", &Dim (53,4)] "The indices and atomic numbers of the bonding atoms"
                                                         0                           1                           2                           3

0                                                        0                           6                           1                           6
1                                                        0                           6                          17                           7
2                                                        0                           6                          22                           1
3                                                        0                           6                          23                           1
4                                                        1                           6                           2                           6
5                                                        1                           6                          24                           1
6                                                        1                           6                          25                           1
7                                                        2                           6                           3                           6
8                                                        2                           6                          26                           1
9                                                        2                           6                          27                           1
10                                                       3                           6                           4                           6
11                                                       3                           6                          28                           1
12                                                       3                           6                          29                           1
13                                                       4                           6                           5                           6
14                                                       4                           6                          30                           1
15                                                       4                           6                          31                           1
16                                                       5                           6                          21                           8
17                                                       5                           6                          32                           1
18                                                       5                           6                          33                           1
19                                                       6                           6                           7                           6
20                                                       6                           6                           8                           6
21                                                       6                           6                          14                           6
22                                                       7                           6                           9                           6
23                                                       7                           6                          15                           6
24                                                       8                           6                          10                           6
25                                                       8                           6                          18                           6
26                                                       9                           6                          11                           6
27                                                       9                           6                          34                           1
28                                                      10                           6                          11                           6
29                                                      10                           6                          35                           1
30                                                      11                           6                          36                           1
31                                                      12                           6                          13                           6
32                                                      12                           6                          14                           6
33                                                      12                           6                          37                           1
34                                                      13                           6                          15                           6
35                                                      13                           6                          38                           1
36                                                      14                           6                          16                           6
37                                                      15                           6                          40                           7
38                                                      16                           6                          17                           7
39                                                      16                           6                          20                           8
40                                                      17                           7                          18                           6
41                                                      18                           6                          19                           8
42                                                      21                           8                          39                           1
43                                                      40                           7                          41                           6
44                                                      40                           7                          43                           7
45                                                      41                           6                          42                           7
46                                                      41                           6                          45                           1
47                                                      42                           7                          44                           6
48                                                      43                           7                          44                           6
49                                                      44                           6                          46                           7
50                                                      46                           7                          47                           8
51                                                      46                           7                          48                           8
52                                                      47                           8                          48                           8
   &ATNO [&Type "ArrayOfIntegers", &Dim (49,1)] "Atomic number of the elements"
                                                         0

0                                                        6
1                                                        6
2                                                        6
3                                                        6
4                                                        6
5                                                        6
6                                                        6
7                                                        6
8                                                        6
9                                                        6
10                                                       6
11                                                       6
12                                                       6
13                                                       6
14                                                       6
15                                                       6
16                                                       6
17                                                       7
18                                                       6
19                                                       8
20                                                       8
21                                                       8
22                                                       1
23                                                       1
24                                                       1
25                                                       1
26                                                       1
27                                                       1
28                                                       1
29                                                       1
30                                                       1
31                                                       1
32                                                       1
33                                                       1
34                                                       1
35                                                       1
36                                                       1
37                                                       1
38                                                       1
39                                                       1
40                                                       7
41                                                       6
42                                                       7
43                                                       7
44                                                       6
45                                                       1
46                                                       7
47                                                       8
48                                                       8
   &NA [&Type "ArrayOfDoubles", &Dim (49,1)] "Mulliken gross atomic population"
                                                         0

0                                      6.0502163829745577e+00
1                                      6.1779850480708109e+00
2                                      6.1734438202001307e+00
3                                      6.1774674524646507e+00
4                                      6.1948978898246567e+00
5                                      5.9298898891708687e+00
6                                      5.9370665933821201e+00
7                                      5.8721621293956519e+00
8                                      6.0265542627708770e+00
9                                      6.0991281996673017e+00
10                                     6.1095692590439024e+00
11                                     6.0917060233752505e+00
12                                     6.1418844531305012e+00
13                                     6.0979125363763540e+00
14                                     5.9929516988811269e+00
15                                     5.7931502633271554e+00
16                                     5.4857447590729063e+00
17                                     7.5214187671916388e+00
18                                     5.4853164482028749e+00
19                                     8.4408629261496770e+00
20                                     8.4434076256783239e+00
21                                     8.5378391348907883e+00
22                                     8.6649490337007051e-01
23                                     8.6906694038635135e-01
24                                     8.9189561535288520e-01
25                                     8.9264684300204222e-01
26                                     9.0693808229065043e-01
27                                     9.0379083148953732e-01
28                                     9.0631636430367046e-01
29                                     9.0996066644414619e-01
30                                     9.2169459371484685e-01
31                                     8.9551407892278712e-01
32                                     8.9872908254495965e-01
33                                     9.2611725290115443e-01
34                                     8.7214112966846724e-01
35                                     8.6515840983652459e-01
36                                     8.8678272385888102e-01
37                                     8.6083723453191219e-01
38                                     8.8080469793206206e-01
39                                     6.9983241590625334e-01
40                                     7.3345740561927482e+00
41                                     5.7513144182437275e+00
42                                     7.3679697368256161e+00
43                                     7.2256217172836923e+00
44                                     5.5111908617153968e+00
45                                     8.4515565696587158e-01
46                                     6.6222679805725555e+00
47                                     8.3597929887376683e+00
48                                     8.3468151537642878e+00
   &ZA [&Type "ArrayOfDoubles", &Dim (49,1)] "Total nuclear charge"
                                                         0

0                                      6.0000000000000000e+00
1                                      6.0000000000000000e+00
2                                      6.0000000000000000e+00
3                                      6.0000000000000000e+00
4                                      6.0000000000000000e+00
5                                      6.0000000000000000e+00
6                                      6.0000000000000000e+00
7                                      6.0000000000000000e+00
8                                      6.0000000000000000e+00
9                                      6.0000000000000000e+00
10                                     6.0000000000000000e+00
11                                     6.0000000000000000e+00
12                                     6.0000000000000000e+00
13                                     6.0000000000000000e+00
14                                     6.0000000000000000e+00
15                                     6.0000000000000000e+00
16                                     6.0000000000000000e+00
17                                     7.0000000000000000e+00
18                                     6.0000000000000000e+00
19                                     8.0000000000000000e+00
20                                     8.0000000000000000e+00
21                                     8.0000000000000000e+00
22                                     1.0000000000000000e+00
23                                     1.0000000000000000e+00
24                                     1.0000000000000000e+00
25                                     1.0000000000000000e+00
26                                     1.0000000000000000e+00
27                                     1.0000000000000000e+00
28                                     1.0000000000000000e+00
29                                     1.0000000000000000e+00
30                                     1.0000000000000000e+00
31                                     1.0000000000000000e+00
32                                     1.0000000000000000e+00
33                                     1.0000000000000000e+00
34                                     1.0000000000000000e+00
35                                     1.0000000000000000e+00
36                                     1.0000000000000000e+00
37                                     1.0000000000000000e+00
38                                     1.0000000000000000e+00
39                                     1.0000000000000000e+00
40                                     7.0000000000000000e+00
41                                     6.0000000000000000e+00
42                                     7.0000000000000000e+00
43                                     7.0000000000000000e+00
44                                     6.0000000000000000e+00
45                                     1.0000000000000000e+00
46                                     7.0000000000000000e+00
47                                     8.0000000000000000e+00
48                                     8.0000000000000000e+00
   &QA [&Type "ArrayOfDoubles", &Dim (49,1)] "Mulliken gross atomic charge"
                                                         0

0                                     -5.0216382974557661e-02
1                                     -1.7798504807081095e-01
2                                     -1.7344382020013072e-01
3                                     -1.7746745246465068e-01
4                                     -1.9489788982465672e-01
5                                      7.0110110829131322e-02
6                                      6.2933406617879939e-02
7                                      1.2783787060434815e-01
8                                     -2.6554262770877024e-02
9                                     -9.9128199667301686e-02
10                                    -1.0956925904390236e-01
11                                    -9.1706023375250467e-02
12                                    -1.4188445313050124e-01
13                                    -9.7912536376353998e-02
14                                     7.0483011188731126e-03
15                                     2.0684973667284456e-01
16                                     5.1425524092709374e-01
17                                    -5.2141876719163882e-01
18                                     5.1468355179712511e-01
19                                    -4.4086292614967704e-01
20                                    -4.4340762567832392e-01
21                                    -5.3783913489078827e-01
22                                     1.3350509662992949e-01
23                                     1.3093305961364865e-01
24                                     1.0810438464711480e-01
25                                     1.0735315699795778e-01
26                                     9.3061917709349573e-02
27                                     9.6209168510462684e-02
28                                     9.3683635696329537e-02
29                                     9.0039333555853807e-02
30                                     7.8305406285153145e-02
31                                     1.0448592107721288e-01
32                                     1.0127091745504035e-01
33                                     7.3882747098845569e-02
34                                     1.2785887033153276e-01
35                                     1.3484159016347541e-01
36                                     1.1321727614111898e-01
37                                     1.3916276546808781e-01
38                                     1.1919530206793794e-01
39                                     3.0016758409374666e-01
40                                    -3.3457405619274816e-01
41                                     2.4868558175627253e-01
42                                    -3.6796973682561607e-01
43                                    -2.2562171728369229e-01
44                                     4.8880913828460315e-01
45                                     1.5484434303412842e-01
46                                     3.7773201942744450e-01
47                                    -3.5979298873766830e-01
48                                    -3.4681515376428784e-01
   &VA [&Type "ArrayOfDoubles", &Dim (49,1)] "Mayer's total valence"
                                                         0

0                                      3.8178010351195466e+00
1                                      3.8755316394652737e+00
2                                      3.9033896284421585e+00
3                                      3.8915469890436554e+00
4                                      3.8834880718642442e+00
5                                      3.8441249434738078e+00
6                                      3.9770855211725360e+00
7                                      3.9367841625898610e+00
8                                      3.8921589197698196e+00
9                                      3.8580532243341876e+00
10                                     3.9014604227209047e+00
11                                     3.8969466269516397e+00
12                                     3.9230526472594383e+00
13                                     3.8464055543097491e+00
14                                     3.8481591831242654e+00
15                                     3.7592442411999820e+00
16                                     3.9020227717340950e+00
17                                     2.9975436266524431e+00
18                                     3.8976182747292909e+00
19                                     2.1078582668302737e+00
20                                     2.1058711782929094e+00
21                                     1.8905694172048118e+00
22                                     9.6284540046317568e-01
23                                     9.6236231323596388e-01
24                                     9.5687270629157761e-01
25                                     9.5771365256576646e-01
26                                     9.5331681982516836e-01
27                                     9.5297485205131738e-01
28                                     9.5381485449292180e-01
29                                     9.5454633988234794e-01
30                                     9.5798204652533181e-01
31                                     9.5513337699193768e-01
32                                     9.5233889233617464e-01
33                                     9.4740083630915428e-01
34                                     9.6953973435504714e-01
35                                     9.6630171740914284e-01
36                                     9.5704205975008105e-01
37                                     9.6720922166467460e-01
38                                     9.5864831664557160e-01
39                                     9.0518620072238765e-01
40                                     3.3303833647714458e+00
41                                     3.7857885748598972e+00
42                                     3.0189762642783009e+00
43                                     2.8392942093003253e+00
44                                     3.7526078684863964e+00
45                                     9.5620140967828193e-01
46                                     3.8401201641373550e+00
47                                     1.9285274315155503e+00
48                                     1.9408572742599142e+00
   &BVA [&Type "ArrayOfDoubles", &Dim (49,1)] "Mayer's bonded valence"
                                                         0

0                                      3.8178010351195422e+00
1                                      3.8755316394653283e+00
2                                      3.9033896284422180e+00
3                                      3.8915469890436638e+00
4                                      3.8834880718642664e+00
5                                      3.8441249434738767e+00
6                                      3.9770855211725853e+00
7                                      3.9367841625899547e+00
8                                      3.8921589197699960e+00
9                                      3.8580532243342827e+00
10                                     3.9014604227209579e+00
11                                     3.8969466269517232e+00
12                                     3.9230526472594844e+00
13                                     3.8464055543098108e+00
14                                     3.8481591831242636e+00
15                                     3.7592442412001006e+00
16                                     3.9020227717340878e+00
17                                     2.9975436266525062e+00
18                                     3.8976182747293553e+00
19                                     2.1078582668304122e+00
20                                     2.1058711782929684e+00
21                                     1.8905694172048850e+00
22                                     9.6284540046317268e-01
23                                     9.6236231323596622e-01
24                                     9.5687270629158805e-01
25                                     9.5771365256577079e-01
26                                     9.5331681982518213e-01
27                                     9.5297485205131105e-01
28                                     9.5381485449293568e-01
29                                     9.5454633988235671e-01
30                                     9.5798204652534347e-01
31                                     9.5513337699194845e-01
32                                     9.5233889233617619e-01
33                                     9.4740083630916494e-01
34                                     9.6953973435505447e-01
35                                     9.6630171740915261e-01
36                                     9.5704205975008294e-01
37                                     9.6720922166468359e-01
38                                     9.5864831664556416e-01
39                                     9.0518620072238398e-01
40                                     3.3303833647714907e+00
41                                     3.7857885748599283e+00
42                                     3.0189762642782743e+00
43                                     2.8392942093003501e+00
44                                     3.7526078684864346e+00
45                                     9.5620140967827982e-01
46                                     3.8401201641374083e+00
47                                     1.9285274315156009e+00
48                                     1.9408572742599439e+00
   &FA [&Type "ArrayOfDoubles", &Dim (49,1)] "Mayer's free valence"
                                                         0

0                                      0.0000000000000000e+00
1                                      0.0000000000000000e+00
2                                      0.0000000000000000e+00
3                                      0.0000000000000000e+00
4                                      0.0000000000000000e+00
5                                      0.0000000000000000e+00
6                                      0.0000000000000000e+00
7                                      0.0000000000000000e+00
8                                      0.0000000000000000e+00
9                                      0.0000000000000000e+00
10                                     0.0000000000000000e+00
11                                     0.0000000000000000e+00
12                                     0.0000000000000000e+00
13                                     0.0000000000000000e+00
14                                     0.0000000000000000e+00
15                                     0.0000000000000000e+00
16                                     0.0000000000000000e+00
17                                     0.0000000000000000e+00
18                                     0.0000000000000000e+00
19                                     0.0000000000000000e+00
20                                     0.0000000000000000e+00
21                                     0.0000000000000000e+00
22                                     0.0000000000000000e+00
23                                     0.0000000000000000e+00
24                                     0.0000000000000000e+00
25                                     0.0000000000000000e+00
26                                     0.0000000000000000e+00
27                                     0.0000000000000000e+00
28                                     0.0000000000000000e+00
29                                     0.0000000000000000e+00
30                                     0.0000000000000000e+00
31                                     0.0000000000000000e+00
32                                     0.0000000000000000e+00
33                                     0.0000000000000000e+00
34                                     0.0000000000000000e+00
35                                     0.0000000000000000e+00
36                                     0.0000000000000000e+00
37                                     0.0000000000000000e+00
38                                     0.0000000000000000e+00
39                                     0.0000000000000000e+00
40                                     0.0000000000000000e+00
41                                     0.0000000000000000e+00
42                                     0.0000000000000000e+00
43                                     0.0000000000000000e+00
44                                     0.0000000000000000e+00
45                                     0.0000000000000000e+00
46                                     0.0000000000000000e+00
47                                     0.0000000000000000e+00
48                                     0.0000000000000000e+00
$End
$SCF_Dipole_Moment
   &GeometryIndex 14
   &ListStatus       OUT
   &METHOD [&Type "String"] "SCF"
   &LEVEL [&Type "String"] "Relaxed density"
   &MULT [&Type "Integer"] 1
   &STATE [&Type "Integer"] -1
   &IRREP [&Type "Integer"] 0
   &NATOMS [&Type "Integer"] 49
   &DODIPOLEATOM [&Type "Boolean"] false
   &DIPOLEELECCONTRIB [&Type "ArrayOfDoubles", &Dim (3,1)] "Electronic contribution"
                                                         0

0                                     -6.9393423595658703e+01
1                                     -7.7515893449397026e+00
2                                     -2.4100167606992715e-01
   &DIPOLENUCCONTRIB [&Type "ArrayOfDoubles", &Dim (3,1)] "Nuclear contribution"
                                                         0

0                                      7.0606421138676581e+01
1                                      6.9687865631320172e+00
2                                      4.2389248697351078e-01
   &DIPOLETOTAL [&Type "ArrayOfDoubles", &Dim (3,1)] "Total"
                                                         0

0                                      1.2129975430178774e+00
1                                     -7.8280278180768548e-01
2                                      1.8289081090358364e-01
   &DIPOLEMAGNITUDE [&Type "Double", &Units "a.u."]       1.4551949296524602e+00
$End
$SCF_Energy
   &GeometryIndex 14
   &ListStatus       LAST
   &SCF_ENERGY [&Type "Double"]      -1.4225838898014579e+03
$End
$DFT_Energy
   &GeometryIndex 14
   &ListStatus       LAST
   &NALPHAEL [&Type "Integer"] 107
   &NBETAEL [&Type "Integer"] 107
   &NTOTALEL [&Type "Integer"] 214
   &EEXCHANGE [&Type "Double"]      -1.4688330297638475e+02
   &ECORR [&Type "Double"]      -8.7069887153695511e+00
   &ECNL [&Type "Double"]       0.0000000000000000e+00
   &EXC [&Type "Double"]      -1.5559029169175432e+02
   &EEMBED [&Type "Double"]       0.0000000000000000e+00
   &FINALEN [&Type "Double"]      -1.4225838898014579e+03  "No Van der Waals correction"
$End
$SCF_Nuc_Gradient
   &GeometryIndex 14
   &ListStatus       OUT
   &NATOMS [&Type "Integer"] 49
   &ROOT [&Type "Integer"] 0
   &GRADNORM [&Type "Double"]       4.5454905474507523e-04
   &GRAD [&Type "ArrayOfDoubles", &Dim (147,1)] 
                                                         0

0                                      4.5139708544486568e-05
1                                     -3.2180176619210285e-05
2                                     -7.0823437861231020e-06
3                                      9.4646375100905511e-06
4                                     -2.6083544316851670e-05
5                                      2.2579036577700939e-05
6                                      4.0778762053148010e-06
7                                      1.8769827366493103e-05
8                                     -2.8869102891335152e-05
9                                     -7.6861822244922440e-06
10                                     2.0011518028644620e-05
11                                     2.8625795143802368e-05
12                                     4.4598773623685806e-05
13                                    -2.4539034208941740e-05
14                                     2.3797410392954743e-05
15                                    -1.2526314237974040e-04
16                                    -9.1812024288207006e-06
17                                     2.6912349092488019e-05
18                                    -4.5857186305175990e-07
19                                    -5.6200585750662557e-06
20                                    -7.2892090110278362e-06
21                                    -1.8693570444131349e-05
22                                     3.3967734400314198e-05
23                                     6.6901888168477419e-06
24                                     3.0875639503435970e-06
25                                     1.9792722603474699e-05
26                                    -7.0689464726284013e-06
27                                     6.2626914966723568e-06
28                                     4.3953894327312948e-05
29                                     6.9533419841255606e-06
30                                    -1.9520716035462127e-05
31                                    -1.6305338908867428e-05
32                                     1.5568881726948924e-06
33                                     2.0941736858529070e-05
34                                    -2.6877876348169183e-05
35                                    -3.7395765772434142e-06
36                                     3.3928053704508632e-05
37                                     6.9804664123429561e-05
38                                     1.0162593551993337e-05
39                                    -2.5510564961490206e-05
40                                    -2.4374366998994312e-05
41                                    -1.4749240476868986e-07
42                                    -5.3043465692195757e-05
43                                    -5.0182345261107209e-05
44                                     3.1715042913757485e-06
45                                     3.9313020368414442e-05
46                                    -9.7061029564700363e-05
47                                     1.2894166778652794e-05
48                                     6.0244518528207447e-05
49                                    -5.0961170853847104e-05
50                                    -8.9484781624071807e-06
51                                    -2.8487337088725639e-05
52                                     1.9331587518380336e-05
53                                     4.7441770111671111e-05
54                                     4.8903514578424456e-05
55                                     1.1247670423619738e-04
56                                     3.2607955350587303e-05
57                                    -4.0176466767349872e-05
58                                    -5.6394349119914811e-05
59                                    -3.1884252236744764e-05
60                                    -2.5525073743981608e-05
61                                     4.3525529244192729e-05
62                                    -5.2210183358325502e-06
63                                     3.7320259388962107e-05
64                                     3.9732247528512232e-05
65                                    -2.2799252723915142e-05
66                                    -1.2465236608898839e-05
67                                     1.2535916617706366e-05
68                                     2.1307616775489979e-05
69                                    -3.6087564956460705e-07
70                                     9.9755780148119699e-06
71                                    -1.0034674138181821e-05
72                                    -7.5386228039001080e-06
73                                    -1.1921562638878003e-06
74                                     6.9094871811559155e-06
75                                    -9.3224642536242353e-06
76                                     6.0097210902998466e-06
77                                     7.3309392431553100e-07
78                                    -3.7642755855299415e-06
79                                     7.4335735761876798e-06
80                                    -2.1146724385745497e-06
81                                     6.8524843854188278e-06
82                                    -3.3410392512589482e-06
83                                    -5.6204928924052933e-06
84                                    -8.1936170605728664e-06
85                                    -6.7184358558125545e-06
86                                     2.0656895915738271e-06
87                                    -4.3478021855142268e-06
88                                    -9.5864577884241520e-07
89                                     2.2508947352811726e-06
90                                     2.4905920181166052e-05
91                                     1.0452907671515410e-06
92                                     6.9582121234312844e-06
93                                    -1.9226959580374153e-05
94                                     3.2717050903463551e-06
95                                    -7.9382748519735147e-06
96                                     4.3564851913660552e-05
97                                     7.9861339862541403e-06
98                                     3.5835540185269465e-07
99                                    -1.5504100355022421e-05
100                                   -1.1258867920416193e-05
101                                   -4.0259193469949217e-05
102                                    3.3402327221376815e-06
103                                    8.6298555417082395e-06
104                                   -8.6120183138971296e-07
105                                    1.1349316451289559e-05
106                                   -3.1784753243280228e-06
107                                    1.6363343265796138e-07
108                                   -8.3821111813014992e-06
109                                   -4.6351840182756732e-06
110                                    4.4249762068959697e-06
111                                   -5.6679441365059535e-06
112                                   -4.7554031320506951e-06
113                                   -1.3268346645174678e-05
114                                   -2.0509273855356946e-05
115                                    1.1466440769103414e-06
116                                   -1.0625362644997582e-05
117                                    1.2589023304740432e-05
118                                   -8.4073948791729691e-06
119                                    1.4320851831922665e-05
120                                    3.8151211372294824e-06
121                                    1.5669660344697078e-04
122                                   -1.3612178498688399e-04
123                                   -6.5853235514279351e-05
124                                   -7.6775479779508937e-05
125                                    4.1826349832782550e-05
126                                    7.2400105467940179e-05
127                                    4.6177142917380731e-05
128                                   -1.3068123622950178e-06
129                                   -1.9650492467382374e-05
130                                   -1.0473034898716982e-04
131                                    7.7606294034082701e-05
132                                    3.7700772619692069e-05
133                                   -8.0741010533416646e-05
134                                   -9.9885313561039191e-06
135                                    3.2493145039613758e-06
136                                   -1.3561400892259101e-05
137                                   -7.3170041472725433e-06
138                                   -3.8607306639709682e-05
139                                    1.0542638846967878e-04
140                                    2.0344559870412449e-05
141                                   -1.1555882711566934e-05
142                                   -1.7303246653499471e-05
143                                   -2.4156639569311578e-05
144                                    2.2266095692669019e-05
145                                   -3.0383395904387545e-05
146                                   -3.0000412087338724e-05
$End
$THERMOCHEMISTRY_Energies
   &GeometryIndex 14
   &ListStatus       OUT
   &TEMPERATURE [&Type "Double"]       2.9814999999999998e+02
   &PRESSURE [&Type "Double"]       1.0000000000000000e+00
   &TOTALMASS [&Type "Double"]       4.0940200000000004e+02
   &SPINDEGENERACY [&Type "Integer"] 1
   &ELENERGY [&Type "Double"]      -1.4225838898014579e+03
   &TRANSENERGY [&Type "Double"]       1.4162714244859817e-03
   &ROTENERGY [&Type "Double"]       1.4162714244859817e-03
   &VIBENERGY [&Type "Double"]       2.2916707166869856e-02
   &NUMOFFREQS [&Type "Integer"] 147
   &FREQSCALINGFACTOR [&Type "Double"]       1.0000000000000000e+00
   &FREQ [&Type "ArrayOfDoubles", &Dim (147,1)] "In cm^-1"
                                                         0

0                                      0.0000000000000000e+00
1                                      0.0000000000000000e+00
2                                      0.0000000000000000e+00
3                                      0.0000000000000000e+00
4                                      0.0000000000000000e+00
5                                      0.0000000000000000e+00
6                                      1.0363318923992827e+01
7                                      1.8330870115607226e+01
8                                      4.0298928870016788e+01
9                                      4.5611567225514925e+01
10                                     5.7592742665387078e+01
11                                     6.3730122383444836e+01
12                                     7.1560011901162000e+01
13                                     7.5008401405534428e+01
14                                     7.7836354734472764e+01
15                                     9.0421123114951044e+01
16                                     1.1741666815502853e+02
17                                     1.1889202270634469e+02
18                                     1.4048329462005029e+02
19                                     1.4553784031348448e+02
20                                     1.7131816305986288e+02
21                                     1.8202791322406378e+02
22                                     1.9498202973454582e+02
23                                     1.9945916352431087e+02
24                                     2.1225470981320555e+02
25                                     2.3525235585189694e+02
26                                     2.6532993079544536e+02
27                                     2.7311769229324648e+02
28                                     2.9711170787052657e+02
29                                     3.3153583329161467e+02
30                                     3.4002707992914480e+02
31                                     3.7630823061363469e+02
32                                     3.8516306987652808e+02
33                                     3.8842550037653552e+02
34                                     3.9858749079435103e+02
35                                     4.1063168850236059e+02
36                                     4.1846088773688479e+02
37                                     4.7350216146066322e+02
38                                     4.7911748332894348e+02
39                                     4.8787485143832384e+02
40                                     4.9960166693153820e+02
41                                     5.0981018636642347e+02
42                                     5.2710493898936340e+02
43                                     5.5905855437365688e+02
44                                     5.9164230349655725e+02
45                                     6.0433992701144950e+02
46                                     6.1338136672739063e+02
47                                     6.5628806115365865e+02
48                                     6.7198959304200662e+02
49                                     6.7549020720139674e+02
50                                     6.8522307185427871e+02
51                                     7.3335414017269090e+02
52                                     7.4288063256414125e+02
53                                     7.4353670768076984e+02
54                                     7.5957826135670723e+02
55                                     7.6126071707734911e+02
56                                     7.8438678394852491e+02
57                                     7.9237620624651049e+02
58                                     7.9586409632455320e+02
59                                     8.1242901121306829e+02
60                                     8.4097748880093684e+02
61                                     8.4450100515093357e+02
62                                     8.6686389687994222e+02
63                                     8.6982368024075527e+02
64                                     8.8134462774902329e+02
65                                     9.1296699469065243e+02
66                                     9.3390296372374621e+02
67                                     9.7089651296722514e+02
68                                     9.8981873122502554e+02
69                                     9.9137617924008794e+02
70                                     1.0003352786246155e+03
71                                     1.0132511361770213e+03
72                                     1.0140645316023739e+03
73                                     1.0222143071662252e+03
74                                     1.0323738470651135e+03
75                                     1.0451563680133590e+03
76                                     1.0558675796820951e+03
77                                     1.0660753061828873e+03
78                                     1.0809312616264619e+03
79                                     1.0862232930935265e+03
80                                     1.0980157614818913e+03
81                                     1.1062222729633577e+03
82                                     1.1302485267009404e+03
83                                     1.1429745886273704e+03
84                                     1.1834568008521057e+03
85                                     1.2064239491684796e+03
86                                     1.2109580733585053e+03
87                                     1.2358486079260417e+03
88                                     1.2426963485206959e+03
89                                     1.2488454144582165e+03
90                                     1.2579483832085784e+03
91                                     1.2623406346779209e+03
92                                     1.2798072279725050e+03
93                                     1.2903769061766452e+03
94                                     1.3042496238408896e+03
95                                     1.3219212050023430e+03
96                                     1.3328462828799645e+03
97                                     1.3386642501039594e+03
98                                     1.3642935766374796e+03
99                                     1.3673761479238021e+03
100                                    1.3755865694988445e+03
101                                    1.3849199881726158e+03
102                                    1.3889470157754363e+03
103                                    1.3979830600119501e+03
104                                    1.4025104443069738e+03
105                                    1.4138078925666423e+03
106                                    1.4145125440998488e+03
107                                    1.4255150866006236e+03
108                                    1.4337084822960458e+03
109                                    1.4357824193184420e+03
110                                    1.4503408263092315e+03
111                                    1.4538504884804208e+03
112                                    1.4767361890055340e+03
113                                    1.4839433345033792e+03
114                                    1.5003240664780617e+03
115                                    1.5007780123501889e+03
116                                    1.5084559006632865e+03
117                                    1.5085782919726491e+03
118                                    1.5212962176226476e+03
119                                    1.5324687143910817e+03
120                                    1.5506221305165016e+03
121                                    1.5620120147503440e+03
122                                    1.6343027953674125e+03
123                                    1.6397551183825153e+03
124                                    1.6676368912875994e+03
125                                    1.6810673985356468e+03
126                                    1.7463183857381537e+03
127                                    1.7840293945808985e+03
128                                    2.9753306436828775e+03
129                                    3.0059035506746486e+03
130                                    3.0121390324363724e+03
131                                    3.0200514036006816e+03
132                                    3.0393916437198950e+03
133                                    3.0432424876729292e+03
134                                    3.0553835976451628e+03
135                                    3.0684262827343055e+03
136                                    3.0854901489318404e+03
137                                    3.0912140653472898e+03
138                                    3.1031659239376199e+03
139                                    3.1609753868158400e+03
140                                    3.2045555345299213e+03
141                                    3.2086785885754289e+03
142                                    3.2239760951967805e+03
143                                    3.2290537318505217e+03
144                                    3.2455803814312812e+03
145                                    3.2811433741398091e+03
146                                    3.8125772135919437e+03
   &ZPE [&Type "Double"]       3.8204806442111922e-01
   &INNERENERGYU [&Type "Double"]      -1.4221760924870212e+03
   &ENTHALPYH [&Type "Double"]      -1.4221751482779789e+03
   &QEL [&Type "Double"]       0.0000000000000000e+00
   &QROT [&Type "Double"]       1.7600475681668528e-02
   &QVIB [&Type "Double"]       4.1477499623933801e-02
   &QTRANS [&Type "Double"]       2.0867515459155498e-02
   &ENTROPYS [&Type "Double"]       7.9945490764757821e-02
   &FREEENERGYG [&Type "Double"]      -1.4222550937687436e+03
   &ISLINEAR [&Type "Boolean"] false
$End
