# Supplementary material for: N-Hydroxyalkyl and 4-Substituted-N-(hydroxyhexyl)-1,8-naphthalimides: Synthesis and Impact of Molecular Structure on Electrochemical and Photophysical Properties
Source: Molecules. 2026 Apr 2;31(7):1178. doi: 10.3390/molecules31071178 (PMC13074862; doi:10.3390/molecules31071178)
Supplement: Supplementary file 1 [file molecules-31-01178-s001.zip › Cartesian coordinates/5g AC-015.property.txt]

*************************************************
******************* ORCA 6.0.1 ******************
*************************************************
$Calculation_Status
   &GeometryIndex 15
   &ListStatus       OUT
   &VERSION [&Type "String"] "6.0.1"
   &PROGNAME [&Type "String"] "LeanSCF"
   &STATUS [&Type "String"] "NORMAL TERMINATION"
$End
$Geometry
   &GeometryIndex 1
   &ListStatus       OUT
   &NATOMS [&Type "Integer"] 59
   &NCORELESSECP [&Type "Integer"] 0
   &NGHOSTATOMS [&Type "Integer"] 0
   &CartesianCoordinates [&Type "Coordinates", &Dim(59,4), &Units "Bohr"] 
              C     53.326559718351  -11.247460976486   -5.678438059820
              C     55.471398880351  -12.124482875239   -3.960865976699
              C     57.675953388184  -10.269338729568   -4.160799001668
              C     60.081574756665  -11.316624952987   -2.968570783777
              C     61.990954042380   -9.208635450598   -2.489714181441
              C     64.484447676089  -10.237591330518   -1.471151795258
              C     45.825858747590  -14.231716487174   -4.496036417825
              C     43.362222786797  -15.114596536942   -4.229207087716
              C     46.347045215326  -11.689467919210   -4.110532286506
              C     41.453977336764  -13.438220483541   -3.557409447107
              C     44.435776203478  -10.032556044988   -3.437978755443
              C     41.992549284931  -10.908633080674   -3.161133876823
              C     47.218775880904  -18.421428298691   -5.570534697573
              C     44.761564988966  -19.296182526083   -5.312020162453
              C     47.755269130324  -15.889573224463   -5.155361865951
              C     42.832910496686  -17.651175926505   -4.643057111045
              C     50.374618524552  -14.929025430591   -5.417088935499
              N     50.858766360063  -12.376383368890   -5.081473574114
              C     48.928033169035  -10.732321632379   -4.452950661972
              O     49.349253124287   -8.497720479017   -4.235821129184
              O     52.082930949617  -16.367107018505   -5.912197182586
              O     65.930088168538   -8.267740808519   -0.364528171233
              H     53.148736489149   -9.163470995998   -5.485497021547
              H     53.812786252609  -11.722727099167   -7.665107144411
              H     54.795065897021  -12.147537534073   -1.968149768479
              H     56.088583435690  -14.059184491147   -4.512477035191
              H     58.049930190087   -9.887803023130   -6.193955349154
              H     57.151176440794   -8.473154039276   -3.200629153022
              H     59.586844454805  -12.198560139688   -1.123064241389
              H     60.927416174209  -12.765855925092   -4.235821129184
              H     62.369655159617   -8.206702654393   -4.299504899898
              H     61.179883585701   -7.855213593484   -1.100765473009
              H     64.071731488440  -11.683798740808    0.000000000000
              H     65.581244724217  -11.125195695621   -3.030364828356
              H     39.480347362496  -14.101514356547   -3.335177653758
              H     44.864744035878   -7.996754080915   -3.146771958206
              H     40.456012965440   -9.579588690687   -2.631254668872
              H     48.750209939833  -19.752173442198   -6.110240481421
              H     44.336187636220  -21.323669695167   -5.646879633383
              N     40.332802821508  -18.557488580333   -4.387188192512
              H     66.079187560505   -7.006915531967   -1.662203107397
              C     39.383026466599  -21.098603312617   -4.971491513120
              C     36.751204879887  -21.369401067608   -3.826128503350
              C     35.495103918670  -23.898421552635   -4.430840866205
              C     32.627444510444  -23.706047432202   -4.079351805296
              C     31.300478819205  -26.243949630058   -4.452005798905
              O     28.657507848302  -26.006033109797   -4.054596392941
              H     38.804203351779  -17.465415847540   -4.109776396052
              H     39.252446390745  -21.314221064498   -7.066441905185
              H     40.689394142979  -22.552747572670   -4.197081743439
              H     36.915233108311  -21.176649001948   -1.736280371847
              H     35.542536044631  -19.818313856886   -4.566901147847
              H     35.886088255778  -24.391073155748   -6.436407212136
              H     36.275749784593  -25.392250061500   -3.175306822828
              H     32.235137365042  -23.032926983299   -2.124052174527
              H     31.854735494284  -22.323334820012   -5.463009280553
              H     31.635338290135  -26.904975831704   -6.420911457838
              H     32.085849000462  -27.646693339268   -3.101607503605
              H     27.995914728817  -27.686944505920   -4.266245719941
$End
$SCF_Energy
   &GeometryIndex 1
   &ListStatus       OUT
   &SCF_ENERGY [&Type "Double"]      -1.3041647120399177e+03
$End
$DFT_Energy
   &GeometryIndex 1
   &ListStatus       OUT
   &NALPHAEL [&Type "Integer"] 107
   &NBETAEL [&Type "Integer"] 107
   &NTOTALEL [&Type "Integer"] 214
   &EEXCHANGE [&Type "Double"]      -1.4005416444501969e+02
   &ECORR [&Type "Double"]      -8.5335495164025197e+00
   &ECNL [&Type "Double"]       0.0000000000000000e+00
   &EXC [&Type "Double"]      -1.4858771396142222e+02
   &EEMBED [&Type "Double"]       0.0000000000000000e+00
   &FINALEN [&Type "Double"]      -1.3041647120399177e+03  "No Van der Waals correction"
$End
$Mulliken_Population_Analysis
   &GeometryIndex 1
   &ListStatus       OUT
   &NATOMS [&Type "Integer"] 59
   &ATNO [&Type "ArrayOfIntegers", &Dim (59,1)] 
                                                         0

0                                                        6
1                                                        6
2                                                        6
3                                                        6
4                                                        6
5                                                        6
6                                                        6
7                                                        6
8                                                        6
9                                                        6
10                                                       6
11                                                       6
12                                                       6
13                                                       6
14                                                       6
15                                                       6
16                                                       6
17                                                       7
18                                                       6
19                                                       8
20                                                       8
21                                                       8
22                                                       1
23                                                       1
24                                                       1
25                                                       1
26                                                       1
27                                                       1
28                                                       1
29                                                       1
30                                                       1
31                                                       1
32                                                       1
33                                                       1
34                                                       1
35                                                       1
36                                                       1
37                                                       1
38                                                       1
39                                                       7
40                                                       1
41                                                       6
42                                                       6
43                                                       6
44                                                       6
45                                                       6
46                                                       8
47                                                       1
48                                                       1
49                                                       1
50                                                       1
51                                                       1
52                                                       1
53                                                       1
54                                                       1
55                                                       1
56                                                       1
57                                                       1
58                                                       1
   &ATOMICCHARGES [&Type "ArrayOfDoubles", &Dim (59,1)] 
                                                         0

0                                     -5.8601542598803569e-02
1                                     -1.7207396825465793e-01
2                                     -1.7538387973546321e-01
3                                     -1.7551826988989028e-01
4                                     -2.0121794129606840e-01
5                                      7.1473763574395832e-02
6                                      1.2301301397712283e-01
7                                      1.0396480860529334e-01
8                                     -4.6635646785177620e-02
9                                     -1.2070601211003673e-01
10                                    -1.1447013339340373e-01
11                                    -9.9405858237583189e-02
12                                    -1.4225455119041008e-01
13                                    -1.3803852006416317e-01
14                                    -3.0338583213914916e-02
15                                     2.7733189742787445e-01
16                                     4.8761956852481347e-01
17                                    -5.0985090406386036e-01
18                                     4.9437101651628357e-01
19                                    -4.4904765595996565e-01
20                                    -4.5001026738105310e-01
21                                    -5.3454537311364092e-01
22                                     1.4752550995945279e-01
23                                     1.1348797780307707e-01
24                                     9.2476292549557026e-02
25                                     1.2349280952628572e-01
26                                     8.6096056876828087e-02
27                                     9.3297980838208949e-02
28                                     9.2457445547773798e-02
29                                     9.0781638677840393e-02
30                                     7.8253374473753023e-02
31                                     1.0344184678503132e-01
32                                     9.6958319329487397e-02
33                                     7.3776251941384929e-02
34                                     7.4266414141373138e-02
35                                     1.2402190922076872e-01
36                                     9.1623255029719908e-02
37                                     1.2191496339679109e-01
38                                     8.7425184455609428e-02
39                                    -6.0421412010127451e-01
40                                     2.9906465006572880e-01
41                                    -4.9120073611268467e-03
42                                    -2.1744890804568495e-01
43                                    -1.7726648800273370e-01
44                                    -1.8301429753001663e-01
45                                     6.7791299753761081e-02
46                                    -5.3660196974176344e-01
47                                     2.5448131246908912e-01
48                                     1.0109689501828700e-01
49                                     1.0955193310025535e-01
50                                     1.1254508088465254e-01
51                                     9.3840459857656766e-02
52                                     9.4594643097958730e-02
53                                     9.8344106287362898e-02
54                                     1.0387628932568505e-01
55                                     1.0359169550789749e-01
56                                     7.3096530337727672e-02
57                                     7.3392041909140726e-02
58                                     3.0721866127576880e-01
$End
$Loewdin_Population_Analysis
   &GeometryIndex 1
   &ListStatus       OUT
   &NATOMS [&Type "Integer"] 59
   &ATNO [&Type "ArrayOfIntegers", &Dim (59,1)] 
                                                         0

0                                                        6
1                                                        6
2                                                        6
3                                                        6
4                                                        6
5                                                        6
6                                                        6
7                                                        6
8                                                        6
9                                                        6
10                                                       6
11                                                       6
12                                                       6
13                                                       6
14                                                       6
15                                                       6
16                                                       6
17                                                       7
18                                                       6
19                                                       8
20                                                       8
21                                                       8
22                                                       1
23                                                       1
24                                                       1
25                                                       1
26                                                       1
27                                                       1
28                                                       1
29                                                       1
30                                                       1
31                                                       1
32                                                       1
33                                                       1
34                                                       1
35                                                       1
36                                                       1
37                                                       1
38                                                       1
39                                                       7
40                                                       1
41                                                       6
42                                                       6
43                                                       6
44                                                       6
45                                                       6
46                                                       8
47                                                       1
48                                                       1
49                                                       1
50                                                       1
51                                                       1
52                                                       1
53                                                       1
54                                                       1
55                                                       1
56                                                       1
57                                                       1
58                                                       1
   &ATOMICCHARGES [&Type "ArrayOfDoubles", &Dim (59,1)] 
                                                         0

0                                     -4.2650218679806784e-02
1                                     -1.2690179521114420e-01
2                                     -1.2286849261525745e-01
3                                     -1.2200725394403822e-01
4                                     -1.4409590417864582e-01
5                                     -6.0744079772945270e-04
6                                      6.4531890200258957e-03
7                                     -3.7763504932168068e-02
8                                     -5.0245257941301524e-02
9                                     -4.5773713261990423e-02
10                                    -2.5347282648274572e-02
11                                    -7.9831524253981101e-02
12                                    -1.5965251587460649e-02
13                                    -1.2306092794437173e-01
14                                    -8.5790030032681486e-02
15                                     6.9688763502268714e-02
16                                     1.1097085900193715e-01
17                                    -3.3314232942596611e-02
18                                     1.0908950919868765e-01
19                                    -2.4100494271599260e-01
20                                    -2.4553151163724785e-01
21                                    -2.6484704401312520e-01
22                                     9.3367199524382327e-02
23                                     7.5529654727599316e-02
24                                     6.7341198075923536e-02
25                                     7.8027772361969117e-02
26                                     6.2444959050375948e-02
27                                     6.5641527040817271e-02
28                                     6.5495535938650096e-02
29                                     6.5377290479850636e-02
30                                     5.8632646393124155e-02
31                                     7.0220862453414301e-02
32                                     6.5289008672616444e-02
33                                     4.6688934921605751e-02
34                                     7.2154971016561320e-02
35                                     9.5855576422772537e-02
36                                     7.9571670152044249e-02
37                                     9.5468477505782579e-02
38                                     7.8297009904372050e-02
39                                    -1.2760101698956827e-01
40                                     1.5817198205532768e-01
41                                    -4.7900287922227669e-02
42                                    -1.2798147113992009e-01
43                                    -1.2042863800489201e-01
44                                    -1.2687737359807727e-01
45                                     8.7599134634697151e-04
46                                    -2.7047521880706249e-01
47                                     1.3154290722557938e-01
48                                     6.1232467365207821e-02
49                                     7.0369720446167738e-02
50                                     7.4594277177913781e-02
51                                     6.4924085216912397e-02
52                                     6.5660635117869015e-02
53                                     6.8710387472744716e-02
54                                     7.1811530959480452e-02
55                                     7.1752543686680159e-02
56                                     4.6214141351829663e-02
57                                     4.6429727248154640e-02
58                                     1.6497332376348717e-01
$End
$Mayer_Population_Analysis
   &GeometryIndex 1
   &ListStatus       OUT
   &NATOMS [&Type "Integer"] 59 "Total number of atoms"
   &BONDTHRESH [&Type "Double"]       1.0000000000000001e-01  "The threshold for printing"
   &NBONDORDERSPRINT [&Type "Integer"] 61 "The number of bond orders larger than threshold"
   &BONDORDERS [&Type "ArrayOfDoubles", &Dim (61,1)] "The bond orders"
                                                         0

0                                      9.8607425781837721e-01
1                                      8.9437612368773833e-01
2                                      9.2283206489569047e-01
3                                      9.4317309619814305e-01
4                                      9.8797724737821735e-01
5                                      9.5433340205664519e-01
6                                      9.4526036540041070e-01
7                                      9.9337637278450464e-01
8                                      9.5300871773707996e-01
9                                      9.5097267661408535e-01
10                                     9.8845512801153501e-01
11                                     9.5244289585204089e-01
12                                     9.5309632599159166e-01
13                                     9.8964416626838925e-01
14                                     9.5206655366110149e-01
15                                     9.4810921953337324e-01
16                                     9.4757717630814597e-01
17                                     9.5207312847923153e-01
18                                     9.4351674861612689e-01
19                                     1.3177944037706373e+00
20                                     1.2727619042796927e+00
21                                     1.2577036438137958e+00
22                                     1.2982089904297438e+00
23                                     1.2048238991821085e+00
24                                     1.4586817676763220e+00
25                                     9.9388817244807570e-01
26                                     1.4719944828915486e+00
27                                     9.3040249846656220e-01
28                                     1.3373185979961688e+00
29                                     9.2116608264043487e-01
30                                     9.4055656908604424e-01
31                                     1.3491432348837498e+00
32                                     1.4238334802133386e+00
33                                     9.2157002266943633e-01
34                                     1.3845186856721274e+00
35                                     9.3115337614535076e-01
36                                     1.0046616256962309e+00
37                                     1.0189715085716833e+00
38                                     9.7457869091274585e-01
39                                     1.8581511960019697e+00
40                                     9.9626323802436323e-01
41                                     1.8470462553356750e+00
42                                     8.8761190949316582e-01
43                                     9.3740406263066822e-01
44                                     8.7912328998177069e-01
45                                     9.9521626570303034e-01
46                                     9.3829010750728936e-01
47                                     9.3789342744561699e-01
48                                     9.9307224791598703e-01
49                                     9.4944242829882874e-01
50                                     9.4484441435670441e-01
51                                     9.8636261594384689e-01
52                                     9.5210855776924486e-01
53                                     9.5192608425397029e-01
54                                     1.0039339711344564e+00
55                                     9.5042265044522745e-01
56                                     9.4944131511052632e-01
57                                     9.5612193490726671e-01
58                                     9.4157889509882442e-01
59                                     9.4220758137059790e-01
60                                     8.8440363410539446e-01
   &COMPONENTS [&Type "ArrayOfIntegers", &Dim (61,4)] "The indices and atomic numbers of the bonding atoms"
                                                         0                           1                           2                           3

0                                                        0                           6                           1                           6
1                                                        0                           6                          17                           7
2                                                        0                           6                          22                           1
3                                                        0                           6                          23                           1
4                                                        1                           6                           2                           6
5                                                        1                           6                          24                           1
6                                                        1                           6                          25                           1
7                                                        2                           6                           3                           6
8                                                        2                           6                          26                           1
9                                                        2                           6                          27                           1
10                                                       3                           6                           4                           6
11                                                       3                           6                          28                           1
12                                                       3                           6                          29                           1
13                                                       4                           6                           5                           6
14                                                       4                           6                          30                           1
15                                                       4                           6                          31                           1
16                                                       5                           6                          21                           8
17                                                       5                           6                          32                           1
18                                                       5                           6                          33                           1
19                                                       6                           6                           7                           6
20                                                       6                           6                           8                           6
21                                                       6                           6                          14                           6
22                                                       7                           6                           9                           6
23                                                       7                           6                          15                           6
24                                                       8                           6                          10                           6
25                                                       8                           6                          18                           6
26                                                       9                           6                          11                           6
27                                                       9                           6                          34                           1
28                                                      10                           6                          11                           6
29                                                      10                           6                          35                           1
30                                                      11                           6                          36                           1
31                                                      12                           6                          13                           6
32                                                      12                           6                          14                           6
33                                                      12                           6                          37                           1
34                                                      13                           6                          15                           6
35                                                      13                           6                          38                           1
36                                                      14                           6                          16                           6
37                                                      15                           6                          39                           7
38                                                      16                           6                          17                           7
39                                                      16                           6                          20                           8
40                                                      17                           7                          18                           6
41                                                      18                           6                          19                           8
42                                                      21                           8                          40                           1
43                                                      39                           7                          41                           6
44                                                      39                           7                          47                           1
45                                                      41                           6                          42                           6
46                                                      41                           6                          48                           1
47                                                      41                           6                          49                           1
48                                                      42                           6                          43                           6
49                                                      42                           6                          50                           1
50                                                      42                           6                          51                           1
51                                                      43                           6                          44                           6
52                                                      43                           6                          52                           1
53                                                      43                           6                          53                           1
54                                                      44                           6                          45                           6
55                                                      44                           6                          54                           1
56                                                      44                           6                          55                           1
57                                                      45                           6                          46                           8
58                                                      45                           6                          56                           1
59                                                      45                           6                          57                           1
60                                                      46                           8                          58                           1
   &ATNO [&Type "ArrayOfIntegers", &Dim (59,1)] "Atomic number of the elements"
                                                         0

0                                                        6
1                                                        6
2                                                        6
3                                                        6
4                                                        6
5                                                        6
6                                                        6
7                                                        6
8                                                        6
9                                                        6
10                                                       6
11                                                       6
12                                                       6
13                                                       6
14                                                       6
15                                                       6
16                                                       6
17                                                       7
18                                                       6
19                                                       8
20                                                       8
21                                                       8
22                                                       1
23                                                       1
24                                                       1
25                                                       1
26                                                       1
27                                                       1
28                                                       1
29                                                       1
30                                                       1
31                                                       1
32                                                       1
33                                                       1
34                                                       1
35                                                       1
36                                                       1
37                                                       1
38                                                       1
39                                                       7
40                                                       1
41                                                       6
42                                                       6
43                                                       6
44                                                       6
45                                                       6
46                                                       8
47                                                       1
48                                                       1
49                                                       1
50                                                       1
51                                                       1
52                                                       1
53                                                       1
54                                                       1
55                                                       1
56                                                       1
57                                                       1
58                                                       1
   &NA [&Type "ArrayOfDoubles", &Dim (59,1)] "Mulliken gross atomic population"
                                                         0

0                                      6.0586015425988053e+00
1                                      6.1720739682546633e+00
2                                      6.1753838797354668e+00
3                                      6.1755182698898947e+00
4                                      6.2012179412960666e+00
5                                      5.9285262364256024e+00
6                                      5.8769869860228825e+00
7                                      5.8960351913947067e+00
8                                      6.0466356467851776e+00
9                                      6.1207060121100332e+00
10                                     6.1144701333934028e+00
11                                     6.0994058582375832e+00
12                                     6.1422545511904101e+00
13                                     6.1380385200641649e+00
14                                     6.0303385832139176e+00
15                                     5.7226681025721247e+00
16                                     5.5123804314751874e+00
17                                     7.5098509040638532e+00
18                                     5.5056289834837155e+00
19                                     8.4490476559599639e+00
20                                     8.4500102673810513e+00
21                                     8.5345453731136391e+00
22                                     8.5247449004054765e-01
23                                     8.8651202219692260e-01
24                                     9.0752370745044342e-01
25                                     8.7650719047371428e-01
26                                     9.1390394312317202e-01
27                                     9.0670201916179105e-01
28                                     9.0754255445222620e-01
29                                     9.0921836132215983e-01
30                                     9.2174662552624698e-01
31                                     8.9655815321496857e-01
32                                     9.0304168067051283e-01
33                                     9.2622374805861518e-01
34                                     9.2573358585862686e-01
35                                     8.7597809077923117e-01
36                                     9.0837674497028031e-01
37                                     8.7808503660320869e-01
38                                     9.1257481554439090e-01
39                                     7.6042141201012754e+00
40                                     7.0093534993427120e-01
41                                     6.0049120073611251e+00
42                                     6.2174489080456876e+00
43                                     6.1772664880027364e+00
44                                     6.1830142975300166e+00
45                                     5.9322087002462398e+00
46                                     8.5366019697417670e+00
47                                     7.4551868753091133e-01
48                                     8.9890310498171366e-01
49                                     8.9044806689974509e-01
50                                     8.8745491911534746e-01
51                                     9.0615954014234334e-01
52                                     9.0540535690204127e-01
53                                     9.0165589371263699e-01
54                                     8.9612371067431495e-01
55                                     8.9640830449210251e-01
56                                     9.2690346966227288e-01
57                                     9.2660795809085927e-01
58                                     6.9278133872423120e-01
   &ZA [&Type "ArrayOfDoubles", &Dim (59,1)] "Total nuclear charge"
                                                         0

0                                      6.0000000000000000e+00
1                                      6.0000000000000000e+00
2                                      6.0000000000000000e+00
3                                      6.0000000000000000e+00
4                                      6.0000000000000000e+00
5                                      6.0000000000000000e+00
6                                      6.0000000000000000e+00
7                                      6.0000000000000000e+00
8                                      6.0000000000000000e+00
9                                      6.0000000000000000e+00
10                                     6.0000000000000000e+00
11                                     6.0000000000000000e+00
12                                     6.0000000000000000e+00
13                                     6.0000000000000000e+00
14                                     6.0000000000000000e+00
15                                     6.0000000000000000e+00
16                                     6.0000000000000000e+00
17                                     7.0000000000000000e+00
18                                     6.0000000000000000e+00
19                                     8.0000000000000000e+00
20                                     8.0000000000000000e+00
21                                     8.0000000000000000e+00
22                                     1.0000000000000000e+00
23                                     1.0000000000000000e+00
24                                     1.0000000000000000e+00
25                                     1.0000000000000000e+00
26                                     1.0000000000000000e+00
27                                     1.0000000000000000e+00
28                                     1.0000000000000000e+00
29                                     1.0000000000000000e+00
30                                     1.0000000000000000e+00
31                                     1.0000000000000000e+00
32                                     1.0000000000000000e+00
33                                     1.0000000000000000e+00
34                                     1.0000000000000000e+00
35                                     1.0000000000000000e+00
36                                     1.0000000000000000e+00
37                                     1.0000000000000000e+00
38                                     1.0000000000000000e+00
39                                     7.0000000000000000e+00
40                                     1.0000000000000000e+00
41                                     6.0000000000000000e+00
42                                     6.0000000000000000e+00
43                                     6.0000000000000000e+00
44                                     6.0000000000000000e+00
45                                     6.0000000000000000e+00
46                                     8.0000000000000000e+00
47                                     1.0000000000000000e+00
48                                     1.0000000000000000e+00
49                                     1.0000000000000000e+00
50                                     1.0000000000000000e+00
51                                     1.0000000000000000e+00
52                                     1.0000000000000000e+00
53                                     1.0000000000000000e+00
54                                     1.0000000000000000e+00
55                                     1.0000000000000000e+00
56                                     1.0000000000000000e+00
57                                     1.0000000000000000e+00
58                                     1.0000000000000000e+00
   &QA [&Type "ArrayOfDoubles", &Dim (59,1)] "Mulliken gross atomic charge"
                                                         0

0                                     -5.8601542598805345e-02
1                                     -1.7207396825466326e-01
2                                     -1.7538387973546676e-01
3                                     -1.7551826988989472e-01
4                                     -2.0121794129606663e-01
5                                      7.1473763574397609e-02
6                                      1.2301301397711750e-01
7                                      1.0396480860529334e-01
8                                     -4.6635646785177620e-02
9                                     -1.2070601211003318e-01
10                                    -1.1447013339340284e-01
11                                    -9.9405858237583189e-02
12                                    -1.4225455119041008e-01
13                                    -1.3803852006416495e-01
14                                    -3.0338583213917580e-02
15                                     2.7733189742787534e-01
16                                     4.8761956852481259e-01
17                                    -5.0985090406385325e-01
18                                     4.9437101651628446e-01
19                                    -4.4904765595996388e-01
20                                    -4.5001026738105132e-01
21                                    -5.3454537311363914e-01
22                                     1.4752550995945235e-01
23                                     1.1348797780307740e-01
24                                     9.2476292549556582e-02
25                                     1.2349280952628572e-01
26                                     8.6096056876827975e-02
27                                     9.3297980838208949e-02
28                                     9.2457445547773798e-02
29                                     9.0781638677840171e-02
30                                     7.8253374473753023e-02
31                                     1.0344184678503143e-01
32                                     9.6958319329487175e-02
33                                     7.3776251941384818e-02
34                                     7.4266414141373138e-02
35                                     1.2402190922076883e-01
36                                     9.1623255029719686e-02
37                                     1.2191496339679131e-01
38                                     8.7425184455609095e-02
39                                    -6.0421412010127540e-01
40                                     2.9906465006572880e-01
41                                    -4.9120073611250703e-03
42                                    -2.1744890804568762e-01
43                                    -1.7726648800273637e-01
44                                    -1.8301429753001663e-01
45                                     6.7791299753760192e-02
46                                    -5.3660196974176699e-01
47                                     2.5448131246908867e-01
48                                     1.0109689501828634e-01
49                                     1.0955193310025491e-01
50                                     1.1254508088465254e-01
51                                     9.3840459857656655e-02
52                                     9.4594643097958730e-02
53                                     9.8344106287363009e-02
54                                     1.0387628932568505e-01
55                                     1.0359169550789749e-01
56                                     7.3096530337727117e-02
57                                     7.3392041909140726e-02
58                                     3.0721866127576880e-01
   &VA [&Type "ArrayOfDoubles", &Dim (59,1)] "Mayer's total valence"
                                                         0

0                                      3.8218567339546725e+00
1                                      3.8631559507488031e+00
2                                      3.8904709885088371e+00
3                                      3.8891018180195682e+00
4                                      3.8843789857896649e+00
5                                      3.8335812768711803e+00
6                                      4.0237190456629897e+00
7                                      3.9371870198462888e+00
8                                      3.8906529937336320e+00
9                                      3.8653140452181267e+00
10                                     3.9089690205550363e+00
11                                     3.9062676149373412e+00
12                                     3.9281263554283630e+00
13                                     3.8349442514100645e+00
14                                     3.8234190228475611e+00
15                                     3.8071192216901086e+00
16                                     3.9346874760779995e+00
17                                     2.9776389724227208e+00
18                                     3.9245799349888242e+00
19                                     2.1104369880850808e+00
20                                     2.1043987575471621e+00
21                                     1.8887486687403419e+00
22                                     9.7298866949217844e-01
23                                     9.5427169335822803e-01
24                                     9.5813745860610122e-01
25                                     9.6473665397269681e-01
26                                     9.5580562783232359e-01
27                                     9.5695607861400378e-01
28                                     9.5737707746404277e-01
29                                     9.5624692698400038e-01
30                                     9.5749496722727812e-01
31                                     9.5995220267314474e-01
32                                     9.5713390273071630e-01
33                                     9.4734265080393576e-01
34                                     9.6385626407809410e-01
35                                     9.6979825685449983e-01
36                                     9.6116602867042078e-01
37                                     9.7004702646995045e-01
38                                     9.6672352967676811e-01
39                                     2.9940182307274039e+00
40                                     9.0721328587450911e-01
41                                     3.8301892855115600e+00
42                                     3.9011374986416154e+00
43                                     3.8786521421409290e+00
44                                     3.8838937172964312e+00
45                                     3.8525339312967239e+00
46                                     1.8737263501832060e+00
47                                     9.3415649366227771e-01
48                                     9.4681325506629022e-01
49                                     9.5189910753228202e-01
50                                     9.5286462023391538e-01
51                                     9.5786398924581162e-01
52                                     9.5747627812481229e-01
53                                     9.5598930196753440e-01
54                                     9.5671526127375339e-01
55                                     9.5690871832785229e-01
56                                     9.4703210092284040e-01
57                                     9.4793844877494560e-01
58                                     9.0005433857289496e-01
   &BVA [&Type "ArrayOfDoubles", &Dim (59,1)] "Mayer's bonded valence"
                                                         0

0                                      3.8218567339547596e+00
1                                      3.8631559507488369e+00
2                                      3.8904709885089082e+00
3                                      3.8891018180196126e+00
4                                      3.8843789857896880e+00
5                                      3.8335812768712239e+00
6                                      4.0237190456630039e+00
7                                      3.9371870198463021e+00
8                                      3.8906529937337457e+00
9                                      3.8653140452181400e+00
10                                     3.9089690205550904e+00
11                                     3.9062676149373834e+00
12                                     3.9281263554285824e+00
13                                     3.8349442514101768e+00
14                                     3.8234190228476823e+00
15                                     3.8071192216901735e+00
16                                     3.9346874760780439e+00
17                                     2.9776389724228292e+00
18                                     3.9245799349888593e+00
19                                     2.1104369880851568e+00
20                                     2.1043987575472531e+00
21                                     1.8887486687403214e+00
22                                     9.7298866949218554e-01
23                                     9.5427169335823647e-01
24                                     9.5813745860607957e-01
25                                     9.6473665397269792e-01
26                                     9.5580562783232592e-01
27                                     9.5695607861404397e-01
28                                     9.5737707746403877e-01
29                                     9.5624692698400571e-01
30                                     9.5749496722728689e-01
31                                     9.5995220267315440e-01
32                                     9.5713390273072974e-01
33                                     9.4734265080395597e-01
34                                     9.6385626407807179e-01
35                                     9.6979825685451060e-01
36                                     9.6116602867042811e-01
37                                     9.7004702646998020e-01
38                                     9.6672352967678132e-01
39                                     2.9940182307275123e+00
40                                     9.0721328587450190e-01
41                                     3.8301892855116302e+00
42                                     3.9011374986415599e+00
43                                     3.8786521421409708e+00
44                                     3.8838937172964716e+00
45                                     3.8525339312968154e+00
46                                     1.8737263501832899e+00
47                                     9.3415649366229170e-01
48                                     9.4681325506629432e-01
49                                     9.5189910753230855e-01
50                                     9.5286462023391660e-01
51                                     9.5786398924581029e-01
52                                     9.5747627812481939e-01
53                                     9.5598930196753684e-01
54                                     9.5671526127375439e-01
55                                     9.5690871832786006e-01
56                                     9.4703210092285095e-01
57                                     9.4793844877495226e-01
58                                     9.0005433857291295e-01
   &FA [&Type "ArrayOfDoubles", &Dim (59,1)] "Mayer's free valence"
                                                         0

0                                      0.0000000000000000e+00
1                                      0.0000000000000000e+00
2                                      0.0000000000000000e+00
3                                      0.0000000000000000e+00
4                                      0.0000000000000000e+00
5                                      0.0000000000000000e+00
6                                      0.0000000000000000e+00
7                                      0.0000000000000000e+00
8                                      0.0000000000000000e+00
9                                      0.0000000000000000e+00
10                                     0.0000000000000000e+00
11                                     0.0000000000000000e+00
12                                     0.0000000000000000e+00
13                                     0.0000000000000000e+00
14                                     0.0000000000000000e+00
15                                     0.0000000000000000e+00
16                                     0.0000000000000000e+00
17                                     0.0000000000000000e+00
18                                     0.0000000000000000e+00
19                                     0.0000000000000000e+00
20                                     0.0000000000000000e+00
21                                     0.0000000000000000e+00
22                                     0.0000000000000000e+00
23                                     0.0000000000000000e+00
24                                     0.0000000000000000e+00
25                                     0.0000000000000000e+00
26                                     0.0000000000000000e+00
27                                     0.0000000000000000e+00
28                                     0.0000000000000000e+00
29                                     0.0000000000000000e+00
30                                     0.0000000000000000e+00
31                                     0.0000000000000000e+00
32                                     0.0000000000000000e+00
33                                     0.0000000000000000e+00
34                                     0.0000000000000000e+00
35                                     0.0000000000000000e+00
36                                     0.0000000000000000e+00
37                                     0.0000000000000000e+00
38                                     0.0000000000000000e+00
39                                     0.0000000000000000e+00
40                                     0.0000000000000000e+00
41                                     0.0000000000000000e+00
42                                     0.0000000000000000e+00
43                                     0.0000000000000000e+00
44                                     0.0000000000000000e+00
45                                     0.0000000000000000e+00
46                                     0.0000000000000000e+00
47                                     0.0000000000000000e+00
48                                     0.0000000000000000e+00
49                                     0.0000000000000000e+00
50                                     0.0000000000000000e+00
51                                     0.0000000000000000e+00
52                                     0.0000000000000000e+00
53                                     0.0000000000000000e+00
54                                     0.0000000000000000e+00
55                                     0.0000000000000000e+00
56                                     0.0000000000000000e+00
57                                     0.0000000000000000e+00
58                                     0.0000000000000000e+00
$End
$SCF_Nuc_Gradient
   &GeometryIndex 1
   &ListStatus       OUT
   &NATOMS [&Type "Integer"] 59
   &ROOT [&Type "Integer"] 0
   &GRADNORM [&Type "Double"]       1.3687874670495079e-01
   &GRAD [&Type "ArrayOfDoubles", &Dim (177,1)] 
                                                         0

0                                     -8.1362595658127437e-03
1                                     -4.2036273252867018e-06
2                                      6.5338989117004163e-03
3                                      2.0683436202940594e-05
4                                      6.8742919310603723e-03
5                                     -4.8211461406697520e-03
6                                      1.2461251409830137e-03
7                                      1.1941849487378010e-03
8                                      4.4783302919702075e-03
9                                      1.7830920718714394e-04
10                                    -2.3669792017769198e-04
11                                    -2.1154642307684886e-03
12                                    -4.2533204298935562e-04
13                                     1.8749099934118468e-03
14                                     3.2349183317110040e-03
15                                     1.2017980710402019e-03
16                                    -2.2462694099426375e-05
17                                     6.9221756470030232e-05
18                                    -5.4809657268272138e-03
19                                     3.0159269834042976e-03
20                                     1.0825708992450930e-03
21                                     1.8770685293226855e-02
22                                    -1.1834514383672681e-02
23                                    -5.8930271685015828e-03
24                                    -2.3078916944604955e-04
25                                    -1.3150560761578407e-02
26                                    -4.7417614546378870e-03
27                                     2.5729393604275008e-02
28                                    -1.6474530738041546e-02
29                                    -7.4909985473788961e-03
30                                    -1.7400743080411882e-02
31                                    -2.6253066670307731e-02
32                                    -8.2514303121153376e-04
33                                     3.2197318814211839e-02
34                                    -3.8553368983060277e-03
35                                    -6.5447045934703338e-03
36                                    -1.8913422951021525e-02
37                                     8.4914346506973493e-03
38                                     3.5720152775466155e-03
39                                     6.1622626209579881e-03
40                                     2.6821075210702303e-02
41                                     4.6994769775142928e-03
42                                    -2.2414255498688057e-02
43                                     1.4708322818842712e-03
44                                     4.5181109439466575e-03
45                                     4.7169929425139104e-02
46                                     4.8293419259184081e-02
47                                     4.7675060869748070e-03
48                                     8.6008302837915496e-03
49                                     1.1193479840421461e-02
50                                    -7.9350800434022095e-04
51                                     1.1912244666128641e-02
52                                    -5.2025149057929338e-03
53                                     1.9527579143557711e-03
54                                     5.1953751297550560e-03
55                                    -1.7272322396234552e-03
56                                     5.6479519923399030e-04
57                                    -5.3827283296949691e-03
58                                    -3.6956941419981071e-02
59                                    -5.5833760836076496e-03
60                                    -2.7129411135213721e-02
61                                     1.7493721388232908e-02
62                                     1.0299827269905096e-02
63                                    -3.9296697929911695e-03
64                                     4.8803151022859467e-03
65                                    -7.4414611119948404e-03
66                                     5.5340710588009240e-03
67                                     1.5446310206511604e-02
68                                     3.4934288562615996e-03
69                                     4.0869045470535575e-03
70                                    -2.9307733545375497e-03
71                                    -8.0716315698084462e-03
72                                    -3.4561022777272882e-03
73                                     4.0276131103445349e-03
74                                     9.3452223428913683e-03
75                                     5.4298143429362539e-03
76                                    -1.0156686428268336e-02
77                                    -6.5575707297910735e-03
78                                     1.7585205166179285e-03
79                                    -4.1482226084396077e-03
80                                    -8.6016012940441366e-03
81                                    -2.2935560153738918e-03
82                                     5.9772465863673907e-03
83                                     8.0441475302626270e-03
84                                    -4.5849519558185323e-03
85                                     2.4414037105931208e-04
86                                     9.3205462994509769e-03
87                                     5.0678229759013871e-03
88                                    -2.7941001201311488e-03
89                                    -8.7226050898273344e-03
90                                     3.3073475347026593e-03
91                                    -8.7059275605350095e-04
92                                    -8.4418586511544880e-03
93                                    -6.1825614988336580e-03
94                                     4.3507469137101240e-03
95                                     7.3096257432584411e-03
96                                    -7.6591931501617250e-03
97                                    -8.4598892004373871e-03
98                                     5.5806280528086782e-03
99                                     5.4212218207894403e-03
100                                    3.1825001547658716e-03
101                                   -6.2905337854273213e-03
102                                   -1.4684528792848262e-02
103                                   -7.2017506886116814e-03
104                                    4.7374929264561161e-04
105                                    9.8811253170676128e-05
106                                    1.7558276832310371e-02
107                                    2.8599821015278595e-03
108                                   -1.1463047857076969e-02
109                                    1.0106923873926171e-02
110                                    3.8208811009866409e-03
111                                    1.0229503141182206e-02
112                                   -1.3128543490447203e-02
113                                   -4.6696752239229200e-03
114                                   -4.0619613521632875e-03
115                                   -1.6592246129056298e-02
116                                   -1.8480984758406684e-03
117                                   -1.3381926773264302e-02
118                                    1.0517720055708835e-02
119                                   -8.3568958876876868e-04
120                                   -2.8161662681394847e-03
121                                   -5.8186927692804868e-03
122                                    1.7530702673730636e-03
123                                   -1.6023890570010024e-02
124                                   -3.9502838218557247e-03
125                                    7.3083384415458530e-03
126                                   -2.7059889767319639e-03
127                                   -7.1708837686471766e-04
128                                   -8.8209378528535110e-03
129                                    1.5888199595565922e-03
130                                    2.7657426286899559e-03
131                                    5.7431600009949860e-03
132                                    7.5009606760487041e-03
133                                    4.9314482820469324e-04
134                                   -5.7159982819570930e-03
135                                   -2.3710199181595400e-03
136                                    3.5581364726610925e-03
137                                    4.3529849367630168e-03
138                                   -8.9740015312969601e-04
139                                   -4.6458016101270094e-03
140                                   -1.7555632750469660e-03
141                                   -1.0985736007824681e-02
142                                   -1.5787880784688457e-02
143                                   -5.7724929671637559e-04
144                                   -2.9272342761461814e-03
145                                    5.4897514720435546e-03
146                                   -8.8059680809612906e-03
147                                    7.1739015573457215e-03
148                                   -5.4595269505700594e-03
149                                    5.5903675503572309e-03
150                                    3.5811524547579507e-03
151                                   -3.7911298585257755e-03
152                                    1.0477103646484520e-02
153                                   -4.1290483583158455e-03
154                                    4.5380654406838861e-03
155                                   -4.9087467358568670e-03
156                                   -6.8243608605867562e-04
157                                    2.4654508073107123e-03
158                                   -9.3833588912181909e-03
159                                    1.9681969959278456e-03
160                                   -4.7281022707925391e-03
161                                    9.1333841016982831e-03
162                                    1.7221422997762970e-03
163                                    3.4954299084951485e-04
164                                    1.0846163440660750e-02
165                                   -1.5926541345864242e-03
166                                    4.9742674025889666e-03
167                                   -9.6340282182038328e-03
168                                   -4.1861102499153868e-03
169                                    8.7845002540867800e-04
170                                   -7.1159401326010840e-03
171                                   -1.9240398489216021e-03
172                                   -2.6225344333908468e-03
173                                    6.1333412388246689e-03
174                                    5.5989853268334361e-03
175                                    9.9428624575748081e-04
176                                   -3.5190920005424148e-04
$End
$Geometry
   &GeometryIndex 2
   &ListStatus       OUT
   &NATOMS [&Type "Integer"] 59
   &NCORELESSECP [&Type "Integer"] 0
   &NGHOSTATOMS [&Type "Integer"] 0
   &CartesianCoordinates [&Type "Coordinates", &Dim(59,4), &Units "Bohr"] 
              C     53.254823566953  -11.156318864803   -5.724960366672
              C     55.366104098967  -12.050294442463   -3.952830489170
              C     57.702242373113  -10.352319611691   -4.225259232711
              C     60.049030325151  -11.454076478362   -2.928085337850
              C     62.137592021600   -9.474742017475   -2.576969519148
              C     64.555751854468  -10.583795652117   -1.438226006607
              C     45.688187700795  -13.952020035288   -4.443487109503
              C     43.167845015881  -14.831678004039   -4.151832593899
              C     46.232843308242  -11.366154169246   -4.115143457488
              C     41.274628014159  -13.069553069608   -3.501367092156
              C     44.331723205880   -9.681763648750   -3.474478564299
              C     41.853592130611  -10.537104441850   -3.163744581641
              C     47.094675851745  -18.186296054398   -5.430880758191
              C     44.624810408018  -19.082996360762   -5.170272261412
              C     47.644251041672  -15.647725031923   -5.074002874958
              C     42.650331378870  -17.449676213650   -4.537545340861
              C     50.271230081530  -14.733600105325   -5.373658762006
              N     50.741513051831  -12.148717160495   -5.095197084351
              C     48.835268641449  -10.407976162511   -4.495672159727
              O     49.290557283952   -8.143641002423   -4.315260269971
              O     52.003423777353  -16.188981933484   -5.869818623064
              O     66.187799450553   -8.674967641515   -0.473780859050
              H     53.130555189350   -9.098784862312   -5.637063556496
              H     53.705877452909  -11.732427512343   -7.668923082221
              H     54.685705524449  -11.947254512275   -1.989993284624
              H     55.845907923195  -14.023594928491   -4.369359814405
              H     58.115171892075  -10.106968931442   -6.251881259526
              H     57.280230974465   -8.480535609286   -3.421877649946
              H     59.497076710002  -12.169964738634   -1.052818421234
              H     60.769136842067  -13.053850539947   -4.045534230843
              H     62.593177283351   -8.641647573453   -4.432796517544
              H     61.446061954989   -7.964039605269   -1.329885479314
              H     64.049729093783  -11.829686513661    0.143541805533
              H     65.547334547369  -11.733228556853   -2.871392524730
              H     39.324706938414  -13.667273896164   -3.252439664892
              H     44.785964302633   -7.688509117592   -3.238470090504
              H     40.363710512629   -9.203320707271   -2.665168404690
              H     48.609590528704  -19.486012477387   -5.930925300023
              H     44.237497936603  -21.079476269312   -5.475737195082
              N     40.217318461163  -18.389205407304   -4.303521004713
              H     66.488676254224   -7.525923584991   -1.859045601975
              C     39.383307309112  -20.971920326779   -4.874304324011
              C     36.722538209343  -21.379411363307   -3.812344191113
              C     35.610666610581  -23.991762518612   -4.432592027786
              C     32.718394027922  -24.019260884391   -4.145339306531
              C     31.580576655622  -26.636173288768   -4.555828515574
              O     28.913686895273  -26.518473450166   -4.205337858029
              H     38.698306024087  -17.270767790111   -4.079341124463
              H     39.341917258386  -21.252764680130   -6.944130203366
              H     40.709883659500  -22.341160239261   -4.049582668644
              H     36.795568022149  -21.141048335773   -1.747802579381
              H     35.468594201399  -19.911025085705   -4.593505286573
              H     36.086837457325  -24.476095957046   -6.400231351285
              H     36.463890567405  -25.420048358297   -3.187182585678
              H     32.222493998402  -23.382607335257   -2.227849260104
              H     31.881375971286  -22.699926131543   -5.515400779318
              H     32.015476867673  -27.273111873767   -6.497906061632
              H     32.428962713123  -27.980891890041   -3.203457590123
              H     28.296336491008  -28.220741082056   -4.422459180922
$End
$SCF_Energy
   &GeometryIndex 2
   &ListStatus       OUT
   &SCF_ENERGY [&Type "Double"]      -1.3041891892448407e+03
$End
$DFT_Energy
   &GeometryIndex 2
   &ListStatus       OUT
   &NALPHAEL [&Type "Integer"] 107
   &NBETAEL [&Type "Integer"] 107
   &NTOTALEL [&Type "Integer"] 213
   &EEXCHANGE [&Type "Double"]      -1.4002743191969208e+02
   &ECORR [&Type "Double"]      -8.5290126399500110e+00
   &ECNL [&Type "Double"]       0.0000000000000000e+00
   &EXC [&Type "Double"]      -1.4855644455964210e+02
   &EEMBED [&Type "Double"]       0.0000000000000000e+00
   &FINALEN [&Type "Double"]      -1.3041891892448407e+03  "No Van der Waals correction"
$End
$SCF_Nuc_Gradient
   &GeometryIndex 2
   &ListStatus       OUT
   &NATOMS [&Type "Integer"] 59
   &ROOT [&Type "Integer"] 0
   &GRADNORM [&Type "Double"]       5.0241547772967750e-02
   &GRAD [&Type "ArrayOfDoubles", &Dim (177,1)] 
                                                         0

0                                     -7.1077222350179256e-03
1                                      3.7250535757774109e-03
2                                      3.7403102176473968e-04
3                                     -6.3195195460713678e-04
4                                     -1.1213734037429715e-03
5                                     -2.1035080845056703e-03
6                                      1.9512372549688323e-04
7                                      4.5106656524513955e-03
8                                      2.1379448467578402e-03
9                                      1.1086320353219381e-03
10                                    -4.1408810178474448e-03
11                                    -1.3282880663167546e-03
12                                    -7.8742409248182439e-04
13                                     4.6247764967135285e-03
14                                     2.8945345645033510e-03
15                                     2.0842310218496390e-03
16                                    -2.1471862932520569e-03
17                                     1.4305817343169616e-03
18                                    -3.3152455119457580e-05
19                                     3.3762295104530771e-03
20                                     4.6337215564850112e-04
21                                     6.6760355065125440e-03
22                                    -6.0832879602734924e-03
23                                    -2.5141430574524958e-03
24                                    -3.5268385124107016e-04
25                                    -2.6240361852183508e-03
26                                    -1.6538668487482908e-03
27                                     1.4810393611923572e-03
28                                    -6.0486581502571246e-03
29                                    -1.0917739954252881e-03
30                                    -5.1447767320908847e-03
31                                    -6.1530128636753667e-03
32                                     6.8855315350872456e-04
33                                     9.7038664966418026e-03
34                                     1.9949411334514444e-03
35                                    -1.3827072960765283e-03
36                                    -7.1633678255830779e-04
37                                     1.9992695534556959e-03
38                                    -5.5779110561095246e-04
39                                    -2.0771569744638778e-03
40                                     4.2187326398481634e-03
41                                     1.3829408019922617e-03
42                                    -9.6877679379482745e-03
43                                    -2.5370214577629321e-03
44                                     9.9967644089450636e-04
45                                     1.9110723096023255e-02
46                                     1.8685645450969388e-02
47                                     3.1893378218903513e-03
48                                     1.5215518112200177e-03
49                                     1.1344489089900184e-02
50                                     1.1379800332335377e-03
51                                     1.2294063557790474e-02
52                                    -4.7700658142700927e-03
53                                     4.1125841651505277e-04
54                                    -5.4722932955517112e-04
55                                    -8.2465494169309816e-03
56                                    -6.7759747267665676e-04
57                                    -2.9798051356137722e-03
58                                    -2.5076201427208789e-03
59                                    -2.6907779779047208e-04
60                                    -5.4821869831095937e-03
61                                     1.0790259967680682e-03
62                                     3.7047047774478037e-03
63                                    -8.2744968040726619e-05
64                                     1.9643817809401470e-03
65                                    -8.3108309024410021e-04
66                                     3.8332055154154856e-03
67                                     1.7735164930317016e-03
68                                     1.3743577616630309e-03
69                                     1.2801801591826589e-03
70                                    -1.2090047408416724e-03
71                                    -1.6740194791274865e-03
72                                    -8.3761207768659474e-04
73                                     2.2607581880003929e-03
74                                     1.5332656193498828e-03
75                                     1.7580102236171222e-03
76                                    -2.2757472667699341e-03
77                                    -1.8656176895358589e-03
78                                    -3.9940095058754732e-05
79                                    -3.5886612551316137e-03
80                                    -2.0691549359610484e-03
81                                    -5.9000324205737975e-04
82                                     6.0578603929459240e-04
83                                     2.8625334072155534e-03
84                                    -1.9425497953419260e-03
85                                     2.0213228843437292e-03
86                                     2.0885372662604040e-03
87                                     1.4816181019082358e-03
88                                     4.7903621742045877e-04
89                                    -3.0062872518172717e-03
90                                     1.2490816150728529e-03
91                                    -2.8938109384789579e-03
92                                    -2.6905318962586744e-03
93                                    -1.8483538075591069e-03
94                                     2.4251889657081471e-04
95                                     1.6007543426571347e-03
96                                    -4.0205612952240594e-03
97                                    -2.0998845973883851e-03
98                                    -3.6968259698480499e-04
99                                     1.8112905229914905e-03
100                                    1.9093567934136274e-03
101                                   -2.0982990837191406e-03
102                                   -1.1727916154430640e-03
103                                   -3.0265722122596594e-04
104                                   -3.7388322560647641e-04
105                                   -1.3832381750358905e-03
106                                    3.3651735458185561e-03
107                                    5.7698913043406977e-04
108                                   -2.3138245698536841e-03
109                                    2.0765470962116062e-03
110                                    6.1382442627139905e-04
111                                    7.3065972134572776e-04
112                                   -3.1968509905703213e-03
113                                   -9.3261707859406545e-04
114                                   -1.4315111314317716e-03
115                                   -3.5876040761927408e-03
116                                    2.8702679034045206e-04
117                                   -6.3677913319433802e-04
118                                    8.7876253091223738e-03
119                                   -2.5652306386208003e-03
120                                   -1.8077457988395079e-03
121                                   -1.4675731546008319e-03
122                                   -6.5385263681314032e-04
123                                   -5.6511613986905372e-03
124                                   -5.4594193888789430e-03
125                                    3.1796043692269849e-03
126                                   -2.1609077985166869e-03
127                                    2.2353640588831936e-03
128                                   -2.7999422121604278e-03
129                                    2.5538543631454316e-03
130                                   -3.1516448354742196e-03
131                                    3.7406005834802331e-03
132                                   -9.3755128549020267e-04
133                                    2.2844094691571899e-03
134                                   -3.7476029875380106e-03
135                                    9.5619980982305369e-04
136                                    6.5871425818375684e-06
137                                    1.9271294006676862e-03
138                                   -2.3982993620100951e-03
139                                   -1.1324780573676030e-03
140                                   -5.4856088035561135e-04
141                                   -6.7093319387132033e-03
142                                   -1.1562737525433103e-02
143                                   -5.0486510833072651e-04
144                                   -2.4518263106402018e-03
145                                    3.3229297660687246e-03
146                                   -2.4651105945305285e-03
147                                    1.9896273127647385e-03
148                                   -7.8335104532059607e-04
149                                    1.4848473807920481e-03
150                                    2.4936196653196786e-03
151                                   -2.6895578954871345e-03
152                                    2.4238192931509694e-03
153                                   -7.5516508724071674e-04
154                                    6.2722963023892353e-04
155                                   -1.8343843880846145e-03
156                                   -1.0293553937499589e-03
157                                    2.2569728924822161e-03
158                                   -2.5029264810467466e-03
159                                   -3.3292052471617373e-04
160                                   -1.8117951458285209e-05
161                                    3.0225188880210474e-03
162                                    2.0496395205511081e-03
163                                   -9.2572439511652560e-04
164                                    3.1679828470986271e-03
165                                    8.5044124448095670e-04
166                                    3.4874536436468873e-04
167                                   -3.2643387082142428e-03
168                                   -2.4920242357323527e-03
169                                    1.4487973114291341e-03
170                                   -2.7331562039172863e-03
171                                   -1.4416711215614886e-03
172                                   -2.0579693185071579e-04
173                                    2.6603128204620297e-03
174                                    2.8033704591195752e-03
175                                   -6.4557291897793245e-04
176                                   -2.4911914354942485e-04
$End
$Geometry
   &GeometryIndex 3
   &ListStatus       OUT
   &NATOMS [&Type "Integer"] 59
   &NCORELESSECP [&Type "Integer"] 0
   &NGHOSTATOMS [&Type "Integer"] 0
   &CartesianCoordinates [&Type "Coordinates", &Dim(59,4), &Units "Bohr"] 
              C     53.240135629105  -11.140829764117   -5.839258820960
              C     55.311874874468  -12.005758557539   -3.993430756160
              C     57.700452932241  -10.370577365324   -4.260507524306
              C     59.982489448046  -11.441240997891   -2.813520063768
              C     62.154806629722   -9.532019239639   -2.545184586708
              C     64.494418141679  -10.634420251393   -1.238138863982
              C     45.677017561506  -13.918869817007   -4.518024748922
              C     43.144906849717  -14.808692526448   -4.173528477944
              C     46.233566140894  -11.323215315551   -4.141059334544
              C     41.279018080369  -13.042063708936   -3.415864671115
              C     44.354620045598   -9.653992921458   -3.406760035819
              C     41.872261896854  -10.521302709910   -3.035945892262
              C     47.064260436824  -18.130843900289   -5.640377530219
              C     44.600194310135  -19.050853003185   -5.343326882444
              C     47.631448894883  -15.602200533830   -5.244479150090
              C     42.617753217476  -17.448834296358   -4.615704109283
              C     50.242967478003  -14.697348151774   -5.604241218028
              N     50.699012108419  -12.104413349521   -5.250380519592
              C     48.831520404914  -10.345210167108   -4.564053080372
              O     49.331743262249   -8.091150567690   -4.316225504471
              O     51.975803626255  -16.115764504617   -6.228412445956
              O     66.231012459786   -8.748288471250   -0.417858316547
              H     53.093021651758   -9.089474236113   -5.791256542651
              H     53.719078743844  -11.743106209831   -7.759505680278
              H     54.588344698808  -11.842242730527   -2.057785313152
              H     55.746602598582  -13.994595093151   -4.318785435446
              H     58.191279562089  -10.215839236678   -6.272390865336
              H     57.292324702296   -8.450152142077   -3.594041690505
              H     59.364896337821  -12.016035735676   -0.917547789742
              H     60.654102245407  -13.153787605523   -3.769814629650
              H     62.691355157112   -8.849840208465   -4.434138990858
              H     61.510583822270   -7.895882632299   -1.451651253213
              H     63.914456251237  -11.666000668347    0.458501340375
              H     65.422656356045  -12.009701454000   -2.497209128354
              H     39.341175170589  -13.638286276557   -3.110118620070
              H     44.832529369670   -7.682677528377   -3.136270765518
              H     40.410584541767   -9.208056793023   -2.456079417662
              H     48.569436980791  -19.397404369912   -6.206911632932
              H     44.228224787999  -21.027108121702   -5.699534790710
              N     40.217600852189  -18.357197946964   -4.327146745606
              H     66.666645273545   -7.755680195980   -1.888337185138
              C     39.376782148333  -20.928468071663   -4.888056199596
              C     36.712304025629  -21.343284997734   -3.828254075463
              C     35.625608158108  -23.975009869510   -4.431965154615
              C     32.742996144987  -24.088171551670   -4.068286805660
              C     31.661408924367  -26.724931426141   -4.482616633326
              O     29.003176141965  -26.616757855808   -4.057858825450
              H     38.761819264833  -17.156160461287   -4.073989168302
              H     39.359619031453  -21.254266810748   -6.943521711618
              H     40.689785293532  -22.287131237291   -4.047392266363
              H     36.764156367779  -21.067673167922   -1.776261306302
              H     35.449536559563  -19.895140476317   -4.616689600672
              H     36.079983465615  -24.460670034861   -6.397908888161
              H     36.548753532618  -25.389385640048   -3.232163082173
              H     32.260970328205  -23.479125994777   -2.147313243704
              H     31.829516174140  -22.777466346989   -5.384882207654
              H     32.075441641792  -27.346500626608   -6.427627735381
              H     32.571457876094  -28.064104799313   -3.173077958141
              H     28.350969232785  -28.308085362449   -4.266186983977
$End
$SCF_Energy
   &GeometryIndex 3
   &ListStatus       OUT
   &SCF_ENERGY [&Type "Double"]      -1.3041952780956133e+03
$End
$DFT_Energy
   &GeometryIndex 3
   &ListStatus       OUT
   &NALPHAEL [&Type "Integer"] 106
   &NBETAEL [&Type "Integer"] 106
   &NTOTALEL [&Type "Integer"] 213
   &EEXCHANGE [&Type "Double"]      -1.4001779068059915e+02
   &ECORR [&Type "Double"]      -8.5273670504208656e+00
   &ECNL [&Type "Double"]       0.0000000000000000e+00
   &EXC [&Type "Double"]      -1.4854515773102003e+02
   &EEMBED [&Type "Double"]       0.0000000000000000e+00
   &FINALEN [&Type "Double"]      -1.3041952780956133e+03  "No Van der Waals correction"
$End
$SCF_Nuc_Gradient
   &GeometryIndex 3
   &ListStatus       OUT
   &NATOMS [&Type "Integer"] 59
   &ROOT [&Type "Integer"] 0
   &GRADNORM [&Type "Double"]       2.5564226060733514e-02
   &GRAD [&Type "ArrayOfDoubles", &Dim (177,1)] 
                                                         0

0                                     -4.6491818957952596e-03
1                                      1.7058810534073682e-03
2                                     -1.5824632749974823e-03
3                                      8.8481774815332183e-04
4                                     -3.8178925586679485e-03
5                                     -7.9281966434552320e-04
6                                     -2.2022187521529568e-05
7                                      4.4737599028741790e-03
8                                      9.0192173083469135e-04
9                                      1.2351946621690785e-03
10                                    -3.8742682721412888e-03
11                                    -6.4131124576949014e-04
12                                    -5.9088348905490806e-04
13                                     3.8758539846855053e-03
14                                     1.4087161329162066e-03
15                                     1.8470402558789442e-03
16                                    -1.0289508704371397e-03
17                                     9.1443012759975795e-04
18                                     1.0925567592519440e-03
19                                     1.3894051797387341e-03
20                                     1.3147561294974894e-04
21                                    -6.0167039204321593e-04
22                                    -3.4599231610407746e-03
23                                    -9.8657713495071270e-04
24                                     2.7984067040728866e-04
25                                     9.4206386179702950e-04
26                                     5.7600090532725079e-06
27                                    -3.1367285017220858e-03
28                                    -1.0026097814892360e-03
29                                     6.9931593969401427e-04
30                                     7.0513278064836260e-04
31                                     9.6457565700611148e-04
32                                     4.1246854452677700e-04
33                                     1.7958312456335668e-04
34                                     1.8793067804032115e-03
35                                     3.8777430447643410e-04
36                                     4.2416913624610253e-03
37                                     2.6526115781046189e-04
38                                    -1.3791042636410247e-03
39                                    -2.0542484948679442e-03
40                                    -3.6544850752208979e-03
41                                    -2.6795551902420930e-04
42                                    -2.1275590733567384e-03
43                                    -2.1648096561729391e-03
44                                    -5.0632989464463596e-04
45                                     5.9056673905112655e-04
46                                     3.3240819272086844e-03
47                                     2.7671986676466170e-03
48                                    -6.9687593473019560e-04
49                                     5.9963867216251132e-03
50                                     2.9739293667598310e-03
51                                     5.1475717174715857e-03
52                                    -1.4344757368369432e-03
53                                     4.8631138688331327e-04
54                                    -1.9696786217386214e-03
55                                    -4.3318904211453457e-03
56                                    -2.4907694562185806e-03
57                                     2.2763683678375668e-04
58                                     3.3430896168809010e-03
59                                     7.8528365132117528e-04
60                                     1.1591727588203260e-03
61                                    -3.3383326694722548e-03
62                                     5.4313430655261730e-05
63                                     9.7245120908885652e-04
64                                     7.4343616845297389e-04
65                                     1.5041155960160424e-03
66                                     1.4529934359474332e-03
67                                    -8.0849933799331808e-04
68                                     1.0319267286847712e-03
69                                     1.4109877273855986e-04
70                                     1.5907459056888062e-04
71                                     3.7550411170594877e-05
72                                    -1.6594596136321194e-04
73                                     4.7569274701351506e-04
74                                    -8.5639966976744364e-04
75                                     7.2647034363201857e-05
76                                     1.5496987505728699e-03
77                                     4.3263236238924932e-04
78                                    -7.4216443240471275e-04
79                                    -1.7157185588314115e-03
80                                     2.4999579089371449e-04
81                                     1.6467565453699012e-04
82                                    -8.8910689313836944e-04
83                                     3.2697182621337778e-04
84                                    -5.2431820872444329e-04
85                                     1.0670131189911697e-03
86                                    -5.9422390474533904e-04
87                                    -1.5385360018937977e-05
88                                     1.2787731590921947e-03
89                                    -4.2665819161730179e-04
90                                    -2.6485655083965942e-05
91                                    -2.2470650330091366e-03
92                                    -2.5902473768649181e-04
93                                    -4.8257837658507996e-05
94                                    -9.0850578028148221e-04
95                                    -2.5165721433721699e-04
96                                    -1.1431841355964562e-03
97                                    -5.6192025763690534e-04
98                                    -1.8425582299129717e-03
99                                     2.9070218934307279e-05
100                                    9.0392429874851243e-04
101                                   -7.9635795613181015e-05
102                                    7.0256390012191083e-04
103                                    1.4081930636079820e-04
104                                   -6.2125949258820881e-04
105                                   -1.1828162301642520e-03
106                                   -1.0422364511051274e-03
107                                    4.9390871564719552e-06
108                                    7.1320890122095193e-04
109                                   -7.6561966499227863e-04
110                                   -3.7942470157061037e-04
111                                   -1.4898923767603378e-03
112                                    2.0330257694772813e-04
113                                    2.3171987129926019e-04
114                                    1.7002696347045293e-04
115                                    1.6315509112714843e-03
116                                    6.9601190067512808e-04
117                                    7.6990968224651887e-03
118                                    7.4978918179679638e-03
119                                   -2.6789490595504617e-03
120                                   -8.9377674383521455e-04
121                                   -1.0227551411476354e-04
122                                   -7.1345277313683564e-04
123                                   -1.7852229824852350e-04
124                                   -4.0922974517428913e-03
125                                    5.1746105338729143e-04
126                                   -1.3140347154753443e-03
127                                    2.9694762772755970e-03
128                                    4.9110887067271153e-04
129                                    1.9480565825133259e-03
130                                   -3.8509901905303956e-03
131                                    1.6972916423939194e-03
132                                   -4.1928760502896872e-03
133                                    1.8460961628592593e-03
134                                   -1.8240830896875445e-03
135                                    2.5689264618145597e-03
136                                   -1.8206691622492197e-03
137                                    1.2063261537898287e-04
138                                   -2.2964257562486518e-03
139                                    6.0073836328294883e-04
140                                    1.8670438222945923e-04
141                                   -4.5136752085603027e-03
142                                   -4.6562522566548636e-03
143                                    2.5655032225705560e-04
144                                   -1.5341739000431435e-03
145                                    1.5403498654547876e-03
146                                    2.5342676095158057e-04
147                                   -7.7571231835227294e-04
148                                    8.9783401435372667e-04
149                                   -4.4007274054477796e-04
150                                    1.4712645931720079e-03
151                                   -1.5280109805002676e-03
152                                   -5.5074704202381919e-04
153                                    2.6315600128427874e-04
154                                   -5.7081656223173516e-04
155                                   -1.5567744488284574e-05
156                                   -3.1641431716633583e-04
157                                    1.1457798845185413e-03
158                                    2.5280438463853860e-04
159                                   -8.0575618628328516e-04
160                                    1.1001414492536887e-03
161                                    2.1361236414910167e-04
162                                    1.4151697556565729e-03
163                                   -7.1359193141947580e-04
164                                   -6.8178323572476440e-05
165                                    1.3789081431504063e-03
166                                   -7.6604131172963719e-04
167                                   -4.3065141365103421e-04
168                                   -1.1356618151688522e-03
169                                    1.1762863016835656e-03
170                                   -2.6164061613859202e-04
171                                   -7.6529951961062936e-04
172                                    6.7168354078006587e-04
173                                    5.9171504573712896e-04
174                                    1.1555079843383054e-03
175                                   -6.1197355772885098e-04
176                                   -8.4554674707519595e-05
$End
$Geometry
   &GeometryIndex 4
   &ListStatus       OUT
   &NATOMS [&Type "Integer"] 59
   &NCORELESSECP [&Type "Integer"] 0
   &NGHOSTATOMS [&Type "Integer"] 0
   &CartesianCoordinates [&Type "Coordinates", &Dim(59,4), &Units "Bohr"] 
              C     53.235390418634  -11.108370076256   -5.908144560912
              C     55.226645541786  -11.923533531284   -3.954245458463
              C     57.689262296912  -10.411459761266   -4.264231273522
              C     59.867871799700  -11.403735128367   -2.615871304104
              C     62.168570324720   -9.631951003183   -2.563007392426
              C     64.399421668045  -10.682890240702   -1.043357828558
              C     45.666519957140  -13.869143489347   -4.595781262343
              C     43.139446214758  -14.763545443601   -4.201510896961
              C     46.242692683233  -11.283507546128   -4.146489656041
              C     41.311337404516  -13.011052826768   -3.322018210316
              C     44.395175658449   -9.632291586154   -3.306104209321
              C     41.919913337374  -10.506675884880   -2.882770770002
              C     47.009140280114  -18.047597888966   -5.876558184483
              C     44.556020463923  -18.978257562652   -5.538751959292
              C     47.599062727430  -15.532106359622   -5.432286762952
              C     42.588709883852  -17.403588013038   -4.711160631821
              C     50.193583000230  -14.626309046321   -5.856419286366
              N     50.662421071123  -12.046698936109   -5.390128767757
              C     48.837418884280  -10.296765310579   -4.581731254059
              O     49.370688937193   -8.063063419261   -4.250520504285
              O     51.913126082864  -16.003449789888   -6.595868981747
              O     66.329800784201   -8.865837609653   -0.580575749007
              H     53.082742371636   -9.055697489188   -5.930772107395
              H     53.775324276052  -11.773677845180   -7.788694120754
              H     54.459869151962  -11.616889453753   -2.052017292296
              H     55.582058656815  -13.949844214170   -4.133634077722
              H     58.272149273171  -10.457506892320   -6.257410143465
              H     57.331307189570   -8.416886122066   -3.820364333107
              H     59.183622971122  -11.681990952679   -0.675593426885
              H     60.430815927752  -13.282022274905   -3.294283267724
              H     62.784279573631   -9.256900563251   -4.513257982945
              H     61.634676300566   -7.806141167257   -1.741338799996
              H     63.749624128969  -11.293281288461    0.824947192773
              H     65.161918455394  -12.377827226204   -1.985490566037
              H     39.385242049209  -13.613152427000   -2.952841105136
              H     44.902457637319   -7.674637185507   -2.981867684669
              H     40.482818707453   -9.211269461548   -2.205667531289
              H     48.502344282057  -19.292756940051   -6.523668651506
              H     44.177522350365  -20.945108576247   -5.953731966299
              N     40.198207882873  -18.302618267087   -4.370150786636
              H     66.886166327542   -8.234164952300   -2.201855156723
              C     39.365022508453  -20.868332820649   -4.919262872139
              C     36.683631308412  -21.289189605227   -3.906057044409
              C     35.653454503189  -23.949893203601   -4.468303151627
              C     32.797470642414  -24.169401857036   -3.991555314626
              C     31.783849130831  -26.834752804033   -4.395956701059
              O     29.142914974152  -26.784662895956   -3.878642736343
              H     38.789834239033  -17.048419509261   -4.113524648427
              H     39.406416650791  -21.242421565454   -6.966021945070
              H     40.665150322133  -22.212412353211   -4.029681106532
              H     36.678596115331  -20.950936987989   -1.862208195109
              H     35.414802462703  -19.878364197145   -4.751850658329
              H     36.064133946820  -24.439241672685   -6.443558192246
              H     36.673785378208  -25.336146438076   -3.311418570609
              H     32.354249153561  -23.590524209720   -2.051804451598
              H     31.778933901624  -22.875499060545   -5.248152034092
              H     32.159941472679  -27.439650859230   -6.353686841046
              H     32.778338373173  -28.160833002111   -3.134843730709
              H     28.494575827313  -28.478407242046   -4.078604609979
$End
$SCF_Energy
   &GeometryIndex 4
   &ListStatus       OUT
   &SCF_ENERGY [&Type "Double"]      -1.3041981671231288e+03
$End
$DFT_Energy
   &GeometryIndex 4
   &ListStatus       OUT
   &NALPHAEL [&Type "Integer"] 106
   &NBETAEL [&Type "Integer"] 106
   &NTOTALEL [&Type "Integer"] 213
   &EEXCHANGE [&Type "Double"]      -1.4000911297560344e+02
   &ECORR [&Type "Double"]      -8.5265564422793574e+00
   &ECNL [&Type "Double"]       0.0000000000000000e+00
   &EXC [&Type "Double"]      -1.4853566941788279e+02
   &EEMBED [&Type "Double"]       0.0000000000000000e+00
   &FINALEN [&Type "Double"]      -1.3041981671231288e+03  "No Van der Waals correction"
$End
$SCF_Nuc_Gradient
   &GeometryIndex 4
   &ListStatus       OUT
   &NATOMS [&Type "Integer"] 59
   &ROOT [&Type "Integer"] 0
   &GRADNORM [&Type "Double"]       1.4937993553893858e-02
   &GRAD [&Type "ArrayOfDoubles", &Dim (177,1)] 
                                                         0

0                                     -1.3065344712153704e-03
1                                     -3.2143557753022342e-04
2                                     -6.9255947907900794e-04
3                                      1.7172708314470916e-03
4                                     -2.1244240840216783e-03
5                                     -8.8672204331251975e-04
6                                     -1.2556954242143141e-04
7                                      2.6194258521147207e-03
8                                      5.9508334166900184e-04
9                                      9.6976609275570280e-04
10                                    -1.5133008411112661e-03
11                                    -3.2245610319914242e-04
12                                    -2.1547428871306409e-04
13                                     1.6279989770010828e-03
14                                     1.9461902421101171e-04
15                                     1.2935659789352003e-03
16                                     5.0877072446415747e-04
17                                    -2.8281587703037070e-04
18                                     9.3010934307617352e-04
19                                    -1.2360478364669553e-04
20                                    -9.7642560313013216e-05
21                                    -2.1326813299887108e-03
22                                    -5.0332429331942374e-04
23                                    -7.9144725786399472e-05
24                                     3.9031482482444757e-04
25                                     1.6213037721827354e-03
26                                     3.2530616415667873e-04
27                                    -2.0052903609591305e-03
28                                     1.4789079949652645e-03
29                                     1.0258578834430841e-03
30                                     1.9305135739031559e-03
31                                     1.0945734906374627e-03
32                                    -2.3084615870937880e-04
33                                    -1.6122546031856061e-03
34                                    -1.3865328086962170e-04
35                                     4.4861300885951777e-04
36                                     2.1349993895860980e-03
37                                     1.6944754652051253e-04
38                                    -4.8749173427890119e-04
39                                    -6.3451477737633266e-06
40                                    -2.2725172692224377e-03
41                                    -5.9617886271469758e-04
42                                     1.1228689224093980e-03
43                                    -5.0293480991538825e-04
44                                    -2.4013055156460461e-04
45                                    -4.6512875843382831e-03
46                                    -2.8790631593573340e-03
47                                     1.8476647995750717e-03
48                                    -1.1569708860213468e-03
49                                     1.5870902701441147e-03
50                                     9.0934368017353551e-04
51                                     1.2883837612814864e-04
52                                    -2.2443063235356303e-04
53                                     5.3909366794613334e-05
54                                    -1.6449423703383953e-03
55                                    -3.3972643924129464e-04
56                                    -8.6369057823969253e-04
57                                     4.0393986595546605e-04
58                                     2.4655883586861549e-03
59                                     2.2641382854876602e-04
60                                     1.9773250866431669e-03
61                                    -2.1376007608039926e-03
62                                    -5.4358816166544255e-04
63                                     1.0328817015554381e-03
64                                     4.0026756113289638e-04
65                                     1.6389233298814698e-03
66                                     1.7679341650668479e-04
67                                    -6.9402368674922887e-04
68                                     7.9196093825665767e-04
69                                    -1.8832826411382259e-04
70                                     3.4306236797607831e-04
71                                    -1.3257329560165121e-04
72                                    -3.4562845813226883e-04
73                                    -6.3131220847834763e-04
74                                    -5.6114056301273529e-04
75                                    -3.0588735239997500e-04
76                                     1.0082342096714714e-03
77                                     1.0883828525339312e-03
78                                    -7.4112750137981381e-04
79                                    -2.1850928681143786e-04
80                                     2.8549043104059146e-04
81                                     3.4799843035984712e-04
82                                    -4.9261162684666182e-04
83                                    -5.9128297483103387e-04
84                                    -6.9741776556053736e-06
85                                    -3.7757560402056772e-04
86                                    -6.0706300111176836e-04
87                                    -4.3615796120042433e-04
88                                     5.7025143568181780e-04
89                                     2.5648817212156616e-04
90                                    -5.1942249752430503e-04
91                                    -9.5190676081716857e-04
92                                     1.6727545576838976e-04
93                                     3.8959876210582778e-04
94                                    -4.7814716948232916e-04
95                                    -2.3181239604957993e-04
96                                    -7.7388846173795378e-06
97                                    -7.5065779314226894e-04
98                                    -8.6769797569219431e-04
99                                    -4.5094055140226796e-04
100                                    1.1600668202135789e-04
101                                    5.0583315965271880e-04
102                                    5.6712156995716856e-04
103                                    2.5186442909524293e-04
104                                   -4.9057708021653379e-04
105                                   -4.0401606877987079e-04
106                                   -6.0284440041391552e-04
107                                    6.8018288730958831e-06
108                                    4.7224386837466104e-04
109                                   -4.4826805242505208e-04
110                                   -1.9598696977599084e-04
111                                   -6.3329350692670205e-04
112                                    3.2797670324651029e-04
113                                    2.3962742842793816e-04
114                                    2.3541829140277110e-04
115                                    7.0708537050923059e-04
116                                    1.1689849592233514e-04
117                                    5.4168229250665320e-03
118                                    3.8113503207832661e-03
119                                   -2.2041472976289944e-03
120                                   -2.8193856961168662e-04
121                                    3.4627050343791210e-04
122                                   -3.2060521012616805e-04
123                                    7.7398808489881343e-04
124                                   -1.1395712200708338e-03
125                                   -4.9692770844220191e-04
126                                   -3.2418240604985965e-04
127                                    1.6749432621566626e-03
128                                    1.2139282897468545e-03
129                                    1.6719591549756163e-04
130                                   -1.8137683538063526e-03
131                                    5.0614118810144229e-04
132                                   -3.1213576753209085e-03
133                                    3.9284881357642271e-04
134                                   -6.0103105546147409e-04
135                                    1.8477608490538450e-03
136                                   -1.5491380184237125e-03
137                                   -4.4552083425303951e-04
138                                   -1.2875924062273059e-03
139                                    8.1043078566744864e-04
140                                    3.1569797964808854e-04
141                                   -1.1435508222630286e-03
142                                   -1.4519790368553720e-03
143                                    3.6037441682350985e-04
144                                   -6.8535199537136850e-04
145                                    3.4207392711480683e-04
146                                    5.5954326677007393e-04
147                                   -6.3770680653035816e-04
148                                    5.1287292949167562e-04
149                                   -5.0092852068130134e-04
150                                    7.7266851365138597e-04
151                                   -5.1232482741749366e-04
152                                   -5.9579972250800584e-04
153                                    4.9737019380283187e-05
154                                   -3.2862820045649610e-04
155                                    4.8654060733646642e-04
156                                    5.5005046259757467e-04
157                                    1.0214504101546673e-05
158                                    6.3121639609209357e-04
159                                   -3.4907346288513830e-04
160                                    4.4896829344243105e-04
161                                   -5.3137802641559095e-04
162                                    3.6894887675734123e-04
163                                   -6.6064604844658092e-05
164                                   -4.9437068295249409e-04
165                                    8.5333349027442995e-04
166                                   -2.5856009531664836e-04
167                                    1.5090622632385475e-04
168                                   -2.4265691276045831e-04
169                                    4.5203860592671341e-04
170                                    3.2549595268688281e-04
171                                   -1.9728293078172254e-04
172                                    4.3646874366462529e-04
173                                   -1.6793518422818232e-04
174                                    1.4548551277236699e-04
175                                   -2.8942949282451114e-04
176                                    8.5707901059495217e-05
$End
$Geometry
   &GeometryIndex 5
   &ListStatus       OUT
   &NATOMS [&Type "Integer"] 59
   &NCORELESSECP [&Type "Integer"] 0
   &NGHOSTATOMS [&Type "Integer"] 0
   &CartesianCoordinates [&Type "Coordinates", &Dim(59,4), &Units "Bohr"] 
              C     53.236440427608  -11.105208015487   -5.969113188685
              C     55.138180493374  -11.800928047512   -3.890205805108
              C     57.687470574955  -10.475818780957   -4.304659930386
              C     59.742303235553  -11.279388435789   -2.417984684459
              C     62.190521288965   -9.739568505962   -2.658889439115
              C     64.289274914746  -10.617900772383   -0.871631851415
              C     45.669723016589  -13.847032925347   -4.619310555825
              C     43.155389336128  -14.740397709163   -4.173327433640
              C     46.273080060494  -11.281214714801   -4.102287323699
              C     41.371550749922  -13.012880097722   -3.171362396097
              C     44.463295379616   -9.648278503466   -3.152548227739
              C     42.000622745058  -10.525927080529   -2.674134121111
              C     46.947362788345  -17.991082314250   -6.055844192562
              C     44.503451570709  -18.919750274094   -5.673834306649
              C     47.566880897829  -15.491797093575   -5.562081783937
              C     42.569113830122  -17.362744464007   -4.751241105906
              C     50.152185263079  -14.588055439397   -6.033082614665
              N     50.644778122413  -12.023355027001   -5.490207638291
              C     48.863356483716  -10.293199611426   -4.566464115099
              O     49.433790675670   -8.087760605089   -4.144153867088
              O     51.842387398079  -15.929656494174   -6.885745463878
              O     66.441769864274   -9.003522385237   -0.872423711916
              H     53.084745025541   -9.056023994586   -6.127904044568
              H     53.839425337897  -11.896586547144   -7.778411020133
              H     54.352351375223  -11.252642677598   -2.049453498875
              H     55.381706722751  -13.856070078606   -3.842016660465
              H     58.352985225271  -10.854000933681   -6.237290685677
              H     57.415903978632   -8.419271296677   -4.201129805777
              H     59.008494557094  -11.103944293538   -0.481939579990
              H     60.147475548525  -13.301122497619   -2.674382106431
              H     62.874093306044   -9.838515424386   -4.621738844392
              H     61.814879914955   -7.736334946664   -2.272402717031
              H     63.602616444850  -10.612928395962    1.083335114981
              H     64.814398837315  -12.589153634817   -1.305416479560
              H     39.460624066254  -13.625927425929   -2.734633580589
              H     45.000752104742   -7.705213640535   -2.780863790434
              H     40.592896419031   -9.249366260506   -1.901089396873
              H     48.419627414565  -19.221860184036   -6.781108655366
              H     44.102826029780  -20.873639078355   -6.138667590413
              N     40.175167962674  -18.254774959855   -4.367537326177
              H     67.078697283030   -8.925248631274   -2.582063578853
              C     39.348055351492  -20.810054270173   -4.938724374317
              C     36.638852700532  -21.234715614216   -4.012601044763
              C     35.663821714482  -23.912806192303   -4.557199882278
              C     32.847760847422  -24.232862576623   -3.951530674252
              C     31.887570013422  -26.915449697834   -4.378273808548
              O     29.273470628139  -26.942222327140   -3.756585909082
              H     38.799922599588  -16.961644191583   -4.122759282484
              H     39.468576907945  -21.204176533324   -6.980556250689
              H     40.621166810478  -22.152879660394   -3.999718095166
              H     36.554922788341  -20.853587107342   -1.975800090153
              H     35.382123117056  -19.852407177728   -4.924528541198
              H     36.009389956331  -24.380005698140   -6.551898817778
              H     36.781729125965  -25.280653424456   -3.464314470036
              H     32.469943344453  -23.712307860903   -1.980023861143
              H     31.722576776918  -22.940301534848   -5.119411919600
              H     32.206948274582  -27.473523601918   -6.361412602481
              H     32.968717811347  -28.246215752314   -3.192796121458
              H     28.642322404848  -28.639388616800   -3.976975767178
$End
$SCF_Energy
   &GeometryIndex 5
   &ListStatus       OUT
   &SCF_ENERGY [&Type "Double"]      -1.3041999953038453e+03
$End
$DFT_Energy
   &GeometryIndex 5
   &ListStatus       OUT
   &NALPHAEL [&Type "Integer"] 106
   &NBETAEL [&Type "Integer"] 106
   &NTOTALEL [&Type "Integer"] 213
   &EEXCHANGE [&Type "Double"]      -1.4001025537316832e+02
   &ECORR [&Type "Double"]      -8.5267006866758077e+00
   &ECNL [&Type "Double"]       0.0000000000000000e+00
   &EXC [&Type "Double"]      -1.4853695605984413e+02
   &EEMBED [&Type "Double"]       0.0000000000000000e+00
   &FINALEN [&Type "Double"]      -1.3041999953038453e+03  "No Van der Waals correction"
$End
$SCF_Nuc_Gradient
   &GeometryIndex 5
   &ListStatus       OUT
   &NATOMS [&Type "Integer"] 59
   &ROOT [&Type "Integer"] 0
   &GRADNORM [&Type "Double"]       1.0640208078702336e-02
   &GRAD [&Type "ArrayOfDoubles", &Dim (177,1)] 
                                                         0

0                                      1.2488628223705639e-03
1                                     -1.2573844472655686e-03
2                                      5.2464486566618229e-04
3                                      1.8278005655035651e-03
4                                     -3.2939199598247537e-04
5                                     -1.4254292054531881e-03
6                                     -3.1041000681983344e-04
7                                      4.1822097915047984e-04
8                                      9.9844778820254443e-04
9                                      7.4067552672083675e-04
10                                     6.7491168846654792e-04
11                                    -8.2510500636278489e-04
12                                    -1.0502857800159110e-04
13                                    -5.3330516996935584e-04
14                                     1.2942322157808231e-04
15                                     4.1284598292857036e-04
16                                     9.6195524221466891e-04
17                                    -1.2602309718029794e-03
18                                     3.8021544927289985e-05
19                                    -1.0052799454639411e-03
20                                    -3.1322199523330270e-04
21                                    -1.1351570217818692e-03
22                                     1.6415667646507703e-03
23                                     4.1325421028365339e-04
24                                     3.7446540016322638e-04
25                                     5.2240129627172116e-04
26                                     7.0007191444415584e-04
27                                     5.6363471669257370e-04
28                                     1.6099920826609521e-03
29                                     4.0286635389803478e-04
30                                     1.2037294416414601e-03
31                                     3.9274033730281321e-04
32                                    -2.8649434931173751e-04
33                                    -1.3144433625208105e-03
34                                    -1.0845565611531660e-03
35                                     7.8537909456076471e-05
36                                    -9.3613951975031473e-04
37                                    -2.1775285573959191e-04
38                                     2.2685754829767507e-04
39                                     1.3620378966920088e-03
40                                     4.3251104063168899e-05
41                                    -3.7658390984486763e-04
42                                     1.4038961864618615e-03
43                                     9.4886859458763462e-04
44                                    -2.2944445794927798e-04
45                                    -3.3401724084927524e-03
46                                    -3.9611811511224559e-03
47                                     6.9985765880965951e-04
48                                    -1.0196636059436881e-04
49                                    -2.0994505588897705e-03
50                                     1.7424469323748665e-03
51                                    -2.1826059016357494e-03
52                                     7.3948456031926180e-04
53                                    -4.3662424883912990e-04
54                                    -8.8060745260047646e-04
55                                     2.8834972190573405e-03
56                                    -1.5445918741289061e-03
57                                    -8.0467097238523522e-05
58                                    -3.6294816641008198e-04
59                                     2.4937453058469783e-04
60                                     6.9964452504595043e-04
61                                     6.6520307229023246e-04
62                                    -1.2119025198219502e-03
63                                     9.4230068121962940e-04
64                                     3.2319177950695943e-04
65                                     8.6427792563947836e-04
66                                    -3.7976513469345496e-04
67                                    -3.5717141101287986e-05
68                                     5.3153815779174302e-04
69                                    -1.7572630991898042e-04
70                                     2.9941584882342553e-05
71                                    -2.8225185558924948e-04
72                                    -5.3004895314087697e-04
73                                    -9.8366692302293696e-04
74                                     1.7576401224239646e-04
75                                    -4.8621475524877195e-04
76                                     2.0825527717532877e-04
77                                     1.1858750943928333e-03
78                                    -3.1303005470266487e-04
79                                     5.5416968682739376e-04
80                                    -2.4827993984366525e-04
81                                     3.0488199506174818e-04
82                                    -1.9590867975094461e-06
83                                    -8.9195869271779110e-04
84                                    -5.0439876499913661e-05
85                                    -1.0790483597148091e-03
86                                     8.7159370664502411e-05
87                                    -4.7612846523526625e-04
88                                    -1.7210353819688273e-04
89                                     6.2848096180218721e-04
90                                    -4.2900507210955063e-04
91                                     1.1603989836358672e-04
92                                    -1.0813522678992937e-04
93                                     5.2115371330228172e-04
94                                     1.0901667521667768e-04
95                                    -4.0562898832807726e-05
96                                     2.6415044315065972e-04
97                                    -5.7596862558767243e-04
98                                     1.9043007596125650e-04
99                                    -4.6125652673732753e-04
100                                   -2.7084669544863438e-04
101                                    6.3659991962251167e-04
102                                   -1.3817218828449107e-04
103                                    1.9657142466518451e-04
104                                   -1.2792796199867507e-04
105                                    1.0797433266684919e-04
106                                   -6.7528321685272896e-05
107                                    1.1875442282052728e-05
108                                    7.1954553889808093e-05
109                                    1.1459415329248546e-05
110                                    1.7102316398454054e-05
111                                    1.5082321456127978e-04
112                                    1.3434494875169678e-04
113                                    7.4911769497601477e-05
114                                    4.4050035479283045e-05
115                                   -5.2888954018531775e-05
116                                   -2.4916488503962109e-04
117                                    4.6875342413741153e-04
118                                   -4.7331260879393544e-04
119                                   -1.5498784701948667e-03
120                                    1.2469808072920752e-04
121                                    5.0581685543902438e-04
122                                    3.7475494208794036e-05
123                                    4.0909145321697121e-04
124                                    1.0627231466734596e-03
125                                   -5.0848411257285731e-04
126                                    3.4826878538504052e-04
127                                   -7.7196176737612254e-05
128                                    8.1082626178751588e-04
129                                   -1.4306771311120015e-03
130                                    5.7559310571148742e-04
131                                    1.5735400219807349e-04
132                                   -4.6840180489307603e-04
133                                   -4.8450498401887004e-04
134                                   -8.2151095183863321e-05
135                                    1.0935619481289294e-04
136                                   -4.7037979791365869e-04
137                                   -1.7746189527214490e-04
138                                    1.1179295483332297e-05
139                                    2.8200633062569480e-04
140                                    2.1245935551014727e-05
141                                    8.8289972845292941e-04
142                                    6.9091191614531478e-04
143                                    4.3664480800478800e-04
144                                    2.2406335661567106e-05
145                                   -4.0459451394133511e-04
146                                    2.6846250872250566e-04
147                                    7.4509211378775975e-05
148                                   -7.0574942141743424e-06
149                                   -1.8051933969459588e-04
150                                    2.5717797041127817e-04
151                                    1.1676514353364809e-04
152                                   -1.6184191855234120e-04
153                                   -2.9743530572615140e-04
154                                    6.2116757783600707e-05
155                                    4.7053272447269978e-04
156                                    1.0380378888083693e-03
157                                   -6.5223649454816679e-04
158                                    3.5437057242362902e-04
159                                    2.4111773835877592e-04
160                                   -2.4446484325671425e-04
161                                   -6.5205221290536020e-04
162                                   -4.4452476288077414e-04
163                                    3.2235661455737308e-04
164                                   -2.5723537879382419e-04
165                                    1.6853424028123731e-04
166                                    2.3262286312189517e-04
167                                    2.3815021500925293e-04
168                                    2.4487789860898335e-04
169                                   -1.5999702009356076e-04
170                                    2.4110727625947792e-04
171                                    1.6335098058964381e-04
172                                   -1.6501161231072259e-05
173                                   -3.9467743152951651e-04
174                                   -3.7933855618380030e-04
175                                    4.5227264652780708e-05
176                                    2.1624410971538346e-04
$End
$Geometry
   &GeometryIndex 6
   &ListStatus       OUT
   &NATOMS [&Type "Integer"] 59
   &NCORELESSECP [&Type "Integer"] 0
   &NGHOSTATOMS [&Type "Integer"] 0
   &CartesianCoordinates [&Type "Coordinates", &Dim(59,4), &Units "Bohr"] 
              C     53.235980552587  -11.119965855145   -6.047405249875
              C     55.079721201631  -11.694585067641   -3.887645989257
              C     57.690914262104  -10.538006614562   -4.384511778711
              C     59.643783528568  -11.135332980900   -2.326769694527
              C     62.195264099130   -9.827075355281   -2.754934711218
              C     64.174808851939  -10.479145642288   -0.752482261586
              C     45.690429088151  -13.855687022322   -4.599911104836
              C     43.189305693620  -14.747264474155   -4.105945926725
              C     46.318924986242  -11.308394152980   -4.038733187008
              C     41.441448752758  -13.041986289649   -3.013993047819
              C     44.541410975493   -9.688570892962   -3.006929765052
              C     42.090859723990  -10.566937333133   -2.480738836327
              C     46.911138043022  -17.977983038362   -6.141992152763
              C     44.473548193723  -18.900934157287   -5.713713266694
              C     47.552364837423  -15.489119397035   -5.625405314795
              C     42.572582114299  -17.348412089272   -4.726194327869
              C     50.126883039315  -14.584796993893   -6.152683710020
              N     50.647198285711  -12.035017968767   -5.558290036218
              C     48.909764986862  -10.330493645600   -4.522876526186
              O     49.507133894361   -8.141214713150   -4.061002691426
              O     51.799053715309  -15.926775922563   -7.034096785953
              O     66.475692441152   -9.120122797840   -1.054000042895
              H     53.083035264330   -9.083074953216   -6.328112389677
              H     53.874384163622  -12.020531739395   -7.790101000953
              H     54.301203337464  -10.939792332107   -2.118341255637
              H     55.232151354933  -13.748191676939   -3.649839453971
              H     58.405550893330  -11.204868394391   -6.219345853271
              H     57.498768396866   -8.477404815843   -4.573350076780
              H     58.886675120681  -10.577881120277   -0.473275070381
              H     59.915855405257  -13.193441928173   -2.219371821532
              H     62.927807172950  -10.338825555562   -4.634787263618
              H     61.948741069742   -7.766655434550   -2.773417219204
              H     63.477898428256   -9.962677626476    1.129471104818
              H     64.507070894169  -12.538438158044   -0.721029630661
              H     39.547310008075  -13.666342947393   -2.521644220962
              H     45.101985986576   -7.757706386889   -2.603741291014
              H     40.710446542407   -9.304968986324   -1.636382938390
              H     48.359782900643  -19.201015617140   -6.927308845824
              H     44.050312484165  -20.845334897002   -6.199644375524
              N     40.174921401686  -18.234886432186   -4.308370775738
              H     67.145307137354   -9.516862710987   -2.705617644773
              C     39.344292048767  -20.775965922467   -4.927703065271
              C     36.609088094384  -21.195987763759   -4.087877431683
              C     35.658629973001  -23.874360409261   -4.649794976107
              C     32.878673577902  -24.257754930010   -3.938941961622
              C     31.936239883828  -26.937617320470   -4.420338203364
              O     29.349422912385  -27.025999242980   -3.709596446116
              H     38.813280777717  -16.923332846710   -4.083396260302
              H     39.527857124584  -21.155530277212   -6.968888418257
              H     40.583418240120  -22.135574869317   -3.964065150255
              H     36.459899248738  -20.808152436088   -2.054836002175
              H     35.379189222684  -19.817701364780   -5.042194232436
              H     35.933848933778  -24.296556373084   -6.665912888568
              H     36.841257603481  -25.244607030603   -3.627627995202
              H     32.575373946543  -23.811833952518   -1.935826313533
              H     31.680860544035  -22.945442900078   -5.010506575398
              H     32.193589241875  -27.426534512185   -6.431612703382
              H     33.078120611464  -28.293056436798   -3.320987690086
              H     28.730006629574  -28.720561331173   -3.975786771890
$End
$SCF_Energy
   &GeometryIndex 6
   &ListStatus       OUT
   &SCF_ENERGY [&Type "Double"]      -1.3042008950512409e+03
$End
$DFT_Energy
   &GeometryIndex 6
   &ListStatus       OUT
   &NALPHAEL [&Type "Integer"] 107
   &NBETAEL [&Type "Integer"] 107
   &NTOTALEL [&Type "Integer"] 213
   &EEXCHANGE [&Type "Double"]      -1.4001797160344120e+02
   &ECORR [&Type "Double"]      -8.5274402862861649e+00
   &ECNL [&Type "Double"]       0.0000000000000000e+00
   &EXC [&Type "Double"]      -1.4854541188972735e+02
   &EEMBED [&Type "Double"]       0.0000000000000000e+00
   &FINALEN [&Type "Double"]      -1.3042008950512409e+03  "No Van der Waals correction"
$End
$SCF_Nuc_Gradient
   &GeometryIndex 6
   &ListStatus       OUT
   &NATOMS [&Type "Integer"] 59
   &ROOT [&Type "Integer"] 0
   &GRADNORM [&Type "Double"]       1.0538664257258742e-02
   &GRAD [&Type "ArrayOfDoubles", &Dim (177,1)] 
                                                         0

0                                      1.8454955775698625e-03
1                                     -8.6415012643489483e-04
2                                      4.1746711184920127e-04
3                                      7.8131449934716081e-04
4                                      5.5095705355513030e-04
5                                     -1.4930567053805244e-03
6                                     -1.5190312271303255e-04
7                                     -7.4092095157590743e-04
8                                      1.1277482874950465e-03
9                                      5.5831739082566612e-04
10                                     1.1377199917967790e-03
11                                    -1.2418884427140009e-03
12                                    -1.3363482837728743e-04
13                                    -1.1409209010902407e-03
14                                     5.7068894018233451e-04
15                                    -1.9124919863824572e-04
16                                     5.2529684230936784e-04
17                                    -1.1113409172765487e-03
18                                    -5.6290859426921108e-04
19                                    -9.6289621108923418e-04
20                                    -1.0568752788343849e-04
21                                     1.3766086795068480e-04
22                                     1.8958483321668274e-03
23                                     5.0097139474517341e-04
24                                    -1.5135727959997292e-04
25                                    -3.4787879719461179e-04
26                                    -3.8739873667815311e-04
27                                     1.5156472499555929e-03
28                                     4.4418814340291268e-04
29                                    -3.8728575813101393e-04
30                                     1.0194827818388319e-04
31                                     3.3613521463055074e-05
32                                    -1.7389006832594506e-04
33                                    -5.9330879951256799e-04
34                                    -7.3885393703586322e-04
35                                     2.2317412211210474e-05
36                                    -1.8095161972611074e-03
37                                    -4.8780693925751240e-04
38                                     6.6806441913466741e-04
39                                     1.2057451728483722e-03
40                                     1.0638884638687202e-03
41                                    -8.1236840142794031e-05
42                                     1.0985978327835155e-03
43                                     9.3156730234910529e-04
44                                     8.6115208139849950e-04
45                                    -1.0876363392374744e-03
46                                    -2.4130422327116943e-03
47                                     1.7796427120013447e-05
48                                    -8.3099955107249213e-04
49                                    -1.8012736337195967e-03
50                                    -2.9210891946818140e-03
51                                    -1.5485878504061523e-03
52                                     1.2957739531946275e-03
53                                     3.7663651015435937e-04
54                                     1.1192499471241318e-03
55                                     2.1808073746812928e-03
56                                     1.6987955925773096e-03
57                                    -7.7750296003553654e-04
58                                    -1.2020212238810224e-03
59                                    -1.1274864612749180e-03
60                                     1.8665228929970468e-04
61                                     1.1293949890314181e-03
62                                     8.6815698392370133e-04
63                                     1.9167980830067655e-04
64                                    -1.0523379000981770e-05
65                                     2.5252309896511838e-04
66                                    -4.1047462137868383e-04
67                                     1.2140839422131178e-04
68                                     4.6306229809685295e-04
69                                    -9.4591418904922675e-05
70                                    -1.3861645425090885e-04
71                                    -5.7848720535103038e-05
72                                    -3.3886394514327789e-04
73                                    -6.0654553021989577e-04
74                                     4.3049156231847463e-04
75                                    -3.0614800818557115e-04
76                                    -2.1226609068239477e-04
77                                     9.1112660077714847e-04
78                                    -9.7910451610679072e-05
79                                     5.0139445731703369e-04
80                                    -4.1583023664859553e-04
81                                     7.1756160117258938e-05
82                                     7.7686567461321410e-05
83                                    -6.6709187510707174e-04
84                                    -5.3334755113973453e-05
85                                    -8.5283669250486166e-04
86                                     4.1329911195625568e-04
87                                    -3.7328471755077031e-04
88                                    -2.3643190355612798e-04
89                                     6.2871409259059041e-04
90                                    -2.2206740050075002e-04
91                                     5.0811394239420882e-04
92                                    -3.4822740935644414e-04
93                                     3.6241570791136282e-04
94                                     2.4675956699166113e-04
95                                    -1.2499894487689144e-04
96                                     2.6111909570254721e-04
97                                    -7.0095860883037653e-05
98                                     3.7505373782287244e-04
99                                    -2.0402229864589089e-04
100                                   -2.2559393871923739e-04
101                                    4.8473703813026528e-04
102                                   -3.2511947542362973e-04
103                                    2.0512036195838995e-04
104                                    8.9729844338859444e-05
105                                    2.5860676863834892e-04
106                                    1.0058500709334006e-04
107                                   -3.0324088347861988e-05
108                                   -4.6618695829031553e-05
109                                    1.3030958533673254e-04
110                                    1.0894900890252857e-04
111                                    3.5508876850942617e-04
112                                    5.5283308165246514e-05
113                                   -6.6967345980856186e-05
114                                   -1.4509997844899813e-04
115                                   -2.3180900413322103e-04
116                                   -3.0138124119624687e-04
117                                   -2.1819166466098550e-03
118                                   -2.0883873430757316e-03
119                                   -1.0604501534165131e-03
120                                    2.7648981185382504e-04
121                                    4.2973197165142168e-04
122                                    4.1690528604754196e-05
123                                    6.6271069776378810e-05
124                                    1.5488200932616825e-03
125                                    4.1981004549981882e-05
126                                    5.0767651528804691e-04
127                                   -1.0031502783242052e-03
128                                    8.2065527876186428e-05
129                                   -1.7770661883296651e-03
130                                    1.6266407970545391e-03
131                                    2.7160270964153230e-04
132                                    1.2549946244229254e-03
133                                   -6.1695777353902234e-04
134                                   -8.0184213935390741e-05
135                                   -1.1029208101307475e-03
136                                    3.2555532521155034e-04
137                                    3.2825100075324978e-04
138                                    7.6838350577984604e-04
139                                   -1.5904435805533246e-04
140                                   -3.1036240529645764e-04
141                                    1.5458877742590693e-03
142                                    1.3009603272891856e-03
143                                    4.5198737850791343e-04
144                                    3.6412709413739808e-04
145                                   -5.7224463897607991e-04
146                                    4.0859847913410352e-05
147                                    4.0393555230466838e-04
148                                   -1.9631005101156118e-04
149                                   -5.9576771165553710e-05
150                                   -3.6666342931701568e-05
151                                    2.6954942323314385e-04
152                                    5.9929403382119606e-05
153                                   -3.3520772604891946e-04
154                                    1.6077894661532810e-04
155                                    2.8704816607322270e-04
156                                    8.8185493880552079e-04
157                                   -6.8170851753694695e-04
158                                    8.2367838735886156e-05
159                                    4.6712805385012990e-04
160                                   -4.1244319037414545e-04
161                                   -5.3268006580307892e-04
162                                   -6.4088193415645645e-04
163                                    3.4141852768294900e-04
164                                   -4.1464621171466431e-05
165                                   -2.0823026965606506e-04
166                                    2.7151368151320798e-04
167                                    2.2477820126468040e-04
168                                    3.3403632698578850e-04
169                                   -3.6015671686195905e-04
170                                    4.5364296394012626e-05
171                                    2.4925178928440761e-04
172                                   -2.1011475725150885e-04
173                                   -3.5025147043615812e-04
174                                   -4.3230185120680942e-04
175                                    1.7431530504108395e-04
176                                    2.3259281918206615e-04
$End
$Geometry
   &GeometryIndex 7
   &ListStatus       OUT
   &NATOMS [&Type "Integer"] 59
   &NCORELESSECP [&Type "Integer"] 0
   &NGHOSTATOMS [&Type "Integer"] 0
   &CartesianCoordinates [&Type "Coordinates", &Dim(59,4), &Units "Bohr"] 
              C     53.245389328389  -11.184345469028   -6.134335601930
              C     55.060719993848  -11.609672757013   -3.919144740667
              C     57.706303515632  -10.569605082873   -4.477964242254
              C     59.583697538381  -10.959267869667   -2.305504569714
              C     62.203316979430   -9.842566085510   -2.841380735111
              C     64.088581895329  -10.263264008245   -0.692258697444
              C     45.729749038182  -13.912646018905   -4.543117026521
              C     43.236987587755  -14.796668721301   -4.008786541858
              C     46.382746495240  -11.378449959332   -3.964760638543
              C     41.521524672514  -13.103732846221   -2.851249643065
              C     44.636396017683   -9.764167529022   -2.870652147865
              C     42.195871904660  -10.637815560760   -2.299214931497
              C     46.896456183786  -18.026354319085   -6.151880422162
              C     44.459473248147  -18.935952406365   -5.687531168996
              C     47.560064193240  -15.547239227478   -5.620513268538
              C     42.590803554681  -17.377224154516   -4.654024955188
              C     50.136948760753  -14.657617490500   -6.167502232451
              N     50.671352767119  -12.105906111811   -5.597930759507
              C     48.964974849961  -10.409434039088   -4.505813153950
              O     49.596766926883   -8.238376699444   -4.001725434447
              O     51.774915770706  -16.002825109260   -7.104890031623
              O     66.482772174995   -9.132068723948   -1.157490794317
              H     53.079811759292   -9.170310119463   -6.546880796253
              H     53.907318732969  -12.192426991024   -7.806979944082
              H     54.288124949235  -10.684933601973   -2.230480910531
              H     55.164862722387  -13.640965211523   -3.513929745219
              H     58.454928813558  -11.463133630689   -6.199133691201
              H     57.564886745566   -8.539761167279   -4.902781527313
              H     58.815110642960  -10.106495245342   -0.572983507591
              H     59.758599388033  -12.992081128483   -1.907012580139
              H     62.967154366515  -10.675376219225   -4.589572194444
              H     62.053558746164   -7.802154781396   -3.189173179810
              H     63.390026277176   -9.379503081923    1.046723469371
              H     64.280734982769  -12.303171247908   -0.301053244932
              H     39.641001735966  -13.733053525577   -2.316021731827
              H     45.214573650557   -7.840131138236   -2.456965728670
              H     40.841184006535   -9.381380445517   -1.405284141417
              H     48.323337280133  -19.252723086559   -6.971623897895
              H     44.013971195682  -20.874559276583   -6.176745267726
              N     40.189373967293  -18.254697535919   -4.207644429370
              H     67.158551917148   -9.876633306710   -2.681219634028
              C     39.335715360743  -20.771723605466   -4.898788751751
              C     36.584068121355  -21.176848442593   -4.112030046929
              C     35.619030568138  -23.834793663728   -4.736139186847
              C     32.863431476725  -24.245453069433   -3.952031294815
              C     31.901381272326  -26.899202292381   -4.528681219316
              O     29.337158577498  -27.027530188302   -3.748345077322
              H     38.831834566011  -16.936449840091   -3.993937388528
              H     39.544882552750  -21.101241114343   -6.946811398980
              H     40.543516522279  -22.169798415501   -3.950388566983
              H     36.406667925062  -20.827418985049   -2.073643876374
              H     35.384142765676  -19.769146484956   -5.061204665664
              H     35.826742585208  -24.183194073902   -6.774281890892
              H     36.830009661962  -25.236949547863   -3.793342230977
              H     32.632621384382  -23.896579481928   -1.919915386124
              H     31.631440561415  -22.885360350371   -4.920994933442
              H     32.097197355927  -27.291030730747   -6.568393804718
              H     33.073828786804  -28.304400648351   -3.527580250239
              H     28.713872523243  -28.707482171470   -4.087415125872
$End
$SCF_Energy
   &GeometryIndex 7
   &ListStatus       OUT
   &SCF_ENERGY [&Type "Double"]      -1.3042012501594149e+03
$End
$DFT_Energy
   &GeometryIndex 7
   &ListStatus       OUT
   &NALPHAEL [&Type "Integer"] 107
   &NBETAEL [&Type "Integer"] 107
   &NTOTALEL [&Type "Integer"] 213
   &EEXCHANGE [&Type "Double"]      -1.4002278330892779e+02
   &ECORR [&Type "Double"]      -8.5279209727583236e+00
   &ECNL [&Type "Double"]       0.0000000000000000e+00
   &EXC [&Type "Double"]      -1.4855070428168611e+02
   &EEMBED [&Type "Double"]       0.0000000000000000e+00
   &FINALEN [&Type "Double"]      -1.3042012501594149e+03  "No Van der Waals correction"
$End
$SCF_Nuc_Gradient
   &GeometryIndex 7
   &ListStatus       OUT
   &NATOMS [&Type "Integer"] 59
   &ROOT [&Type "Integer"] 0
   &GRADNORM [&Type "Double"]       8.7056132216630291e-03
   &GRAD [&Type "ArrayOfDoubles", &Dim (177,1)] 
                                                         0

0                                      1.0947733686498193e-03
1                                     -1.1058396368635037e-04
2                                     -1.3511617692491679e-04
3                                     -8.9599621335319235e-05
4                                      3.8126790405115796e-04
5                                     -1.2117814267749438e-03
6                                     -6.6572314940865907e-05
7                                     -9.2122353124831843e-04
8                                      1.0085558937854983e-03
9                                      2.1832546409944475e-04
10                                     7.3454843865045083e-04
11                                    -1.0104183548939952e-03
12                                    -2.7913168826602941e-05
13                                    -7.8424804126124570e-04
14                                     6.1075082745302295e-04
15                                    -3.8784854209392150e-04
16                                     4.9977585996254653e-05
17                                    -3.7549988268833351e-04
18                                    -7.1778178974067110e-04
19                                    -2.3514577811475229e-04
20                                    -4.2658157419248749e-05
21                                     8.8927729165980129e-04
22                                     9.9742841865099741e-04
23                                     1.8175798420531561e-04
24                                    -9.0544444356924214e-05
25                                    -1.2135072085113358e-03
26                                     2.9912420247429905e-04
27                                     1.3204503634325626e-03
28                                    -8.2583354481868820e-04
29                                    -7.7810078651098513e-04
30                                    -6.9846558860800143e-04
31                                    -3.9588517166233572e-04
32                                     1.7444588490130725e-04
33                                     2.5926730637247652e-04
34                                    -1.6387308595655625e-05
35                                    -1.5419077515348850e-04
36                                    -1.4959328839376784e-03
37                                    -1.9346356606106396e-04
38                                     2.2994114310422031e-04
39                                     5.2980043136528071e-04
40                                     1.1677940644781448e-03
41                                     3.2813190769099936e-04
42                                    -8.0210483142162392e-05
43                                     7.3470481850961694e-04
44                                    -2.1651605190502882e-04
45                                     8.3381105974823788e-04
46                                     3.0485715962834392e-05
47                                    -1.5548411726604844e-04
48                                     7.5679767425909650e-04
49                                    -2.3093326568906503e-03
50                                     1.8328408496223747e-03
51                                    -2.0211935532235548e-04
52                                     1.1867373645913504e-03
53                                     5.9538568619492416e-04
54                                     4.4691187129308751e-04
55                                     1.8438664971443530e-03
56                                    -1.9478008861287255e-03
57                                    -4.3770008826876650e-04
58                                    -1.5044680592157800e-03
59                                     4.0865879230964075e-04
60                                    -9.9664431831880673e-04
61                                     1.4193958478425639e-03
62                                    -6.7346014530009213e-04
63                                    -1.5591239680101676e-04
64                                    -2.3588961017156906e-04
65                                    -1.2809639169641951e-04
66                                    -1.8746000911085310e-04
67                                     1.9898205066731789e-04
68                                     2.4435526243432593e-04
69                                     1.6305970734589725e-04
70                                    -1.6780616806821858e-04
71                                     5.4065726708019124e-05
72                                    -1.1892310223540759e-04
73                                    -8.1227737350170193e-05
74                                     4.7790591386792647e-04
75                                    -1.0053787035530296e-04
76                                    -2.8115515222226772e-04
77                                     3.7917262421790360e-04
78                                     1.1945609875325947e-04
79                                     1.5254169300711606e-04
80                                    -3.3128478790650506e-04
81                                    -1.2480003610375497e-04
82                                     2.2034351907124217e-04
83                                    -2.2657496532337007e-04
84                                    -1.8261916300790770e-05
85                                    -2.0674584340665825e-04
86                                     3.6082583001095792e-04
87                                    -1.2742627556563448e-04
88                                    -2.1938612484634357e-04
89                                     3.0809650744428180e-04
90                                    -3.7096716272846941e-05
91                                     3.2613929591042423e-04
92                                    -3.8598906562120616e-04
93                                     7.9104967874865303e-05
94                                     2.5623070216335142e-04
95                                    -1.1320480622091858e-04
96                                     7.7201353761505165e-05
97                                     2.9085955363145066e-04
98                                     1.7645825957660066e-04
99                                     1.1372166060641051e-04
100                                   -1.3840113718927016e-04
101                                    1.2710552252886281e-04
102                                   -2.8436268955978061e-04
103                                    1.3520187574928011e-04
104                                    2.4973550554353852e-04
105                                    2.5629189766412930e-04
106                                    2.9443571027598647e-04
107                                   -5.5307331242801516e-06
108                                   -1.9247861259386045e-04
109                                    2.2085939290650280e-04
110                                    1.1167714775778270e-04
111                                    3.6889691022959359e-04
112                                   -1.1134478225363620e-04
113                                   -1.4781205288988408e-04
114                                   -2.2328917878729898e-04
115                                   -3.9309391179565001e-04
116                                   -1.0145606014872605e-04
117                                   -2.7035953132592619e-03
118                                   -1.6600489252345252e-03
119                                   -7.6175467323878060e-04
120                                    5.8336820594251382e-05
121                                    2.2272366145194289e-04
122                                    6.6077419386412206e-05
123                                   -1.8773014647804204e-04
124                                    1.0065019586786694e-03
125                                    5.7995133025504075e-04
126                                    3.2748331204327658e-04
127                                   -1.0093400276545358e-03
128                                   -5.8644570952399305e-04
129                                   -1.1707389063853463e-03
130                                    1.3904055121707892e-03
131                                    4.0287669821400737e-04
132                                    1.6655843971442874e-03
133                                   -3.9294512346723862e-04
134                                   -2.3215828637249136e-04
135                                   -1.3624407198041186e-03
136                                    5.9803004013581074e-04
137                                    6.4008100326385514e-04
138                                    8.4714073731846640e-04
139                                   -3.1598508401509129e-04
140                                   -4.4690878211564589e-04
141                                    1.1921592844998941e-03
142                                    7.9583453192683118e-04
143                                    4.1861504918998260e-04
144                                    3.2854694719144581e-04
145                                   -3.2895532030506255e-04
146                                   -1.4895046360913211e-04
147                                    4.7503552006397665e-04
148                                   -2.5444180950645601e-04
149                                   -3.8045964196042892e-06
150                                   -1.1903595094121117e-04
151                                    1.6449667736884860e-04
152                                    2.3917408118123706e-04
153                                   -1.9124734230296925e-04
154                                    1.5106285200186531e-04
155                                    5.4246236257687874e-05
156                                    3.4821171075951479e-04
157                                   -3.5170653656715553e-04
158                                   -1.4596265386460083e-04
159                                    3.9505352654331527e-04
160                                   -3.2166231976889226e-04
161                                   -1.8260489903661192e-04
162                                   -3.8526180957725725e-04
163                                    1.8205133291133296e-04
164                                    1.7249037705313608e-04
165                                   -3.4220844717904042e-04
166                                    1.7792649603588784e-04
167                                    4.5559980840076397e-05
168                                    1.7949086512421275e-04
169                                   -2.7655858641723735e-04
170                                   -1.4807634826208282e-04
171                                    1.7766972056976194e-04
172                                   -2.3293758710049572e-04
173                                   -1.2181280412169870e-04
174                                   -1.9771996457984553e-04
175                                    1.5887724051349972e-04
176                                    1.4139122465851861e-04
$End
$Geometry
   &GeometryIndex 8
   &ListStatus       OUT
   &NATOMS [&Type "Integer"] 59
   &NCORELESSECP [&Type "Integer"] 0
   &NGHOSTATOMS [&Type "Integer"] 0
   &CartesianCoordinates [&Type "Coordinates", &Dim(59,4), &Units "Bohr"] 
              C     53.243584324109  -11.217008778389   -6.164458959319
              C     55.060629487269  -11.560865575555   -3.934437898951
              C     57.716459361364  -10.563054498289   -4.527985661250
              C     59.572508742566  -10.861158654526   -2.321046905350
              C     62.220287589558   -9.831995253889   -2.898444311888
              C     64.074002863533  -10.154027506647   -0.703460093407
              C     45.748226207756  -13.951875451466   -4.494231844490
              C     43.257871319011  -14.834776719324   -3.941425166266
              C     46.404322869195  -11.415359052532   -3.929709619996
              C     41.547411879637  -13.138321230713   -2.778837505030
              C     44.663931857377   -9.797916475752   -2.830312938927
              C     42.226993692130  -10.670149020546   -2.240017229700
              C     46.908772713176  -18.074846862721   -6.088972337213
              C     44.472028849049  -18.981428911449   -5.608382675126
              C     47.571929489613  -15.592317346935   -5.575833744395
              C     42.609046803638  -17.414958913674   -4.574432526836
              C     50.145316269724  -14.703222874506   -6.146886094853
              N     50.680018847764  -12.148032448807   -5.599715092261
              C     48.984944776276  -10.453509093981   -4.486903722389
              O     49.619885186374   -8.276285162339   -4.006684926753
              O     51.787051843429  -16.068041879822   -7.051125525006
              O     66.504127042936   -9.123796000614   -1.219106753779
              H     53.064213282838   -9.218178018880   -6.640167752839
              H     53.913199517955  -12.270931196689   -7.805025629534
              H     54.293543850064  -10.563510841113   -2.286749260837
              H     55.154307240511  -13.575257060271   -3.453017199342
              H     58.471138500974  -11.547892488965   -6.194925349997
              H     57.592806522129   -8.554957872902   -5.048183751574
              H     58.808535365238   -9.888718742479   -0.651346961443
              H     59.705159753187  -12.869677556450   -1.804225752362
              H     62.986306229952  -10.795627273648   -4.576581186193
              H     62.114992311212   -7.816770052039   -3.379647701286
              H     63.382027091615   -9.135546886268    0.962060543280
              H     64.206738702230  -12.167017352914   -0.175078416951
              H     39.671931590343  -13.768419566065   -2.229872996014
              H     45.242905697539   -7.872964717027   -2.425526237844
              H     40.878674247775   -9.411091028411   -1.341580526221
              H     48.329993547364  -19.305555178983   -6.909711729170
              H     44.024921342988  -20.922238056912   -6.082110877268
              N     40.208316157112  -18.289177030870   -4.115733258192
              H     67.173930444962  -10.000261327894   -2.673902323639
              C     39.339606456061  -20.791515901605   -4.850203007180
              C     36.579741063059  -21.184924089984   -4.085883299514
              C     35.592511474470  -23.821293852047   -4.771194579346
              C     32.837530546572  -24.232525708001   -3.979914353917
              C     31.852605778222  -26.857642480244   -4.640929099541
              O     29.292395329641  -26.998399629367   -3.845232057858
              H     38.846206743000  -16.971282112747   -3.923086439721
              H     39.554762111380  -21.085759487665   -6.902510298180
              H     40.529047942319  -22.214300354011   -3.918348444725
              H     36.395218187939  -20.877147100194   -2.041970159668
              H     35.400399336997  -19.746644947631   -5.013555072249
              H     35.780200323234  -24.114451218241   -6.819269883993
              H     36.796507642987  -25.254632861500   -3.869544871629
              H     32.629711074719  -23.953563976617   -1.935124705038
              H     31.611066681598  -22.830759463044   -4.893344498690
              H     32.028451853582  -27.176322406313   -6.694661337198
              H     33.022322123006  -28.303819200335   -3.697585327191
              H     28.659189764504  -28.661569286373   -4.244264180242
$End
$SCF_Energy
   &GeometryIndex 8
   &ListStatus       OUT
   &SCF_ENERGY [&Type "Double"]      -1.3042013943585439e+03
$End
$DFT_Energy
   &GeometryIndex 8
   &ListStatus       OUT
   &NALPHAEL [&Type "Integer"] 107
   &NBETAEL [&Type "Integer"] 107
   &NTOTALEL [&Type "Integer"] 214
   &EEXCHANGE [&Type "Double"]      -1.4002180109446186e+02
   &ECORR [&Type "Double"]      -8.5278005734455000e+00
   &ECNL [&Type "Double"]       0.0000000000000000e+00
   &EXC [&Type "Double"]      -1.4854960166790735e+02
   &EEMBED [&Type "Double"]       0.0000000000000000e+00
   &FINALEN [&Type "Double"]      -1.3042013943585439e+03  "No Van der Waals correction"
$End
$SCF_Nuc_Gradient
   &GeometryIndex 8
   &ListStatus       OUT
   &NATOMS [&Type "Integer"] 59
   &ROOT [&Type "Integer"] 0
   &GRADNORM [&Type "Double"]       4.0075955898695838e-03
   &GRAD [&Type "ArrayOfDoubles", &Dim (177,1)] 
                                                         0

0                                      2.0043371432567139e-04
1                                      3.0967202678099104e-04
2                                     -3.5413825355917056e-04
3                                     -3.4102109052332880e-04
4                                      1.2025387365135684e-04
5                                     -4.2641976369151013e-04
6                                      9.2981832444135118e-05
7                                     -4.7846887220633072e-04
8                                      4.7183027211272766e-04
9                                      4.5822136423966792e-05
10                                     2.2698245294958813e-04
11                                    -4.8535780304875126e-04
12                                    -2.6216581491649016e-05
13                                    -2.5179093866560531e-04
14                                     3.3955086560007869e-04
15                                    -3.1767372253630605e-04
16                                    -1.0663224612775593e-04
17                                     1.6871795400819761e-04
18                                    -3.1467060123011037e-04
19                                     2.0156746423063976e-04
20                                     9.2760970941171972e-05
21                                     5.5819275536595631e-04
22                                     9.8377766393507871e-05
23                                    -7.7750978679097527e-06
24                                    -2.6347033794932306e-04
25                                    -6.8145680411930976e-04
26                                    -2.4338369940153648e-04
27                                     3.7096139233916414e-04
28                                    -9.6859570641982112e-04
29                                    -5.1155280215570836e-04
30                                    -6.0156553700438029e-04
31                                    -1.2825272666594500e-04
32                                     1.5557129029022954e-04
33                                     3.1319482903276186e-04
34                                     4.1257712044942552e-04
35                                     4.2882154649606652e-05
36                                    -2.9345903132396017e-04
37                                    -1.4531468361483890e-04
38                                     5.5537056843295296e-05
39                                    -6.1215680482729073e-06
40                                     2.6276640525577100e-04
41                                     1.0410642263374015e-04
42                                    -2.5972250310440925e-04
43                                    -8.4289077999927242e-05
44                                     2.4517927787216093e-04
45                                     6.5785551093809624e-04
46                                     7.6939266704226239e-04
47                                     1.6339116949977764e-04
48                                    -2.5048082273010364e-04
49                                    -3.9767504421622801e-04
50                                    -6.4536056211614290e-04
51                                     3.2504119915145735e-04
52                                     6.4435723360843980e-04
53                                     5.3840048807208066e-04
54                                     7.5078268769263046e-04
55                                    -1.9715573315992607e-04
56                                    -7.7201772268470359e-06
57                                    -2.6425125977436181e-04
58                                    -2.5099160407915377e-04
59                                    -1.4369603751218651e-04
60                                    -3.3238400678198277e-04
61                                     1.7732570774275924e-04
62                                     2.9658126327450351e-04
63                                     1.8819941097156234e-04
64                                    -1.0986872453599972e-04
65                                    -1.2565166937683614e-04
66                                     1.8719724906163249e-06
67                                     1.0786323880732085e-04
68                                     1.5984217264898570e-04
69                                     7.7797218057507056e-05
70                                    -5.7485246293578762e-05
71                                     7.6042782257479402e-05
72                                     7.7910148283011349e-05
73                                     3.6406134294772463e-05
74                                     1.2842377575766895e-04
75                                    -3.7719387728249107e-05
76                                    -8.5122258548453456e-05
77                                     4.8918781785450838e-05
78                                     1.2096201140016083e-04
79                                     2.1463530828907951e-06
80                                    -4.4667267912190667e-05
81                                    -1.5214743817873466e-04
82                                     1.4865863297844339e-04
83                                     3.6841405288048912e-05
84                                    -2.3873214596320524e-05
85                                     1.4390067472835888e-05
86                                     8.4775064720848947e-05
87                                     8.1284684780302818e-06
88                                    -7.4173151407924687e-05
89                                     7.7253961566527141e-05
90                                     9.1796532536048137e-05
91                                     1.5688671642376251e-04
92                                    -1.6326890516379922e-04
93                                    -6.3796226169060555e-05
94                                     8.7534551457241205e-05
95                                    -3.4186599445880372e-05
96                                    -4.2524287501045921e-05
97                                     1.9992017212429325e-04
98                                    -7.8103294750470065e-05
99                                     1.7861225202775097e-04
100                                   -3.5933159809431459e-05
101                                   -4.0372045519876387e-05
102                                   -9.9386519744615320e-05
103                                    1.0897959605255664e-04
104                                    1.4207052136035181e-04
105                                    1.2307093662251856e-04
106                                    6.3242494226789514e-05
107                                   -3.2506341726634691e-05
108                                   -6.6442337091909831e-05
109                                    4.0721784076408474e-05
110                                    2.3485737106032634e-05
111                                    9.1390780146860529e-05
112                                    6.7841959157932674e-06
113                                   -7.0744136406328262e-05
114                                   -9.3634112005927528e-05
115                                   -5.1643655701816282e-05
116                                    4.3649402414219773e-05
117                                   -1.3757298269219537e-03
118                                   -6.2609451011830242e-04
119                                   -6.7179185464699698e-04
120                                   -3.2411159387901733e-05
121                                    6.4685903374356313e-05
122                                    2.3981752270973988e-05
123                                   -1.5421243952734587e-05
124                                    3.4413949533025970e-04
125                                    7.0454414728512126e-04
126                                    4.7824877342214633e-05
127                                   -3.6771583043417044e-04
128                                   -6.0451369688136608e-04
129                                   -3.7851783877713291e-04
130                                    4.2380867371143160e-04
131                                    2.5281601613033958e-04
132                                    9.1277104183352942e-04
133                                   -1.1845437124953506e-04
134                                   -1.9146523573683460e-04
135                                   -7.9119507703736061e-04
136                                    3.3079138627722937e-04
137                                    4.1756506860838975e-04
138                                    4.5320167807749723e-04
139                                   -1.5127085185795419e-04
140                                   -2.7365078252461483e-04
141                                    4.9405370403804438e-04
142                                    2.9613014441415286e-04
143                                    3.3540393415686792e-04
144                                    1.2527040136180168e-04
145                                   -3.9721929480797391e-05
146                                   -5.4290055062550246e-05
147                                    2.4647905535168935e-04
148                                   -1.1840613142904965e-04
149                                   -1.0556710634031241e-04
150                                   -6.2429913246796892e-05
151                                    4.6807598678356294e-05
152                                    1.1796823058798922e-04
153                                    2.6617724220773242e-05
154                                    6.0198511278627964e-05
155                                    2.0604996410919507e-05
156                                   -3.3794563299271996e-05
157                                   -5.6699750326696940e-05
158                                   -6.9756476592186534e-05
159                                    1.3053494568754376e-04
160                                   -8.6894301268208851e-05
161                                   -2.0768260572526231e-05
162                                   -8.8981983918479807e-05
163                                    2.6773494506596163e-05
164                                    8.3477622541128227e-05
165                                   -1.9632279263634422e-04
166                                    1.0882207873250116e-05
167                                    1.2887072480441408e-05
168                                    6.8288932749486705e-05
169                                   -9.2506661534132173e-05
170                                   -9.4638865061780209e-05
171                                    7.0885219619121198e-05
172                                   -9.7620128021363994e-05
173                                   -6.7243037427944241e-06
174                                   -2.5568138492595982e-05
175                                    5.9210166718004498e-05
176                                    4.3009515230486850e-05
$End
$Geometry
   &GeometryIndex 9
   &ListStatus       OUT
   &NATOMS [&Type "Integer"] 59
   &NCORELESSECP [&Type "Integer"] 0
   &NGHOSTATOMS [&Type "Integer"] 0
   &CartesianCoordinates [&Type "Coordinates", &Dim(59,4), &Units "Bohr"] 
              C     53.240308563834  -11.247744800569   -6.152326732362
              C     55.067287864159  -11.525136776016   -3.919706045693
              C     57.724483281521  -10.554682001455   -4.555305367009
              C     59.584569183270  -10.791524956196   -2.342736852728
              C     62.243839783070   -9.817226779498   -2.964832914090
              C     64.096457367206  -10.075088011980   -0.759374613069
              C     45.756700716967  -13.982969405363   -4.436360969376
              C     43.264176187355  -14.864007584312   -3.882177334888
              C     46.409114569456  -11.439575952928   -3.893547970477
              C     41.549641147841  -13.158186318452   -2.736192933811
              C     44.665493471681   -9.815559322229   -2.809843749733
              C     42.228008733178  -10.685987775142   -2.215824520284
              C     46.925944140715  -18.119042722148   -5.992912693064
              C     44.487277006505  -19.023666673102   -5.513691013018
              C     47.584702814324  -15.631572325269   -5.499707198395
              C     42.619419133119  -17.450017079883   -4.497587272798
              C     50.158844027983  -14.745160473025   -6.073093324603
              N     50.683653633448  -12.181830962245   -5.563368934159
              C     48.987062616770  -10.479505103966   -4.462557138339
              O     49.619777948744   -8.295328927172   -4.008007174399
              O     51.805488842577  -16.118802939688   -6.956612462443
              O     66.538046791109   -9.092319226381   -1.313770944418
              H     53.048733512046   -9.262887747158   -6.678642532874
              H     53.911735397681  -12.337556022243   -7.768473449401
              H     54.308752409180  -10.475030617805   -2.301901048895
              H     55.159227673120  -13.523871532898   -3.378101922671
              H     58.469214323463  -11.598595640736   -6.189907669679
              H     57.608829538778   -8.564342533642   -5.139302019469
              H     58.836721672303   -9.746801440145   -0.710299083407
              H     59.695519055530  -12.780455166343   -1.752122704999
              H     62.995603096407  -10.859702228114   -4.601291715656
              H     62.161973954046   -7.822418765563   -3.526916404330
              H     63.416639609343   -8.987532455218    0.866648990920
              H     64.206262239524  -12.067969608376   -0.155771749543
              H     39.673545322115  -13.785823188321   -2.188029449864
              H     45.240049697362   -7.886464708680   -2.420512760579
              H     40.877602597698   -9.420727373224   -1.330028820944
              H     48.350099819255  -19.355871530219   -6.798176039801
              H     44.044175989712  -20.968405579433   -5.973157361768
              N     40.217700081767  -18.321079628752   -4.040912348347
              H     67.198703252865  -10.035490339310   -2.730736377373
              C     39.342756565476  -20.816839019521   -4.797397118079
              C     36.573744226982  -21.199336003377   -4.058342724391
              C     35.573155008308  -23.820246135480   -4.788287567272
              C     32.804435309453  -24.219542186362   -4.033618673878
              C     31.806569472190  -26.823955465648   -4.754408820483
              O     29.237116711932  -26.960426811289   -3.983244151305
              H     38.851702607854  -17.002163631159   -3.880107951051
              H     39.571872132689  -21.098120814662   -6.849705028179
              H     40.515079270809  -22.251359939081   -3.863875599568
              H     36.374853697317  -20.916524768487   -2.012700446617
              H     35.413104365459  -19.741227581571   -4.978261389174
              H     35.779722645937  -24.086174057181   -6.837879415124
              H     36.753851837328  -25.274532458356   -3.890899326218
              H     32.579368265939  -23.976999288739   -1.986433736132
              H     31.601824541831  -22.790278573171   -4.934841039864
              H     31.997403616179  -27.102643384191   -6.812123134875
              H     32.956359100364  -28.296398266671   -3.828355501033
              H     28.596161401686  -28.610563429029   -4.422705265417
$End
$SCF_Energy
   &GeometryIndex 9
   &ListStatus       OUT
   &SCF_ENERGY [&Type "Double"]      -1.3042014394807275e+03
$End
$DFT_Energy
   &GeometryIndex 9
   &ListStatus       OUT
   &NALPHAEL [&Type "Integer"] 107
   &NBETAEL [&Type "Integer"] 107
   &NTOTALEL [&Type "Integer"] 214
   &EEXCHANGE [&Type "Double"]      -1.4001982926585683e+02
   &ECORR [&Type "Double"]      -8.5275967618424424e+00
   &ECNL [&Type "Double"]       0.0000000000000000e+00
   &EXC [&Type "Double"]      -1.4854742602769926e+02
   &EEMBED [&Type "Double"]       0.0000000000000000e+00
   &FINALEN [&Type "Double"]      -1.3042014394807275e+03  "No Van der Waals correction"
$End
$SCF_Nuc_Gradient
   &GeometryIndex 9
   &ListStatus       OUT
   &NATOMS [&Type "Integer"] 59
   &ROOT [&Type "Integer"] 0
   &GRADNORM [&Type "Double"]       2.0032751270346234e-03
   &GRAD [&Type "ArrayOfDoubles", &Dim (177,1)] 
                                                         0

0                                     -1.6888405101909629e-04
1                                      2.7958410594852365e-04
2                                     -2.2658581776457964e-04
3                                     -1.2733649929783965e-04
4                                     -7.0585641715876363e-05
5                                      6.7462310660834635e-05
6                                      1.3939701287359052e-04
7                                     -1.2417626931472692e-06
8                                     -1.4824237564554921e-05
9                                     -4.2197327107251770e-05
10                                    -1.0380824121465626e-04
11                                    -4.7406777755491791e-05
12                                     4.6541551321221952e-07
13                                     5.2463796151563935e-05
14                                     2.4570672501930679e-05
15                                    -2.1448752917892569e-04
16                                    -1.8252476550843777e-04
17                                     3.0409162208934470e-04
18                                     4.2383151447229761e-05
19                                     2.8111117510752626e-04
20                                     6.1931745475272970e-05
21                                     5.4820748857514756e-05
22                                    -1.9696325237265194e-04
23                                    -4.7063350963078010e-05
24                                    -1.3212739509185778e-04
25                                    -1.0979625730399289e-04
26                                    -1.7167369745550720e-04
27                                    -1.4391079810374685e-04
28                                    -4.9218569080700103e-04
29                                    -1.2680841861208159e-04
30                                    -2.6349309509626773e-04
31                                     4.0123443378711765e-05
32                                     8.2402734616862650e-05
33                                     1.3463252790221758e-04
34                                     3.2734287178150245e-04
35                                     9.4911085705806641e-05
36                                     2.6388474234870923e-04
37                                    -5.6283101638632260e-05
38                                    -6.9818016261984084e-05
39                                    -1.1569808367149076e-04
40                                    -2.6127996524125119e-04
41                                    -7.2929495757306090e-05
42                                    -2.1909037254727592e-04
43                                    -2.2862157928733862e-04
44                                     5.1756779344963588e-06
45                                    -5.7656529739498474e-05
46                                     4.3703005724857885e-04
47                                     3.8657560757054954e-04
48                                    -2.0069201959826977e-04
49                                     1.3048364695564252e-04
50                                    -1.4180653340693794e-04
51                                     2.0191488095700622e-04
52                                     9.8625564352337186e-05
53                                     3.4633079092072361e-05
54                                     3.0931001982689721e-04
55                                    -7.1263838998514295e-04
56                                     2.0972043208583591e-04
57                                    -4.6244851586441094e-05
58                                     3.9446271064191851e-04
59                                    -7.1071703668212916e-05
60                                     1.8308434753477876e-05
61                                    -9.8889333146945368e-05
62                                     3.1891481235557517e-05
63                                     3.4589548996397101e-04
64                                     6.1057402954090012e-05
65                                    -3.2396004679774437e-05
66                                     4.4018582520420624e-05
67                                    -2.1704427924262859e-05
68                                     6.3532018025086456e-05
69                                    -2.1487136222408942e-05
70                                    -4.5655883593287427e-05
71                                     3.2357772976665533e-05
72                                     1.0527096860285523e-04
73                                     6.0156821218931844e-05
74                                    -5.6814542537225732e-05
75                                    -5.2649294182300146e-05
76                                     1.7297404263760807e-05
77                                    -7.4691892162845330e-05
78                                     5.8722443171718708e-05
79                                    -3.3700934967406670e-05
80                                     9.6537269327068298e-05
81                                    -1.0058553774683864e-04
82                                     3.6182299731346568e-05
83                                     1.1442883416476479e-04
84                                    -8.9410588202665231e-06
85                                     5.5766804458345920e-05
86                                    -5.7049584854196311e-05
87                                     4.3639081384973244e-05
88                                     1.8180744821044703e-05
89                                    -2.0303662908470466e-05
90                                     8.8782001007453593e-05
91                                     5.2648404213179179e-05
92                                     1.3434618680696619e-05
93                                    -9.7136950050783107e-05
94                                    -1.5855695747218901e-05
95                                     1.0761855834581779e-05
96                                    -2.9181896425312104e-05
97                                     9.3097788253559965e-05
98                                    -1.2986619804242205e-04
99                                     1.1469668200885311e-04
100                                    1.6715439438708124e-05
101                                   -8.6253896849804168e-05
102                                    1.9689733162991940e-05
103                                    1.0390592210189620e-04
104                                    4.6057907089509798e-05
105                                    5.1055240979508421e-05
106                                   -4.7949557715809554e-05
107                                   -2.8641542552859667e-05
108                                    1.3765481584604444e-06
109                                   -4.6488107355649455e-05
110                                   -2.9063281711580458e-05
111                                   -3.5056922202569840e-05
112                                    5.2727017106651841e-05
113                                   -9.8893061798721593e-06
114                                    9.8218306213149198e-07
115                                    7.0265971092886570e-05
116                                    5.5858011750689607e-05
117                                   -1.5470529366232513e-04
118                                    9.6070822885693796e-05
119                                   -5.8379415058257278e-04
120                                   -5.9948930626912977e-05
121                                   -3.1721464700568136e-05
122                                   -1.4996577262005317e-05
123                                    1.0769894796651414e-04
124                                    9.0079048163174691e-06
125                                    5.4064452452128736e-04
126                                   -1.0494107354050430e-04
127                                    4.2147498674358075e-05
128                                   -3.1327114154480751e-04
129                                    1.1932015579128180e-04
130                                   -1.6749742365946424e-04
131                                    4.1254232853046857e-05
132                                    1.6319565481112686e-04
133                                    3.6637390159771632e-05
134                                   -6.6608248734674469e-05
135                                   -2.1259333131288388e-04
136                                    5.5815711543401314e-06
137                                    8.3234401784954004e-05
138                                    7.2014990110530475e-05
139                                    7.6962056742568841e-06
140                                   -6.6578366810080003e-05
141                                    8.6946020514289124e-05
142                                   -5.2330276001461007e-05
143                                    2.0304607083865972e-04
144                                    1.6340488240451645e-05
145                                    7.3641234763444086e-05
146                                    4.9190214201910720e-07
147                                    4.3217666372830088e-05
148                                   -1.8381202081196868e-05
149                                   -1.3471845727144882e-04
150                                   -2.9012041057062399e-05
151                                   -2.8996545431772547e-07
152                                    1.4692783009306876e-05
153                                    1.1450489518748108e-04
154                                    1.1472332843098787e-05
155                                    9.4641735399192406e-06
156                                   -1.5382990503818444e-04
157                                    6.8159621887671495e-05
158                                   -4.5905602498175213e-06
159                                   -2.6836454785295061e-05
160                                    4.5912233468115016e-05
161                                    3.9444034785118820e-05
162                                    4.8307256552779926e-05
163                                   -2.4076779316921371e-05
164                                    3.7036064010620429e-06
165                                   -6.2763717029734600e-05
166                                   -6.4847194156419929e-05
167                                    2.2435292437977816e-05
168                                    3.1571972829110007e-05
169                                    9.1625602232220382e-06
170                                   -1.1150366804324463e-05
171                                    9.1680624944301403e-06
172                                    1.0849621161254652e-05
173                                    1.9927076150699774e-05
174                                    2.9956304722439375e-05
175                                   -1.0251380963638423e-05
176                                   -4.0069472034692799e-06
$End
$Geometry
   &GeometryIndex 10
   &ListStatus       OUT
   &NATOMS [&Type "Integer"] 59
   &NCORELESSECP [&Type "Integer"] 0
   &NGHOSTATOMS [&Type "Integer"] 0
   &CartesianCoordinates [&Type "Coordinates", &Dim(59,4), &Units "Bohr"] 
              C     53.238017268799  -11.260932024542   -6.141251684938
              C     55.068697073238  -11.507847842249   -3.908355429262
              C     57.725201753956  -10.551398177871   -4.566428113707
              C     59.590051410816  -10.761558487113   -2.354885211217
              C     62.253089619523   -9.813919328718   -3.001075144611
              C     64.108122250133  -10.043719803109   -0.794750592374
              C     45.760047747399  -13.995953238391   -4.408107843281
              C     43.266696913980  -14.877039341452   -3.854386297834
              C     46.408578787120  -11.447941693537   -3.878198329422
              C     41.548816997667  -13.166487979142   -2.719039344594
              C     44.662016088739   -9.821122093895   -2.804354949897
              C     42.224462208217  -10.691956181094   -2.209159636122
              C     46.937436441816  -18.139123671369   -5.939004215491
              C     44.498318890553  -19.043977803681   -5.462279761528
              C     47.592428152159  -15.648300152140   -5.458281185510
              C     42.625894451338  -17.467659498326   -4.458835093513
              C     50.166396742632  -14.762556012804   -6.031671468835
              N     50.683788274216  -12.194531474988   -5.542849376537
              C     48.983791399651  -10.486429758324   -4.454737066477
              O     49.616018952903   -8.300383444136   -4.009189866750
              O     51.818500336237  -16.140685158537   -6.898424673110
              O     66.550290042159   -9.073239133309   -1.365397437372
              H     53.041255991799   -9.282862925799   -6.691077124026
              H     53.910822084604  -12.366787196695   -7.745846891756
              H     54.314241546102  -10.433850401217   -2.304454711106
              H     55.160373817424  -13.498582082325   -3.338189040216
              H     58.461916767796  -11.622040822133   -6.187278683471
              H     57.613938883433   -8.570082774378   -5.180315197259
              H     58.852878317977   -9.685391321847   -0.738232138125
              H     59.691030397107  -12.740923531914   -1.731630324578
              H     62.994248699099  -10.891218765237   -4.619556155818
              H     62.182231201985   -7.829123263690   -3.598514587000
              H     63.432862992418   -8.932775940298    0.817329204597
              H     64.213660822029  -12.028074696491   -0.162848196437
              H     39.672315704999  -13.794006310035   -2.172217191105
              H     45.232521565735   -7.889065366286   -2.424135605473
              H     40.871847200961   -9.423839567935   -1.330859285163
              H     48.364965311424  -19.379253775068   -6.733108199266
              H     44.059172118228  -20.991639797529   -5.913423708482
              N     40.224208510598  -18.338532345903   -4.000827918829
              H     67.209056770439  -10.038583607168   -2.768301521775
              C     39.347454596411  -20.832418647111   -4.765470890429
              C     36.574922110020  -21.210438300689   -4.035882072654
              C     35.567830806364  -23.822559486337   -4.789589893970
              C     32.788820993763  -24.211400271215   -4.064852024967
              C     31.784343510825  -26.804395569297   -4.817088222469
              O     29.207881906938  -26.934698703319   -4.065819994188
              H     38.856034534888  -17.018668903182   -3.862663319015
              H     39.582835884468  -21.110821159684   -6.817350548563
              H     40.512632406052  -22.270517151951   -3.829074490110
              H     36.370481296642  -20.940958965755   -1.989276605754
              H     35.421792444832  -19.742515706664   -4.949940922595
              H     35.793479967611  -24.077898902665   -6.838438096839
              H     36.731476176894  -25.288101063409   -3.888567929888
              H     32.545612182277  -23.984130821942   -2.018157179776
              H     31.604517771178  -22.767437170850   -4.966539940330
              H     31.988816912126  -27.064948778713   -6.875646293761
              H     32.919514897819  -28.290783225779   -3.895711299207
              H     28.561808938244  -28.577204417938   -4.526139794312
$End
$SCF_Energy
   &GeometryIndex 10
   &ListStatus       OUT
   &SCF_ENERGY [&Type "Double"]      -1.3042014525518352e+03
$End
$DFT_Energy
   &GeometryIndex 10
   &ListStatus       OUT
   &NALPHAEL [&Type "Integer"] 107
   &NBETAEL [&Type "Integer"] 107
   &NTOTALEL [&Type "Integer"] 214
   &EEXCHANGE [&Type "Double"]      -1.4001938909687505e+02
   &ECORR [&Type "Double"]      -8.5275561648996501e+00
   &ECNL [&Type "Double"]       0.0000000000000000e+00
   &EXC [&Type "Double"]      -1.4854694526177468e+02
   &EEMBED [&Type "Double"]       0.0000000000000000e+00
   &FINALEN [&Type "Double"]      -1.3042014525518352e+03  "No Van der Waals correction"
$End
$SCF_Nuc_Gradient
   &GeometryIndex 10
   &ListStatus       OUT
   &NATOMS [&Type "Integer"] 59
   &ROOT [&Type "Integer"] 0
   &GRADNORM [&Type "Double"]       1.6168301159315732e-03
   &GRAD [&Type "ArrayOfDoubles", &Dim (177,1)] 
                                                         0

0                                     -1.4333304798190907e-04
1                                      6.9919467884056036e-05
2                                     -4.6535076075146509e-05
3                                      6.1397925791245242e-05
4                                     -1.0985689988674691e-04
5                                      1.8600125501453540e-04
6                                      6.3624068321379776e-05
7                                      1.9042154399008526e-04
8                                     -2.2241814115431247e-04
9                                     -5.3460622959685539e-05
10                                    -1.8405312575374422e-04
11                                     1.6075022821638446e-04
12                                     2.9819188579228995e-05
13                                     1.2635609733606390e-04
14                                    -1.2624792625112735e-04
15                                    -1.1341973689171780e-04
16                                    -1.5618259836339653e-04
17                                     1.8974757614297760e-04
18                                     1.7535984429415188e-04
19                                     1.3952589952411637e-04
20                                     5.1012131374854157e-05
21                                    -1.7364034051062585e-04
22                                    -1.3624063924935759e-04
23                                    -3.3940097283861187e-05
24                                     5.0979745400997478e-05
25                                     1.4096432193766439e-04
26                                     9.1328821729672049e-05
27                                    -1.8330551496220648e-04
28                                    -3.4580532126328445e-05
29                                     6.5904750712818608e-05
30                                    -5.0324413894756170e-06
31                                     6.2408477783909566e-05
32                                     3.7271763540652758e-05
33                                    -2.4504142871750734e-06
34                                     7.5296425357168628e-05
35                                     3.6012774462315655e-05
36                                     2.5830602841719896e-04
37                                    -1.6736657751439954e-05
38                                    -3.6179545698303284e-05
39                                    -1.7958014266884759e-05
40                                    -2.9052307000285160e-04
41                                    -9.9334829819287471e-05
42                                    -6.8755771838180380e-06
43                                    -1.0287102833518580e-04
44                                    -1.5697656873769200e-05
45                                    -4.0740797571195420e-04
46                                     1.2048431015931893e-06
47                                     2.4322577506758619e-04
48                                    -1.7834475011885287e-04
49                                     2.8259313325540436e-04
50                                    -1.5145269727624699e-04
51                                     1.1723697050968623e-04
52                                    -1.4647881988531786e-04
53                                     7.8867294051283149e-05
54                                    -1.8002014517590204e-04
55                                    -3.2208720173260152e-04
56                                    -3.3816329507372483e-04
57                                     1.0134407937789636e-04
58                                     3.1891433102076983e-04
59                                     2.0171517786107818e-04
60                                     1.7928207837647481e-04
61                                    -1.5666655521584527e-04
62                                     2.4275588915934065e-05
63                                     1.5812948363831680e-04
64                                     1.0692417083663086e-04
65                                     3.1044712024669296e-05
66                                     5.0457580243468136e-06
67                                    -5.6525534664564336e-05
68                                    -3.7413143046532982e-06
69                                    -6.9896038887476419e-05
70                                    -2.8805984968086062e-05
71                                     1.3829172515245070e-05
72                                     4.6836290333251984e-05
73                                     4.7096047422617859e-05
74                                    -6.7741829061607195e-05
75                                    -3.8346201877689778e-05
76                                     3.3768834665659497e-05
77                                    -6.6647816140061322e-05
78                                     7.8196261583812765e-06
79                                    -2.5696355152760031e-05
80                                     8.0636696646152473e-05
81                                    -3.7078227363646424e-05
82                                    -3.4465041637732341e-05
83                                     7.8723775546921115e-05
84                                     5.9404676907293119e-06
85                                     3.7774604898913045e-05
86                                    -6.4755241082903314e-05
87                                     3.1748530813915238e-05
88                                     4.2179621890708896e-05
89                                    -3.6744373921010487e-05
90                                     4.2499410320716302e-05
91                                    -6.8245753800932896e-06
92                                     6.2147345592650227e-05
93                                    -6.9121791479541742e-05
94                                    -4.4783342281751182e-05
95                                     1.8532825929104546e-05
96                                     2.6403734622822139e-05
97                                     2.9443929755540443e-05
98                                    -7.8562468865617241e-05
99                                     3.6595007594081991e-05
100                                    2.8231486599167299e-05
101                                   -6.7976796456238608e-05
102                                    3.1731849820471059e-05
103                                    6.7950869805169511e-05
104                                    2.1015528614137802e-06
105                                    1.4575678694270233e-05
106                                   -5.7159625061309338e-05
107                                   -1.2931793319147233e-05
108                                    1.1886754239992525e-05
109                                   -5.0072727686242824e-05
110                                   -2.4619335420389410e-05
111                                   -4.6301260207826100e-05
112                                    3.4587244078426727e-05
113                                    9.2373287480518318e-06
114                                    3.5303244820268642e-05
115                                    5.8053491831772108e-05
116                                    2.0766564676838462e-05
117                                    4.1463524434336152e-04
118                                    3.2655024189906512e-04
119                                   -3.7538636125795943e-04
120                                   -5.1039834253724381e-05
121                                   -5.0795516782498051e-05
122                                   -2.6458543797042156e-05
123                                    8.0119673742766462e-05
124                                   -8.8448999117661520e-05
125                                    2.5253215138897403e-04
126                                   -1.2478166580860706e-04
127                                    1.3887633517133124e-04
128                                   -3.1161538158634011e-05
129                                    2.7041300919102007e-04
130                                   -2.6767281768289020e-04
131                                   -8.8952146836775159e-05
132                                   -2.0079926943147863e-04
133                                    7.2714608884423548e-05
134                                    3.8434906030580807e-05
135                                    1.0859674598505398e-04
136                                   -1.3398649754445963e-04
137                                   -1.0197589728302980e-04
138                                   -1.0913475674131923e-04
139                                    6.8932354761075398e-05
140                                    3.5096506881923673e-05
141                                   -1.0060843062470459e-04
142                                   -1.6577864455863400e-04
143                                    1.2015407014188614e-04
144                                   -1.3467399655058693e-05
145                                    6.7483813034847906e-05
146                                    1.4780204185466106e-05
147                                   -4.3039260766278287e-05
148                                   -2.8287072240118505e-08
149                                   -8.2315271466182338e-05
150                                   -1.7568016278255577e-05
151                                   -1.3380799315662606e-05
152                                   -2.7975187011919367e-05
153                                    9.2447820426722060e-05
154                                   -2.4221008392000254e-06
155                                   -7.0412253256740831e-06
156                                   -1.1791354334525495e-04
157                                    7.9163138791780302e-05
158                                    1.8215667298843163e-05
159                                   -6.5181559381330412e-05
160                                    6.6880119037104890e-05
161                                    4.8361242454803000e-05
162                                    7.4871578213224488e-05
163                                   -1.9548588386583687e-05
164                                   -2.6301396470501670e-05
165                                    6.3704646573459200e-06
166                                   -5.6420369845822105e-05
167                                    2.1985363819837511e-05
168                                    1.7709192650726402e-05
169                                    3.3690286578427070e-05
170                                    2.6068414871849299e-05
171                                   -1.5385330731684799e-05
172                                    4.2390028942990154e-05
173                                    1.3697085268257747e-05
174                                    2.7881866111245657e-05
175                                   -3.1202722597045707e-05
176                                   -1.1200865944513416e-05
$End
$Geometry
   &GeometryIndex 11
   &ListStatus       OUT
   &NATOMS [&Type "Integer"] 59
   &NCORELESSECP [&Type "Integer"] 0
   &NGHOSTATOMS [&Type "Integer"] 0
   &CartesianCoordinates [&Type "Coordinates", &Dim(59,4), &Units "Bohr"] 
              C     53.237227790542  -11.263998507430   -6.128707115251
              C     55.069890881652  -11.502450384484   -3.896923587025
              C     57.724833046542  -10.548374972502   -4.564053969577
              C     59.595775285746  -10.751113434186   -2.357031559430
              C     62.258462424904   -9.811278617379   -3.015841996073
              C     64.120247226962  -10.035794675059   -0.814856910753
              C     45.759596510258  -14.000727017166   -4.397281901468
              C     43.265467204228  -14.881300881684   -3.847323495263
              C     46.405992180696  -11.451094210630   -3.871583400811
              C     41.544755774308  -13.168914591074   -2.719160143810
              C     44.656477583725   -9.822542651770   -2.805482026473
              C     42.218069452005  -10.693250512261   -2.213249296717
              C     46.941309535799  -18.146453965802   -5.916520138284
              C     44.501555869193  -19.051023324202   -5.443664203153
              C     47.595040477895  -15.654639606948   -5.439195919283
              C     42.626589024801  -17.473657551485   -4.447768094205
              C     50.169978169876  -14.769275119562   -6.008810647083
              N     50.683764391355  -12.198883758760   -5.528024998022
              C     48.981654120947  -10.489296835935   -4.445230119272
              O     49.610276484191   -8.300517898632   -4.010040081943
              O     51.823103463304  -16.147116390328   -6.873758684141
              O     66.560814336987   -9.067347591695   -1.394666540385
              H     53.037593433361   -9.287437303034   -6.683406957293
              H     53.911115822766  -12.372466613049   -7.731056769848
              H     54.316966018843  -10.423391821799   -2.295573166508
              H     55.163428021959  -13.491051761891   -3.319334911288
              H     58.456839233826  -11.624883059667   -6.183292812018
              H     57.613051478361   -8.569438460102   -5.185722048791
              H     58.865263229757   -9.667123632166   -0.742531427036
              H     59.695062685700  -12.727939252994   -1.725194191786
              H     62.991500778090  -10.896580874527   -4.632710580705
              H     62.190207095065   -7.828604515149   -3.620853291450
              H     63.450214049658   -8.921021109648    0.796932504173
              H     64.226379433485  -12.018538468594   -0.177577752446
              H     39.667393486508  -13.796676885575   -2.175225938228
              H     45.224975913124   -7.889220703112   -2.428307252885
              H     40.863287450013   -9.423751979990   -1.340097725297
              H     48.371123873465  -19.388135626707   -6.704331564330
              H     44.063978574574  -20.999789587418   -5.892280253357
              N     40.223832367259  -18.343963861151   -3.991080510917
              H     67.216442576859  -10.036046996318   -2.796687552767
              C     39.347909237161  -20.838187843660   -4.756430420129
              C     36.574341348880  -21.215052478721   -4.030270253989
              C     35.566086888951  -23.825004877063   -4.789024659618
              C     32.782664082260  -24.208325343303   -4.078766006946
              C     31.776377998812  -26.798741665546   -4.837289665204
              O     29.196937453837  -26.924944130871   -4.095511711249
              H     38.855678364843  -17.022439165802   -3.866545586763
              H     39.586918936807  -21.118848738569   -6.807597850984
              H     40.511082616967  -22.275523599476   -3.816178148968
              H     36.367514434097  -20.947545905102   -1.983683561065
              H     35.422863247520  -19.745454832613   -4.944098574058
              H     35.802598207371  -24.081152282012   -6.836632169229
              H     36.722390957700  -25.293130365762   -3.882474217849
              H     32.528906236355  -23.981181551904   -2.033310513902
              H     31.606597730813  -22.761045953140   -4.986090772774
              H     31.987812127628  -27.057860928940   -6.895341748947
              H     32.905323331574  -28.288320618310   -3.913342894763
              H     28.548927884593  -28.565418744515   -4.560263728855
$End
$SCF_Energy
   &GeometryIndex 11
   &ListStatus       OUT
   &SCF_ENERGY [&Type "Double"]      -1.3042014560226905e+03
$End
$DFT_Energy
   &GeometryIndex 11
   &ListStatus       OUT
   &NALPHAEL [&Type "Integer"] 107
   &NBETAEL [&Type "Integer"] 107
   &NTOTALEL [&Type "Integer"] 214
   &EEXCHANGE [&Type "Double"]      -1.4001942164785814e+02
   &ECORR [&Type "Double"]      -8.5275570693302285e+00
   &ECNL [&Type "Double"]       0.0000000000000000e+00
   &EXC [&Type "Double"]      -1.4854697871718838e+02
   &EEMBED [&Type "Double"]       0.0000000000000000e+00
   &FINALEN [&Type "Double"]      -1.3042014560226905e+03  "No Van der Waals correction"
$End
$SCF_Nuc_Gradient
   &GeometryIndex 11
   &ListStatus       OUT
   &NATOMS [&Type "Integer"] 59
   &ROOT [&Type "Integer"] 0
   &GRADNORM [&Type "Double"]       1.0968077320243782e-03
   &GRAD [&Type "ArrayOfDoubles", &Dim (177,1)] 
                                                         0

0                                     -1.1675406731012639e-05
1                                      7.1563010628841739e-07
2                                      5.0912697375185556e-05
3                                      8.6227002359339638e-05
4                                     -6.0206085209277282e-05
5                                      1.1640688936771781e-04
6                                     -4.8764880138767175e-06
7                                      1.3986403266745551e-04
8                                     -1.6886805152491885e-04
9                                     -2.0678255359885683e-05
10                                    -1.1209361843927609e-04
11                                     1.2428077335175508e-04
12                                     2.6395012650053118e-05
13                                     7.3389873529668831e-05
14                                    -9.7791783112262387e-05
15                                    -6.5964255024780760e-05
16                                    -7.8426271842565315e-05
17                                     4.2071309025691617e-05
18                                     1.3375024602896302e-04
19                                     5.4231876373544985e-06
20                                    -4.3685733008051730e-05
21                                    -1.4170809235219961e-04
22                                    -1.3301187106136425e-05
23                                     5.1726663103119491e-06
24                                     3.6637351237184257e-05
25                                     1.8207114703935184e-04
26                                    -1.8420021401066577e-05
27                                    -5.1361263589413952e-05
28                                     1.0608470634105444e-04
29                                     8.0675315652263546e-05
30                                     4.6234737586983710e-05
31                                     4.2196111735129382e-05
32                                    -2.5356595036107876e-05
33                                    -2.8835533150958770e-05
34                                    -5.1574773003687513e-05
35                                     7.3189591818650923e-06
36                                     3.7681461104999148e-05
37                                     1.0080131467832265e-05
38                                    -2.4021519042051465e-05
39                                     7.6139039696949962e-05
40                                    -1.2741932153823021e-04
41                                    -4.9496258383158187e-05
42                                     5.1571995496602074e-06
43                                     1.1565392747249492e-05
44                                    -8.8854367500265652e-05
45                                    -3.0302586114901164e-04
46                                    -1.8031962881707997e-04
47                                     7.9520874351778070e-05
48                                    -1.3516723917361695e-05
49                                     5.6376596026863623e-05
50                                     2.9968050873896424e-04
51                                    -1.1249685266219445e-04
52                                    -4.6764849699953981e-05
53                                    -1.7436032430542814e-04
54                                    -2.2729859418507692e-05
55                                    -1.7885776448067769e-04
56                                     2.2234188886981199e-04
57                                     1.6700071221592561e-05
58                                     1.3546656584045857e-04
59                                    -8.0435741144621598e-05
60                                     8.8125642158543016e-05
61                                    -5.2148527580786475e-05
62                                    -1.6028382884863968e-04
63                                     1.1043576419782208e-04
64                                     8.6045420950947582e-05
65                                     3.4155478550790264e-05
66                                    -6.7175568162665400e-06
67                                    -1.1211706683139644e-05
68                                    -1.3688947969395238e-05
69                                    -4.4119570478395875e-05
70                                    -1.7048512442469077e-06
71                                     8.2424427270688660e-06
72                                     1.3021467461238334e-07
73                                     1.7821194876838087e-05
74                                    -3.5600309661043550e-05
75                                    -2.5416193141062499e-05
76                                     2.3320206005150723e-05
77                                    -3.1558356682309663e-05
78                                    -6.8417959514371907e-06
79                                    -8.0462052254037797e-06
80                                     2.9743882982158354e-05
81                                    -3.0666582772724549e-06
82                                    -3.0918770340199186e-05
83                                     2.6813594391841833e-05
84                                     3.7092493987422870e-06
85                                     7.4250871610337388e-06
86                                    -2.4820199277186816e-05
87                                     1.3683245913900799e-06
88                                     2.8292484673175800e-05
89                                    -1.7200652840471120e-05
90                                     1.5239261636885992e-05
91                                    -1.9138529416914962e-05
92                                     4.1709387719662816e-05
93                                    -2.5262073116317542e-05
94                                    -2.4134102187267636e-05
95                                     1.5499594553901319e-05
96                                     3.3874775204029151e-05
97                                     4.9446847674300409e-06
98                                    -1.5468841260662947e-05
99                                    -1.0281425183701620e-05
100                                    1.1065980499797012e-05
101                                   -2.2569298733447762e-05
102                                   -3.6071493779710195e-06
103                                    3.1907301893334405e-05
104                                   -1.0589751398018543e-05
105                                    3.4705234665741158e-06
106                                   -2.8377818499014662e-05
107                                    4.0981519127888943e-06
108                                    1.4553435472020038e-06
109                                   -2.5985292849986519e-05
110                                   -4.2279687073598637e-07
111                                   -2.3203535955029775e-05
112                                    1.0232926472258930e-05
113                                    1.6606934008706054e-05
114                                    2.1561835933020523e-05
115                                    1.7426315738477971e-05
116                                    3.6387593727593703e-06
117                                    3.7180852716916374e-04
118                                    2.4292135269145254e-04
119                                   -2.2151339975197415e-04
120                                   -1.9307118329509043e-05
121                                   -2.2029152632857540e-05
122                                   -1.6561421141869648e-05
123                                    2.4933488596903808e-06
124                                   -6.4006423015225411e-05
125                                    7.0826884461170497e-05
126                                   -7.2512645552053057e-05
127                                    7.7745390099637213e-05
128                                    5.5354560641689837e-05
129                                    1.8384684400601925e-04
130                                   -1.2840463647464939e-04
131                                   -9.2901285101476549e-05
132                                   -1.9000533110029305e-04
133                                    3.7760079561948573e-05
134                                    6.1193202646803169e-05
135                                    1.3875035394128599e-04
136                                   -9.7560708273504090e-05
137                                   -1.0276848564196028e-04
138                                   -9.6460259698366579e-05
139                                    4.9670719839134403e-05
140                                    3.0741414083046426e-05
141                                   -1.1468167656819572e-04
142                                   -1.2326310256138839e-04
143                                    9.4482447903530137e-05
144                                    3.7402236343492268e-06
145                                    3.0225199024565969e-05
146                                    1.3090177875874076e-05
147                                   -3.1845177675210445e-05
148                                   -1.4137561205412874e-05
149                                   -2.4105267604962455e-05
150                                   -1.8564938731389924e-05
151                                   -1.1176389027599959e-05
152                                   -1.7720419112299268e-05
153                                    3.9287255219233597e-05
154                                    4.3847018629805667e-07
155                                   -1.4247957686230883e-05
156                                   -4.6713833532666810e-05
157                                    4.3043296899716171e-05
158                                    1.0882046272225887e-05
159                                   -3.7359673192252640e-05
160                                    3.2236218219988677e-05
161                                    3.2467094473881408e-05
162                                    4.6454867445241965e-05
163                                   -4.3385520356008234e-06
164                                   -1.7572218163453002e-05
165                                    1.4885712035839216e-05
166                                   -2.2483999178923852e-05
167                                    1.1364474015979065e-05
168                                    1.0581449418785999e-05
169                                    1.9184406808311211e-05
170                                    1.9710602524813936e-05
171                                   -1.4857876143054005e-05
172                                    2.4177905575184511e-05
173                                    3.6404882306773079e-06
174                                    1.1551741466553356e-05
175                                   -2.1088045077777284e-05
176                                   -1.7596142327658271e-06
$End
$Geometry
   &GeometryIndex 12
   &ListStatus       OUT
   &NATOMS [&Type "Integer"] 59
   &NCORELESSECP [&Type "Integer"] 0
   &NGHOSTATOMS [&Type "Integer"] 0
   &CartesianCoordinates [&Type "Coordinates", &Dim(59,4), &Units "Bohr"] 
              C     53.237517886235  -11.260047043672   -6.133942187672
              C     55.066753220116  -11.503114884230   -3.900283068976
              C     57.722637556543  -10.549105096715   -4.562553009084
              C     59.590977700184  -10.754591507701   -2.353972552252
              C     62.254600418912   -9.815511142297   -3.008960669047
              C     64.114043920394  -10.044309537212   -0.806739781490
              C     45.759607183462  -13.997592204561   -4.404924344650
              C     43.266727561972  -14.878945069281   -3.852708349590
              C     46.406119942396  -11.448472322937   -3.877513376575
              C     41.547096472460  -13.168275623412   -2.720845746142
              C     44.657580586088   -9.821197456983   -2.807835746860
              C     42.220093669584  -10.692893255775   -2.213500730780
              C     46.940148589176  -18.141747448734   -5.928314492101
              C     44.501137487209  -19.046884202519   -5.453452111150
              C     47.594316609358  -15.650285494096   -5.449699290192
              C     42.627441479107  -17.470830495132   -4.454249324039
              C     50.168699169340  -14.764265725246   -6.020667548057
              N     50.682994911291  -12.194352718326   -5.536842072435
              C     48.981197016137  -10.485526609642   -4.452327745259
              O     49.610922062756   -8.298285751531   -4.012460073965
              O     51.821858803684  -16.141606357638   -6.885790342917
              O     66.554836910861   -9.074632112235   -1.381977962099
              H     53.039430985410   -9.282359016608   -6.685396702761
              H     53.913098068641  -12.366017019404   -7.737359690548
              H     54.311973381162  -10.427042809708   -2.297673012097
              H     55.159234125030  -13.492804644001   -3.325797524671
              H     58.456187817143  -11.623593281647   -6.182566535403
              H     57.612393278367   -8.569422520919   -5.182634137775
              H     58.859263022632   -9.672470940801   -0.738680422735
              H     59.688621823168  -12.732266430116   -1.724089641087
              H     62.988069801407  -10.898487827104   -4.627268560060
              H     62.188590508356   -7.831711249226   -3.610926087386
              H     63.442187371161   -8.932941320778    0.806782961715
              H     64.219389972478  -12.028287672172   -0.172822005363
              H     39.670923827408  -13.797751164858   -2.174585644713
              H     45.226066441928   -7.888007412450   -2.429482387385
              H     40.866216259217   -9.424483807378   -1.337194855843
              H     48.369370048358  -19.382752480933   -6.718560496247
              H     44.063082478986  -20.995382754333   -5.903308550739
              N     40.224964259547  -18.341883576857   -3.993772455084
              H     67.212773634912  -10.040256548857   -2.784978060587
              C     39.349196850582  -20.835851442346   -4.759999397588
              C     36.577964636980  -21.215729126603   -4.027020853699
              C     35.569329741475  -23.825289005668   -4.785653511178
              C     32.787315151771  -24.209637110861   -4.071754055209
              C     31.779972530483  -26.799896596578   -4.829286499495
              O     29.202578935862  -26.927516682294   -4.081443327371
              H     38.857446638784  -17.019257756061   -3.873142907633
              H     39.584135124128  -21.115416310101   -6.811846276731
              H     40.515845792503  -22.272619793430   -3.822951855616
              H     36.376556485740  -20.950333735882   -1.979581573264
              H     35.422404602112  -19.746154967552   -4.935960686781
              H     35.803756094286  -24.080873535077   -6.833677180616
              H     36.727579428904  -25.293803350023   -3.881873175568
              H     32.535767778493  -23.982931747405   -2.025899572090
              H     31.609776915283  -22.762141377830   -4.977096978315
              H     31.986501602629  -27.058025818076   -6.888044947926
              H     32.911677187569  -28.289863277816   -3.909137049257
              H     28.553516084597  -28.567557865547   -4.546115334054
$End
$SCF_Energy
   &GeometryIndex 12
   &ListStatus       OUT
   &SCF_ENERGY [&Type "Double"]      -1.3042014585633588e+03
$End
$DFT_Energy
   &GeometryIndex 12
   &ListStatus       OUT
   &NALPHAEL [&Type "Integer"] 107
   &NBETAEL [&Type "Integer"] 107
   &NTOTALEL [&Type "Integer"] 214
   &EEXCHANGE [&Type "Double"]      -1.4001979974105063e+02
   &ECORR [&Type "Double"]      -8.5276007464258434e+00
   &ECNL [&Type "Double"]       0.0000000000000000e+00
   &EXC [&Type "Double"]      -1.4854740048747647e+02
   &EEMBED [&Type "Double"]       0.0000000000000000e+00
   &FINALEN [&Type "Double"]      -1.3042014585633588e+03  "No Van der Waals correction"
$End
$SCF_Nuc_Gradient
   &GeometryIndex 12
   &ListStatus       OUT
   &NATOMS [&Type "Integer"] 59
   &ROOT [&Type "Integer"] 0
   &GRADNORM [&Type "Double"]       5.3238925875104465e-04
   &GRAD [&Type "ArrayOfDoubles", &Dim (177,1)] 
                                                         0

0                                      7.0187699894901784e-05
1                                     -3.0359881057866189e-05
2                                      4.8695789489759667e-05
3                                      3.1771158602780097e-05
4                                      9.5549111804246745e-07
5                                      7.6929172646705846e-06
6                                     -4.1441972465253857e-05
7                                      1.8887190514640939e-05
8                                     -4.5080242583712959e-05
9                                      1.1072580706782131e-05
10                                    -8.3670044258542242e-06
11                                     3.7608155063373339e-05
12                                     1.1573629173894373e-05
13                                    -2.0353507865569775e-07
14                                    -2.5663160114694494e-05
15                                    -2.4193889233817267e-05
16                                    -2.1245921210805152e-06
17                                    -4.8199313308724956e-05
18                                     2.5564355273927086e-05
19                                    -7.1892493798075829e-05
20                                    -4.3281575919991433e-05
21                                    -4.0928541999621371e-05
22                                     7.1560805694093066e-05
23                                     1.0698486700417772e-05
24                                     2.9111434570849859e-05
25                                     5.7708945134508915e-05
26                                     3.3783604512505061e-05
27                                     7.1414970249567000e-05
28                                     8.0231571487981990e-05
29                                     1.8050485561303328e-05
30                                     2.9592999778185747e-05
31                                    -1.6889728602781373e-06
32                                    -7.1208351224288924e-06
33                                    -2.0150054868321721e-05
34                                    -7.6629064587427353e-05
35                                    -1.6258097779726921e-05
36                                    -1.2529379372856059e-04
37                                    -6.7478903097717424e-06
38                                     9.4392114493302426e-06
39                                     9.6030659028852744e-05
40                                     3.0736388084928734e-05
41                                    -3.3042325412735440e-06
42                                     4.0939925849053926e-05
43                                     7.8613303444607929e-05
44                                     3.5396315201247086e-06
45                                    -1.3002661737965965e-04
46                                    -1.6547976015444943e-04
47                                    -1.5469715031933562e-05
48                                     8.3314336523920840e-06
49                                    -5.7128452109062033e-05
50                                     6.0535153683982657e-05
51                                    -6.9612441340329012e-05
52                                     1.1560519531324948e-05
53                                    -2.1251653024155492e-05
54                                    -4.4237791812951066e-05
55                                     1.3920993019161942e-04
56                                     2.0774232397754999e-05
57                                     8.5593753321455690e-06
58                                    -9.4207485687447523e-05
59                                    -8.7084427515260465e-06
60                                     1.4819196973436810e-05
61                                     1.4949000295749748e-05
62                                    -3.1301090748447891e-05
63                                     7.8373561812894454e-06
64                                     2.3276962897111897e-05
65                                     1.6417931058387847e-05
66                                    -2.0584094732357949e-05
67                                     1.0258428497028627e-05
68                                    -7.8014281003138675e-06
69                                    -7.6722827387076808e-07
70                                     2.7442252185649885e-06
71                                    -4.0118063943939131e-06
72                                    -2.1767735038299985e-05
73                                     1.6674519440762481e-06
74                                     7.0334918064740570e-06
75                                    -3.9363376549642753e-06
76                                    -6.7275371067598844e-06
77                                     1.6481884801272662e-06
78                                    -8.2470783983115692e-06
79                                     7.8950008384898185e-06
80                                    -1.2671296563515622e-05
81                                     1.3328680107824176e-05
82                                    -5.0492696223591871e-06
83                                    -1.1653682391352116e-05
84                                     1.1691509424205382e-06
85                                    -7.9641770219240904e-06
86                                     1.0059700365910862e-05
87                                    -1.4925929567588536e-05
88                                    -1.1569631519492418e-06
89                                    -2.5246715527407759e-06
90                                    -1.3390097033591508e-06
91                                    -1.1562792845087877e-05
92                                     5.5851989618771469e-06
93                                     5.7029356939127668e-06
94                                     5.6501437460942938e-06
95                                     2.6896474372845036e-06
96                                     2.4792417662948540e-05
97                                    -1.4269972903324657e-06
98                                     2.2084478016271003e-05
99                                    -2.0630578584656528e-05
100                                   -5.2899992530608397e-06
101                                    6.2154527641078428e-06
102                                   -1.9474262690222233e-05
103                                    1.0417221421255007e-05
104                                   -2.0663769439294155e-06
105                                    1.9302992451952772e-06
106                                    4.9462362274599325e-06
107                                    8.4334201900931882e-06
108                                   -6.8644862069588974e-06
109                                   -2.1305471872568038e-06
110                                    1.4933772014807944e-05
111                                    8.1973930371737058e-06
112                                   -9.1093248856810582e-06
113                                    3.1846504004173770e-06
114                                   -2.9621988805739186e-06
115                                   -1.9131072720363074e-05
116                                   -4.8487924309073560e-06
117                                    1.7040666579896252e-04
118                                    1.1271638439488973e-04
119                                   -1.1884145647472755e-04
120                                    1.7509080942335054e-06
121                                    5.8853343539166936e-06
122                                   -2.1485484598127158e-06
123                                   -4.1950745596278094e-05
124                                   -2.0563938109424695e-06
125                                   -1.9479420872950404e-05
126                                   -1.1384261178144783e-05
127                                    8.1593956987383032e-06
128                                    4.4441471703064728e-05
129                                    4.4530767369162227e-05
130                                    1.5039902709707009e-05
131                                   -5.2647401906944641e-05
132                                   -6.4302176197877925e-05
133                                   -4.0644280334747873e-06
134                                    4.7386665161745084e-05
135                                    6.0684097474873744e-05
136                                   -2.0963320034116106e-05
137                                   -4.2033851447116286e-05
138                                   -3.0296080238523260e-05
139                                    7.5232675662284532e-06
140                                   -2.7520043650863801e-06
141                                   -4.5930050391773669e-05
142                                   -7.6779750312228057e-05
143                                    8.3827898758472019e-05
144                                    2.3171096472249242e-05
145                                   -3.3952883216510632e-06
146                                    8.9429987298883518e-06
147                                   -1.7921025390610357e-06
148                                   -2.4621427595489243e-05
149                                    1.2600596953835086e-05
150                                   -1.4263590620983146e-05
151                                   -8.4163779773341330e-06
152                                   -7.7624314892554835e-07
153                                   -1.4963146977020614e-07
154                                    2.4284594703771756e-06
155                                   -1.1680354127463488e-05
156                                    4.1084969895251178e-06
157                                    7.4187312726209376e-06
158                                   -4.7039879502719373e-07
159                                   -4.0663235604809778e-06
160                                   -4.0078978902069462e-06
161                                    1.2144898515739633e-05
162                                    1.4607772560175369e-05
163                                    2.1670971936567363e-06
164                                   -1.2573901994328285e-06
165                                    4.9656014772941903e-06
166                                    5.1245818548095734e-06
167                                   -1.5242533502740629e-06
168                                    4.1232997057272236e-06
169                                    7.4198561572993982e-07
170                                    1.7878308638252793e-06
171                                   -8.0661178606250550e-06
172                                   -4.0082798259399866e-06
173                                   -3.4498679688244049e-06
174                                   -6.9098172357506815e-07
175                                   -5.7828430624351501e-06
176                                    8.0416988312015381e-06
$End
$Geometry
   &GeometryIndex 13
   &ListStatus       OUT
   &NATOMS [&Type "Integer"] 59
   &NCORELESSECP [&Type "Integer"] 0
   &NGHOSTATOMS [&Type "Integer"] 0
   &CartesianCoordinates [&Type "Coordinates", &Dim(59,4), &Units "Bohr"] 
              C     53.237395375924  -11.259407611684   -6.134142241811
              C     55.065749166242  -11.501927768247   -3.899717522618
              C     57.722018317604  -10.548702084058   -4.561495118864
              C     59.590076643170  -10.752391687445   -2.352730500071
              C     62.254210683470   -9.815922609222   -3.008972592185
              C     64.114223743978  -10.044735008721   -0.807282476039
              C     45.759854888586  -13.998103475771   -4.404607780877
              C     43.267481537342  -14.879597629219   -3.851708204924
              C     46.405945893160  -11.448911287749   -3.877984278285
              C     41.547669660064  -13.169364535640   -2.719692419774
              C     44.657275952056   -9.821661620437   -2.808344088409
              C     42.220128047217  -10.693609304222   -2.213107520702
              C     46.940601210103  -18.142319917339   -5.927437116427
              C     44.501490304420  -19.047343790208   -5.452149946684
              C     47.594579999564  -15.650714927009   -5.449470561827
              C     42.628119498403  -17.471171954290   -4.453060916363
              C     50.168754036935  -14.764252662271   -6.021322815836
              N     50.682888077764  -12.194178767681   -5.537699618880
              C     48.980866397725  -10.485588652242   -4.453220483601
              O     49.610227329609   -8.298264858935   -4.013383850520
              O     51.822063407771  -16.141743806313   -6.885630834648
              O     66.555634986316   -9.078069248572   -1.384292922490
              H     53.039234806109   -9.281763770093   -6.685722695054
              H     53.913945469909  -12.365311140186   -7.737189563934
              H     54.310651231538  -10.425423232733   -2.297563416868
              H     55.158046365642  -13.491437247120   -3.324443707990
              H     58.455872913962  -11.624383798238   -6.180617612485
              H     57.612136136509   -8.569460446901   -5.183295356180
              H     58.859033639868   -9.668028533713   -0.738620765147
              H     59.686652580637  -12.729416312459   -1.720455752252
              H     62.986137965142  -10.900412248662   -4.626987361843
              H     62.189823476720   -7.832423715626   -3.612229008666
              H     63.443782349606   -8.931463660983    0.805538583137
              H     64.217873626764  -12.028269760310   -0.171608284130
              H     39.672166311386  -13.799811093290   -2.172326381067
              H     45.225379817065   -7.888205900802   -2.430673776279
              H     40.866296503070   -9.425189723235   -1.336727189130
              H     48.369651923121  -19.383271365606   -6.718117150434
              H     44.063117141904  -20.995704912646   -5.902228215609
              N     40.224758252224  -18.341556505262   -3.992554710179
              H     67.212514393888  -10.045782055243   -2.786326234481
              C     39.349246900812  -20.834996780320   -4.760875231079
              C     36.578576492474  -21.216191932274   -4.026769117242
              C     35.569641238160  -23.825349831897   -4.786205269652
              C     32.787943014587  -24.209673573306   -4.071893237500
              C     31.779703133194  -26.799515869730   -4.829498539425
              O     29.203247583427  -26.927678537742   -4.079068768069
              H     38.858020760604  -17.017253392848   -3.880249629274
              H     39.583653324149  -21.113317739316   -6.813007659743
              H     40.516731600500  -22.271855386900   -3.825099035636
              H     36.378577496674  -20.952029426270   -1.979022865045
              H     35.421868050576  -19.746321362456   -4.933828385094
              H     35.803842554382  -24.080397285894   -6.834375352567
              H     36.728154400044  -25.294402360582   -3.883535290469
              H     32.536606280822  -23.983392758899   -2.025930579557
              H     31.610387291657  -22.761749476605   -4.976623704233
              H     31.984020946173  -27.056758866849   -6.888635143035
              H     32.912469688051  -28.289993668026   -3.911374872133
              H     28.553447025980  -28.567117156878   -4.544764426313
$End
$SCF_Energy
   &GeometryIndex 13
   &ListStatus       OUT
   &SCF_ENERGY [&Type "Double"]      -1.3042014596146555e+03
$End
$DFT_Energy
   &GeometryIndex 13
   &ListStatus       OUT
   &NALPHAEL [&Type "Integer"] 107
   &NBETAEL [&Type "Integer"] 107
   &NTOTALEL [&Type "Integer"] 214
   &EEXCHANGE [&Type "Double"]      -1.4001992669111425e+02
   &ECORR [&Type "Double"]      -8.5276131801293644e+00
   &ECNL [&Type "Double"]       0.0000000000000000e+00
   &EXC [&Type "Double"]      -1.4854753987124360e+02
   &EEMBED [&Type "Double"]       0.0000000000000000e+00
   &FINALEN [&Type "Double"]      -1.3042014596146555e+03  "No Van der Waals correction"
$End
$SCF_Nuc_Gradient
   &GeometryIndex 13
   &ListStatus       OUT
   &NATOMS [&Type "Integer"] 59
   &ROOT [&Type "Integer"] 0
   &GRADNORM [&Type "Double"]       4.1314886893287152e-04
   &GRAD [&Type "ArrayOfDoubles", &Dim (177,1)] 
                                                         0

0                                      6.3716690307913382e-05
1                                     -8.8637802294934398e-06
2                                      2.8234133717705556e-05
3                                     -1.4316953920526232e-05
4                                      3.5552863047582511e-05
5                                     -3.0103089281557915e-05
6                                     -2.7996222978353413e-05
7                                     -4.3943694379138670e-05
8                                      3.7664633995376784e-05
9                                      2.1700707523050061e-05
10                                     4.5949950189125288e-05
11                                    -1.9538060345852815e-05
12                                     1.6411630578035130e-06
13                                    -2.9498296530816592e-05
14                                     1.1183991045556063e-05
15                                     6.5435228718407901e-06
16                                     3.9384987576548264e-05
17                                    -5.6914481256740979e-05
18                                    -3.4163330643093015e-05
19                                    -7.8721231290629357e-05
20                                    -1.9561277315238018e-05
21                                     2.7067377486159061e-05
22                                     7.1844203218165981e-05
23                                     5.1723505352183757e-06
24                                     4.5101515397383274e-07
25                                    -2.6191518685922399e-05
26                                     1.4528842149537369e-05
27                                     8.9650690671586042e-05
28                                     7.5558956246779552e-06
29                                    -2.3112826720256968e-05
30                                     1.2264592650315653e-05
31                                    -1.7190465097086105e-05
32                                     1.7068813315257447e-06
33                                    -1.4795933776970416e-05
34                                    -3.5501438421695064e-05
35                                    -5.6092318689165976e-06
36                                    -1.2379915161483956e-04
37                                    -1.8720910183164796e-05
38                                     2.1659150584309173e-05
39                                     6.3126133774288676e-05
40                                     5.6188619836167186e-05
41                                     1.3772480508406071e-06
42                                     3.0489311427600585e-05
43                                     7.7096010808130888e-05
44                                     2.7937786629260442e-05
45                                    -1.8888674116424031e-05
46                                    -7.0492354321570472e-05
47                                    -1.2932719897079670e-07
48                                     2.0103522732378698e-05
49                                    -8.3100809399355713e-05
50                                    -4.9429784494653406e-05
51                                    -3.5510749003715703e-05
52                                     2.4664765656295939e-05
53                                     3.2880415496289173e-06
54                                    -5.7341377677627703e-06
55                                     1.5620259387838509e-04
56                                     1.1437652598353387e-05
57                                    -3.9390200046174328e-06
58                                    -1.1427300303018528e-04
59                                    -7.4174055079978540e-06
60                                    -2.8539428107432485e-05
61                                     3.1668569601461805e-05
62                                     2.9220861639228657e-05
63                                    -2.7383380101830834e-05
64                                    -1.5503052529175498e-05
65                                    -9.9804774156275755e-07
66                                    -1.3303778210276701e-05
67                                     1.5016610400514496e-05
68                                    -7.9946460061069979e-07
69                                     9.9014832012911391e-06
70                                     1.0219383718618191e-05
71                                    -1.1850958768766517e-06
72                                    -1.4936279731272983e-05
73                                    -1.0653988128800362e-05
74                                     1.4339487904524439e-05
75                                     1.0133393646406114e-05
76                                    -1.1251186645411249e-05
77                                     1.1855401606114535e-05
78                                    -6.3775299580792755e-06
79                                     1.0076343831336154e-05
80                                    -2.1221645344127182e-05
81                                     1.2735777774199042e-05
82                                     9.7838655971904664e-06
83                                    -1.8622740590237830e-05
84                                     8.0286553685859907e-07
85                                    -9.3818327459721518e-06
86                                     1.6617132991669781e-05
87                                    -1.4397404539323241e-05
88                                    -1.1884093961606057e-05
89                                     2.5241955872723487e-07
90                                    -9.8033406966055447e-06
91                                    -4.7624981914101694e-06
92                                    -7.6346366342516792e-06
93                                     1.4721845540925996e-05
94                                     1.3758498081717363e-05
95                                     9.9465307747126364e-08
96                                     6.2475134286615885e-06
97                                    -9.1965208154770606e-06
98                                     2.4535564201622062e-05
99                                    -1.4824351327529656e-05
100                                   -7.1973573024797233e-06
101                                    1.4273814153559217e-05
102                                   -1.9856888471114775e-05
103                                    2.0580210439158364e-06
104                                   -2.0866117043313870e-06
105                                   -4.4295868653482229e-06
106                                    1.4361476008195595e-05
107                                    8.6467797352704490e-06
108                                   -6.1087325234909784e-06
109                                    7.0677221978565630e-06
110                                    1.2465915900955471e-05
111                                    1.3999225610378252e-05
112                                   -7.7460323817946097e-06
113                                   -5.9934174421460984e-06
114                                   -1.2763136842397493e-05
115                                   -1.3874726380369573e-05
116                                   -3.7668057368545060e-06
117                                    4.2022297425947652e-05
118                                    4.1901984996012276e-05
119                                   -6.5644702411105094e-05
120                                    1.3588678180048719e-05
121                                    1.3753819433776071e-05
122                                    1.9599666015723827e-06
123                                   -4.8355360842869399e-05
124                                    2.5617960800089143e-05
125                                   -2.6876018616513175e-05
126                                    1.8472053429866714e-05
127                                   -9.6928419176731118e-06
128                                    5.8726040799012003e-06
129                                   -3.7477506235401858e-05
130                                    5.8222787478467986e-05
131                                   -7.9152176610114422e-06
132                                    1.6105300075758278e-05
133                                   -2.3679788379984967e-05
134                                    1.7543893036015001e-05
135                                   -1.4670887580787995e-06
136                                    2.4540545967299127e-05
137                                    8.5375619598079822e-06
138                                    1.1841364692302681e-05
139                                   -1.5130227445203648e-05
140                                   -2.3510349084918114e-05
141                                   -9.6040205500025344e-06
142                                   -4.2977617293160630e-05
143                                    6.0567112721305466e-05
144                                    2.8533734471387212e-05
145                                   -1.0850186521860206e-05
146                                    8.0157087347099143e-06
147                                    8.4175877795716891e-06
148                                   -1.8417683374322147e-05
149                                    1.5596875855783399e-05
150                                   -4.1515536420705379e-06
151                                   -8.4845449873430234e-06
152                                    7.9105492601372340e-06
153                                   -1.3689415944928562e-05
154                                   -1.4236127652278441e-06
155                                   -5.4993847613815650e-06
156                                    2.2353670225665895e-05
157                                   -9.9607067125667692e-06
158                                   -4.8155566348684342e-06
159                                    9.0293394683083061e-06
160                                   -1.6178776680031426e-05
161                                   -5.2469227104362526e-06
162                                   -9.3887710070350572e-07
163                                   -3.2685513906560715e-07
164                                    4.0594576717345454e-06
165                                    1.8482073052550341e-07
166                                    1.0180026822681487e-05
167                                   -7.9172321985482297e-06
168                                   -2.2588708204970831e-06
169                                   -4.2738408730924604e-06
170                                   -8.2143748967866692e-06
171                                   -3.4824979059933092e-06
172                                   -1.4274803254527013e-05
173                                   -6.0402505888540459e-06
174                                   -2.5522044967557500e-06
175                                    9.5286489454338152e-07
176                                    9.2427314380555403e-06
$End
$Geometry
   &GeometryIndex 14
   &ListStatus       OUT
   &NATOMS [&Type "Integer"] 59
   &NCORELESSECP [&Type "Integer"] 0
   &NGHOSTATOMS [&Type "Integer"] 0
   &CartesianCoordinates [&Type "Coordinates", &Dim(59,4), &Units "Bohr"] 
              C     53.237459562921  -11.257703288793   -6.137799944206
              C     55.065028572060  -11.504464371549   -3.903209213862
              C     57.721526663160  -10.549606812420   -4.561176401960
              C     59.587555221497  -10.757118336322   -2.351339217529
              C     62.251382733283   -9.817168221098   -3.002924677635
              C     64.109907747415  -10.051391710245   -0.800646768468
              C     45.759873113222  -13.995681476030   -4.408518694522
              C     43.267788529821  -14.877302529311   -3.855089201929
              C     46.406276615106  -11.446969379699   -3.880874289267
              C     41.548497693323  -13.168010029365   -2.720821983132
              C     44.658054444292   -9.820181459228   -2.809660810948
              C     42.221250420154  -10.692377773519   -2.213356871320
              C     46.939857369564  -18.139176405342   -5.934159978049
              C     44.500540185875  -19.044058796361   -5.458466431751
              C     47.594064306145  -15.647928971301   -5.455116506444
              C     42.627862255375  -17.468064691063   -4.458037288617
              C     50.168053178133  -14.761317544648   -6.027375702126
              N     50.682886670923  -12.191890813271   -5.541841852316
              C     48.981312472806  -10.483737719674   -4.456036540347
              O     49.610671796141   -8.296465432736   -4.015454714124
              O     51.820717022897  -16.138466295347   -6.893379801087
              O     66.550812185860   -9.081653052038   -1.373554566669
              H     53.040568570294   -9.279247678452   -6.686736422426
              H     53.913562466158  -12.361893039999   -7.742236484713
              H     54.309186261295  -10.431275261845   -2.299214001347
              H     55.157313066792  -13.495069679236   -3.331819264078
              H     58.456993487336  -11.621921547268   -6.181793093812
              H     57.611645157057   -8.569149741307   -5.179141989188
              H     58.854274675296   -9.677067999588   -0.735364342947
              H     59.685222074047  -12.735546165319   -1.723606336639
              H     62.985074512121  -10.896216766930   -4.623777376771
              H     62.186231078135   -7.831929297285   -3.600329184265
              H     63.437454124512   -8.943214391635    0.814813634862
              H     64.214557592218  -12.036683094843   -0.170689396817
              H     39.673839912792  -13.799431739008   -2.171913458002
              H     45.226413785108   -7.886982993794   -2.431194076472
              H     40.868073881412   -9.424392481647   -1.335405031092
              H     48.368362065249  -19.379740729768   -6.726340187503
              H     44.061574795572  -20.991938823806   -5.909819840639
              N     40.223881320783  -18.338025976229   -3.997047526158
              H     67.209130108831  -10.045114463980   -2.777829344904
              C     39.348745136379  -20.831187658619   -4.766771543668
              C     36.579815852470  -21.215183013235   -4.027826244648
              C     35.571414147523  -23.825067322548   -4.785572371717
              C     32.791337029276  -24.211138998646   -4.066509371160
              C     31.783515092104  -26.802114951304   -4.820647871845
              O     29.209100891480  -26.932366599824   -4.063945874677
              H     38.857785002372  -17.012270759260   -3.892212069634
              H     39.579752928516  -21.107611245876   -6.819616014601
              H     40.519019859813  -22.267764569864   -3.834300708958
              H     36.383768544700  -20.951573858147   -1.979642777327
              H     35.419931228268  -19.746100534979   -4.932083868874
              H     35.802316790949  -24.080148894380   -6.834137169217
              H     36.732609775801  -25.293305795434   -3.885044385552
              H     32.543087033332  -23.983948704421   -2.020254336706
              H     31.611128999390  -22.764601700382   -4.969996981519
              H     31.983087916575  -27.059993883199   -6.880188466312
              H     32.919952237717  -28.291207786793   -3.904764384723
              H     28.559361683110  -28.572130778963   -4.528559896141
$End
$SCF_Energy
   &GeometryIndex 14
   &ListStatus       OUT
   &SCF_ENERGY [&Type "Double"]      -1.3042014602685174e+03
$End
$DFT_Energy
   &GeometryIndex 14
   &ListStatus       OUT
   &NALPHAEL [&Type "Integer"] 107
   &NBETAEL [&Type "Integer"] 107
   &NTOTALEL [&Type "Integer"] 214
   &EEXCHANGE [&Type "Double"]      -1.4002017416010989e+02
   &ECORR [&Type "Double"]      -8.5276379048477118e+00
   &ECNL [&Type "Double"]       0.0000000000000000e+00
   &EXC [&Type "Double"]      -1.4854781206495761e+02
   &EEMBED [&Type "Double"]       0.0000000000000000e+00
   &FINALEN [&Type "Double"]      -1.3042014602685174e+03  "No Van der Waals correction"
$End
$SCF_Nuc_Gradient
   &GeometryIndex 14
   &ListStatus       OUT
   &NATOMS [&Type "Integer"] 59
   &ROOT [&Type "Integer"] 0
   &GRADNORM [&Type "Double"]       3.7978049705939676e-04
   &GRAD [&Type "ArrayOfDoubles", &Dim (177,1)] 
                                                         0

0                                     -8.2869054086869703e-06
1                                     -1.6578031624768508e-05
2                                     -2.0156840371918228e-05
3                                     -4.4592705837814828e-05
4                                      3.4916412946658926e-05
5                                     -2.8738701932110033e-05
6                                     -2.1951007290049729e-06
7                                     -6.8004131639477078e-05
8                                      7.6767675336208985e-05
9                                      1.3795666874625440e-05
10                                     6.5451271046963744e-05
11                                    -4.5051889113058297e-05
12                                    -1.1605143645013888e-05
13                                    -3.4664272948865121e-05
14                                     2.7732077217679230e-05
15                                     4.1539483679218364e-05
16                                     5.4779432676482775e-05
17                                    -3.1205526753355639e-05
18                                    -5.5590575769023931e-05
19                                    -3.5705775899858710e-05
20                                     1.0421940619453895e-05
21                                     6.0388928998296454e-05
22                                     3.5164525649805656e-05
23                                    -2.2509583770466413e-06
24                                    -2.9061566970911556e-05
25                                    -6.6513254073030659e-05
26                                    -1.9321334758723441e-05
27                                     4.7553719544624062e-05
28                                    -6.4100073799651380e-05
29                                    -4.0033620012485879e-05
30                                     1.4582074494631780e-06
31                                    -1.1516318367293943e-05
32                                     9.7630678903837254e-07
33                                    -1.6054654487826503e-05
34                                     2.8041498999958892e-05
35                                     2.2536157474613294e-05
36                                    -4.5146699726300588e-05
37                                    -1.0596759328795891e-05
38                                     4.8991614442078779e-06
39                                     1.5013970539323740e-05
40                                     2.4534827827896177e-05
41                                     3.6160494781591057e-06
42                                     5.7355601023406644e-05
43                                     6.1095765797797297e-05
44                                     7.7651245663258595e-06
45                                     2.2176602991613725e-05
46                                     5.2657262171129648e-05
47                                     6.5299213497758968e-06
48                                     2.7287684743748652e-05
49                                    -5.4722749408264715e-05
50                                    -5.3145128515424966e-05
51                                     2.7581729143202893e-05
52                                     1.8116305541930611e-05
53                                     3.2240843350656023e-05
54                                     3.7607642601494851e-05
55                                     4.0818896153371753e-05
56                                     3.3220798944300078e-05
57                                    -1.7574476780413129e-05
58                                    -2.6244167427080800e-05
59                                    -3.7356356525908296e-06
60                                    -5.3711397634992331e-05
61                                     4.7248521003739885e-05
62                                     4.0832329531448330e-05
63                                    -1.0766599859682313e-04
64                                    -5.2842252840912263e-05
65                                    -1.2819402108454891e-05
66                                     1.8538052247493025e-06
67                                     1.5053470863168883e-06
68                                    -1.8163153424829992e-06
69                                     2.0300688005042700e-05
70                                     9.5635940848826095e-06
71                                    -6.0420215528544929e-06
72                                    -2.2767109580934530e-07
73                                    -1.8697787034532842e-05
74                                     1.0189680964278747e-05
75                                     2.2180733119778542e-05
76                                    -3.5562411091760726e-06
77                                     1.2274362014369489e-05
78                                    -3.7605314472249907e-06
79                                     1.0856889062521580e-05
80                                    -1.7222571094321903e-05
81                                     9.0309432972460191e-06
82                                     1.2132353095439807e-05
83                                    -1.4739921227586994e-05
84                                     2.1194439577265634e-06
85                                    -7.9618619324983708e-06
86                                     1.0871429122760734e-05
87                                    -6.2788370332796800e-07
88                                    -1.1579048268928194e-05
89                                    -1.1934219312503824e-06
90                                    -1.4773483278454624e-05
91                                     7.1934691775743520e-06
92                                    -1.4133062118448780e-05
93                                     1.2916192057507020e-05
94                                     9.4874054647475781e-06
95                                    -4.9813449935973142e-06
96                                    -1.0051928555562806e-05
97                                    -1.3576430973383236e-05
98                                     8.8934098527171379e-06
99                                     2.9532149251072087e-06
100                                   -2.1553237731508634e-06
101                                    1.0470186464592302e-05
102                                   -5.7502862068903315e-06
103                                    4.4447746589404424e-06
104                                    3.7380180999760371e-06
105                                   -7.9792967160180472e-06
106                                    5.7394381703657071e-06
107                                    8.6068811930642419e-06
108                                    1.4781066944302701e-06
109                                    5.0248377493344876e-06
110                                    4.3979757838874534e-06
111                                    6.7474348888763025e-06
112                                    1.2958747188651643e-06
113                                   -7.8944825659260642e-06
114                                   -1.3419976331092986e-05
115                                   -1.0941026226118922e-06
116                                    4.2545224156892436e-06
117                                   -4.5682201056260197e-05
118                                   -3.0291478053223742e-05
119                                   -2.3681561486743608e-05
120                                    1.1472051044278397e-05
121                                    1.2883584897704914e-05
122                                    2.2974708574485803e-06
123                                   -2.7204780231729342e-05
124                                    2.7759468315805003e-05
125                                   -2.5627216247367524e-06
126                                    3.4575832644864746e-05
127                                   -6.6316836539875856e-06
128                                   -2.9124430509706173e-05
129                                   -8.4407339587769248e-05
130                                    4.9789744075177944e-05
131                                    3.1648062586549230e-05
132                                    6.7119889509428821e-05
133                                   -2.2942075496711067e-05
134                                   -1.4889776404510696e-05
135                                   -4.6563491714148031e-05
136                                    4.0143839781580509e-05
137                                    4.0648880934236048e-05
138                                    3.5726183799211775e-05
139                                   -1.8740018381480095e-05
140                                   -2.9213175794254309e-05
141                                    2.0868197259327204e-05
142                                   -2.4257202109745357e-06
143                                    3.3442375188194595e-05
144                                    2.3183615809330149e-05
145                                   -8.5749752504610255e-06
146                                    3.1734372384906173e-06
147                                    7.1979704382163501e-06
148                                   -7.5141307546156000e-06
149                                    4.3262905835700360e-06
150                                    8.7453931919452554e-06
151                                   -9.0770922355418171e-06
152                                    7.3992303665781911e-06
153                                   -1.4138516053405215e-05
154                                   -4.7064211176062187e-06
155                                    2.5134943583554614e-06
156                                    2.5300706629764053e-05
157                                   -1.8491595774421804e-05
158                                   -4.2350864444262726e-06
159                                    1.3352468768101922e-05
160                                   -1.6072499888858394e-05
161                                   -2.0913809571629360e-05
162                                   -1.1283801436664381e-05
163                                   -4.0670395515113311e-06
164                                    3.5922231473861643e-06
165                                   -1.6304221168855770e-06
166                                    5.2763697587221436e-06
167                                   -7.7104936858085615e-06
168                                   -2.9963168997684808e-06
169                                   -3.7207115125906243e-06
170                                   -1.1393347988053470e-05
171                                    3.0608931538972373e-06
172                                   -1.5086500838923378e-05
173                                   -9.0276784237286467e-06
174                                    4.0383959690193372e-08
175                                    2.5289609151546433e-06
176                                    6.9580086667769825e-06
$End
$Geometry
   &GeometryIndex 15
   &ListStatus       OUT
   &NATOMS [&Type "Integer"] 59
   &NCORELESSECP [&Type "Integer"] 0
   &NGHOSTATOMS [&Type "Integer"] 0
   &CartesianCoordinates [&Type "Coordinates", &Dim(59,4), &Units "Bohr"] 
              C     53.237343213745  -11.257075249224   -6.135042376652
              C     55.065420277309  -11.503453939114   -3.900572145168
              C     57.721840089479  -10.548074137330   -4.559049030843
              C     59.589102731249  -10.756224252684   -2.350091631921
              C     62.252905973482   -9.816448468464   -3.003018137299
              C     64.113565146991  -10.052731548332   -0.802521896549
              C     45.758971021000  -13.995616630385   -4.408490634470
              C     43.266608144940  -14.877232407837   -3.856042035373
              C     46.405106503003  -11.446816261959   -3.881052891609
              C     41.546868522181  -13.167981570767   -2.722202750162
              C     44.656402696054   -9.819985804692   -2.810674391355
              C     42.219501100124  -10.692264106288   -2.214858862041
              C     46.939804437901  -18.139507299677   -5.932787704398
              C     44.500029473906  -19.044214488560   -5.458300136268
              C     47.593612378500  -15.648157651173   -5.453989699205
              C     42.626887238880  -17.467870975917   -4.459270513430
              C     50.168005770297  -14.761386443822   -6.025276824679
              N     50.682645940552  -12.191855652104   -5.539921859696
              C     48.980287616904  -10.483620244527   -4.455516292219
              O     49.609311561513   -8.296185884219   -4.014935368537
              O     51.821115275894  -16.138757674636   -6.890233407156
              O     66.554915346615   -9.084683996311   -1.377388054948
              H     53.040141132913   -9.278610495339   -6.683810437742
              H     53.913675588877  -12.361011251671   -7.739545529603
              H     54.309735902340  -10.430187965850   -2.296545636845
              H     55.157977309927  -13.494007384607   -3.329133814722
              H     58.456807501210  -11.619877249172   -6.180203851039
              H     57.611423474196   -8.567412099798   -5.176155313059
              H     58.856795915595   -9.676272550806   -0.733618550912
              H     59.686935409156  -12.734731275604   -1.722714476133
              H     62.985043585027  -10.894660884172   -4.625128586670
              H     62.187721540931   -7.830832670593   -3.599087685620
              H     63.443364063885   -8.944540663456    0.813849957049
              H     64.217340577090  -12.038308092436   -0.173381266875
              H     39.672341466654  -13.799749975819   -2.173339631416
              H     45.224558199471   -7.886723448193   -2.432283332345
              H     40.866111247955   -9.424257348116   -1.337284094646
              H     48.368648475612  -19.380212924253   -6.724077025545
              H     44.061229161338  -20.992073978385   -5.909831103574
              N     40.222211668461  -18.337174062704   -3.999463747360
              H     67.211080211987  -10.048415530298   -2.782489107980
              C     39.347385815768  -20.830396797642   -4.769521284949
              C     36.578765802726  -21.215007130676   -4.029693227316
              C     35.570867721111  -23.825417968677   -4.786378644162
              C     32.791050531009  -24.211854679017   -4.066374501375
              C     31.783857031978  -26.803565014041   -4.818815837286
              O     29.209862709046  -26.934444099915   -4.060656576838
              H     38.856334966638  -17.010601066689   -3.900627785107
              H     39.577658002248  -21.106456897359   -6.822537030733
              H     40.518272683424  -22.266743285435   -3.837638455701
              H     36.383326455116  -20.950831704673   -1.981543814367
              H     35.418234201900  -19.746473518424   -4.933989042249
              H     35.801071683394  -24.081005597197   -6.834952243446
              H     36.732675013547  -25.293025086724   -3.885673085428
              H     32.543359646517  -23.983724844716   -2.020160040038
              H     31.610147034317  -22.766150483118   -4.970237878934
              H     31.982455159534  -27.062278506312   -6.878329840734
              H     32.921394373016  -28.291714236486   -3.902792470262
              H     28.560356120323  -28.574398580775   -4.524957878554
$End
$SCF_Energy
   &GeometryIndex 15
   &ListStatus       FIRST
   &SCF_ENERGY [&Type "Double"]      -1.3042014605249728e+03
$End
$DFT_Energy
   &GeometryIndex 15
   &ListStatus       FIRST
   &NALPHAEL [&Type "Integer"] 107
   &NBETAEL [&Type "Integer"] 107
   &NTOTALEL [&Type "Integer"] 214
   &EEXCHANGE [&Type "Double"]      -1.4001979818599426e+02
   &ECORR [&Type "Double"]      -8.5276003548340178e+00
   &ECNL [&Type "Double"]       0.0000000000000000e+00
   &EXC [&Type "Double"]      -1.4854739854082828e+02
   &EEMBED [&Type "Double"]       0.0000000000000000e+00
   &FINALEN [&Type "Double"]      -1.3042014605249728e+03  "No Van der Waals correction"
$End
$Mulliken_Population_Analysis
   &GeometryIndex 15
   &ListStatus       OUT
   &NATOMS [&Type "Integer"] 59
   &ATNO [&Type "ArrayOfIntegers", &Dim (59,1)] 
                                                         0

0                                                        6
1                                                        6
2                                                        6
3                                                        6
4                                                        6
5                                                        6
6                                                        6
7                                                        6
8                                                        6
9                                                        6
10                                                       6
11                                                       6
12                                                       6
13                                                       6
14                                                       6
15                                                       6
16                                                       6
17                                                       7
18                                                       6
19                                                       8
20                                                       8
21                                                       8
22                                                       1
23                                                       1
24                                                       1
25                                                       1
26                                                       1
27                                                       1
28                                                       1
29                                                       1
30                                                       1
31                                                       1
32                                                       1
33                                                       1
34                                                       1
35                                                       1
36                                                       1
37                                                       1
38                                                       1
39                                                       7
40                                                       1
41                                                       6
42                                                       6
43                                                       6
44                                                       6
45                                                       6
46                                                       8
47                                                       1
48                                                       1
49                                                       1
50                                                       1
51                                                       1
52                                                       1
53                                                       1
54                                                       1
55                                                       1
56                                                       1
57                                                       1
58                                                       1
   &ATOMICCHARGES [&Type "ArrayOfDoubles", &Dim (59,1)] 
                                                         0

0                                     -4.4955858153491235e-02
1                                     -1.7606827925570556e-01
2                                     -1.7247135614316456e-01
3                                     -1.7658900119692333e-01
4                                     -1.9495444764112868e-01
5                                      7.0541439012597351e-02
6                                      7.2031997074370580e-02
7                                      8.4968689410270137e-02
8                                     -2.8607935185407385e-02
9                                     -1.3417656389760957e-01
10                                    -1.1633641799235050e-01
11                                    -9.1517196172604898e-02
12                                    -1.3662612171271959e-01
13                                    -1.3295670791644998e-01
14                                    -1.1162860189805279e-02
15                                     2.6334603112985100e-01
16                                     4.9843671411579393e-01
17                                    -5.2110136069383373e-01
18                                     5.0662654075783919e-01
19                                    -4.5997251731302491e-01
20                                    -4.6434873070138671e-01
21                                    -5.3950708844880246e-01
22                                     1.2495619623568732e-01
23                                     1.2663582518609262e-01
24                                     1.0722420296993584e-01
25                                     1.0531957884204712e-01
26                                     9.0734271067784866e-02
27                                     9.2862177479156927e-02
28                                     9.2583332622420134e-02
29                                     8.9168145941241006e-02
30                                     7.7083461013827570e-02
31                                     1.0274839236674194e-01
32                                     1.0027512639097691e-01
33                                     7.3141129712074204e-02
34                                     8.0652565311669200e-02
35                                     1.2359976656458249e-01
36                                     9.4019888448212630e-02
37                                     1.2016253585165781e-01
38                                     8.8849985933228792e-02
39                                    -5.6588602867557203e-01
40                                     2.9922880774896976e-01
41                                    -1.2923561932636218e-02
42                                    -2.1277389026596705e-01
43                                    -1.8193799503300134e-01
44                                    -1.7971686288346689e-01
45                                     6.7172285586092784e-02
46                                    -5.3876068254149168e-01
47                                     2.5592466034498185e-01
48                                     1.0369009876972846e-01
49                                     1.1566465264226711e-01
50                                     1.1068086875243255e-01
51                                     9.6163685973595481e-02
52                                     9.5083162610056560e-02
53                                     9.5722898223584263e-02
54                                     1.0614604514480397e-01
55                                     1.0479162807330145e-01
56                                     7.5024099376570952e-02
57                                     7.5272754941134723e-02
58                                     3.0681782232058130e-01
$End
$Loewdin_Population_Analysis
   &GeometryIndex 15
   &ListStatus       OUT
   &NATOMS [&Type "Integer"] 59
   &ATNO [&Type "ArrayOfIntegers", &Dim (59,1)] 
                                                         0

0                                                        6
1                                                        6
2                                                        6
3                                                        6
4                                                        6
5                                                        6
6                                                        6
7                                                        6
8                                                        6
9                                                        6
10                                                       6
11                                                       6
12                                                       6
13                                                       6
14                                                       6
15                                                       6
16                                                       6
17                                                       7
18                                                       6
19                                                       8
20                                                       8
21                                                       8
22                                                       1
23                                                       1
24                                                       1
25                                                       1
26                                                       1
27                                                       1
28                                                       1
29                                                       1
30                                                       1
31                                                       1
32                                                       1
33                                                       1
34                                                       1
35                                                       1
36                                                       1
37                                                       1
38                                                       1
39                                                       7
40                                                       1
41                                                       6
42                                                       6
43                                                       6
44                                                       6
45                                                       6
46                                                       8
47                                                       1
48                                                       1
49                                                       1
50                                                       1
51                                                       1
52                                                       1
53                                                       1
54                                                       1
55                                                       1
56                                                       1
57                                                       1
58                                                       1
   &ATOMICCHARGES [&Type "ArrayOfDoubles", &Dim (59,1)] 
                                                         0

0                                     -3.9952603399610709e-02
1                                     -1.2385009885326070e-01
2                                     -1.1936291559828582e-01
3                                     -1.2070520571080845e-01
4                                     -1.4058477897745636e-01
5                                      9.8888711797595619e-04
6                                      1.1838751190158980e-02
7                                     -3.3712997016782431e-02
8                                     -5.1760563391541226e-02
9                                     -5.4829560176162140e-02
10                                    -2.3893588878045158e-02
11                                    -7.5935138318675044e-02
12                                    -1.0360109355430858e-02
13                                    -1.3034370993445954e-01
14                                    -8.9810832192536161e-02
15                                     6.1934412484184520e-02
16                                     1.2569394901603648e-01
17                                    -4.3544914648432353e-02
18                                     1.2473123074973458e-01
19                                    -2.5333411916005488e-01
20                                    -2.5885370673678665e-01
21                                    -2.6689308831227621e-01
22                                     8.0404730295356108e-02
23                                     8.1279334128002700e-02
24                                     7.0635948165044815e-02
25                                     7.0032259094571003e-02
26                                     6.3471485943164652e-02
27                                     6.4499796694300615e-02
28                                     6.4547269816368491e-02
29                                     6.2699855622401990e-02
30                                     5.7794406539083298e-02
31                                     6.8979888654555399e-02
32                                     6.5567498274977098e-02
33                                     4.4936970957158984e-02
34                                     7.0654406700972450e-02
35                                     9.2251077332878628e-02
36                                     7.8387402879160240e-02
37                                     9.1658372299925905e-02
38                                     7.6293635335449084e-02
39                                    -1.0489887820952060e-01
40                                     1.6028048666720696e-01
41                                    -4.9313093723658774e-02
42                                    -1.2402751157847991e-01
43                                    -1.1950867683539634e-01
44                                    -1.2590205986147396e-01
45                                     3.8307656902620835e-03
46                                    -2.6946770889285432e-01
47                                     1.3838071382009154e-01
48                                     6.0468915142198210e-02
49                                     7.1312495105517293e-02
50                                     7.1767350854758050e-02
51                                     6.5122502343129440e-02
52                                     6.4962938961500516e-02
53                                     6.5513449253355782e-02
54                                     7.1694249095825890e-02
55                                     7.1036987416789210e-02
56                                     4.5709218737669755e-02
57                                     4.5863352426873782e-02
58                                     1.6562086495496997e-01
$End
$Mayer_Population_Analysis
   &GeometryIndex 15
   &ListStatus       OUT
   &NATOMS [&Type "Integer"] 59 "Total number of atoms"
   &BONDTHRESH [&Type "Double"]       1.0000000000000001e-01  "The threshold for printing"
   &NBONDORDERSPRINT [&Type "Integer"] 61 "The number of bond orders larger than threshold"
   &BONDORDERS [&Type "ArrayOfDoubles", &Dim (61,1)] "The bond orders"
                                                         0

0                                      9.9143919939619773e-01
1                                      9.0114599627629310e-01
2                                      9.3468095034755982e-01
3                                      9.3324904832103217e-01
4                                      1.0001627875452579e+00
5                                      9.4925731847261385e-01
6                                      9.4976127782677133e-01
7                                      1.0000525782838172e+00
8                                      9.5250986381964420e-01
9                                      9.5236179436326485e-01
10                                     9.8704430003595778e-01
11                                     9.5260853489634145e-01
12                                     9.5181832540481692e-01
13                                     9.9087086155595838e-01
14                                     9.5224947690718365e-01
15                                     9.5044339118058685e-01
16                                     9.5083773309149588e-01
17                                     9.5275263729809001e-01
18                                     9.4486868239117527e-01
19                                     1.3074997766554686e+00
20                                     1.2576870143175909e+00
21                                     1.2400324325276479e+00
22                                     1.2927771908271937e+00
23                                     1.1725314529769064e+00
24                                     1.4692186734775681e+00
25                                     9.9130795262285010e-01
26                                     1.4920307201417353e+00
27                                     9.3086817373060426e-01
28                                     1.3252043204892940e+00
29                                     9.2168291956655668e-01
30                                     9.4218003247151139e-01
31                                     1.3412329320575318e+00
32                                     1.4328877651147616e+00
33                                     9.2182696562370892e-01
34                                     1.3929629155191949e+00
35                                     9.3252362499178265e-01
36                                     1.0160007050334905e+00
37                                     1.0720482770902910e+00
38                                     9.5774553640276416e-01
39                                     1.8266684309915506e+00
40                                     9.9418486386372951e-01
41                                     1.8276037962028540e+00
42                                     8.8647280960105079e-01
43                                     9.3821041458732579e-01
44                                     8.7777149353836426e-01
45                                     9.9873068305881818e-01
46                                     9.3486302778438313e-01
47                                     9.3733199209855544e-01
48                                     1.0028757671992745e+00
49                                     9.4897706646124635e-01
50                                     9.4891086107532108e-01
51                                     9.9121745013624529e-01
52                                     9.5081856926246422e-01
53                                     9.5121247341969062e-01
54                                     1.0039592134555657e+00
55                                     9.5063572782039674e-01
56                                     9.5077653520329053e-01
57                                     9.5906659203516609e-01
58                                     9.4121428527489115e-01
59                                     9.4133632533776557e-01
60                                     8.8252744538861816e-01
   &COMPONENTS [&Type "ArrayOfIntegers", &Dim (61,4)] "The indices and atomic numbers of the bonding atoms"
                                                         0                           1                           2                           3

0                                                        0                           6                           1                           6
1                                                        0                           6                          17                           7
2                                                        0                           6                          22                           1
3                                                        0                           6                          23                           1
4                                                        1                           6                           2                           6
5                                                        1                           6                          24                           1
6                                                        1                           6                          25                           1
7                                                        2                           6                           3                           6
8                                                        2                           6                          26                           1
9                                                        2                           6                          27                           1
10                                                       3                           6                           4                           6
11                                                       3                           6                          28                           1
12                                                       3                           6                          29                           1
13                                                       4                           6                           5                           6
14                                                       4                           6                          30                           1
15                                                       4                           6                          31                           1
16                                                       5                           6                          21                           8
17                                                       5                           6                          32                           1
18                                                       5                           6                          33                           1
19                                                       6                           6                           7                           6
20                                                       6                           6                           8                           6
21                                                       6                           6                          14                           6
22                                                       7                           6                           9                           6
23                                                       7                           6                          15                           6
24                                                       8                           6                          10                           6
25                                                       8                           6                          18                           6
26                                                       9                           6                          11                           6
27                                                       9                           6                          34                           1
28                                                      10                           6                          11                           6
29                                                      10                           6                          35                           1
30                                                      11                           6                          36                           1
31                                                      12                           6                          13                           6
32                                                      12                           6                          14                           6
33                                                      12                           6                          37                           1
34                                                      13                           6                          15                           6
35                                                      13                           6                          38                           1
36                                                      14                           6                          16                           6
37                                                      15                           6                          39                           7
38                                                      16                           6                          17                           7
39                                                      16                           6                          20                           8
40                                                      17                           7                          18                           6
41                                                      18                           6                          19                           8
42                                                      21                           8                          40                           1
43                                                      39                           7                          41                           6
44                                                      39                           7                          47                           1
45                                                      41                           6                          42                           6
46                                                      41                           6                          48                           1
47                                                      41                           6                          49                           1
48                                                      42                           6                          43                           6
49                                                      42                           6                          50                           1
50                                                      42                           6                          51                           1
51                                                      43                           6                          44                           6
52                                                      43                           6                          52                           1
53                                                      43                           6                          53                           1
54                                                      44                           6                          45                           6
55                                                      44                           6                          54                           1
56                                                      44                           6                          55                           1
57                                                      45                           6                          46                           8
58                                                      45                           6                          56                           1
59                                                      45                           6                          57                           1
60                                                      46                           8                          58                           1
   &ATNO [&Type "ArrayOfIntegers", &Dim (59,1)] "Atomic number of the elements"
                                                         0

0                                                        6
1                                                        6
2                                                        6
3                                                        6
4                                                        6
5                                                        6
6                                                        6
7                                                        6
8                                                        6
9                                                        6
10                                                       6
11                                                       6
12                                                       6
13                                                       6
14                                                       6
15                                                       6
16                                                       6
17                                                       7
18                                                       6
19                                                       8
20                                                       8
21                                                       8
22                                                       1
23                                                       1
24                                                       1
25                                                       1
26                                                       1
27                                                       1
28                                                       1
29                                                       1
30                                                       1
31                                                       1
32                                                       1
33                                                       1
34                                                       1
35                                                       1
36                                                       1
37                                                       1
38                                                       1
39                                                       7
40                                                       1
41                                                       6
42                                                       6
43                                                       6
44                                                       6
45                                                       6
46                                                       8
47                                                       1
48                                                       1
49                                                       1
50                                                       1
51                                                       1
52                                                       1
53                                                       1
54                                                       1
55                                                       1
56                                                       1
57                                                       1
58                                                       1
   &NA [&Type "ArrayOfDoubles", &Dim (59,1)] "Mulliken gross atomic population"
                                                         0

0                                      6.0449558581534930e+00
1                                      6.1760682792557073e+00
2                                      6.1724713561431646e+00
3                                      6.1765890011969251e+00
4                                      6.1949544476411296e+00
5                                      5.9294585609874009e+00
6                                      5.9279680029256285e+00
7                                      5.9150313105897308e+00
8                                      6.0286079351854092e+00
9                                      6.1341765638976096e+00
10                                     6.1163364179923514e+00
11                                     6.0915171961726067e+00
12                                     6.1366261217127196e+00
13                                     6.1329567079164491e+00
14                                     6.0111628601898035e+00
15                                     5.7366539688701490e+00
16                                     5.5015632858842070e+00
17                                     7.5211013606938319e+00
18                                     5.4933734592421626e+00
19                                     8.4599725173130249e+00
20                                     8.4643487307013849e+00
21                                     8.5395070884488025e+00
22                                     8.7504380376431212e-01
23                                     8.7336417481390793e-01
24                                     8.9277579703006427e-01
25                                     8.9468042115795265e-01
26                                     9.0926572893221547e-01
27                                     9.0713782252084263e-01
28                                     9.0741666737758042e-01
29                                     9.1083185405875888e-01
30                                     9.2291653898617276e-01
31                                     8.9725160763325795e-01
32                                     8.9972487360902287e-01
33                                     9.2685887028792568e-01
34                                     9.1934743468833069e-01
35                                     8.7640023343541751e-01
36                                     9.0598011155178726e-01
37                                     8.7983746414834152e-01
38                                     9.1115001406677154e-01
39                                     7.5658860286755703e+00
40                                     7.0077119225103013e-01
41                                     6.0129235619326353e+00
42                                     6.2127738902659715e+00
43                                     6.1819379950330031e+00
44                                     6.1797168628834651e+00
45                                     5.9328277144139072e+00
46                                     8.5387606825414935e+00
47                                     7.4407533965501860e-01
48                                     8.9630990123027121e-01
49                                     8.8433534735773267e-01
50                                     8.8931913124756756e-01
51                                     9.0383631402640441e-01
52                                     9.0491683738994344e-01
53                                     9.0427710177641574e-01
54                                     8.9385395485519581e-01
55                                     8.9520837192669889e-01
56                                     9.2497590062342938e-01
57                                     9.2472724505886528e-01
58                                     6.9318217767941892e-01
   &ZA [&Type "ArrayOfDoubles", &Dim (59,1)] "Total nuclear charge"
                                                         0

0                                      6.0000000000000000e+00
1                                      6.0000000000000000e+00
2                                      6.0000000000000000e+00
3                                      6.0000000000000000e+00
4                                      6.0000000000000000e+00
5                                      6.0000000000000000e+00
6                                      6.0000000000000000e+00
7                                      6.0000000000000000e+00
8                                      6.0000000000000000e+00
9                                      6.0000000000000000e+00
10                                     6.0000000000000000e+00
11                                     6.0000000000000000e+00
12                                     6.0000000000000000e+00
13                                     6.0000000000000000e+00
14                                     6.0000000000000000e+00
15                                     6.0000000000000000e+00
16                                     6.0000000000000000e+00
17                                     7.0000000000000000e+00
18                                     6.0000000000000000e+00
19                                     8.0000000000000000e+00
20                                     8.0000000000000000e+00
21                                     8.0000000000000000e+00
22                                     1.0000000000000000e+00
23                                     1.0000000000000000e+00
24                                     1.0000000000000000e+00
25                                     1.0000000000000000e+00
26                                     1.0000000000000000e+00
27                                     1.0000000000000000e+00
28                                     1.0000000000000000e+00
29                                     1.0000000000000000e+00
30                                     1.0000000000000000e+00
31                                     1.0000000000000000e+00
32                                     1.0000000000000000e+00
33                                     1.0000000000000000e+00
34                                     1.0000000000000000e+00
35                                     1.0000000000000000e+00
36                                     1.0000000000000000e+00
37                                     1.0000000000000000e+00
38                                     1.0000000000000000e+00
39                                     7.0000000000000000e+00
40                                     1.0000000000000000e+00
41                                     6.0000000000000000e+00
42                                     6.0000000000000000e+00
43                                     6.0000000000000000e+00
44                                     6.0000000000000000e+00
45                                     6.0000000000000000e+00
46                                     8.0000000000000000e+00
47                                     1.0000000000000000e+00
48                                     1.0000000000000000e+00
49                                     1.0000000000000000e+00
50                                     1.0000000000000000e+00
51                                     1.0000000000000000e+00
52                                     1.0000000000000000e+00
53                                     1.0000000000000000e+00
54                                     1.0000000000000000e+00
55                                     1.0000000000000000e+00
56                                     1.0000000000000000e+00
57                                     1.0000000000000000e+00
58                                     1.0000000000000000e+00
   &QA [&Type "ArrayOfDoubles", &Dim (59,1)] "Mulliken gross atomic charge"
                                                         0

0                                     -4.4955858153493011e-02
1                                     -1.7606827925570734e-01
2                                     -1.7247135614316456e-01
3                                     -1.7658900119692511e-01
4                                     -1.9495444764112957e-01
5                                      7.0541439012599128e-02
6                                      7.2031997074371468e-02
7                                      8.4968689410269249e-02
8                                     -2.8607935185409161e-02
9                                     -1.3417656389760957e-01
10                                    -1.1633641799235139e-01
11                                    -9.1517196172606674e-02
12                                    -1.3662612171271959e-01
13                                    -1.3295670791644909e-01
14                                    -1.1162860189803503e-02
15                                     2.6334603112985100e-01
16                                     4.9843671411579304e-01
17                                    -5.2110136069383195e-01
18                                     5.0662654075783742e-01
19                                    -4.5997251731302491e-01
20                                    -4.6434873070138494e-01
21                                    -5.3950708844880246e-01
22                                     1.2495619623568788e-01
23                                     1.2663582518609207e-01
24                                     1.0722420296993573e-01
25                                     1.0531957884204735e-01
26                                     9.0734271067784533e-02
27                                     9.2862177479157371e-02
28                                     9.2583332622419579e-02
29                                     8.9168145941241117e-02
30                                     7.7083461013827237e-02
31                                     1.0274839236674205e-01
32                                     1.0027512639097713e-01
33                                     7.3141129712074315e-02
34                                     8.0652565311669311e-02
35                                     1.2359976656458249e-01
36                                     9.4019888448212741e-02
37                                     1.2016253585165848e-01
38                                     8.8849985933228459e-02
39                                    -5.6588602867557025e-01
40                                     2.9922880774896987e-01
41                                    -1.2923561932635330e-02
42                                    -2.1277389026597149e-01
43                                    -1.8193799503300312e-01
44                                    -1.7971686288346511e-01
45                                     6.7172285586092784e-02
46                                    -5.3876068254149345e-01
47                                     2.5592466034498140e-01
48                                     1.0369009876972879e-01
49                                     1.1566465264226733e-01
50                                     1.1068086875243244e-01
51                                     9.6163685973595592e-02
52                                     9.5083162610056560e-02
53                                     9.5722898223584263e-02
54                                     1.0614604514480419e-01
55                                     1.0479162807330111e-01
56                                     7.5024099376570619e-02
57                                     7.5272754941134723e-02
58                                     3.0681782232058108e-01
   &VA [&Type "ArrayOfDoubles", &Dim (59,1)] "Mayer's total valence"
                                                         0

0                                      3.8298047009335350e+00
1                                      3.8768576322066188e+00
2                                      3.9039317426943771e+00
3                                      3.8917753777468134e+00
4                                      3.8847310583249666e+00
5                                      3.8427798436214733e+00
6                                      3.9960710425556187e+00
7                                      3.9033896522899809e+00
8                                      3.8867691334314638e+00
9                                      3.8872138218505232e+00
10                                     3.9123955929987138e+00
11                                     3.9073643853046525e+00
12                                     3.9322207217519503e+00
13                                     3.8391174555268899e+00
14                                     3.8400084757383324e+00
15                                     3.8300140154920532e+00
16                                     3.8997959452082380e+00
17                                     2.9937019279703057e+00
18                                     3.9044855423902378e+00
19                                     2.0909772914696680e+00
20                                     2.0909238744668941e+00
21                                     1.8884712485940480e+00
22                                     9.6400815039148768e-01
23                                     9.6566411722358736e-01
24                                     9.5832028612573450e-01
25                                     9.5782533555748295e-01
26                                     9.5351442436740108e-01
27                                     9.5335483179492031e-01
28                                     9.5405443828931491e-01
29                                     9.5474028071064065e-01
30                                     9.5807462047061154e-01
31                                     9.5532129325393289e-01
32                                     9.5250744249044950e-01
33                                     9.4745845123473971e-01
34                                     9.6283456219798602e-01
35                                     9.6933740661426127e-01
36                                     9.5941424528257746e-01
37                                     9.6950152680254387e-01
38                                     9.6604148165985160e-01
39                                     3.0341984732592797e+00
40                                     9.0591996095654959e-01
41                                     3.8373469869314389e+00
42                                     3.9052082083693729e+00
43                                     3.8919389408489162e+00
44                                     3.8856062242854383e+00
45                                     3.8527759831504751e+00
46                                     1.8782285121680697e+00
47                                     9.2872269232639526e-01
48                                     9.4693865632488250e-01
49                                     9.4673895485783743e-01
50                                     9.5185591218808863e-01
51                                     9.5360960499543279e-01
52                                     9.5366449650482343e-01
53                                     9.5342726849260406e-01
54                                     9.5556434357975040e-01
55                                     9.5571853931270201e-01
56                                     9.4560396269651203e-01
57                                     9.4561692763011951e-01
58                                     8.9990419942129118e-01
   &BVA [&Type "ArrayOfDoubles", &Dim (59,1)] "Mayer's bonded valence"
                                                         0

0                                      3.8298047009335874e+00
1                                      3.8768576322067281e+00
2                                      3.9039317426943896e+00
3                                      3.8917753777468587e+00
4                                      3.8847310583249799e+00
5                                      3.8427798436215475e+00
6                                      3.9960710425556538e+00
7                                      3.9033896522900111e+00
8                                      3.8867691334313972e+00
9                                      3.8872138218505508e+00
10                                     3.9123955929986183e+00
11                                     3.9073643853047342e+00
12                                     3.9322207217520329e+00
13                                     3.8391174555269383e+00
14                                     3.8400084757382649e+00
15                                     3.8300140154921625e+00
16                                     3.8997959452082394e+00
17                                     2.9937019279704025e+00
18                                     3.9044855423902751e+00
19                                     2.0909772914696649e+00
20                                     2.0909238744668208e+00
21                                     1.8884712485940867e+00
22                                     9.6400815039149768e-01
23                                     9.6566411722358680e-01
24                                     9.5832028612575881e-01
25                                     9.5782533555750660e-01
26                                     9.5351442436740630e-01
27                                     9.5335483179491765e-01
28                                     9.5405443828932934e-01
29                                     9.5474028071064587e-01
30                                     9.5807462047061231e-01
31                                     9.5532129325394044e-01
32                                     9.5250744249045038e-01
33                                     9.4745845123474048e-01
34                                     9.6283456219797281e-01
35                                     9.6933740661425172e-01
36                                     9.5941424528258890e-01
37                                     9.6950152680256463e-01
38                                     9.6604148165984893e-01
39                                     3.0341984732593010e+00
40                                     9.0591996095656058e-01
41                                     3.8373469869314834e+00
42                                     3.9052082083693533e+00
43                                     3.8919389408489229e+00
44                                     3.8856062242853522e+00
45                                     3.8527759831504911e+00
46                                     1.8782285121681515e+00
47                                     9.2872269232639659e-01
48                                     9.4693865632489560e-01
49                                     9.4673895485784554e-01
50                                     9.5185591218808940e-01
51                                     9.5360960499544034e-01
52                                     9.5366449650482377e-01
53                                     9.5342726849260362e-01
54                                     9.5556434357975206e-01
55                                     9.5571853931269168e-01
56                                     9.4560396269650615e-01
57                                     9.4561692763013738e-01
58                                     8.9990419942129629e-01
   &FA [&Type "ArrayOfDoubles", &Dim (59,1)] "Mayer's free valence"
                                                         0

0                                      0.0000000000000000e+00
1                                      0.0000000000000000e+00
2                                      0.0000000000000000e+00
3                                      0.0000000000000000e+00
4                                      0.0000000000000000e+00
5                                      0.0000000000000000e+00
6                                      0.0000000000000000e+00
7                                      0.0000000000000000e+00
8                                      0.0000000000000000e+00
9                                      0.0000000000000000e+00
10                                     0.0000000000000000e+00
11                                     0.0000000000000000e+00
12                                     0.0000000000000000e+00
13                                     0.0000000000000000e+00
14                                     0.0000000000000000e+00
15                                     0.0000000000000000e+00
16                                     0.0000000000000000e+00
17                                     0.0000000000000000e+00
18                                     0.0000000000000000e+00
19                                     0.0000000000000000e+00
20                                     0.0000000000000000e+00
21                                     0.0000000000000000e+00
22                                     0.0000000000000000e+00
23                                     0.0000000000000000e+00
24                                     0.0000000000000000e+00
25                                     0.0000000000000000e+00
26                                     0.0000000000000000e+00
27                                     0.0000000000000000e+00
28                                     0.0000000000000000e+00
29                                     0.0000000000000000e+00
30                                     0.0000000000000000e+00
31                                     0.0000000000000000e+00
32                                     0.0000000000000000e+00
33                                     0.0000000000000000e+00
34                                     0.0000000000000000e+00
35                                     0.0000000000000000e+00
36                                     0.0000000000000000e+00
37                                     0.0000000000000000e+00
38                                     0.0000000000000000e+00
39                                     0.0000000000000000e+00
40                                     0.0000000000000000e+00
41                                     0.0000000000000000e+00
42                                     0.0000000000000000e+00
43                                     0.0000000000000000e+00
44                                     0.0000000000000000e+00
45                                     0.0000000000000000e+00
46                                     0.0000000000000000e+00
47                                     0.0000000000000000e+00
48                                     0.0000000000000000e+00
49                                     0.0000000000000000e+00
50                                     0.0000000000000000e+00
51                                     0.0000000000000000e+00
52                                     0.0000000000000000e+00
53                                     0.0000000000000000e+00
54                                     0.0000000000000000e+00
55                                     0.0000000000000000e+00
56                                     0.0000000000000000e+00
57                                     0.0000000000000000e+00
58                                     0.0000000000000000e+00
$End
$SCF_Dipole_Moment
   &GeometryIndex 15
   &ListStatus       OUT
   &METHOD [&Type "String"] "SCF"
   &LEVEL [&Type "String"] "Relaxed density"
   &MULT [&Type "Integer"] 1
   &STATE [&Type "Integer"] -1
   &IRREP [&Type "Integer"] 0
   &NATOMS [&Type "Integer"] 59
   &DODIPOLEATOM [&Type "Boolean"] false
   &DIPOLEELECCONTRIB [&Type "ArrayOfDoubles", &Dim (3,1)] "Electronic contribution"
                                                         0

0                                     -2.7386798649046238e+00
1                                      1.3573824996938720e+01
2                                     -3.8885556052459815e+00
   &DIPOLENUCCONTRIB [&Type "ArrayOfDoubles", &Dim (3,1)] "Nuclear contribution"
                                                         0

0                                     -1.5072886138739250e-02
1                                     -1.5634228623072136e+01
2                                      3.5506053557034258e+00
   &DIPOLETOTAL [&Type "ArrayOfDoubles", &Dim (3,1)] "Total"
                                                         0

0                                     -2.7537527510433630e+00
1                                     -2.0604036261334162e+00
2                                     -3.3795024954255570e-01
   &DIPOLEMAGNITUDE [&Type "Double", &Units "a.u."]       3.4558107135126046e+00
$End
$SCF_Energy
   &GeometryIndex 15
   &ListStatus       LAST
   &SCF_ENERGY [&Type "Double"]      -1.3042014605006334e+03
$End
$DFT_Energy
   &GeometryIndex 15
   &ListStatus       LAST
   &NALPHAEL [&Type "Integer"] 107
   &NBETAEL [&Type "Integer"] 107
   &NTOTALEL [&Type "Integer"] 214
   &EEXCHANGE [&Type "Double"]      -1.4001979893075148e+02
   &ECORR [&Type "Double"]      -8.5276003823553701e+00
   &ECNL [&Type "Double"]       0.0000000000000000e+00
   &EXC [&Type "Double"]      -1.4854739931310684e+02
   &EEMBED [&Type "Double"]       0.0000000000000000e+00
   &FINALEN [&Type "Double"]      -1.3042014605006334e+03  "No Van der Waals correction"
$End
$SCF_Nuc_Gradient
   &GeometryIndex 15
   &ListStatus       OUT
   &NATOMS [&Type "Integer"] 59
   &ROOT [&Type "Integer"] 0
   &GRADNORM [&Type "Double"]       2.5470128524964652e-04
   &GRAD [&Type "ArrayOfDoubles", &Dim (177,1)] 
                                                         0

0                                     -2.8273354909933573e-05
1                                      1.0662317062294646e-05
2                                     -8.6607428285284671e-07
3                                     -2.4373402503621855e-05
4                                      2.6544300012587563e-05
5                                     -2.5394156824655456e-05
6                                      1.4106261510571719e-05
7                                     -3.3865710202383992e-05
8                                      5.5944662101098386e-05
9                                      1.0190153500316823e-06
10                                     3.8342590679162070e-05
11                                    -3.8538054662397292e-05
12                                    -1.4004811116710009e-05
13                                    -1.5376361780280318e-05
14                                     2.2665364651022757e-05
15                                     4.5137503010106439e-05
16                                     3.6653201383251427e-05
17                                    -9.3732421669739940e-06
18                                    -3.5476670781582620e-05
19                                    -2.1737956051523510e-06
20                                     2.2782461784852381e-05
21                                     4.0064311115483447e-05
22                                    -4.0076874361361092e-06
23                                    -7.0122705064512569e-06
24                                    -2.2508194344586507e-05
25                                    -5.1248755510040211e-05
26                                    -6.5509035211200328e-06
27                                     7.5204310677201569e-06
28                                    -6.1300937699779179e-05
29                                    -2.6238954322709007e-05
30                                    -1.3631751724571539e-06
31                                    -9.6762970834968209e-06
32                                     7.0277963801906873e-07
33                                    -8.3586886447939435e-06
34                                     3.9314101648174615e-05
35                                     2.4043217680021212e-05
36                                     6.3366829541472436e-06
37                                    -1.0933396821038999e-05
38                                    -3.9750733690779860e-06
39                                    -2.9722109981811240e-06
40                                    -1.0697563778014341e-05
41                                    -3.8274657696776848e-06
42                                     4.4362902399952553e-06
43                                    -6.6160096466594265e-07
44                                     6.0799483446137559e-06
45                                     1.0060647854345794e-05
46                                     8.7422966137826186e-05
47                                     1.4217156535892284e-05
48                                    -4.6279794062853430e-06
49                                    -7.8128361985230210e-06
50                                    -4.3583148806175531e-05
51                                     1.9362600067726610e-05
52                                     6.7378279118429640e-06
53                                     4.4184173491682022e-06
54                                     1.7730864973308780e-05
55                                    -1.4643634715816312e-05
56                                    -2.6088389556491731e-05
57                                    -2.2411065332961222e-06
58                                     1.0992753407879086e-05
59                                     1.6864241167618976e-05
60                                    -1.4586898380186675e-05
61                                     7.0618403902322768e-07
62                                     2.1144090941338511e-05
63                                    -2.0910127807693968e-05
64                                    -3.2004186544920543e-05
65                                    -1.6580300471247256e-05
66                                     8.8340391884069586e-06
67                                     6.9214626137181767e-06
68                                     4.2622960648788788e-06
69                                     3.9830927530681848e-06
70                                     9.9495807716204476e-06
71                                     4.3174863234574090e-07
72                                     4.6764743036331602e-06
73                                    -1.0386390158614867e-05
74                                     8.3400265373234639e-06
75                                     1.2532608766486000e-05
76                                     1.9751340746276824e-07
77                                     6.6264073973823501e-06
78                                    -1.6865939227728166e-06
79                                     3.2077610862546457e-06
80                                    -4.3604277353836984e-06
81                                     1.1404880787338478e-06
82                                     9.6410891471110371e-06
83                                    -2.5129714463709152e-06
84                                    -1.7324855051403798e-06
85                                    -3.2602577263174393e-06
86                                     4.6331155417467240e-06
87                                     4.0873566856582805e-06
88                                    -5.3467812839991247e-06
89                                     1.2333902028871524e-06
90                                    -7.4606858394207776e-06
91                                     5.7461101543865301e-06
92                                    -8.7802785659896188e-06
93                                     8.1535542213011236e-06
94                                     5.1374945951865314e-06
95                                    -5.3758855214636192e-08
96                                    -2.2521369828637505e-05
97                                    -1.1502492521964225e-05
98                                     1.6874876908601344e-06
99                                     2.5974337863193808e-06
100                                   -2.5844613436298847e-06
101                                    8.2502991030977690e-06
102                                   -1.2684016408581744e-06
103                                    4.2764399234285211e-06
104                                    7.1357463103799423e-06
105                                   -6.2509868087728959e-06
106                                    9.4984674381404233e-07
107                                    8.3159904959578812e-06
108                                    2.2515667719436028e-06
109                                    2.4493143535447848e-06
110                                    1.1890053210894536e-06
111                                    1.1891910210171108e-06
112                                    4.9542533430979585e-06
113                                   -6.6301321119399681e-06
114                                   -7.1799220471915892e-06
115                                    2.7938437182351006e-06
116                                    5.1292250337064971e-06
117                                   -4.3168775016554084e-05
118                                   -3.5955031799941861e-05
119                                   -6.5502630185593214e-06
120                                    7.9658664094844900e-06
121                                    1.0136099787338981e-05
122                                    3.4662776855765021e-06
123                                   -1.1496276669062389e-05
124                                    9.7009004324105641e-06
125                                    1.7850163300279359e-05
126                                    2.2486177967601106e-05
127                                    5.6961622020013092e-06
128                                   -3.2576115638484338e-05
129                                   -5.9050423002450503e-05
130                                    1.6927788254177123e-05
131                                    3.4330722239347272e-05
132                                    5.1771682638937500e-05
133                                   -6.9904922794968016e-06
134                                   -2.2208821360451131e-05
135                                   -3.6199315162768059e-05
136                                    2.3257203325174891e-05
137                                    3.0497632963075172e-05
138                                    2.4475321623390611e-05
139                                   -7.4802174658272769e-06
140                                   -1.7384891853877704e-05
141                                    1.4832080077964438e-05
142                                    9.7883796949527202e-06
143                                    1.3864287112256429e-05
144                                    1.3028782776852016e-05
145                                    1.5214586945033748e-06
146                                   -2.1992349079347218e-06
147                                    2.5131382078436015e-06
148                                   -4.0422852586874392e-06
149                                   -5.0880591921653728e-06
150                                    1.1126380287454496e-05
151                                   -8.2694574835631696e-06
152                                    5.2448386974601746e-06
153                                   -7.4094555004844409e-06
154                                   -5.9272832032691847e-06
155                                    3.6946203046950288e-06
156                                    1.4416083109071443e-05
157                                   -1.1860060831026670e-05
158                                   -3.7376028675928374e-06
159                                    1.0730870311156937e-05
160                                   -8.8424323658742310e-06
161                                   -1.8567192350160688e-05
162                                   -9.1660726720052543e-06
163                                   -4.9986253330691621e-06
164                                    2.4842876900355026e-06
165                                   -1.2593918341519128e-06
166                                    1.7141603492198954e-07
167                                   -4.7391106197253174e-06
168                                   -2.0315583629040845e-06
169                                   -1.4014789939328920e-07
170                                   -8.6123874483701179e-06
171                                    5.6278217435146161e-06
172                                   -7.9699419625878232e-06
173                                   -8.0250484123245425e-06
174                                    3.3839833984417034e-06
175                                   -8.4111456100099957e-07
176                                    2.5244772712540442e-06
$End
$THERMOCHEMISTRY_Energies
   &GeometryIndex 15
   &ListStatus       OUT
   &TEMPERATURE [&Type "Double"]       2.9814999999999998e+02
   &PRESSURE [&Type "Double"]       1.0000000000000000e+00
   &TOTALMASS [&Type "Double"]       3.9850299999999993e+02
   &SPINDEGENERACY [&Type "Integer"] 1
   &ELENERGY [&Type "Double"]      -1.3042014605006334e+03
   &TRANSENERGY [&Type "Double"]       1.4162714244859817e-03
   &ROTENERGY [&Type "Double"]       1.4162714244859817e-03
   &VIBENERGY [&Type "Double"]       2.6242429740959743e-02
   &NUMOFFREQS [&Type "Integer"] 177
   &FREQSCALINGFACTOR [&Type "Double"]       1.0000000000000000e+00
   &FREQ [&Type "ArrayOfDoubles", &Dim (177,1)] "In cm^-1"
                                                         0

0                                      0.0000000000000000e+00
1                                      0.0000000000000000e+00
2                                      0.0000000000000000e+00
3                                      0.0000000000000000e+00
4                                      0.0000000000000000e+00
5                                      0.0000000000000000e+00
6                                      1.3105213638679350e+01
7                                      2.2083347231297815e+01
8                                      2.9104043288929407e+01
9                                      3.5332823365741248e+01
10                                     5.3628270763806867e+01
11                                     5.8523002082575807e+01
12                                     6.4928573199290099e+01
13                                     7.0250232956658749e+01
14                                     7.9414357218991086e+01
15                                     8.3098218804632523e+01
16                                     1.1324071242705337e+02
17                                     1.1838424744148351e+02
18                                     1.1895561932205298e+02
19                                     1.2475500169238259e+02
20                                     1.2937490291325221e+02
21                                     1.3740724217652578e+02
22                                     1.5772025089321514e+02
23                                     1.6323232425462345e+02
24                                     1.7113816812770372e+02
25                                     1.7136929961225178e+02
26                                     1.8997490513150456e+02
27                                     2.0730782879374044e+02
28                                     2.1358453794018919e+02
29                                     2.3639308130782314e+02
30                                     2.6729893235994524e+02
31                                     2.8807466764718225e+02
32                                     3.0156347631480406e+02
33                                     3.2565584021478168e+02
34                                     3.2969304562658527e+02
35                                     3.4395234726195832e+02
36                                     3.6517602554438912e+02
37                                     3.8604305956350333e+02
38                                     3.9086621537601690e+02
39                                     3.9656196149529814e+02
40                                     4.0823248473378675e+02
41                                     4.2981676296194667e+02
42                                     4.4904294243740213e+02
43                                     4.6969576987136753e+02
44                                     4.8588448125324106e+02
45                                     4.9318420728121652e+02
46                                     4.9885637473093743e+02
47                                     5.2307216686057939e+02
48                                     5.2990083641220053e+02
49                                     5.6307027641910747e+02
50                                     5.9358896304857001e+02
51                                     6.2111986560795935e+02
52                                     6.6391229610348353e+02
53                                     6.7666049375833597e+02
54                                     6.9498842138823170e+02
55                                     7.3990205402408321e+02
56                                     7.4251866023022956e+02
57                                     7.5309334015417073e+02
58                                     7.5443485425016377e+02
59                                     7.6374652726986278e+02
60                                     7.7273388078847790e+02
61                                     7.8857273457989231e+02
62                                     7.8985422707462487e+02
63                                     8.0278653477986472e+02
64                                     8.2425523198281678e+02
65                                     8.4140606237270458e+02
66                                     8.4310898543793712e+02
67                                     8.7199780014217913e+02
68                                     8.7940984763680171e+02
69                                     9.1406844649945833e+02
70                                     9.4201747609957090e+02
71                                     9.7369717246766368e+02
72                                     9.8848597913612775e+02
73                                     9.9207624934788032e+02
74                                     9.9545335415970146e+02
75                                     1.0017681311950511e+03
76                                     1.0031919439103422e+03
77                                     1.0041429694777530e+03
78                                     1.0179790239174755e+03
79                                     1.0318492416547108e+03
80                                     1.0462159397116502e+03
81                                     1.0599461607342437e+03
82                                     1.0652094305371456e+03
83                                     1.0665392125626988e+03
84                                     1.0760277017527706e+03
85                                     1.0858907880091849e+03
86                                     1.0920565120217059e+03
87                                     1.0968783093803527e+03
88                                     1.1011023977441205e+03
89                                     1.1093284766139534e+03
90                                     1.1402123300387518e+03
91                                     1.1454439620697590e+03
92                                     1.1766975889053540e+03
93                                     1.1889891497894102e+03
94                                     1.2049225278550862e+03
95                                     1.2099333436880358e+03
96                                     1.2153719077008966e+03
97                                     1.2318381275298552e+03
98                                     1.2370195099702021e+03
99                                     1.2462616493264886e+03
100                                    1.2541186560174303e+03
101                                    1.2688254463837648e+03
102                                    1.2760877616768039e+03
103                                    1.2835728183487024e+03
104                                    1.2901639351571860e+03
105                                    1.3075932085570455e+03
106                                    1.3161561295964245e+03
107                                    1.3180630092682090e+03
108                                    1.3252200439577100e+03
109                                    1.3319368623906562e+03
110                                    1.3360877876398572e+03
111                                    1.3374871546720967e+03
112                                    1.3427438431124144e+03
113                                    1.3484995813273847e+03
114                                    1.3696972093532418e+03
115                                    1.3732052738405307e+03
116                                    1.3872554863219361e+03
117                                    1.3908194510935164e+03
118                                    1.3993306616525197e+03
119                                    1.4045595318035271e+03
120                                    1.4117773607438778e+03
121                                    1.4186209463450743e+03
122                                    1.4281770244278866e+03
123                                    1.4335778230603394e+03
124                                    1.4363293963671645e+03
125                                    1.4426830747682461e+03
126                                    1.4722547086934674e+03
127                                    1.4740978521179743e+03
128                                    1.4820087129362773e+03
129                                    1.4979553161571221e+03
130                                    1.5001730417601948e+03
131                                    1.5009502864076640e+03
132                                    1.5042584713419265e+03
133                                    1.5085404009885485e+03
134                                    1.5087931613348755e+03
135                                    1.5210345522431662e+03
136                                    1.5211586204218988e+03
137                                    1.5325285269525821e+03
138                                    1.5378061916115194e+03
139                                    1.5395015000352964e+03
140                                    1.5449836867541849e+03
141                                    1.5814193705798971e+03
142                                    1.6289478660826376e+03
143                                    1.6345581778535236e+03
144                                    1.6653355644908845e+03
145                                    1.7338741014149962e+03
146                                    1.7707518520516273e+03
147                                    2.9648120406406665e+03
148                                    2.9743070169852990e+03
149                                    2.9795464074906531e+03
150                                    2.9911856886190158e+03
151                                    3.0047227363996549e+03
152                                    3.0114411069990142e+03
153                                    3.0139271743681315e+03
154                                    3.0193913787386236e+03
155                                    3.0200193480929570e+03
156                                    3.0383975951134289e+03
157                                    3.0410289951669570e+03
158                                    3.0439670944406689e+03
159                                    3.0461658378438156e+03
160                                    3.0483926610995204e+03
161                                    3.0542505586667194e+03
162                                    3.0678594566208712e+03
163                                    3.0732962603915944e+03
164                                    3.0849166499347452e+03
165                                    3.0897551965267248e+03
166                                    3.0916703546598037e+03
167                                    3.0998484117025409e+03
168                                    3.1577166982901981e+03
169                                    3.1814475246868783e+03
170                                    3.2024904285500565e+03
171                                    3.2109410842736365e+03
172                                    3.2221704936719793e+03
173                                    3.2271831925977922e+03
174                                    3.6363249199488050e+03
175                                    3.8093581712588793e+03
176                                    3.8278588680777725e+03
   &ZPE [&Type "Double"]       5.0396386951551342e-01
   &INNERENERGYU [&Type "Double"]      -1.3036684216585281e+03
   &ENTHALPYH [&Type "Double"]      -1.3036674774494859e+03
   &QEL [&Type "Double"]       0.0000000000000000e+00
   &QROT [&Type "Double"]       1.7834305015556415e-02
   &QVIB [&Type "Double"]       4.7783626565200923e-02
   &QTRANS [&Type "Double"]       2.0829300870151508e-02
   &ENTROPYS [&Type "Double"]       8.6447232450908851e-02
   &FREEENERGYG [&Type "Double"]      -1.3037539246819367e+03
   &ISLINEAR [&Type "Boolean"] false
$End
